# Supplementary material for: Transcriptional Dynamics Elicited by a Short Pulse of Notch Activation Involves Feed-Forward Regulation by E(spl)/Hes Genes
Source: PLoS Genet. 2013 Jan 3;9(1):e1003162. doi: 10.1371/journal.pgen.1003162 (PMC3536677; doi:10.1371/journal.pgen.1003162)
Supplement: Table S1 — Summary of differentially expressed genes. Column A, Oligo ID on expression arrays; Column B, FBgn number for each gene; Column C, Gene symbol; Column D,Transcript index; Column E, Transcript CG number; Column F, FBtr number for each transcript; Column G, Transcript symbol; Column H, Chromosome Column I–J, Left and right limits of gene; Column K, Gene orientation: 1 = forward strand, −1 = reverse strand; Column L, Rank by probability of differential expression; Column M, p-value of differential expression; Column N, Q-value of differential expression; Column O, Cluster assignment; Column P, Primary cluster assignment; Column Q, Secondary cluster assignment; Column R, p-value for primary cluster assignment; Column S,p-value for secondary cluster assignment; Column T–Z, PolII class assignment at 0, 10, 20, 30, 40, 60 or 100 min; Column AA–AG,No. of Su(H) binding peaks within 10 kb at 0, 10, 20, 30, 40, 60 or 100 min; Column AH–AK, A values for 4 trials at t = 0 (blue shading); Column AL-BC, Median M values for each transcript at each timepoint (yellow shading). (XLS) [file pgen.1003162.s005.xls]

## Sheet: ReadMe
Column	Description
A	Oligo ID on expression arrays
B	FBgn number for each gene
C	Gene symbol
D	Transcript index
E	Transcript CG number
F	FBtr number for each transcript
G	Transcript symbol
H	Chromosome
I-J	Left and right limits of transcript
K	Gene orientation: 1 = forward strand, -1 = reverse strand
L	Rank by probability of differential expression
M	p-value of differential expression
N	Q-value of differential expression
O	Cluster assignment
P	Primary cluster assignment
Q	Secondary cluster assignment
R	p-value for primary cluster assignment
S	p-value for secondary cluster assignment
T-Z	Pol II class assignment at 0, 10, 20, 30, 40, 60 or 100min
AA-AG	No. of Su(H) binding peaks within 10kb at 0, 10, 20, 30, 40, 60 or 100min
AH-AK	A values for 4 trials at t=0 (blue shading)
AL-BC	Mean M values for each transcript at each timepoint (yellow shading)

## Sheet: Summary of DE genes
OligoID	GeneFBgn	GeneSymbolNew	TransIndex	TransCGNumber	TransFBtr	TransSymbol	Chr	Left	Right	Strand	Rank	P.Value	Q.Value	Cluster number	first	second	prob1	prob2	PolStateT0	PolStateT10	PolStateT20	PolStateT30	PolStateT40	PolStateT60	PolStateT100	SuHCount10KBT0	SuHCount10KBT10	SuHCount10KBT20	SuHCount10KBT30	SuHCount10KBT40	SuHCount10KBT60	SuHCount10KBT100	S109181.A	S109169.A	S109265.A	S109251.A	0	5	10	15	20	25	30	35	40	50	60	70	80
CG12763-RA	FBgn0004240	Dpt	1	CG12763-RA	FBtr0086620	Dpt-RA	chr2R	14753270	14753765	1	99	0.000309361	0.0233333	Cluster 9	9	8	0.752	0.152	UB	UB	UB	UB	UB	UB	UB	0	0	0	0	0	0	0	6.60276	6.60276	6.60276	6.34628	-0.069857	-0.0354624	-0.147597	-0.164912	-0.0962772	-0.149787	-0.223814	-0.0620928	-0.0171794	-0.0687817	0.0393655	-0.110156	0.109763
CG6571-RA	FBgn0004366	rdgC	1	CG6571-RA	FBtr0074832	rdgC-RA	chr3L	20254286	20258654	1	42	1.33923e-06	0.000238095	Cluster 11	11	7	0.983	0.011	AU	AU	UB	UB	UB	UB	UB	0	0	0	0	0	0	0	6.59053	6.68974	6.68974	6.78177	0.142981	0.15649	0.0127125	0.0475547	-0.00285549	-0.000564826	0.0545959	-0.0276134	-0.0414755	-0.096387	-0.068625	-0.138059	-0.125411
CG11312-RA	FBgn0011674	insc	1	CG11312-RA	FBtr0071562	insc-RA	chr2R	16708771	16723569	-1	84	0.000223651	0.019881	Cluster 11	11	10	0.878	0.114	UB	UB	UB	UB	UB	UB	UB	0	0	0	0	0	0	0	6.6635	6.28922	6.41164	6.57176	0.127594	0.133454	0.0115138	-0.0208106	-0.0267565	0.0314805	0.00465578	-0.0520954	-0.0953612	-0.177907	-0.060357	-0.0368366	-0.0372113
CG10580-RA	FBgn0011591	fng	1	CG10580-RA	FBtr0078267	fng-RA	chr3L	20918983	20942609	-1	131	0.000981653	0.0553731	Cluster 11	11	10	0.959	0.039	P	P	P	P	P	P	P	0	0	0	0	0	0	0	6.7628	6.31484	6.87845	6.78573	0.0340958	0.0853085	0.0862311	0.027973	0.0171404	0.0475299	0.0691313	0.031783	-0.0550263	-0.0955935	-0.0799592	-0.0100655	-0.0305689
CG1373-RA	FBgn0000279	CecC	1	CG1373-RA	FBtr0085616	CecC-RA	chr3R	26042206	26042659	1	48	6.69613e-06	0.00102041	cluster 4	4	2	0.996	0.002	UB	UB	UB	UB	UB	UB	UB	0	0	0	0	0	0	0	6.65529	6.65529	6.65529	6.46289	-0.298874	-0.299097	-0.357291	-0.231151	-0.21331	-0.331535	-0.276764	-0.254311	0.0473757	0.138128	0.0520864	0.0331192	0.321358
CG5557-RA	FBgn0010768	sqz	1	CG5557-RA	FBtr0083733	sqz-RA	chr3R	14989943	14996296	1	123	0.000673631	0.0408943	Cluster 10	10	13	0.905	0.052	P	P	P	P	P	P	P	0	0	0	0	0	0	0	6.86254	6.38918	7.10286	6.90217	-0.0261423	-0.064705	-0.000488912	-0.0438665	-0.0142293	0.0267245	0.0387576	0.0211517	0.0500162	0.118313	0.138119	0.122824	0.0385711
CG10962-RB	FBgn0030073	CG10962	1	CG10962-RB	FBtr0071263	CG10962-RB	chrX	8866940	8868276	-1	91	0.000262488	0.0215385	Cluster 13	13	5	0.906	0.061	AU	AP	AP	AP	AP	AP	AP	0	0	0	0	0	0	0	11.7111	10.7061	11.2515	11.0734	0.047632	0.183647	0.00811049	0.122569	0.136628	0.169208	0.279548	0.177446	0.293132	0.126077	0.255465	-0.0886184	-0.122026
CG31961-RB	FBgn0051961	CG31961	1	CG31961-RB	FBtr0077485	CG31961-RB	chr2L	4186245	4187789	-1	122	0.000665595	0.0407377	Cluster 11	11	10	0.906	0.091	AU	AU	AU	AU	AU	AU	UB	0	0	0	0	0	0	0	6.52694	6.61753	6.61753	6.62124	0.102598	0.0929666	0.0768938	-0.0364304	0.0109838	0.0498667	-0.0321147	-0.0916145	-0.136081	-0.0843388	-0.0493523	-0.0282914	-0.0522569
CG31710-RA	FBgn0051710	CG31710	1	CG31710-RA	FBtr0079849	CG31710-RA	chr2L	9702964	9705944	-1	90	0.000255792	0.0212222	Cluster 10	10	13	0.924	0.055	P	P	P	P	AP	P	P	0	0	0	0	0	0	0	6.59676	6.71834	6.72802	6.71834	-0.0626269	-0.0380907	-0.0595688	-0.0143075	-0.0275087	-0.0446907	-0.0657163	-0.143917	-0.0338743	0.0947289	0.0681346	0.00668354	0.130736
CG30193-RD	FBgn0261564	CG42678	1	CG42678-RD	FBtr0302766	CG42678-RD	chr2R	18813299	18817252	1	129	0.000885228	0.0512403	Cluster 10	10	11	0.877	0.071	UB	UB	UB	UB	UB	UB	UB	0	0	0	0	0	0	0	6.67081	6.68549	6.89166	6.68549	-0.0522793	-0.105302	-0.0242565	0.0167154	-0.0238795	0.0458581	0.0765805	0.0717123	0.136879	-0.0280924	0.0182199	0.0199461	-0.00685689
CG30193-RD	FBgn0261564	CG42678	2	CG42678-RI	FBtr0302770	CG42678-RI	chr2R	18813299	18819567	1	129	0.000885228	0.0512403	Cluster 10	10	11	0.877	0.071	UB	UB	UB	UB	UB	UB	UB	0	0	0	0	0	0	0	6.67081	6.68549	6.89166	6.68549	-0.0522793	-0.105302	-0.0242565	0.0167154	-0.0238795	0.0458581	0.0765805	0.0717123	0.136879	-0.0280924	0.0182199	0.0199461	-0.00685689
CG7629-RA	FBgn0038530	AttD	1	CG7629-RA	FBtr0083470	AttD-RA	chr3R	13450990	13451808	1	39	1.33923e-06	0.000238095	cluster 4	4	7	0.987	0.007	UB	UB	UB	UB	UB	UB	UB	0	0	0	0	0	0	0	6.81298	6.57791	6.78992	6.80848	-0.413756	-0.30154	-0.396373	-0.389916	-0.368593	-0.4648	-0.400154	-0.467023	-0.228913	-0.058768	-0.0640985	-0.0442268	0.162349
CG11700-RA	FBgn0029856	CR11700	1	CR11700-RA	FBtr0070931	CR11700-RA	chrX	6176311	6177608	-1	64	2.27668e-05	0.00261538	cluster 5	5	6	0.814	0.12	AP	AP	AU	AU	AP	AP	UB	0	0	0	0	0	0	0	13.2856	12.325	13.9611	13.7734	0.142024	0.263922	0.230178	0.154877	0.214078	0.204742	0.0606066	0.163997	-0.43806	-0.485225	-0.425617	-0.446627	-0.25856
CG18372-RA	FBgn0041581	AttB	1	CG18372-RA	FBtr0087438	AttB-RA	chr2R	10636728	10637580	1	23	1.33923e-06	0.000238095	cluster 4	4	7	0.993	0.004	AU	AU	AU	UB	AU	AU	UB	0	0	0	0	0	0	0	6.34199	6.30151	6.60314	6.50917	-0.199856	-0.45096	-0.516358	-0.5144	-0.348534	-0.357617	-0.525886	-0.456272	-0.299752	-0.21678	-0.0698384	-0.0746111	0.313318
CG18372-RA	FBgn0041581	AttB	2	CG18372-RB	FBtr0300942	AttB-RB	chr2R	10636740	10637670	1	23	1.33923e-06	0.000238095	cluster 4	4	7	0.993	0.004	AU	AU	AU	UB	AU	AU	UB	0	0	0	0	0	0	0	6.34199	6.30151	6.60314	6.50917	-0.199856	-0.45096	-0.516358	-0.5144	-0.348534	-0.357617	-0.525886	-0.456272	-0.299752	-0.21678	-0.0698384	-0.0746111	0.313318
CG1898-RA	FBgn0042712	HBS1	1	CG1898-RA	FBtr0072866	HBS1-RA	chr3L	1862881	1865309	-1	118	0.000610687	0.0386441	cluster 3	3	6	0.877	0.062	AU	AU	AU	AU	AU	AU	AU	0	0	0	0	0	0	0	8.81675	8.56597	9.65823	9.31874	0.071719	-0.333918	0.140606	0.0840488	0.215465	0.158278	0.306522	0.288766	0.453636	0.199337	0.321251	0.178162	0.15159
CG4531-RA	FBgn0004569	aos	1	CG4531-RA	FBtr0075408	aos-RA	chr3L	16463479	16476801	-1	14	1.33923e-06	0.000238095	cluster 6	6	5	0.755	0.103	AP	AP	AP	P	AP	AP	P	0	0	0	0	0	0	0	8.94858	7.74673	8.46938	9.61202	0.348513	0.296145	0.133313	0.36735	0.349858	0.294221	0.266624	0.201906	-0.0592382	-0.0174806	-0.173835	-0.419488	-0.407396
CG9310-RA	FBgn0004914	Hnf4	1	CG9310-RA	FBtr0079747	Hnf4-RA	chr2L	8687281	8709038	-1	82	0.000211598	0.0192683	Cluster 13	13	5	0.853	0.093	AU	AU	UB	UB	AU	UB	UB	0	0	0	0	0	0	0	9.98878	9.65406	9.26943	9.72388	0.188713	0.218575	0.205899	0.227036	0.151958	0.214675	0.18828	0.146028	-0.127472	0.115362	0.0923105	-0.172136	-0.16783
CG9310-RA	FBgn0004914	Hnf4	2	CG9310-RB	FBtr0079748	Hnf4-RB	chr2L	8687281	8691213	-1	82	0.000211598	0.0192683	Cluster 13	13	5	0.853	0.093	AP	AP	AP	AU	AP	AU	AU	0	0	0	0	0	0	0	9.98878	9.65406	9.26943	9.72388	0.188713	0.218575	0.205899	0.227036	0.151958	0.214675	0.18828	0.146028	-0.127472	0.115362	0.0923105	-0.172136	-0.16783
CG9310-RA	FBgn0004914	Hnf4	3	CG9310-RC	FBtr0079749	Hnf4-RC	chr2L	8687281	8690970	-1	82	0.000211598	0.0192683	Cluster 13	13	5	0.853	0.093	AP	AP	AP	AU	AP	AU	AU	0	0	0	0	0	0	0	9.98878	9.65406	9.26943	9.72388	0.188713	0.218575	0.205899	0.227036	0.151958	0.214675	0.18828	0.146028	-0.127472	0.115362	0.0923105	-0.172136	-0.16783
CG9310-RA	FBgn0004914	Hnf4	4	CG9310-RD	FBtr0112846	Hnf4-RD	chr2L	8687281	8699300	-1	82	0.000211598	0.0192683	Cluster 13	13	5	0.853	0.093	AU	AU	UB	UB	AU	UB	UB	0	0	0	0	0	0	0	9.98878	9.65406	9.26943	9.72388	0.188713	0.218575	0.205899	0.227036	0.151958	0.214675	0.18828	0.146028	-0.127472	0.115362	0.0923105	-0.172136	-0.16783
CG10079-RB	FBgn0003731	Egfr	1	CG10079-RA	FBtr0071653	Egfr-RA	chr2R	17410510	17446932	1	69	3.61591e-05	0.00391304	Cluster 9	9	1	0.706	0.176	UB	UB	UB	UB	UB	UB	UB	0	0	0	0	0	0	0	6.56852	6.66497	6.66497	6.66497	-0.0455044	0.0069554	-0.0139206	0.00488169	-0.056352	-0.0125044	0.022893	0.0947849	-0.0539002	0.194009	0.311104	0.191283	0.200876
CG10079-RB	FBgn0003731	Egfr	2	CG10079-RB	FBtr0071654	Egfr-RB	chr2R	17435074	17446932	1	69	3.61591e-05	0.00391304	Cluster 9	9	1	0.706	0.176	UB	UB	UB	UB	UB	UB	UB	0	0	0	0	0	0	0	6.56852	6.66497	6.66497	6.66497	-0.0455044	0.0069554	-0.0139206	0.00488169	-0.056352	-0.0125044	0.022893	0.0947849	-0.0539002	0.194009	0.311104	0.191283	0.200876
CG16987-RA	FBgn0031461	daw	1	CG16987-RB	FBtr0077720	daw-RB	chr2L	2805518	2812147	1	75	0.00013794	0.0137333	Cluster 13	13	5	0.62	0.29	AU	AU	AU	AU	AU	UB	UB	0	0	0	0	0	0	0	7.96559	7.14969	8.34402	7.96559	0.243234	0.32838	0.162783	0.141812	-0.0154639	0.268365	0.252214	0.144609	-0.0578526	-0.00552991	-0.101348	-0.180242	-0.223876
CG16987-RA	FBgn0031461	daw	2	CG16987-RA	FBtr0077721	daw-RA	chr2L	2808321	2812147	1	75	0.00013794	0.0137333	Cluster 13	13	5	0.62	0.29	AP	AP	AP	AP	P	P	P	0	0	0	0	0	0	0	7.96559	7.14969	8.34402	7.96559	0.243234	0.32838	0.162783	0.141812	-0.0154639	0.268365	0.252214	0.144609	-0.0578526	-0.00552991	-0.101348	-0.180242	-0.223876
CG8354-RA	FBgn0002632	m6	1	CG8354-RA	FBtr0084959	m6-RA	chr3R	21858633	21859769	1	1	1.33923e-06	0.000238095	Cluster 1	1	12	0.589	0.411	UB	AU	AU	AU	AU	AU	UB	2	2	2	2	2	2	2	6.48469	6.26755	6.48469	6.48469	0.0114607	0.167866	0.740748	3.28236	3.61061	4.39425	3.97941	4.71666	4.02073	2.78805	2.84932	1.89157	1.81381
CG10080-RA	FBgn0034641	mahj	1	CG10080-RA	FBtr0071658	mahj-RA	chr2R	17512543	17518766	1	132	0.000984331	0.0553731	Cluster 12	12	7	0.332	0.35	UB	AU	UB	UB	AU	AU	UB	0	0	0	0	0	0	0	7.65865	7.61337	7.65865	7.86207	0.434924	0.223503	0.089697	0.0169983	0.0205269	0.03357	0.130734	-0.0254092	-0.0013902	0.283255	0.116535	0.0152413	-0.0468535
CG10080-RA	FBgn0034641	mahj	2	CG10080-RB	FBtr0304728	mahj-RB	chr2R	17512543	17518927	1	132	0.000984331	0.0553731	Cluster 12	12	7	0.332	0.35	UB	AU	UB	UB	AU	AU	UB	0	0	0	0	0	0	0	7.65865	7.61337	7.65865	7.86207	0.434924	0.223503	0.089697	0.0169983	0.0205269	0.03357	0.130734	-0.0254092	-0.0013902	0.283255	0.116535	0.0152413	-0.0468535
CG33203-RC	FBgn0053203	CG33203	1	CG33203-RC	FBtr0085348	CG33203-RC	chr3R	24696334	24714723	-1	97	0.000291951	0.0224742	Cluster 11	11	7	0.962	0.023	AU	AU	AU	UB	UB	UB	UB	0	0	0	0	0	0	0	6.553	6.25582	7.19783	7.06638	0.10706	0.30507	0.0380442	0.0517351	0.0369138	0.0299536	0.0100528	-0.0395034	-0.0577953	-0.0480162	-0.0263296	-0.0534867	-0.108578
CG33203-RC	FBgn0053203	CG33203	2	CG33203-RB	FBtr0114574	CG33203-RB	chr3R	24696334	24714723	-1	97	0.000291951	0.0224742	Cluster 11	11	7	0.962	0.023	AU	AU	AU	UB	UB	UB	UB	0	0	0	0	0	0	0	6.553	6.25582	7.19783	7.06638	0.10706	0.30507	0.0380442	0.0517351	0.0369138	0.0299536	0.0100528	-0.0395034	-0.0577953	-0.0480162	-0.0263296	-0.0534867	-0.108578
CG33203-RC	FBgn0053203	CG33203	3	CG33203-RD	FBtr0301016	CG33203-RD	chr3R	24696334	24713427	-1	97	0.000291951	0.0224742	Cluster 11	11	7	0.962	0.023	AU	AU	AU	UB	UB	UB	UB	0	0	0	0	0	0	0	6.553	6.25582	7.19783	7.06638	0.10706	0.30507	0.0380442	0.0517351	0.0369138	0.0299536	0.0100528	-0.0395034	-0.0577953	-0.0480162	-0.0263296	-0.0534867	-0.108578
CG33203-RC	FBgn0053203	CG33203	4	CG33203-RE	FBtr0301017	CG33203-RE	chr3R	24696334	24713427	-1	97	0.000291951	0.0224742	Cluster 11	11	7	0.962	0.023	AU	AU	AU	UB	UB	UB	UB	0	0	0	0	0	0	0	6.553	6.25582	7.19783	7.06638	0.10706	0.30507	0.0380442	0.0517351	0.0369138	0.0299536	0.0100528	-0.0395034	-0.0577953	-0.0480162	-0.0263296	-0.0534867	-0.108578
CG14275-RA	FBgn0032022	CG14275	1	CG14275-RA	FBtr0079602	CG14275-RA	chr2L	8327458	8332911	1	32	1.33923e-06	0.000238095	cluster 3	3	6	0.899	0.062	UB	UB	UB	UB	UB	UB	UB	0	0	0	0	0	0	0	6.60241	6.60241	6.69917	6.50379	-0.0267553	-0.0394266	0.0333972	0.0587763	0.0915129	0.145826	0.172168	0.219053	0.267454	0.425597	0.680497	0.359442	0.342944
CG14275-RA	FBgn0032022	CG14275	2	CG14275-RB	FBtr0079603	CG14275-RB	chr2L	8329050	8332911	1	32	1.33923e-06	0.000238095	cluster 3	3	6	0.899	0.062	UB	UB	UB	UB	UB	UB	UB	0	0	0	0	0	0	0	6.60241	6.60241	6.69917	6.50379	-0.0267553	-0.0394266	0.0333972	0.0587763	0.0915129	0.145826	0.172168	0.219053	0.267454	0.425597	0.680497	0.359442	0.342944
CG3838-RA	FBgn0032130	CG3838	1	CG3838-RA	FBtr0079834	CG3838-RA	chr2L	9568892	9573572	1	59	1.33923e-05	0.00169492	Cluster 11	11	7	0.972	0.018	P	UB	UB	UB	UB	UB	UB	0	0	0	0	0	0	0	6.70051	6.36168	6.9212	6.65868	0.0102645	0.0909004	0.0579959	0.0081322	0.034318	0.0787792	0.101294	0.0147178	0.0124144	0.0804038	-0.0406005	0.0174528	-0.130512
CG3838-RA	FBgn0032130	CG3838	2	CG3838-RB	FBtr0079835	CG3838-RB	chr2L	9570317	9573572	1	59	1.33923e-05	0.00169492	Cluster 11	11	7	0.972	0.018	UB	UB	UB	UB	UB	UB	UB	0	0	0	0	0	0	0	6.70051	6.36168	6.9212	6.65868	0.0102645	0.0909004	0.0579959	0.0081322	0.034318	0.0787792	0.101294	0.0147178	0.0124144	0.0804038	-0.0406005	0.0174528	-0.130512
CG6071-RA	FBgn0036186	CG6071	1	CG6071-RA	FBtr0076136	CG6071-RA	chr3L	11636043	11639133	-1	114	0.000530333	0.0347368	Cluster 10	10	9	0.828	0.057	UB	UB	UB	UB	UB	UB	UB	0	0	0	0	0	0	0	6.67089	6.36823	7.16074	6.90298	0.059343	0.112475	-0.0120178	-0.0527596	-0.0415447	-0.00104931	-0.073133	-0.120022	-0.139773	0.0220357	-0.0326334	-0.0620317	0.0147368
CG11825-RA	FBgn0033519	CG11825	1	CG11825-RA	FBtr0088316	CG11825-RA	chr2R	6307919	6308572	-1	18	1.33923e-06	0.000238095	Cluster 7	7	2	0.609	0.24	UB	UB	UB	UB	AU	AU	AU	0	0	0	0	0	0	0	7.86277	6.79822	7.10101	6.69777	-1.06866	-1.05002	-1.10218	-1.04954	-0.927267	-0.809518	-0.935833	-0.934908	-0.462985	-0.211882	0.036983	0.190819	0.554528
CG7879-RA	FBgn0035235	CG7879	1	CG7879-RA	FBtr0072826	CG7879-RA	chr3L	1559800	1568608	-1	157	0.00193518	0.0914557	Cluster 9	9	8	0.58	0.293	AP	P	P	P	P	P	UB	0	0	0	0	0	0	0	7.5985	6.92405	7.77559	7.61284	-0.0462757	0.0337207	-0.10116	-0.11643	-0.19436	-0.169809	-0.0954391	-0.223394	-0.279848	0.0198731	0.0612619	0.083156	0.043302
CG7879-RA	FBgn0035235	CG7879	2	CG7879-RB	FBtr0072827	CG7879-RB	chr3L	1559800	1568608	-1	157	0.00193518	0.0914557	Cluster 9	9	8	0.58	0.293	AP	P	P	P	P	P	UB	0	0	0	0	0	0	0	7.5985	6.92405	7.77559	7.61284	-0.0462757	0.0337207	-0.10116	-0.11643	-0.19436	-0.169809	-0.0954391	-0.223394	-0.279848	0.0198731	0.0612619	0.083156	0.043302
CG8333-RA	FBgn0002735	HLHmgamma	1	CG8333-RA	FBtr0084955	HLHmgamma-RA	chr3R	21825580	21826421	1	22	1.33923e-06	0.000238095	cluster 2	2	8	0.755	0.239	UB	AU	AU	AU	AU	UB	UB	4	4	3	4	4	4	4	7.15042	6.56292	7.36074	7.0291	0.0336845	0.105124	0.0962817	0.729792	0.781751	1.04756	0.999962	0.831409	0.798338	0.548202	0.493378	0.204555	0.133373
CG15611-RA	FBgn0034194	CG15611	1	CG15611-RB	FBtr0086981	CG15611-RB	chr2R	12996352	13001866	1	81	0.000208919	0.0192593	Cluster 10	10	9	0.83	0.082	P	P	UB	UB	P	UB	UB	0	0	0	0	0	0	0	6.82397	6.33532	6.82397	6.82397	0.00948955	-0.0234404	-0.058481	-0.0730321	-0.0198035	-0.0815268	-0.0259033	-0.0760908	-0.0562033	-0.0163279	0.0541252	0.0413965	0.119562
CG15611-RA	FBgn0034194	CG15611	2	CG15611-RA	FBtr0086982	CG15611-RA	chr2R	12996366	13001866	1	81	0.000208919	0.0192593	Cluster 10	10	9	0.83	0.082	P	P	UB	UB	P	UB	UB	0	0	0	0	0	0	0	6.82397	6.33532	6.82397	6.82397	0.00948955	-0.0234404	-0.058481	-0.0730321	-0.0198035	-0.0815268	-0.0259033	-0.0760908	-0.0562033	-0.0163279	0.0541252	0.0413965	0.119562
CG12014-RA	FBgn0035445	CG12014	1	CG12014-RA	FBtr0073077	CG12014-RA	chr3L	3378268	3380083	1	100	0.000317397	0.0237	Cluster 12	12	7	0.356	0.356	AU	AU	UB	UB	UB	AU	UB	0	0	0	0	0	0	0	8.64387	8.75345	8.65579	9.00133	0.145961	0.131599	0.117334	0.0962495	0.0952741	0.038516	-0.0167908	-0.00525614	0.0294174	-0.0491543	-0.0918429	-0.12815	-0.237751
CG12242-RA	FBgn0010041	GstD5	1	CG12242-RA	FBtr0082572	GstD5-RA	chr3R	8201486	8202136	1	85	0.000231686	0.0201163	Cluster 9	9	8	0.673	0.243	AU	AU	UB	AU	AU	AU	UB	0	0	0	0	0	0	0	6.99143	6.47922	7.31092	7.0703	-0.0738728	-0.103669	-0.0331884	-0.0514419	-0.0885664	-0.0638667	-0.10018	-0.0777832	0.0795733	-0.0284342	0.0489363	0.0698174	0.0909295
CG6104-RA	FBgn0002592	m2	1	CG6104-RA	FBtr0084981	m2-RA	chr3R	21842236	21843192	-1	4	1.33923e-06	0.000238095	Cluster 1	1	12	0.589	0.411	UB	AU	AU	AU	AP	AP	P	4	6	6	5	5	5	3	6.37357	6.34635	6.34635	6.30498	0.0501859	-0.0521128	0.246035	1.68609	2.30438	2.6018	2.48421	2.15331	1.82134	0.973793	0.775155	0.590355	0.708077
CG6018-RA	FBgn0034736	CG6018	1	CG6018-RA	FBtr0071835	CG6018-RA	chr2R	18437605	18439618	1	15	1.33923e-06	0.000238095	cluster 3	3	4	0.507	0.462	P	AU	AU	AU	AU	P	UB	0	0	0	0	0	0	0	7.09107	6.86909	7.35829	7.09107	-0.202332	-0.201658	-0.169349	-0.076773	0.00453703	0.0932644	0.119868	0.237721	0.524501	0.580032	0.65362	0.546072	0.494315
CG17508-RA	FBgn0039970	CG17508	1	CG17508-RA	FBtr0086071	CG17508-RA	chr2R	1496129	1499091	1	161	0.00215749	0.0995092	Cluster 13	13	7	0.323	0.345	AP	AP	AP	AP	AP	AU	AU	0	0	0	0	0	0	0	10.2512	9.78891	10.2285	10.0559	0.195954	0.133461	0.00492092	0.178807	0.11086	0.0881574	0.0770514	0.276237	0.296032	0.364749	0.218814	0.0354225	-0.0621315
CG17508-RA	FBgn0039970	CG17508	2	CG17508-RB	FBtr0307172	CG17508-RB	chr2R	1496129	1497499	1	161	0.00215749	0.0995092	Cluster 13	13	7	0.323	0.345	AP	AP	AP	AP	AP	AU	AU	0	0	0	0	0	0	0	10.2512	9.78891	10.2285	10.0559	0.195954	0.133461	0.00492092	0.178807	0.11086	0.0881574	0.0770514	0.276237	0.296032	0.364749	0.218814	0.0354225	-0.0621315
CG17054-RB	FBgn0259876	Cap-G	1	CG34438-RG	FBtr0301325	Cap-G-RG	chr2R	9020624	9030325	1	106	0.000374983	0.0264151	Cluster 13	13	5	0.831	0.115	P	UB	UB	UB	UB	UB	UB	0	0	0	0	0	0	0	8.35579	8.27115	8.39096	8.50622	0.200135	0.287213	0.150146	0.0566679	-0.130337	0.0327682	0.137244	0.052444	-0.120918	0.205678	-0.0315368	-0.245126	-0.211502
CG17054-RB	FBgn0259876	Cap-G	2	CG17054-RB	FBtr0299507	Cap-G-RF	chr2R	9020624	9030325	1	106	0.000374983	0.0264151	Cluster 13	13	5	0.831	0.115	P	UB	UB	UB	UB	UB	UB	0	0	0	0	0	0	0	8.35579	8.27115	8.39096	8.50622	0.200135	0.287213	0.150146	0.0566679	-0.130337	0.0327682	0.137244	0.052444	-0.120918	0.205678	-0.0315368	-0.245126	-0.211502
CG32675-RA	FBgn0052675	Tango5	1	CG32675-RB	FBtr0071499	Tango5-RB	chrX	10654081	10658269	-1	135	0.00104995	0.0579412	Cluster 13	13	5	0.9	0.068	AU	AU	AU	AU	AU	AU	UB	0	0	0	0	0	0	0	9.48967	8.91831	9.38508	9.37029	0.212119	0.19833	0.10619	0.163387	0.0832987	0.302938	0.307627	0.260622	0.0085695	0.260041	0.130905	0.00838402	-0.17153
CG32675-RA	FBgn0052675	Tango5	2	CG32675-RA	FBtr0071500	Tango5-RA	chrX	10654081	10658269	-1	135	0.00104995	0.0579412	Cluster 13	13	5	0.9	0.068	AU	AU	AU	AU	AU	AU	UB	0	0	0	0	0	0	0	9.48967	8.91831	9.38508	9.37029	0.212119	0.19833	0.10619	0.163387	0.0832987	0.302938	0.307627	0.260622	0.0085695	0.260041	0.130905	0.00838402	-0.17153
CG32675-RA	FBgn0052675	Tango5	3	CG32675-RC	FBtr0071501	Tango5-RC	chrX	10654081	10656621	-1	135	0.00104995	0.0579412	Cluster 13	13	5	0.9	0.068	AU	AU	AU	AU	AU	AU	UB	0	0	0	0	0	0	0	9.48967	8.91831	9.38508	9.37029	0.212119	0.19833	0.10619	0.163387	0.0832987	0.302938	0.307627	0.260622	0.0085695	0.260041	0.130905	0.00838402	-0.17153
CG32675-RA	FBgn0052675	Tango5	4	CG32675-RD	FBtr0300569	Tango5-RD	chrX	10654081	10658269	-1	135	0.00104995	0.0579412	Cluster 13	13	5	0.9	0.068	AU	AU	AU	AU	AU	AU	UB	0	0	0	0	0	0	0	9.48967	8.91831	9.38508	9.37029	0.212119	0.19833	0.10619	0.163387	0.0832987	0.302938	0.307627	0.260622	0.0085695	0.260041	0.130905	0.00838402	-0.17153
CG17806-RA	FBgn0038548	CG17806	1	CG17806-RA	FBtr0083527	CG17806-RA	chr3R	13627262	13628951	-1	115	0.000565153	0.0366957	Cluster 11	11	7	0.98	0.008	UB	UB	UB	UB	UB	UB	UB	0	0	0	0	0	0	0	7.14057	7.11072	7.11072	7.02937	0.0436229	0.071638	0.087669	-0.0381618	-0.0150441	-0.0101268	4.983e-05	-0.0969714	-0.0851024	-0.060524	-0.0836623	-0.112086	-0.170679
CG5295-RA	FBgn0036449	bmm	1	CG5295-RA	FBtr0075699	bmm-RA	chr3L	14769596	14779523	-1	111	0.000459354	0.0309009	cluster 6	6	1	0.928	0.067	AP	AP	AP	AP	AP	AP	P	0	0	0	0	0	0	0	8.99105	8.31591	8.85869	8.88244	0.452238	0.214923	0.224997	0.19805	0.0450995	0.336089	0.337271	0.0810588	-0.141472	0.327722	0.103348	-0.1546	-0.330992
CG5295-RA	FBgn0036449	bmm	2	CG5295-RB	FBtr0300190	bmm-RB	chr3L	14769596	14779523	-1	111	0.000459354	0.0309009	cluster 6	6	1	0.928	0.067	AP	AP	AP	AP	AP	AP	P	0	0	0	0	0	0	0	8.99105	8.31591	8.85869	8.88244	0.452238	0.214923	0.224997	0.19805	0.0450995	0.336089	0.337271	0.0810588	-0.141472	0.327722	0.103348	-0.1546	-0.330992
CG17524-RA	FBgn0063497	GstE3	1	CG17524-RA	FBtr0086671	GstE3-RA	chr2R	14288222	14288972	1	76	0.000144636	0.0141558	Cluster 8	8	9	0.641	0.242	AP	AP	P	P	AP	P	P	0	0	0	0	0	0	0	6.84789	6.91673	7.14747	6.91673	-0.127751	-0.0378303	-0.0513796	-0.0666033	-0.120591	-0.0659088	-0.00968929	-0.0464356	0.0648425	-0.00552154	0.0717341	0.10445	0.0357536
CG5174-RK	FBgn0034345	CG5174	1	CG5174-RK	FBtr0086688	CG5174-RK	chr2R	14308915	14312388	1	155	0.00184813	0.0890323	Cluster 11	11	7	0.832	0.121	AP	AU	AU	AU	AU	AU	UB	0	0	0	0	0	0	0	6.98485	6.32804	6.8523	6.75895	0.166626	0.0465819	0.0882325	0.104116	0.0153448	0.0724926	0.114093	-0.034793	-0.0144259	0.0348106	-0.00979748	-0.0638639	-0.243292
CG3671-RA	FBgn0011672	Mvl	1	CG3671-RB	FBtr0089521	Mvl-RB	chr3R	16877105	16886517	-1	158	0.00193518	0.0914557	Cluster 9	9	1	0.784	0.128	P	AP	AP	P	P	P	UB	0	0	0	0	0	0	0	7.62452	6.92731	8.06967	7.74395	-0.154309	0.055899	-0.0800664	-0.0853035	-0.193231	-0.136994	-0.175924	-0.176696	-0.272101	-0.0601677	-0.042856	-0.0574419	-0.0163294
CG3671-RA	FBgn0011672	Mvl	2	CG3671-RD	FBtr0301477	Mvl-RD	chr3R	16877105	16886375	-1	158	0.00193518	0.0914557	Cluster 9	9	1	0.784	0.128	P	AP	AP	P	P	P	UB	0	0	0	0	0	0	0	7.62452	6.92731	8.06967	7.74395	-0.154309	0.055899	-0.0800664	-0.0853035	-0.193231	-0.136994	-0.175924	-0.176696	-0.272101	-0.0601677	-0.042856	-0.0574419	-0.0163294
CG3671-RA	FBgn0011672	Mvl	3	CG3671-RE	FBtr0301478	Mvl-RE	chr3R	16877284	16886375	-1	158	0.00193518	0.0914557	Cluster 9	9	1	0.784	0.128	P	AP	AP	P	P	P	UB	0	0	0	0	0	0	0	7.62452	6.92731	8.06967	7.74395	-0.154309	0.055899	-0.0800664	-0.0853035	-0.193231	-0.136994	-0.175924	-0.176696	-0.272101	-0.0601677	-0.042856	-0.0574419	-0.0163294
CG1367-RA	FBgn0000277	CecA2	1	CG1367-RA	FBtr0085614	CecA2-RA	chr3R	26037878	26038291	1	50	8.03536e-06	0.0012	cluster 4	4	7	0.993	0.004	UB	UB	UB	UB	UB	UB	UB	0	0	0	0	0	0	0	6.51869	6.73009	6.61736	6.50621	-0.373309	-0.356597	-0.149746	-0.42288	-0.406154	-0.491983	-0.362181	-0.435001	-0.260182	0.14195	0.0713825	0.0559843	0.2479
CG15085-RA	FBgn0023214	edl	1	CG15085-RA	FBtr0086652	edl-RA	chr2R	14555026	14561037	-1	95	0.000281237	0.0221053	cluster 5	5	3	0.894	0.061	AP	AP	AP	AP	AP	AP	AP	1	1	1	1	1	0	1	9.34391	8.79692	9.03313	9.20309	0.190992	0.0966328	0.058749	0.437912	0.322736	0.30705	0.0399414	-0.291031	-0.38812	-0.0975997	-0.328456	-0.320126	-0.298032
CG8114-RA	FBgn0003041	pbl	1	CG8114-RA	FBtr0076771	pbl-RA	chr3L	7889209	7905051	-1	78	0.000159368	0.0152564	Cluster 9	9	1	0.777	0.172	AP	UB	UB	AU	AP	AU	UB	0	0	0	0	0	0	0	8.82099	8.43078	7.48109	7.73343	-0.0965674	-0.097215	-0.0261335	-0.050179	-0.050689	-0.0954257	-0.0835511	-0.147564	-0.0451806	0.168543	0.101755	0.0915964	0.144613
CG8114-RA	FBgn0003041	pbl	2	CG8114-RB	FBtr0076772	pbl-RB	chr3L	7889209	7905051	-1	78	0.000159368	0.0152564	Cluster 9	9	1	0.777	0.172	AP	UB	UB	AU	AP	AU	UB	0	0	0	0	0	0	0	8.82099	8.43078	7.48109	7.73343	-0.0965674	-0.097215	-0.0261335	-0.050179	-0.050689	-0.0954257	-0.0835511	-0.147564	-0.0451806	0.168543	0.101755	0.0915964	0.144613
CG8114-RA	FBgn0003041	pbl	3	CG8114-RC	FBtr0076773	pbl-RC	chr3L	7889209	7896679	-1	78	0.000159368	0.0152564	Cluster 9	9	1	0.777	0.172	AU	UB	UB	UB	AU	AU	UB	0	0	0	0	0	0	0	8.82099	8.43078	7.48109	7.73343	-0.0965674	-0.097215	-0.0261335	-0.050179	-0.050689	-0.0954257	-0.0835511	-0.147564	-0.0451806	0.168543	0.101755	0.0915964	0.144613
CG8114-RA	FBgn0003041	pbl	4	CG8114-RD	FBtr0076774	pbl-RD	chr3L	7889209	7896679	-1	78	0.000159368	0.0152564	Cluster 9	9	1	0.777	0.172	AU	UB	UB	UB	AU	AU	UB	0	0	0	0	0	0	0	8.82099	8.43078	7.48109	7.73343	-0.0965674	-0.097215	-0.0261335	-0.050179	-0.050689	-0.0954257	-0.0835511	-0.147564	-0.0451806	0.168543	0.101755	0.0915964	0.144613
CG8114-RA	FBgn0003041	pbl	5	CG8114-RE	FBtr0112817	pbl-RE	chr3L	7889209	7902438	-1	78	0.000159368	0.0152564	Cluster 9	9	1	0.777	0.172	AU	UB	UB	AU	AU	AU	UB	0	0	0	0	0	0	0	8.82099	8.43078	7.48109	7.73343	-0.0965674	-0.097215	-0.0261335	-0.050179	-0.050689	-0.0954257	-0.0835511	-0.147564	-0.0451806	0.168543	0.101755	0.0915964	0.144613
CG8114-RA	FBgn0003041	pbl	6	CG8114-RF	FBtr0306647	pbl-RF	chr3L	7889209	7892536	-1	78	0.000159368	0.0152564	Cluster 9	9	1	0.777	0.172	UB	UB	UB	AU	AU	AU	UB	0	0	0	0	0	0	0	8.82099	8.43078	7.48109	7.73343	-0.0965674	-0.097215	-0.0261335	-0.050179	-0.050689	-0.0954257	-0.0835511	-0.147564	-0.0451806	0.168543	0.101755	0.0915964	0.144613
CG8166-RA	FBgn0034013	unc-5	1	CG8166-RA	FBtr0087382	unc-5-RA	chr2R	11237659	11255807	1	147	0.00162448	0.082517	cluster 4	4	3	0.994	0.002	P	AP	AP	AP	AP	P	P	0	0	0	1	0	0	0	8.28033	7.71741	7.60587	8.07298	-0.145415	0.0460454	-0.186368	0.0328272	0.182515	0.12027	0.168108	0.352183	0.104966	0.433604	0.519408	0.648928	0.644645
CG1878-RA	FBgn0000278	CecB	1	CG1878-RA	FBtr0085640	CecB-RA	chr3R	26039056	26039519	-1	89	0.000254453	0.0212222	Cluster 9	9	1	0.784	0.185	UB	UB	UB	UB	UB	UB	UB	0	0	0	0	0	0	0	6.36464	6.23875	6.42293	6.33708	-0.0425764	-0.0987911	-0.157895	-0.0778415	-0.196431	-0.053284	0.0333394	-0.0802773	-0.179927	0.00496688	0.0157759	0.0299616	0.0922299
CG13868-RA	FBgn0034501	CG13868	1	CG13868-RA	FBtr0086298	CG13868-RA	chr2R	16196217	16204415	-1	93	0.000279898	0.0221053	cluster 5	5	12	0.708	0.137	UB	UB	UB	UB	UB	UB	UB	0	0	0	0	0	0	0	7.47891	6.69197	6.69065	6.7882	-0.176834	0.211378	0.0812323	0.0854647	-0.0814106	-0.085947	-0.180833	-0.316954	-0.172384	-0.323341	-0.372051	-0.243369	-0.196092
CG13868-RA	FBgn0034501	CG13868	2	CG13868-RB	FBtr0301209	CG13868-RB	chr2R	16196217	16201124	-1	93	0.000279898	0.0221053	cluster 5	5	12	0.708	0.137	AP	P	P	P	UB	UB	UB	0	0	0	0	0	0	0	7.47891	6.69197	6.69065	6.7882	-0.176834	0.211378	0.0812323	0.0854647	-0.0814106	-0.085947	-0.180833	-0.316954	-0.172384	-0.323341	-0.372051	-0.243369	-0.196092
CG33099-RA	FBgn0053099	CG33099	1	CG33099-RA	FBtr0084288	CG33099-RA	chr3R	18354642	18356277	-1	139	0.00116914	0.0628058	Cluster 9	9	8	0.624	0.298	UB	UB	UB	UB	UB	UB	UB	0	0	0	0	0	0	0	6.93163	7.13523	7.97382	7.13523	-0.0974512	-0.0596461	-0.0833716	-0.0635028	-0.0631974	-0.0165294	-0.0366125	-0.043664	0.0985258	-0.0246405	0.0960125	0.00747671	0.0426183
CG12290-RA	FBgn0039419	CG12290	1	CG12290-RA	FBtr0084990	CG12290-RA	chr3R	22055974	22059051	1	86	0.000231686	0.0201163	cluster 3	3	6	0.849	0.057	P	P	P	P	P	P	P	1	0	1	1	1	1	1	7.37313	7.7996	7.93705	7.7996	-0.173323	0.0440408	0.0211335	0.081532	0.0678381	0.149732	0.169057	0.354569	0.12778	0.393529	0.356434	0.247261	0.145547
CG4927-RA	FBgn0034139	CG4927	1	CG4927-RC	FBtr0100547	CG4927-RC	chr2R	12459604	12461659	1	121	0.00065756	0.0405785	cluster 3	3	8	0.809	0.079	UB	UB	UB	UB	UB	UB	UB	1	1	1	1	1	1	1	7.07948	7.90209	7.90209	8.10517	-0.0576453	0.0391909	-0.137867	0.0605466	0.0152871	0.07556	0.0840086	0.180567	0.268499	0.400186	0.279808	0.268493	0.206399
CG11546-RA	FBgn0010504	kermit	1	CG11546-RA	FBtr0088811	kermit-RA	chr2R	4034423	4044126	-1	119	0.000620062	0.0389076	Cluster 13	13	7	0.454	0.281	AP	P	P	UB	P	UB	UB	0	0	0	0	0	0	0	8.09563	7.75183	8.5402	8.08403	0.104334	0.0967142	0.145125	0.005332	0.0696338	0.157002	0.128089	0.216688	0.105016	-0.0350678	-0.00672931	-0.0755152	-0.198366
CG11546-RA	FBgn0010504	kermit	2	CG11546-RB	FBtr0088812	kermit-RB	chr2R	4034423	4044126	-1	119	0.000620062	0.0389076	Cluster 13	13	7	0.454	0.281	AP	P	P	UB	P	UB	UB	0	0	0	0	0	0	0	8.09563	7.75183	8.5402	8.08403	0.104334	0.0967142	0.145125	0.005332	0.0696338	0.157002	0.128089	0.216688	0.105016	-0.0350678	-0.00672931	-0.0755152	-0.198366
CG11546-RA	FBgn0010504	kermit	3	CG11546-RD	FBtr0088813	kermit-RD	chr2R	4034423	4036924	-1	119	0.000620062	0.0389076	Cluster 13	13	7	0.454	0.281	UB	UB	UB	UB	UB	UB	UB	0	0	0	0	0	0	0	8.09563	7.75183	8.5402	8.08403	0.104334	0.0967142	0.145125	0.005332	0.0696338	0.157002	0.128089	0.216688	0.105016	-0.0350678	-0.00672931	-0.0755152	-0.198366
CG11546-RA	FBgn0010504	kermit	4	CG11546-RC	FBtr0088814	kermit-RC	chr2R	4034423	4036503	-1	119	0.000620062	0.0389076	Cluster 13	13	7	0.454	0.281	UB	UB	UB	UB	UB	UB	UB	0	0	0	0	0	0	0	8.09563	7.75183	8.5402	8.08403	0.104334	0.0967142	0.145125	0.005332	0.0696338	0.157002	0.128089	0.216688	0.105016	-0.0350678	-0.00672931	-0.0755152	-0.198366
CG1621-RA	FBgn0263240	Coop	1	CG1621-RA	FBtr0088984	Coop-RA	chr2R	3378341	3380084	-1	11	1.33923e-06	0.000238095	Cluster 13	13	7	0.412	0.308	AU	AU	AU	AU	AU	AU	UB	0	0	0	0	0	0	0	8.40969	7.98599	8.42654	8.09305	0.258899	0.229862	0.122588	0.145183	0.178741	0.254152	0.212524	0.135992	0.146903	0.138764	-0.0845172	-0.0701046	-0.164496
CG6770-RA	FBgn0032400	CG6770	1	CG6770-RA	FBtr0080306	CG6770-RA	chr2L	12045346	12046100	-1	37	1.33923e-06	0.000238095	cluster 4	4	8	0.99	0.004	AP	AP	AP	AP	AP	AP	AP	0	0	0	0	0	0	0	8.94232	8.67968	8.84036	8.77156	-0.225892	-0.453723	-0.559929	-0.305472	-0.311007	-0.227186	-0.26737	-0.233462	-0.0494596	0.286304	0.0363429	0.146915	0.108262
CG12891-RB	FBgn0261862	whd	1	CG12891-RB	FBtr0088308	whd-RB	chr2R	6356978	6362985	-1	138	0.00114906	0.0621739	Cluster 10	10	9	0.856	0.059	P	P	P	P	P	P	P	0	0	0	0	0	0	0	7.03042	6.6113	7.18971	7.03042	-0.15216	-0.0145876	0.0620044	-0.0394764	-0.0824461	-0.069973	-0.0708579	-0.0978302	-0.123517	0.0448191	0.0517193	0.0473045	0.0566789
CG12891-RB	FBgn0261862	whd	2	CG12891-RD	FBtr0301282	whd-RD	chr2R	6356978	6362983	-1	138	0.00114906	0.0621739	Cluster 10	10	9	0.856	0.059	P	P	P	P	P	P	P	0	0	0	0	0	0	0	7.03042	6.6113	7.18971	7.03042	-0.15216	-0.0145876	0.0620044	-0.0394764	-0.0824461	-0.069973	-0.0708579	-0.0978302	-0.123517	0.0448191	0.0517193	0.0473045	0.0566789
CG12891-RB	FBgn0261862	whd	3	CG12891-RA	FBtr0088307	whd-RA	chr2R	6356978	6366073	-1	138	0.00114906	0.0621739	Cluster 10	10	9	0.856	0.059	P	P	P	P	P	P	P	0	0	0	0	0	0	0	7.03042	6.6113	7.18971	7.03042	-0.15216	-0.0145876	0.0620044	-0.0394764	-0.0824461	-0.069973	-0.0708579	-0.0978302	-0.123517	0.0448191	0.0517193	0.0473045	0.0566789
CG12891-RB	FBgn0261862	whd	4	CG12891-RC	FBtr0301281	whd-RC	chr2R	6356978	6366073	-1	138	0.00114906	0.0621739	Cluster 10	10	9	0.856	0.059	P	P	P	P	P	P	P	0	0	0	0	0	0	0	7.03042	6.6113	7.18971	7.03042	-0.15216	-0.0145876	0.0620044	-0.0394764	-0.0824461	-0.069973	-0.0708579	-0.0978302	-0.123517	0.0448191	0.0517193	0.0473045	0.0566789
CG1600-RC	FBgn0033188	CG1600	1	CG1600-RA	FBtr0088956	CG1600-RA	chr2R	3413623	3420487	-1	27	1.33923e-06	0.000238095	Cluster 8	8	9	0.618	0.303	UB	UB	UB	UB	UB	UB	UB	0	0	0	0	0	0	0	6.98169	6.54964	6.89588	6.5854	-0.291498	-0.115548	-0.16901	-0.266957	-0.216486	-0.123779	-0.170126	-0.244884	-0.164673	0.032039	0.0143083	0.131552	0.1037
CG1600-RC	FBgn0033188	CG1600	2	CG1600-RC	FBtr0088957	CG1600-RC	chr2R	3413623	3416790	-1	27	1.33923e-06	0.000238095	Cluster 8	8	9	0.618	0.303	UB	UB	UB	UB	P	UB	UB	0	0	0	0	0	0	0	6.98169	6.54964	6.89588	6.5854	-0.291498	-0.115548	-0.16901	-0.266957	-0.216486	-0.123779	-0.170126	-0.244884	-0.164673	0.032039	0.0143083	0.131552	0.1037
CG1600-RC	FBgn0033188	CG1600	3	CG1600-RB	FBtr0088958	CG1600-RB	chr2R	3413623	3416766	-1	27	1.33923e-06	0.000238095	Cluster 8	8	9	0.618	0.303	UB	UB	UB	UB	P	UB	UB	0	0	0	0	0	0	0	6.98169	6.54964	6.89588	6.5854	-0.291498	-0.115548	-0.16901	-0.266957	-0.216486	-0.123779	-0.170126	-0.244884	-0.164673	0.032039	0.0143083	0.131552	0.1037
CG6045-RA	FBgn0038349	CG6045	1	CG6045-RA	FBtr0083151	CG6045-RA	chr3R	11368474	11373457	-1	150	0.00172894	0.0856954	Cluster 10	10	13	0.926	0.055	UB	UB	UB	UB	UB	UB	UB	0	0	0	0	0	0	0	6.5087	6.4306	6.4306	6.39788	0.0311334	-0.00476345	-0.00562967	-0.0896801	-0.014974	-0.00013547	-0.0333404	-0.024273	-0.0350324	0.0133779	-0.0215081	-0.0380401	0.0618663
CG6264-RA	FBgn0040238	Best1	1	CG6264-RA	FBtr0082183	Best1-RA	chr3R	5987190	5996207	-1	148	0.00163787	0.0826351	Cluster 9	9	1	0.702	0.185	AP	AP	P	P	P	P	P	0	0	0	0	0	0	0	8.15546	7.92237	8.57698	8.39787	-0.109001	-0.143732	0.00962427	-0.111895	-0.0545658	-0.091024	-0.164517	-0.231816	-0.412389	-0.143186	-0.146358	-0.132477	-0.116387
CG6264-RA	FBgn0040238	Best1	2	CG6264-RB	FBtr0114590	Best1-RB	chr3R	5987186	5996207	-1	148	0.00163787	0.0826351	Cluster 9	9	1	0.702	0.185	AP	AP	P	P	P	P	P	0	0	0	0	0	0	0	8.15546	7.92237	8.57698	8.39787	-0.109001	-0.143732	0.00962427	-0.111895	-0.0545658	-0.091024	-0.164517	-0.231816	-0.412389	-0.143186	-0.146358	-0.132477	-0.116387
CG6264-RA	FBgn0040238	Best1	3	CG6264-RC	FBtr0306023	Best1-RC	chr3R	5987186	5996207	-1	148	0.00163787	0.0826351	Cluster 9	9	1	0.702	0.185	AP	AP	P	P	P	P	P	0	0	0	0	0	0	0	8.15546	7.92237	8.57698	8.39787	-0.109001	-0.143732	0.00962427	-0.111895	-0.0545658	-0.091024	-0.164517	-0.231816	-0.412389	-0.143186	-0.146358	-0.132477	-0.116387
CG14489-RA	FBgn0015522	olf186-M	1	CG14489-RA	FBtr0086799	olf186-M-RA	chr2R	13734206	13735949	1	40	1.33923e-06	0.000238095	cluster 4	4	3	0.78	0.112	AP	P	AP	P	AP	AP	P	0	0	0	0	0	0	0	7.71968	7.71968	7.05935	7.71968	-0.142258	-0.315046	-0.346187	-0.277899	-0.205733	-0.290783	-0.203302	-0.109972	0.0583442	0.331508	0.231847	0.257744	0.179322
CG10645-RB	FBgn0016031	lama	1	CG10645-RC	FBtr0077159	lama-RC	chr3L	5336715	5349023	-1	16	1.33923e-06	0.000238095	Cluster 8	8	9	0.642	0.257	AP	AU	UB	UB	UB	UB	UB	0	0	0	0	0	0	0	7.66931	7.27627	7.84253	7.95623	-0.130652	-0.134912	-0.182262	-0.269938	-0.269117	-0.0942669	-0.226295	-0.148787	-0.170993	-0.0366123	0.0380256	0.185436	0.183835
CG10645-RB	FBgn0016031	lama	2	CG10645-RB	FBtr0077160	lama-RB	chr3L	5336717	5348389	-1	16	1.33923e-06	0.000238095	Cluster 8	8	9	0.642	0.257	AP	AP	P	P	P	P	P	0	0	0	0	0	0	0	7.66931	7.27627	7.84253	7.95623	-0.130652	-0.134912	-0.182262	-0.269938	-0.269117	-0.0942669	-0.226295	-0.148787	-0.170993	-0.0366123	0.0380256	0.185436	0.183835
CG10645-RB	FBgn0016031	lama	3	CG10645-RA	FBtr0077161	lama-RA	chr3L	5336717	5344579	-1	16	1.33923e-06	0.000238095	Cluster 8	8	9	0.642	0.257	AU	AU	UB	UB	UB	UB	UB	0	0	0	0	0	0	0	7.66931	7.27627	7.84253	7.95623	-0.130652	-0.134912	-0.182262	-0.269938	-0.269117	-0.0942669	-0.226295	-0.148787	-0.170993	-0.0366123	0.0380256	0.185436	0.183835
CG8709-RA	FBgn0033269	Lpin	1	CG8709-RA	FBtr0088815	Lpin-RA	chr2R	4025493	4033482	-1	102	0.000346859	0.0253922	Cluster 11	11	7	0.903	0.079	AP	AP	AU	UB	P	UB	UB	0	0	0	0	0	0	0	6.77763	6.31444	6.66497	6.54158	-0.0045383	0.042794	0.143609	0.0528587	0.100062	0.114813	0.171647	-0.0325283	0.0262942	-0.071814	-0.115995	-0.0116588	-0.0966235
CG8709-RA	FBgn0033269	Lpin	2	CG8709-RD	FBtr0303574	Lpin-RD	chr2R	4025493	4033482	-1	102	0.000346859	0.0253922	Cluster 11	11	7	0.903	0.079	AP	AP	AU	UB	P	UB	UB	0	0	0	0	0	0	0	6.77763	6.31444	6.66497	6.54158	-0.0045383	0.042794	0.143609	0.0528587	0.100062	0.114813	0.171647	-0.0325283	0.0262942	-0.071814	-0.115995	-0.0116588	-0.0966235
CG8709-RA	FBgn0033269	Lpin	3	CG8709-RE	FBtr0303575	Lpin-RE	chr2R	4025493	4033482	-1	102	0.000346859	0.0253922	Cluster 11	11	7	0.903	0.079	AP	AP	AU	UB	P	UB	UB	0	0	0	0	0	0	0	6.77763	6.31444	6.66497	6.54158	-0.0045383	0.042794	0.143609	0.0528587	0.100062	0.114813	0.171647	-0.0325283	0.0262942	-0.071814	-0.115995	-0.0116588	-0.0966235
CG8709-RA	FBgn0033269	Lpin	4	CG8709-RG	FBtr0303577	Lpin-RG	chr2R	4025493	4029960	-1	102	0.000346859	0.0253922	Cluster 11	11	7	0.903	0.079	AU	AU	AU	UB	UB	UB	UB	0	0	0	0	0	0	0	6.77763	6.31444	6.66497	6.54158	-0.0045383	0.042794	0.143609	0.0528587	0.100062	0.114813	0.171647	-0.0325283	0.0262942	-0.071814	-0.115995	-0.0116588	-0.0966235
CG8709-RA	FBgn0033269	Lpin	5	CG8709-RH	FBtr0303578	Lpin-RH	chr2R	4025493	4033482	-1	102	0.000346859	0.0253922	Cluster 11	11	7	0.903	0.079	AP	AP	AU	UB	P	UB	UB	0	0	0	0	0	0	0	6.77763	6.31444	6.66497	6.54158	-0.0045383	0.042794	0.143609	0.0528587	0.100062	0.114813	0.171647	-0.0325283	0.0262942	-0.071814	-0.115995	-0.0116588	-0.0966235
CG8709-RA	FBgn0033269	Lpin	6	CG8709-RM	FBtr0303585	Lpin-RM	chr2R	4025493	4044128	-1	102	0.000346859	0.0253922	Cluster 11	11	7	0.903	0.079	AP	AP	AP	UB	P	UB	UB	0	0	0	0	0	0	0	6.77763	6.31444	6.66497	6.54158	-0.0045383	0.042794	0.143609	0.0528587	0.100062	0.114813	0.171647	-0.0325283	0.0262942	-0.071814	-0.115995	-0.0116588	-0.0966235
CG33007-RA	FBgn0053007	CG33007	1	CG33007-RA	FBtr0087778	CG33007-RA	chr2R	9033718	9035785	-1	137	0.0011062	0.060292	Cluster 11	11	10	0.934	0.064	AU	AU	AU	AU	AU	UB	UB	0	0	0	0	0	0	0	6.58986	6.58986	6.47748	6.63395	0.0895781	0.0439688	0.031848	-0.0267647	-0.0355472	0.00330591	-0.0580481	-0.0709863	-0.0344248	-0.0627294	-0.0672212	-0.0525991	-0.15464
CG7496-RA	FBgn0035806	PGRP-SD	1	CG7496-RA	FBtr0076807	PGRP-SD-RA	chr3L	7644305	7645000	1	68	3.61591e-05	0.00391304	Cluster 8	8	9	0.653	0.257	AU	AU	AU	AU	AU	AU	UB	0	0	0	0	0	0	0	6.77212	6.42613	6.85869	6.91504	-0.204846	-0.112259	-0.0867579	-0.125618	-0.0525472	-0.0670608	-0.173827	-0.221999	0.0674169	0.0183345	-0.0512201	0.0284964	0.0980262
CG11266-RC	FBgn0031883	CG11266	1	CG11266-RF	FBtr0089637	CG11266-RF	chr2L	7032726	7037620	1	57	1.33923e-05	0.00169492	Cluster 9	9	1	0.742	0.181	AP	AP	AU	AU	AU	AU	AU	0	0	0	0	0	0	0	9.75714	8.87819	9.0132	9.10554	-0.119172	-0.114332	-0.103969	-0.148859	-0.095062	-0.0474596	-0.136448	-0.142766	-0.0226252	0.0539303	-0.028917	-0.00815085	0.0508024
CG11266-RC	FBgn0031883	CG11266	2	CG11266-RG	FBtr0089638	CG11266-RG	chr2L	7032713	7037620	1	57	1.33923e-05	0.00169492	Cluster 9	9	1	0.742	0.181	AP	AP	AU	AU	AU	AU	AU	0	0	0	0	0	0	0	9.75714	8.87819	9.0132	9.10554	-0.119172	-0.114332	-0.103969	-0.148859	-0.095062	-0.0474596	-0.136448	-0.142766	-0.0226252	0.0539303	-0.028917	-0.00815085	0.0508024
CG11266-RC	FBgn0031883	CG11266	3	CG11266-RD	FBtr0089639	CG11266-RD	chr2L	7032713	7037620	1	57	1.33923e-05	0.00169492	Cluster 9	9	1	0.742	0.181	AP	AP	AU	AU	AU	AU	AU	0	0	0	0	0	0	0	9.75714	8.87819	9.0132	9.10554	-0.119172	-0.114332	-0.103969	-0.148859	-0.095062	-0.0474596	-0.136448	-0.142766	-0.0226252	0.0539303	-0.028917	-0.00815085	0.0508024
CG11266-RC	FBgn0031883	CG11266	4	CG11266-RA	FBtr0089640	CG11266-RA	chr2L	7032713	7037620	1	57	1.33923e-05	0.00169492	Cluster 9	9	1	0.742	0.181	AP	AP	AU	AU	AU	AU	AU	0	0	0	0	0	0	0	9.75714	8.87819	9.0132	9.10554	-0.119172	-0.114332	-0.103969	-0.148859	-0.095062	-0.0474596	-0.136448	-0.142766	-0.0226252	0.0539303	-0.028917	-0.00815085	0.0508024
CG11266-RC	FBgn0031883	CG11266	5	CG11266-RE	FBtr0089634	CG11266-RE	chr2L	7035026	7037620	1	57	1.33923e-05	0.00169492	Cluster 9	9	1	0.742	0.181	AU	AU	AU	AU	AU	AU	AU	0	0	0	0	0	0	0	9.75714	8.87819	9.0132	9.10554	-0.119172	-0.114332	-0.103969	-0.148859	-0.095062	-0.0474596	-0.136448	-0.142766	-0.0226252	0.0539303	-0.028917	-0.00815085	0.0508024
CG11266-RC	FBgn0031883	CG11266	6	CG11266-RC	FBtr0089635	CG11266-RC	chr2L	7032726	7037620	1	57	1.33923e-05	0.00169492	Cluster 9	9	1	0.742	0.181	AP	AP	AU	AU	AU	AU	AU	0	0	0	0	0	0	0	9.75714	8.87819	9.0132	9.10554	-0.119172	-0.114332	-0.103969	-0.148859	-0.095062	-0.0474596	-0.136448	-0.142766	-0.0226252	0.0539303	-0.028917	-0.00815085	0.0508024
CG11266-RC	FBgn0031883	CG11266	7	CG11266-RB	FBtr0089636	CG11266-RB	chr2L	7032726	7037620	1	57	1.33923e-05	0.00169492	Cluster 9	9	1	0.742	0.181	AP	AP	AU	AU	AU	AU	AU	0	0	0	0	0	0	0	9.75714	8.87819	9.0132	9.10554	-0.119172	-0.114332	-0.103969	-0.148859	-0.095062	-0.0474596	-0.136448	-0.142766	-0.0226252	0.0539303	-0.028917	-0.00815085	0.0508024
CG5481-RA	FBgn0002543	lea	1	CG5481-RA	FBtr0077941	lea-RA	chr2L	1380086	1420449	-1	83	0.000219633	0.019759	Cluster 10	10	9	0.615	0.251	P	P	P	P	P	P	P	0	0	0	0	0	0	0	7.10771	6.52225	7.17873	6.84846	-0.056458	0.0135117	0.00132539	-0.0658377	-0.0929253	-0.031725	-0.0483891	-0.133774	-0.0576131	0.210772	0.0963203	0.069882	0.0524361
CG1242-RA	FBgn0001233	Hsp83	1	CG1242-RA	FBtr0073040	Hsp83-RA	chr3L	3193027	3197059	1	163	0.00217222	0.0995092	Cluster 14	14	4	0.506	0.3	AU	AU	AP	AU	AU	AU	AU	0	0	0	0	0	0	0	13.4471	12.6464	13.6133	13.9164	0.0765212	0.0226179	-0.0787026	-0.343726	-0.076966	-0.107817	-0.280587	-0.114168	-0.401151	-0.0367257	-0.00710714	0.0217578	0.168487
CG30372-RA	FBgn0050372	CG30372	1	CG30372-RB	FBtr0100140	CG30372-RB	chr2R	4002645	4010357	-1	67	3.48199e-05	0.0038806	cluster 5	5	13	0.821	0.12	AU	AP	AP	AP	AP	AU	AU	0	0	0	0	0	0	0	9.38886	8.98669	9.57263	9.76662	0.13907	0.231614	0.241813	0.0763902	0.125563	0.13421	-0.0499437	-0.0435603	-0.372632	-0.111986	-0.232301	-0.263573	-0.307409
CG30372-RA	FBgn0050372	CG30372	2	CG30372-RC	FBtr0300954	CG30372-RC	chr2R	4001791	4010356	-1	67	3.48199e-05	0.0038806	cluster 5	5	13	0.821	0.12	AU	AP	AP	AP	AP	AU	AU	0	0	0	0	0	0	0	9.38886	8.98669	9.57263	9.76662	0.13907	0.231614	0.241813	0.0763902	0.125563	0.13421	-0.0499437	-0.0435603	-0.372632	-0.111986	-0.232301	-0.263573	-0.307409
CG1681-RA	FBgn0030484	CG1681	1	CG1681-RA	FBtr0073778	CG1681-RA	chrX	13298789	13303249	1	65	2.27668e-05	0.00261538	Cluster 9	9	8	0.674	0.201	P	P	P	P	P	P	UB	0	0	0	0	0	0	0	7.84003	7.16971	7.29005	7.20635	-0.203589	-0.145886	-0.110721	-0.144357	-0.0788367	-0.0254413	-0.057223	-0.0976094	0.00107286	0.208891	0.208013	0.116345	0.074334
CG5507-RA	FBgn0004359	T48	1	CG5507-RA	FBtr0085065	T48-RA	chr3R	22707456	22736719	1	60	1.47315e-05	0.00183333	Cluster 8	8	9	0.568	0.298	P	P	P	P	P	P	P	0	0	0	0	0	0	0	7.58176	7.27112	7.68549	7.38287	-0.142934	-0.0847901	-0.0396799	-0.0607281	0.0213098	-0.0772926	-0.106412	-0.111263	0.0556135	0.0442408	0.217458	0.21957	0.232204
CG8846-RA	FBgn0261560	Thor	1	CG8846-RA	FBtr0077524	Thor-RA	chr2L	3478434	3479612	1	58	1.33923e-05	0.00169492	Cluster 13	13	12	0.547	0.203	AP	AP	P	P	P	P	P	0	0	0	0	0	0	0	6.89816	6.42327	7.97905	6.89816	0.0425675	0.149674	0.0537811	0.0949155	0.0807154	0.270846	0.224279	-0.0917472	0.0124041	-0.0841444	-0.111694	-0.257354	-0.260515
CG13295-RA	FBgn0035674	CG13295	1	CG13295-RA	FBtr0077065	CG13295-RA	chr3L	6066589	6068340	-1	110	0.00043257	0.0293636	Cluster 11	11	7	0.661	0.232	AU	AU	AU	AU	AU	AU	UB	0	0	1	0	0	0	0	7.20538	6.80602	7.20538	7.6081	-0.0771388	0.0808199	0.0998321	0.0212483	0.030191	0.208727	0.104058	-0.0148889	0.0657012	0.0846761	-0.055131	0.0340769	-0.139607
CG11050-RA	FBgn0031836	CG11050	1	CG11050-RA	FBtr0079291	CG11050-RA	chr2L	6611023	6617117	1	51	9.37458e-06	0.00134615	Cluster 13	13	5	0.877	0.087	UB	UB	UB	UB	UB	UB	UB	0	0	0	0	0	0	0	7.727	6.97448	7.64129	7.64197	0.189263	0.122976	0.225644	0.11766	0.191666	0.37151	0.228575	0.272324	0.126221	-0.119555	0.0333174	-0.134126	-0.235445
CG11050-RA	FBgn0031836	CG11050	2	CG11050-RB	FBtr0079292	CG11050-RB	chr2L	6611408	6617117	1	51	9.37458e-06	0.00134615	Cluster 13	13	5	0.877	0.087	UB	UB	UB	UB	UB	UB	UB	0	0	0	0	0	0	0	7.727	6.97448	7.64129	7.64197	0.189263	0.122976	0.225644	0.11766	0.191666	0.37151	0.228575	0.272324	0.126221	-0.119555	0.0333174	-0.134126	-0.235445
CG11050-RA	FBgn0031836	CG11050	3	CG11050-RC	FBtr0079293	CG11050-RC	chr2L	6611718	6617117	1	51	9.37458e-06	0.00134615	Cluster 13	13	5	0.877	0.087	UB	UB	UB	UB	UB	UB	UB	0	0	0	0	0	0	0	7.727	6.97448	7.64129	7.64197	0.189263	0.122976	0.225644	0.11766	0.191666	0.37151	0.228575	0.272324	0.126221	-0.119555	0.0333174	-0.134126	-0.235445
CG18135-RD	FBgn0036837	CG18135	1	CG18135-RA	FBtr0075042	CG18135-RA	chr3L	18983122	18988907	-1	6	1.33923e-06	0.000238095	cluster 5	5	6	0.823	0.085	AP	AP	AP	P	AP	P	P	0	0	0	0	0	0	0	7.36502	6.57951	7.58426	7.7952	0.0143716	0.316168	0.372479	0.30057	0.236911	0.366214	0.114511	0.130301	-0.0700536	-0.378966	-0.406055	-0.378887	-0.4699
CG18135-RD	FBgn0036837	CG18135	2	CG18135-RB	FBtr0075043	CG18135-RB	chr3L	18983122	18991383	-1	6	1.33923e-06	0.000238095	cluster 5	5	6	0.823	0.085	AU	AU	AU	UB	AU	UB	UB	0	0	0	0	0	0	0	7.36502	6.57951	7.58426	7.7952	0.0143716	0.316168	0.372479	0.30057	0.236911	0.366214	0.114511	0.130301	-0.0700536	-0.378966	-0.406055	-0.378887	-0.4699
CG18135-RD	FBgn0036837	CG18135	3	CG18135-RC	FBtr0075044	CG18135-RC	chr3L	18983114	18987093	-1	6	1.33923e-06	0.000238095	cluster 5	5	6	0.823	0.085	AU	UB	AU	UB	AU	UB	UB	0	0	0	0	0	0	0	7.36502	6.57951	7.58426	7.7952	0.0143716	0.316168	0.372479	0.30057	0.236911	0.366214	0.114511	0.130301	-0.0700536	-0.378966	-0.406055	-0.378887	-0.4699
CG18135-RD	FBgn0036837	CG18135	4	CG18135-RD	FBtr0075045	CG18135-RD	chr3L	18983122	18986267	-1	6	1.33923e-06	0.000238095	cluster 5	5	6	0.823	0.085	AU	AU	AU	UB	AU	UB	UB	0	0	0	0	0	0	0	7.36502	6.57951	7.58426	7.7952	0.0143716	0.316168	0.372479	0.30057	0.236911	0.366214	0.114511	0.130301	-0.0700536	-0.378966	-0.406055	-0.378887	-0.4699
CG32185-RA	FBgn0052185	CG32185	1	CG32185-RA	FBtr0075174	CG32185-RA	chr3L	17487980	17488400	1	38	1.33923e-06	0.000238095	cluster 4	4	7	0.99	0.005	UB	UB	UB	UB	UB	UB	UB	0	0	0	0	0	0	0	7.28097	7.28097	7.28097	6.65466	-0.354088	-0.275824	-0.406	-0.413042	-0.302327	-0.196433	-0.440493	-0.339167	-0.0469625	-0.0334718	0.0949428	0.0231475	0.220553
CG8317-RA	FBgn0034140	CG8317	1	CG8317-RA	FBtr0087122	CG8317-RA	chr2R	12462084	12464087	-1	13	1.33923e-06	0.000238095	cluster 4	4	2	1	0	UB	UB	UB	UB	AU	AU	UB	1	1	1	1	1	1	1	6.67003	6.67003	6.67003	6.62943	-0.103983	0.0419977	-0.00911266	0.121687	0.0325904	0.274321	0.289698	0.396595	0.536103	1.01163	0.939452	0.925077	0.982907
CG8317-RA	FBgn0034140	CG8317	2	CG8317-RB	FBtr0306005	CG8317-RB	chr2R	12462084	12464087	-1	13	1.33923e-06	0.000238095	cluster 4	4	2	1	0	UB	UB	UB	UB	AU	AU	UB	1	1	1	1	1	1	1	6.67003	6.67003	6.67003	6.62943	-0.103983	0.0419977	-0.00911266	0.121687	0.0325904	0.274321	0.289698	0.396595	0.536103	1.01163	0.939452	0.925077	0.982907
CG8317-RA	FBgn0034140	CG8317	3	CG8317-RC	FBtr0306006	CG8317-RC	chr2R	12462084	12464087	-1	13	1.33923e-06	0.000238095	cluster 4	4	2	1	0	UB	UB	UB	UB	AU	AU	UB	1	1	1	1	1	1	1	6.67003	6.67003	6.67003	6.62943	-0.103983	0.0419977	-0.00911266	0.121687	0.0325904	0.274321	0.289698	0.396595	0.536103	1.01163	0.939452	0.925077	0.982907
CG8705-RA	FBgn0013726	pnut	1	CG8705-RB	FBtr0088792	pnut-RB	chr2R	4124774	4127835	1	133	0.000993706	0.0553731	cluster 3	3	8	0.459	0.245	AP	AU	AU	AU	AU	AU	UB	2	2	2	2	2	2	2	10.6915	8.70603	10.2703	10.4673	-0.0206978	-0.0560371	0.0434256	-0.0317605	0.121557	0.219388	0.0391593	0.234562	0.0652691	0.173792	0.166419	0.245153	0.257118
CG8705-RA	FBgn0013726	pnut	2	CG8705-RA	FBtr0088793	pnut-RA	chr2R	4125364	4127835	1	133	0.000993706	0.0553731	cluster 3	3	8	0.459	0.245	AP	AP	AP	AP	AP	AP	AU	2	2	2	2	2	2	2	10.6915	8.70603	10.2703	10.4673	-0.0206978	-0.0560371	0.0434256	-0.0317605	0.121557	0.219388	0.0391593	0.234562	0.0652691	0.173792	0.166419	0.245153	0.257118
CG6127-RA	FBgn0004197	Ser	1	CG6127-RA	FBtr0085128	Ser-RA	chr3R	22997818	23019716	-1	63	2.00884e-05	0.00238095	Cluster 11	11	7	0.984	0.007	P	P	UB	UB	UB	UB	UB	0	0	0	0	0	0	0	6.50226	6.22492	6.83365	6.71015	0.0428505	0.0222829	0.0923621	0.00936658	0.042627	0.0362302	0.0122549	0.022343	0.0405436	-0.0770252	-0.0696946	-0.0627304	-0.217851
CG11765-RA	FBgn0033518	Prx2540-2	1	CG11765-RA	FBtr0088259	Prx2540-2-RA	chr2R	6306225	6307266	1	30	1.33923e-06	0.000238095	Cluster 7	7	2	0.609	0.239	UB	UB	UB	AU	AP	AP	AU	0	0	0	0	0	0	0	8.52794	6.46335	7.58606	7.11592	-0.932066	-0.885977	-0.690954	-0.920042	-0.932124	-0.635355	-0.924933	-0.875234	-0.609087	-0.131884	-0.130942	0.0283009	0.282874
CG8080-RA	FBgn0033373	CG8080	1	CG8080-RA	FBtr0088633	CG8080-RA	chr2R	4977279	4980474	-1	26	1.33923e-06	0.000238095	Cluster 8	8	9	0.594	0.212	AU	UB	UB	UB	UB	UB	UB	0	0	0	0	0	0	0	7.89057	7.08413	7.7512	7.8032	-0.344277	-0.272816	-0.222537	-0.237169	-0.206727	-0.185166	-0.22293	-0.24366	-0.050248	0.0870806	0.0499728	0.119779	0.187435
CG8346-RA	FBgn0002609	HLHm3	1	CG8346-RA	FBtr0084958	HLHm3-RA	chr3R	21847437	21848849	1	10	1.33923e-06	0.000238095	Cluster 1	1	12	0.589	0.411	P	AU	AU	AU	AU	AP	AP	3	5	5	4	4	4	2	6.46406	6.46406	6.56198	6.3632	-0.0254268	0.0522845	0.598638	2.45226	2.06681	3.09831	2.32063	2.78553	2.63668	1.1444	1.2204	1.57415	1.22523
CG8428-RB	FBgn0086676	spin	1	CG8428-RE	FBtr0089589	spin-RE	chr2R	12012488	12025743	1	104	0.000360252	0.0257143	Cluster 13	13	5	0.846	0.135	AU	AU	AP	AP	AP	AP	AP	0	0	0	0	0	0	0	10.2939	9.31792	10.4212	10.4678	0.135007	0.149867	0.152443	0.122347	0.23062	0.267315	0.165461	0.0536752	-0.0974039	0.087591	0.0233358	-0.180526	-0.130966
CG8428-RB	FBgn0086676	spin	2	CG8428-RD	FBtr0089590	spin-RD	chr2R	12012488	12025743	1	104	0.000360252	0.0257143	Cluster 13	13	5	0.846	0.135	AU	AU	AP	AP	AP	AP	AP	0	0	0	0	0	0	0	10.2939	9.31792	10.4212	10.4678	0.135007	0.149867	0.152443	0.122347	0.23062	0.267315	0.165461	0.0536752	-0.0974039	0.087591	0.0233358	-0.180526	-0.130966
CG8428-RB	FBgn0086676	spin	3	CG8428-RC	FBtr0089591	spin-RC	chr2R	12012488	12025743	1	104	0.000360252	0.0257143	Cluster 13	13	5	0.846	0.135	AU	AU	AP	AP	AP	AP	AP	0	0	0	0	0	0	0	10.2939	9.31792	10.4212	10.4678	0.135007	0.149867	0.152443	0.122347	0.23062	0.267315	0.165461	0.0536752	-0.0974039	0.087591	0.0233358	-0.180526	-0.130966
CG8428-RB	FBgn0086676	spin	4	CG8428-RB	FBtr0089592	spin-RB	chr2R	12012488	12025743	1	104	0.000360252	0.0257143	Cluster 13	13	5	0.846	0.135	AU	AU	AP	AP	AP	AP	AP	0	0	0	0	0	0	0	10.2939	9.31792	10.4212	10.4678	0.135007	0.149867	0.152443	0.122347	0.23062	0.267315	0.165461	0.0536752	-0.0974039	0.087591	0.0233358	-0.180526	-0.130966
CG8428-RB	FBgn0086676	spin	5	CG8428-RA	FBtr0089593	spin-RA	chr2R	12012488	12025743	1	104	0.000360252	0.0257143	Cluster 13	13	5	0.846	0.135	AU	AU	AP	AP	AP	AP	AP	0	0	0	0	0	0	0	10.2939	9.31792	10.4212	10.4678	0.135007	0.149867	0.152443	0.122347	0.23062	0.267315	0.165461	0.0536752	-0.0974039	0.087591	0.0233358	-0.180526	-0.130966
CG6156-RB	FBgn0085433	CG34404	1	CG34404-RC	FBtr0112667	CG34404-RC	chr3R	11189655	11193369	-1	130	0.00095219	0.0546923	Cluster 11	11	7	0.971	0.019	UB	UB	UB	UB	UB	UB	UB	0	0	0	0	0	0	0	7.04577	6.54742	7.34588	7.04577	0.061062	0.0956881	0.0793741	0.00997743	0.0353029	-0.0017798	-0.0554422	0.0452421	-0.115045	-0.0882422	-0.00492344	-0.0573296	-0.0600571
CG6156-RB	FBgn0085433	CG34404	2	CG34404-RD	FBtr0112668	CG34404-RD	chr3R	11189508	11192502	-1	130	0.00095219	0.0546923	Cluster 11	11	7	0.971	0.019	UB	UB	UB	UB	UB	UB	UB	0	0	0	0	0	0	0	7.04577	6.54742	7.34588	7.04577	0.061062	0.0956881	0.0793741	0.00997743	0.0353029	-0.0017798	-0.0554422	0.0452421	-0.115045	-0.0882422	-0.00492344	-0.0573296	-0.0600571
CG6156-RB	FBgn0085433	CG34404	3	CG34404-RE	FBtr0112669	CG34404-RE	chr3R	11189508	11192502	-1	130	0.00095219	0.0546923	Cluster 11	11	7	0.971	0.019	UB	UB	UB	UB	UB	UB	UB	0	0	0	0	0	0	0	7.04577	6.54742	7.34588	7.04577	0.061062	0.0956881	0.0793741	0.00997743	0.0353029	-0.0017798	-0.0554422	0.0452421	-0.115045	-0.0882422	-0.00492344	-0.0573296	-0.0600571
CG5695-RA	FBgn0011225	jar	1	CG5695-RB	FBtr0084636	jar-RB	chr3R	20078587	20085212	-1	140	0.00119861	0.0639286	Cluster 9	9	1	0.715	0.209	UB	UB	UB	UB	UB	UB	UB	0	0	0	0	0	0	0	8.33251	7.08708	7.70809	7.74983	-0.111005	-0.0660206	0.00169152	-0.1333	-0.114002	-0.0695502	-0.212492	-0.158302	-0.240446	0.057322	-0.00760846	0.0769535	0.028536
CG5695-RA	FBgn0011225	jar	2	CG5695-RG	FBtr0301367	jar-RG	chr3R	20078548	20096953	-1	140	0.00119861	0.0639286	Cluster 9	9	1	0.715	0.209	P	P	P	P	P	P	P	0	0	0	0	0	0	0	8.33251	7.08708	7.70809	7.74983	-0.111005	-0.0660206	0.00169152	-0.1333	-0.114002	-0.0695502	-0.212492	-0.158302	-0.240446	0.057322	-0.00760846	0.0769535	0.028536
CG5695-RA	FBgn0011225	jar	3	CG5695-RH	FBtr0301368	jar-RH	chr3R	20078587	20096953	-1	140	0.00119861	0.0639286	Cluster 9	9	1	0.715	0.209	P	P	P	P	P	P	P	0	0	0	0	0	0	0	8.33251	7.08708	7.70809	7.74983	-0.111005	-0.0660206	0.00169152	-0.1333	-0.114002	-0.0695502	-0.212492	-0.158302	-0.240446	0.057322	-0.00760846	0.0769535	0.028536
CG5695-RA	FBgn0011225	jar	4	CG5695-RJ	FBtr0301370	jar-RJ	chr3R	20078866	20096953	-1	140	0.00119861	0.0639286	Cluster 9	9	1	0.715	0.209	P	P	P	P	P	P	P	0	0	0	0	0	0	0	8.33251	7.08708	7.70809	7.74983	-0.111005	-0.0660206	0.00169152	-0.1333	-0.114002	-0.0695502	-0.212492	-0.158302	-0.240446	0.057322	-0.00760846	0.0769535	0.028536
CG5695-RA	FBgn0011225	jar	5	CG5695-RK	FBtr0301371	jar-RK	chr3R	20078595	20096953	-1	140	0.00119861	0.0639286	Cluster 9	9	1	0.715	0.209	P	P	P	P	P	P	P	0	0	0	0	0	0	0	8.33251	7.08708	7.70809	7.74983	-0.111005	-0.0660206	0.00169152	-0.1333	-0.114002	-0.0695502	-0.212492	-0.158302	-0.240446	0.057322	-0.00760846	0.0769535	0.028536
CG4437-RA	FBgn0035977	PGRP-LF	1	CG4437-RA	FBtr0076439	PGRP-LF-RA	chr3L	9342711	9344589	1	46	6.69613e-06	0.00102041	Cluster 9	9	1	0.728	0.208	AP	P	AP	AP	AP	P	P	0	0	0	0	0	0	0	6.53585	6.53585	6.53585	6.49097	-0.0208064	-0.0753316	0.0142099	-0.172059	-0.104731	-0.0254489	-0.0885582	-0.106451	-0.179845	-0.131926	-0.0133964	0.065382	0.0940623
CG4496-RA	FBgn0031894	CG4496	1	CG4496-RA	FBtr0079419	CG4496-RA	chr2L	7185461	7188068	-1	159	0.00197804	0.0928931	Cluster 10	10	9	0.867	0.054	AP	AP	P	P	P	P	UB	0	0	0	0	0	0	0	6.73498	6.28464	6.96099	6.70425	-0.0658349	-0.0602488	-0.0638439	-0.123039	-0.0682199	-0.0524684	-0.0952481	-0.153403	-0.0598718	-0.0863332	-0.0250768	0.0827065	-0.0158508
CG6494-RA	FBgn0001168	h	1	CG6494-RA	FBtr0076569	h-RA	chr3L	8669055	8672339	1	43	2.67845e-06	0.000444444	cluster 5	5	3	0.911	0.065	AU	AU	AP	AP	AP	AP	AP	0	0	0	0	0	0	0	8.34923	7.48728	8.35236	8.27836	0.164199	0.116786	0.129269	0.212257	0.0211083	-0.0358492	-0.154159	-0.482211	-0.527982	-0.338515	-0.441377	-0.350004	-0.353366
CG6494-RA	FBgn0001168	h	2	CG6494-RB	FBtr0100153	h-RB	chr3L	8668859	8672339	1	43	2.67845e-06	0.000444444	cluster 5	5	3	0.911	0.065	AU	AU	AP	AP	AP	AP	AP	0	0	0	0	0	0	0	8.34923	7.48728	8.35236	8.27836	0.164199	0.116786	0.129269	0.212257	0.0211083	-0.0358492	-0.154159	-0.482211	-0.527982	-0.338515	-0.441377	-0.350004	-0.353366
CG14548-RA	FBgn0002733	HLHmbeta	1	CG14548-RA	FBtr0084982	HLHmbeta-RA	chr3R	21830648	21831745	-1	12	1.33923e-06	0.000238095	Cluster 1	1	12	0.589	0.411	AP	AU	AU	AU	AU	AU	AU	4	4	3	4	4	4	4	7.36109	6.64958	8.49946	7.98882	-0.129362	1.26199	3.53032	4.41605	4.39498	4.498	3.77113	3.52533	2.95375	3.01363	2.93442	2.84349	2.63297
CG4859-RB	FBgn0035049	Mmp1	1	CG4859-RD	FBtr0273264	Mmp1-RD	chr2R	20562199	20574897	-1	24	1.33923e-06	0.000238095	cluster 5	5	3	0.875	0.052	AU	AU	UB	UB	UB	UB	UB	0	0	0	0	0	0	0	7.94438	7.37084	7.93488	8.06184	0.165313	0.22008	0.1445	0.128296	0.00910052	0.190031	-0.0109179	-0.152804	-0.301901	-0.255432	-0.311666	-0.289758	-0.472357
CG4859-RB	FBgn0035049	Mmp1	2	CG4859-RF	FBtr0304006	Mmp1-RF	chr2R	20562199	20572613	-1	24	1.33923e-06	0.000238095	cluster 5	5	3	0.875	0.052	AP	AP	AP	P	P	P	P	0	0	0	0	0	0	0	7.94438	7.37084	7.93488	8.06184	0.165313	0.22008	0.1445	0.128296	0.00910052	0.190031	-0.0109179	-0.152804	-0.301901	-0.255432	-0.311666	-0.289758	-0.472357
CG4859-RB	FBgn0035049	Mmp1	3	CG4859-RG	FBtr0304007	Mmp1-RG	chr2R	20562199	20575704	-1	24	1.33923e-06	0.000238095	cluster 5	5	3	0.875	0.052	AU	AU	UB	UB	UB	UB	UB	0	0	0	0	0	0	0	7.94438	7.37084	7.93488	8.06184	0.165313	0.22008	0.1445	0.128296	0.00910052	0.190031	-0.0109179	-0.152804	-0.301901	-0.255432	-0.311666	-0.289758	-0.472357
CG31038-RA	FBgn0051038	CG31038	1	CG31038-RF	FBtr0085499	CG31038-RF	chr3R	25702805	25728953	1	151	0.00173296	0.0856954	Cluster 9	9	10	0.577	0.235	P	P	P	P	P	P	P	0	0	0	0	0	0	0	7.09198	6.48844	7.16476	7.23331	-0.0552229	-0.0664113	0.0478324	-0.0693029	-0.0150025	-0.0124433	-0.031809	-0.114843	-0.12636	0.0616787	-0.0640796	0.0680058	0.0815593
CG31038-RA	FBgn0051038	CG31038	2	CG31038-RA	FBtr0085494	CG31038-RA	chr3R	25702805	25728953	1	151	0.00173296	0.0856954	Cluster 9	9	10	0.577	0.235	P	P	P	P	P	P	P	0	0	0	0	0	0	0	7.09198	6.48844	7.16476	7.23331	-0.0552229	-0.0664113	0.0478324	-0.0693029	-0.0150025	-0.0124433	-0.031809	-0.114843	-0.12636	0.0616787	-0.0640796	0.0680058	0.0815593
CG31038-RA	FBgn0051038	CG31038	3	CG31038-RC	FBtr0085497	CG31038-RC	chr3R	25720705	25728953	1	151	0.00173296	0.0856954	Cluster 9	9	10	0.577	0.235	UB	UB	UB	UB	UB	UB	UB	0	0	0	0	0	0	0	7.09198	6.48844	7.16476	7.23331	-0.0552229	-0.0664113	0.0478324	-0.0693029	-0.0150025	-0.0124433	-0.031809	-0.114843	-0.12636	0.0616787	-0.0640796	0.0680058	0.0815593
CG31038-RA	FBgn0051038	CG31038	4	CG31038-RE	FBtr0085498	CG31038-RE	chr3R	25702805	25728953	1	151	0.00173296	0.0856954	Cluster 9	9	10	0.577	0.235	P	P	P	P	P	P	P	0	0	0	0	0	0	0	7.09198	6.48844	7.16476	7.23331	-0.0552229	-0.0664113	0.0478324	-0.0693029	-0.0150025	-0.0124433	-0.031809	-0.114843	-0.12636	0.0616787	-0.0640796	0.0680058	0.0815593
CG5618-RA	FBgn0036975	CG5618	1	CG5618-RA	FBtr0078179	CG5618-RA	chr3L	20347052	20349788	1	117	0.000610687	0.0386441	Cluster 10	10	11	0.538	0.441	AU	AU	AU	UB	AU	AU	UB	0	0	0	0	0	0	0	6.79771	6.30025	6.98748	6.78674	0.11955	0.00845805	0.0778405	0.0156369	0.00951941	0.021176	-0.00470647	-0.128488	-0.101548	-0.00884422	-0.0836223	-0.0394982	-0.00415508
CG5618-RA	FBgn0036975	CG5618	2	CG5618-RC	FBtr0273280	CG5618-RC	chr3L	20347052	20349794	1	117	0.000610687	0.0386441	Cluster 10	10	11	0.538	0.441	AU	AU	AU	UB	AU	AU	UB	0	0	0	0	0	0	0	6.79771	6.30025	6.98748	6.78674	0.11955	0.00845805	0.0778405	0.0156369	0.00951941	0.021176	-0.00470647	-0.128488	-0.101548	-0.00884422	-0.0836223	-0.0394982	-0.00415508
CG32425-RA	FBgn0052425	CG32425	1	CG32425-RC	FBtr0078202	CG32425-RC	chr3L	20490412	20507212	1	70	3.74983e-05	0.004	Cluster 10	10	9	0.864	0.057	UB	UB	UB	UB	UB	UB	UB	0	0	0	0	0	0	0	7.76458	7.18822	7.71904	7.47899	0.00836467	-0.0340327	0.0310116	-0.0878051	0.0874447	0.0821787	-0.0568618	-0.0173084	0.00703491	0.174115	0.201614	0.154181	0.15318
CG32425-RA	FBgn0052425	CG32425	2	CG32425-RE	FBtr0078203	CG32425-RE	chr3L	20490443	20507212	1	70	3.74983e-05	0.004	Cluster 10	10	9	0.864	0.057	UB	UB	UB	UB	UB	UB	UB	0	0	0	0	0	0	0	7.76458	7.18822	7.71904	7.47899	0.00836467	-0.0340327	0.0310116	-0.0878051	0.0874447	0.0821787	-0.0568618	-0.0173084	0.00703491	0.174115	0.201614	0.154181	0.15318
CG32425-RA	FBgn0052425	CG32425	3	CG32425-RA	FBtr0078205	CG32425-RA	chr3L	20502787	20507212	1	70	3.74983e-05	0.004	Cluster 10	10	9	0.864	0.057	UB	UB	UB	UB	UB	UB	UB	0	0	0	0	0	0	0	7.76458	7.18822	7.71904	7.47899	0.00836467	-0.0340327	0.0310116	-0.0878051	0.0874447	0.0821787	-0.0568618	-0.0173084	0.00703491	0.174115	0.201614	0.154181	0.15318
CG2913-RA	FBgn0015565	yin	1	CG2913-RA	FBtr0070631	yin-RA	chrX	3756996	3762359	-1	28	1.33923e-06	0.000238095	Cluster 9	9	1	0.793	0.139	UB	UB	UB	UB	UB	UB	UB	0	0	0	0	0	0	0	6.86529	6.39477	6.64881	6.83243	-0.0470298	-0.0914992	-0.0917736	-0.225863	-0.0593259	-0.0890914	-0.066577	-0.101913	-0.0835175	0.0252439	0.0479547	0.104198	0.202846
CG2913-RA	FBgn0015565	yin	2	CG2913-RB	FBtr0070632	yin-RB	chrX	3756996	3760750	-1	28	1.33923e-06	0.000238095	Cluster 9	9	1	0.793	0.139	UB	UB	UB	UB	UB	UB	UB	0	0	0	0	0	0	0	6.86529	6.39477	6.64881	6.83243	-0.0470298	-0.0914992	-0.0917736	-0.225863	-0.0593259	-0.0890914	-0.066577	-0.101913	-0.0835175	0.0252439	0.0479547	0.104198	0.202846
CG2913-RA	FBgn0015565	yin	3	CG2913-RC	FBtr0070633	yin-RC	chrX	3756996	3760750	-1	28	1.33923e-06	0.000238095	Cluster 9	9	1	0.793	0.139	UB	UB	UB	UB	UB	UB	UB	0	0	0	0	0	0	0	6.86529	6.39477	6.64881	6.83243	-0.0470298	-0.0914992	-0.0917736	-0.225863	-0.0593259	-0.0890914	-0.066577	-0.101913	-0.0835175	0.0252439	0.0479547	0.104198	0.202846
CG5709-RA	FBgn0025186	ari-2	1	CG5709-RA	FBtr0071774	ari-2-RA	chr2R	18100346	18104769	1	142	0.0013178	0.0692958	Cluster 9	9	1	0.785	0.187	AP	UB	AU	UB	P	UB	UB	0	0	0	0	0	0	0	7.85727	7.41857	7.7081	7.63648	-0.0738471	-0.188502	-0.0665044	-0.213816	-0.11701	-0.0255418	-0.16387	-0.101394	-0.206133	0.0532728	0.111468	0.0583976	0.0865564
CG4183-RA	FBgn0001225	Hsp26	1	CG4183-RA	FBtr0076496	Hsp26-RA	chr3L	9369518	9370527	-1	101	0.000344181	0.0253922	cluster 4	4	8	0.856	0.095	AP	AP	AP	AP	AP	AP	AP	0	0	0	0	0	0	0	11.2409	12.0157	12.8528	12.8992	-0.0746601	-0.422715	-0.154292	-0.342834	0.0279833	-0.0778528	-0.2888	-0.0864042	-0.0111024	-0.192414	0.0215718	0.0820529	0.292443
CG9379-RA	FBgn0000244	by	1	CG9379-RA	FBtr0082119	by-RA	chr3R	5353960	5358734	-1	19	1.33923e-06	0.000238095	Cluster 9	9	8	0.715	0.19	P	P	P	P	P	P	P	0	0	0	0	0	0	0	7.19668	6.73961	7.40153	7.26088	-0.197012	-0.0974515	-0.0668567	-0.168734	-0.136474	-0.172361	-0.158944	-0.190587	-0.0828056	-0.215436	-0.0139093	0.135094	0.115192
CG9379-RA	FBgn0000244	by	2	CG9379-RD	FBtr0302382	by-RD	chr3R	5354056	5358734	-1	19	1.33923e-06	0.000238095	Cluster 9	9	8	0.715	0.19	P	P	P	P	P	P	P	0	0	0	0	0	0	0	7.19668	6.73961	7.40153	7.26088	-0.197012	-0.0974515	-0.0668567	-0.168734	-0.136474	-0.172361	-0.158944	-0.190587	-0.0828056	-0.215436	-0.0139093	0.135094	0.115192
CG9379-RA	FBgn0000244	by	3	CG9379-RC	FBtr0301093	by-RC	chr3R	5354203	5358734	-1	19	1.33923e-06	0.000238095	Cluster 9	9	8	0.715	0.19	P	P	P	P	P	P	P	0	0	0	0	0	0	0	7.19668	6.73961	7.40153	7.26088	-0.197012	-0.0974515	-0.0668567	-0.168734	-0.136474	-0.172361	-0.158944	-0.190587	-0.0828056	-0.215436	-0.0139093	0.135094	0.115192
CG3734-RA	FBgn0038700	CG3734	1	CG3734-RA	FBtr0083755	CG3734-RA	chr3R	15213581	15215599	1	152	0.0018026	0.0885526	Cluster 12	12	7	0.399	0.359	AU	AU	AU	UB	UB	UB	UB	0	0	0	1	0	0	0	6.72012	6.29701	7.43509	7.3015	0.0842176	0.225483	0.0770222	0.125684	-0.000784468	0.0588744	-0.000938554	-0.333376	-0.149606	-0.0103407	-0.147748	-0.10183	-0.23684
CG15365-RA	FBgn0030077	CG15365	1	CG15365-RA	FBtr0071357	CG15365-RA	chrX	8948731	8962016	-1	88	0.000251775	0.0212222	Cluster 8	8	9	0.542	0.362	P	P	P	P	P	P	P	0	0	0	0	0	0	0	6.94053	6.36536	6.52332	6.52332	-0.0323206	-0.191026	-0.0124498	-0.111917	0.108532	-0.0103282	-0.0961181	-0.0637488	0.105367	0.00165573	0.139338	0.0400103	0.25527
CG3048-RA	FBgn0026319	Traf4	1	CG3048-RA	FBtr0077429	Traf4-RA	chr2L	4371990	4380725	1	94	0.000281237	0.0221053	Cluster 9	9	8	0.615	0.249	AP	AP	AP	AP	AP	AP	AP	0	0	0	0	0	0	0	8.75091	8.61991	8.48793	8.40729	-0.182004	-0.164546	-0.102948	0.105515	0.0510775	0.101283	0.0903477	0.203799	-0.0510766	0.0397789	0.0183142	0.200406	0.175289
CG3048-RA	FBgn0026319	Traf4	2	CG3048-RC	FBtr0112925	Traf4-RC	chr2L	4362549	4380725	1	94	0.000281237	0.0221053	Cluster 9	9	8	0.615	0.249	UB	UB	UB	UB	UB	UB	UB	0	0	0	0	0	0	0	8.75091	8.61991	8.48793	8.40729	-0.182004	-0.164546	-0.102948	0.105515	0.0510775	0.101283	0.0903477	0.203799	-0.0510766	0.0397789	0.0183142	0.200406	0.175289
CG3048-RA	FBgn0026319	Traf4	3	CG3048-RD	FBtr0290244	Traf4-RD	chr2L	4378540	4380725	1	94	0.000281237	0.0221053	Cluster 9	9	8	0.615	0.249	AU	AU	AU	AU	AU	AU	AU	0	0	0	0	0	0	0	8.75091	8.61991	8.48793	8.40729	-0.182004	-0.164546	-0.102948	0.105515	0.0510775	0.101283	0.0903477	0.203799	-0.0510766	0.0397789	0.0183142	0.200406	0.175289
CG12236-RA	FBgn0029822	CG12236	1	CG12236-RA	FBtr0070825	CG12236-RA	chrX	5802158	5807112	1	105	0.000361591	0.0257143	Cluster 10	10	13	0.88	0.051	AU	UB	AU	UB	AU	AU	UB	0	0	0	0	0	0	0	7.35035	7.21847	7.70808	7.46088	-0.113463	-0.0105346	-0.031128	-0.118063	-0.00281371	-0.00695782	-0.0307615	-0.0363847	0.0712748	0.0729365	0.0464252	0.0445405	0.0708474
CG32626-RA	FBgn0052626	CG32626	1	CG32626-RC	FBtr0073833	CG32626-RC	chrX	13724782	13730398	-1	160	0.0021133	0.098625	Cluster 9	9	1	0.786	0.178	UB	UB	UB	UB	UB	UB	UB	0	0	0	0	0	0	0	8.72561	8.64228	8.9501	8.77123	-0.20664	0.0125894	-0.0667765	-0.205471	-0.159052	-0.0918727	-0.10869	-0.181931	-0.314298	-0.0350229	-0.0954495	0.00225893	0.0356245
CG32626-RA	FBgn0052626	CG32626	2	CG32626-RE	FBtr0301044	CG32626-RE	chrX	13724782	13739894	-1	160	0.0021133	0.098625	Cluster 9	9	1	0.786	0.178	P	P	P	P	P	P	P	0	0	0	0	0	0	0	8.72561	8.64228	8.9501	8.77123	-0.20664	0.0125894	-0.0667765	-0.205471	-0.159052	-0.0918727	-0.10869	-0.181931	-0.314298	-0.0350229	-0.0954495	0.00225893	0.0356245
CG32626-RA	FBgn0052626	CG32626	3	CG32626-RF	FBtr0301045	CG32626-RF	chrX	13724782	13733936	-1	160	0.0021133	0.098625	Cluster 9	9	1	0.786	0.178	UB	UB	UB	UB	UB	UB	UB	0	0	0	0	0	0	0	8.72561	8.64228	8.9501	8.77123	-0.20664	0.0125894	-0.0667765	-0.205471	-0.159052	-0.0918727	-0.10869	-0.181931	-0.314298	-0.0350229	-0.0954495	0.00225893	0.0356245
CG32626-RA	FBgn0052626	CG32626	4	CG32626-RG	FBtr0301046	CG32626-RG	chrX	13724782	13732131	-1	160	0.0021133	0.098625	Cluster 9	9	1	0.786	0.178	UB	UB	UB	UB	UB	UB	UB	0	0	0	0	0	0	0	8.72561	8.64228	8.9501	8.77123	-0.20664	0.0125894	-0.0667765	-0.205471	-0.159052	-0.0918727	-0.10869	-0.181931	-0.314298	-0.0350229	-0.0954495	0.00225893	0.0356245
CG32626-RA	FBgn0052626	CG32626	5	CG32626-RH	FBtr0303292	CG32626-RH	chrX	13724782	13732131	-1	160	0.0021133	0.098625	Cluster 9	9	1	0.786	0.178	UB	UB	UB	UB	UB	UB	UB	0	0	0	0	0	0	0	8.72561	8.64228	8.9501	8.77123	-0.20664	0.0125894	-0.0667765	-0.205471	-0.159052	-0.0918727	-0.10869	-0.181931	-0.314298	-0.0350229	-0.0954495	0.00225893	0.0356245
CG6854-RA	FBgn0262707	CTPsyn	1	CG6854-RA	FBtr0075635	CTPsyn-RA	chr3L	15098984	15103837	1	53	1.07138e-05	0.00145455	cluster 5	5	12	0.484	0.196	AU	AP	AP	AP	AP	AP	AP	0	0	0	0	0	0	0	9.08226	8.88896	9.11204	8.89119	0.146468	0.130099	0.100593	0.0822247	-0.00334843	0.0864017	0.0350028	-0.0697493	-0.303888	-0.175212	-0.31606	-0.248844	-0.296803
CG40410-RA	FBgn0086378	Alg-2	1	CG40410-RD	FBtr0301811	Alg-2-RD	chr3RHet	1896444	1899122	-1	98	0.000295969	0.022551	Cluster 10	10	11	0.557	0.415	AP	AP	AP	AU	AP	AU	AU	0	0	0	0	0	0	0	6.34256	6.24349	6.44575	6.39607	0.21569	0.062886	0.0376915	0.0122892	-0.0130875	-0.07471	-0.113896	0.0586275	0.0263339	-0.00615589	0.124203	0.00398749	-0.0873547
CG4004-RB	FBgn0030418	CG4004	1	CG4004-RB	FBtr0073687	CG4004-RB	chrX	12639391	12641794	1	162	0.00216687	0.0995092	Cluster 8	8	9	0.601	0.221	AP	AU	AU	AU	AU	AU	AU	0	0	0	0	0	0	0	7.53603	7.1544	7.97072	7.79126	-0.0500638	-0.0889442	-0.11392	-0.202824	-0.0668739	0.0475665	-0.220155	-0.144909	0.0159411	-0.149372	0.0919341	0.0764742	0.103221
CG3635-RA	FBgn0032981	CG3635	1	CG3635-RB	FBtr0299879	CG3635-RB	chr2L	22175415	22183991	1	145	0.00152538	0.0785517	cluster 5	5	6	0.809	0.086	AU	AU	AU	AU	AU	AU	UB	0	0	0	0	0	0	0	9.62741	8.45349	8.31268	8.45349	0.169206	0.0254944	0.113849	0.233278	0.00761735	0.0115855	0.0367295	-0.0206822	-0.240645	0.0996299	-0.351938	-0.289263	-0.269196
CG3635-RA	FBgn0032981	CG3635	2	CG3635-RC	FBtr0304739	CG3635-RC	chr2L	22175415	22183991	1	145	0.00152538	0.0785517	cluster 5	5	6	0.809	0.086	AU	AU	AU	AU	AU	AU	UB	0	0	0	0	0	0	0	9.62741	8.45349	8.31268	8.45349	0.169206	0.0254944	0.113849	0.233278	0.00761735	0.0115855	0.0367295	-0.0206822	-0.240645	0.0996299	-0.351938	-0.289263	-0.269196
CG31492-RA	FBgn0250732	gfzf	1	CG33546-RB	FBtr0091512	gfzf-RB	chr3R	2971596	2976661	-1	44	2.67845e-06	0.000444444	Cluster 9	9	1	0.791	0.152	AP	AU	AU	AU	AU	AU	UB	0	0	0	0	0	0	0	8.35393	8.19518	8.05976	8.16033	0.0727344	-0.0609764	-0.0791037	-0.132048	-0.0761446	-0.223445	-0.13704	0.0232217	-0.0316766	0.0644716	0.0422425	0.190069	0.206519
CG31492-RA	FBgn0250732	gfzf	2	CG33546-RD	FBtr0114531	gfzf-RD	chr3R	2971596	2973097	-1	44	2.67845e-06	0.000444444	Cluster 9	9	1	0.791	0.152	AU	AU	AU	AU	AU	AU	UB	0	0	0	0	0	0	0	8.35393	8.19518	8.05976	8.16033	0.0727344	-0.0609764	-0.0791037	-0.132048	-0.0761446	-0.223445	-0.13704	0.0232217	-0.0316766	0.0644716	0.0422425	0.190069	0.206519
CG7199-RD	FBgn0015239	Hr78	1	CG7199-RC	FBtr0078390	Hr78-RC	chr3L	21487168	21490585	-1	74	5.89259e-05	0.00594595	Cluster 10	10	13	0.905	0.052	AP	AP	AP	UB	AP	AP	UB	0	0	0	0	0	0	0	7.39078	7.06404	7.46172	7.35499	-0.0191115	-0.0430941	-0.0397995	-0.0924839	-0.0269473	0.014414	-0.100306	-0.139595	0.0102496	-0.0119543	-0.0726492	0.0275737	0.0806077
CG7199-RD	FBgn0015239	Hr78	2	CG7199-RA	FBtr0078391	Hr78-RA	chr3L	21487119	21490585	-1	74	5.89259e-05	0.00594595	Cluster 10	10	13	0.905	0.052	AP	AP	AP	UB	AP	AP	UB	0	0	0	0	0	0	0	7.39078	7.06404	7.46172	7.35499	-0.0191115	-0.0430941	-0.0397995	-0.0924839	-0.0269473	0.014414	-0.100306	-0.139595	0.0102496	-0.0119543	-0.0726492	0.0275737	0.0806077
CG7199-RD	FBgn0015239	Hr78	3	CG7199-RD	FBtr0078392	Hr78-RD	chr3L	21487119	21490585	-1	74	5.89259e-05	0.00594595	Cluster 10	10	13	0.905	0.052	AP	AP	AP	UB	AP	AP	UB	0	0	0	0	0	0	0	7.39078	7.06404	7.46172	7.35499	-0.0191115	-0.0430941	-0.0397995	-0.0924839	-0.0269473	0.014414	-0.100306	-0.139595	0.0102496	-0.0119543	-0.0726492	0.0275737	0.0806077
CG7199-RD	FBgn0015239	Hr78	4	CG7199-RB	FBtr0078389	Hr78-RB	chr3L	21487168	21490585	-1	74	5.89259e-05	0.00594595	Cluster 10	10	13	0.905	0.052	AP	AP	AP	UB	AP	AP	UB	0	0	0	0	0	0	0	7.39078	7.06404	7.46172	7.35499	-0.0191115	-0.0430941	-0.0397995	-0.0924839	-0.0269473	0.014414	-0.100306	-0.139595	0.0102496	-0.0119543	-0.0726492	0.0275737	0.0806077
CG7199-RD	FBgn0015239	Hr78	5	CG7199-RE	FBtr0303653	Hr78-RE	chr3L	21487119	21490283	-1	74	5.89259e-05	0.00594595	Cluster 10	10	13	0.905	0.052	AP	AP	AP	UB	AP	AP	UB	0	0	0	0	0	0	0	7.39078	7.06404	7.46172	7.35499	-0.0191115	-0.0430941	-0.0397995	-0.0924839	-0.0269473	0.014414	-0.100306	-0.139595	0.0102496	-0.0119543	-0.0726492	0.0275737	0.0806077
CG7199-RD	FBgn0015239	Hr78	6	CG7199-RF	FBtr0303654	Hr78-RF	chr3L	21487119	21490041	-1	74	5.89259e-05	0.00594595	Cluster 10	10	13	0.905	0.052	AP	AP	AP	UB	AP	AP	UB	0	0	0	0	0	0	0	7.39078	7.06404	7.46172	7.35499	-0.0191115	-0.0430941	-0.0397995	-0.0924839	-0.0269473	0.014414	-0.100306	-0.139595	0.0102496	-0.0119543	-0.0726492	0.0275737	0.0806077
CG5910-RA	FBgn0036993	CG5910	1	CG5910-RA	FBtr0078195	CG5910-RA	chr3L	20435519	20443714	1	154	0.00183608	0.089026	Cluster 10	10	9	0.565	0.285	UB	UB	UB	UB	UB	UB	UB	0	0	0	0	0	0	0	6.49546	6.3479	7.36448	6.81734	-0.102222	0.00939577	-0.0206955	-0.0123573	-0.078997	-0.0953102	-0.0582478	-0.164693	-0.153071	0.0484077	-0.00730708	0.00469727	0.00124323
CG5910-RA	FBgn0036993	CG5910	2	CG5910-RB	FBtr0300411	CG5910-RB	chr3L	20438258	20443680	1	154	0.00183608	0.089026	Cluster 10	10	9	0.565	0.285	UB	UB	UB	UB	UB	UB	UB	0	0	0	0	0	0	0	6.49546	6.3479	7.36448	6.81734	-0.102222	0.00939577	-0.0206955	-0.0123573	-0.078997	-0.0953102	-0.0582478	-0.164693	-0.153071	0.0484077	-0.00730708	0.00469727	0.00124323
CG10006-RA	FBgn0036461	CG10006	1	CG10006-RB	FBtr0113171	CG10006-RB	chr3L	14985389	14990917	1	31	1.33923e-06	0.000238095	Cluster 11	11	7	0.968	0.024	UB	UB	UB	UB	UB	UB	UB	0	0	0	0	0	0	0	6.5924	6.80958	6.93082	6.80958	0.165601	0.15083	0.048968	0.0247495	0.0214513	0.0431493	0.0529761	-0.0560091	-0.0999371	-0.08838	-0.0963972	-0.0517895	-0.152977
CG4398-RA	FBgn0034126	CG4398	1	CG4398-RA	FBtr0087157	CG4398-RA	chr2R	12319678	12320682	1	125	0.0007272	0.04344	cluster 3	3	8	0.81	0.079	AP	AP	AU	AU	AU	AU	UB	0	0	0	1	1	0	1	8.35056	8.22379	7.87327	7.68638	-0.0170662	-0.115992	0.0782606	0.0874463	0.160871	0.0423561	0.104611	0.158559	0.414491	0.196601	0.248034	0.398201	0.50249
CG3989-RA	FBgn0020513	ade5	1	CG3989-RA	FBtr0073705	ade5-RA	chrX	12651793	12654651	-1	96	0.000287934	0.0223958	Cluster 9	9	1	0.72	0.198	AP	AP	AP	AP	AP	AP	P	0	0	0	0	0	0	0	9.08594	9.1146	8.89959	8.92039	-0.170366	-0.112843	-0.0462545	-0.0779579	-0.0436755	-0.067026	-0.152294	-0.198475	-0.0780391	-0.0990643	-0.00847924	0.036081	0.0373427
CG12424-RB	FBgn0033987	CG12424	1	CG12424-RC	FBtr0087409	CG12424-RC	chr2R	10850819	10868089	1	72	4.41945e-05	0.00458333	Cluster 9	9	10	0.601	0.236	P	UB	UB	UB	P	UB	UB	0	0	0	0	0	0	0	6.63724	6.7319	7.09202	6.7319	-0.0847613	-0.0954326	-0.080236	0.00339134	-0.0691159	-0.029551	-0.0296593	-0.0131385	0.0387136	0.13556	0.122318	0.119577	0.165332
CG12424-RB	FBgn0033987	CG12424	2	CG12424-RA	FBtr0087410	CG12424-RA	chr2R	10851693	10868089	1	72	4.41945e-05	0.00458333	Cluster 9	9	10	0.601	0.236	UB	UB	UB	UB	UB	UB	UB	0	0	0	0	0	0	0	6.63724	6.7319	7.09202	6.7319	-0.0847613	-0.0954326	-0.080236	0.00339134	-0.0691159	-0.029551	-0.0296593	-0.0131385	0.0387136	0.13556	0.122318	0.119577	0.165332
CG12424-RB	FBgn0033987	CG12424	3	CG12424-RB	FBtr0087411	CG12424-RB	chr2R	10853185	10868089	1	72	4.41945e-05	0.00458333	Cluster 9	9	10	0.601	0.236	UB	UB	UB	UB	UB	UB	UB	0	0	0	0	0	0	0	6.63724	6.7319	7.09202	6.7319	-0.0847613	-0.0954326	-0.080236	0.00339134	-0.0691159	-0.029551	-0.0296593	-0.0131385	0.0387136	0.13556	0.122318	0.119577	0.165332
CG6966-RA	FBgn0038286	CG6966	1	CG6966-RB	FBtr0113236	CG6966-RB	chr3R	10906169	10921333	-1	36	1.33923e-06	0.000238095	Cluster 9	9	8	0.733	0.169	P	P	P	P	P	P	P	0	0	0	0	0	0	0	7.99878	7.71876	7.5806	7.77069	-0.115807	-0.0683843	-0.16083	-0.182363	-0.102393	-0.234058	-0.220904	-0.0721132	-0.0628696	0.00915805	0.187315	0.213579	0.18106
CG32813-RA	FBgn0052813	CG32813	1	CG32813-RD	FBtr0070219	CG32813-RD	chrX	1274949	1286884	1	9	1.33923e-06	0.000238095	Cluster 9	9	1	0.748	0.166	UB	UB	UB	UB	UB	UB	UB	0	0	0	0	0	0	0	7.1019	6.62397	6.7888	6.73032	-0.152168	-0.0940858	-0.135323	-0.178728	-0.0906226	-0.0928556	-0.149298	-0.115636	-0.0211587	0.0875606	0.203514	0.23034	0.186985
CG32813-RA	FBgn0052813	CG32813	2	CG32813-RE	FBtr0070220	CG32813-RE	chrX	1274949	1286884	1	9	1.33923e-06	0.000238095	Cluster 9	9	1	0.748	0.166	UB	UB	UB	UB	UB	UB	UB	0	0	0	0	0	0	0	7.1019	6.62397	6.7888	6.73032	-0.152168	-0.0940858	-0.135323	-0.178728	-0.0906226	-0.0928556	-0.149298	-0.115636	-0.0211587	0.0875606	0.203514	0.23034	0.186985
CG32813-RA	FBgn0052813	CG32813	3	CG32813-RC	FBtr0070221	CG32813-RC	chrX	1282603	1286884	1	9	1.33923e-06	0.000238095	Cluster 9	9	1	0.748	0.166	P	P	P	P	P	P	P	0	0	0	0	0	0	0	7.1019	6.62397	6.7888	6.73032	-0.152168	-0.0940858	-0.135323	-0.178728	-0.0906226	-0.0928556	-0.149298	-0.115636	-0.0211587	0.0875606	0.203514	0.23034	0.186985
CG32813-RA	FBgn0052813	CG32813	4	CG32813-RB	FBtr0070222	CG32813-RB	chrX	1282603	1286884	1	9	1.33923e-06	0.000238095	Cluster 9	9	1	0.748	0.166	P	P	P	P	P	P	P	0	0	0	0	0	0	0	7.1019	6.62397	6.7888	6.73032	-0.152168	-0.0940858	-0.135323	-0.178728	-0.0906226	-0.0928556	-0.149298	-0.115636	-0.0211587	0.0875606	0.203514	0.23034	0.186985
CG32813-RA	FBgn0052813	CG32813	5	CG32813-RA	FBtr0070223	CG32813-RA	chrX	1282692	1286884	1	9	1.33923e-06	0.000238095	Cluster 9	9	1	0.748	0.166	P	P	P	P	P	P	P	0	0	0	0	0	0	0	7.1019	6.62397	6.7888	6.73032	-0.152168	-0.0940858	-0.135323	-0.178728	-0.0906226	-0.0928556	-0.149298	-0.115636	-0.0211587	0.0875606	0.203514	0.23034	0.186985
CG32813-RA	FBgn0052813	CG32813	6	CG32813-RG	FBtr0290070	CG32813-RG	chrX	1276591	1286884	1	9	1.33923e-06	0.000238095	Cluster 9	9	1	0.748	0.166	UB	UB	UB	UB	UB	UB	UB	0	0	0	0	0	0	0	7.1019	6.62397	6.7888	6.73032	-0.152168	-0.0940858	-0.135323	-0.178728	-0.0906226	-0.0928556	-0.149298	-0.115636	-0.0211587	0.0875606	0.203514	0.23034	0.186985
CG10033-RA	FBgn0000721	for	1	CG10033-RE	FBtr0089306	for-RE	chr2L	3622074	3632103	-1	141	0.00128164	0.0678723	cluster 4	4	14	0.913	0.083	P	P	P	P	P	P	P	0	0	0	0	0	0	0	8.33292	8.26978	7.96835	7.92829	-0.475368	-0.223862	-0.408252	-0.380274	-0.478604	-0.512153	-0.464823	-0.473762	-0.527615	-0.303549	-0.198546	-0.0896034	-0.0593052
CG10033-RA	FBgn0000721	for	2	CG10033-RC	FBtr0089307	for-RC	chr2L	3622074	3632103	-1	141	0.00128164	0.0678723	cluster 4	4	14	0.913	0.083	P	P	P	P	P	P	P	0	0	0	0	0	0	0	8.33292	8.26978	7.96835	7.92829	-0.475368	-0.223862	-0.408252	-0.380274	-0.478604	-0.512153	-0.464823	-0.473762	-0.527615	-0.303549	-0.198546	-0.0896034	-0.0593052
CG10033-RA	FBgn0000721	for	3	CG10033-RJ	FBtr0100363	for-RJ	chr2L	3622074	3632103	-1	141	0.00128164	0.0678723	cluster 4	4	14	0.913	0.083	P	P	P	P	P	P	P	0	0	0	0	0	0	0	8.33292	8.26978	7.96835	7.92829	-0.475368	-0.223862	-0.408252	-0.380274	-0.478604	-0.512153	-0.464823	-0.473762	-0.527615	-0.303549	-0.198546	-0.0896034	-0.0593052
CG10033-RA	FBgn0000721	for	4	CG10033-RH	FBtr0089310	for-RH	chr2L	3622074	3646136	-1	141	0.00128164	0.0678723	cluster 4	4	14	0.913	0.083	UB	UB	UB	UB	UB	UB	UB	0	0	0	0	0	0	0	8.33292	8.26978	7.96835	7.92829	-0.475368	-0.223862	-0.408252	-0.380274	-0.478604	-0.512153	-0.464823	-0.473762	-0.527615	-0.303549	-0.198546	-0.0896034	-0.0593052
CG10033-RA	FBgn0000721	for	5	CG10033-RD	FBtr0089308	for-RD	chr2L	3622074	3632190	-1	141	0.00128164	0.0678723	cluster 4	4	14	0.913	0.083	P	P	P	P	P	P	P	0	0	0	0	0	0	0	8.33292	8.26978	7.96835	7.92829	-0.475368	-0.223862	-0.408252	-0.380274	-0.478604	-0.512153	-0.464823	-0.473762	-0.527615	-0.303549	-0.198546	-0.0896034	-0.0593052
CG10033-RA	FBgn0000721	for	6	CG10033-RG	FBtr0089309	for-RG	chr2L	3622074	3632103	-1	141	0.00128164	0.0678723	cluster 4	4	14	0.913	0.083	P	P	P	P	P	P	P	0	0	0	0	0	0	0	8.33292	8.26978	7.96835	7.92829	-0.475368	-0.223862	-0.408252	-0.380274	-0.478604	-0.512153	-0.464823	-0.473762	-0.527615	-0.303549	-0.198546	-0.0896034	-0.0593052
CG10033-RA	FBgn0000721	for	7	CG10033-RF	FBtr0089311	for-RF	chr2L	3622074	3632103	-1	141	0.00128164	0.0678723	cluster 4	4	14	0.913	0.083	P	P	P	P	P	P	P	0	0	0	0	0	0	0	8.33292	8.26978	7.96835	7.92829	-0.475368	-0.223862	-0.408252	-0.380274	-0.478604	-0.512153	-0.464823	-0.473762	-0.527615	-0.303549	-0.198546	-0.0896034	-0.0593052
CG10033-RA	FBgn0000721	for	8	CG10033-RI	FBtr0089312	for-RI	chr2L	3622074	3656951	-1	141	0.00128164	0.0678723	cluster 4	4	14	0.913	0.083	P	P	P	AP	AP	AP	P	0	0	0	0	0	0	0	8.33292	8.26978	7.96835	7.92829	-0.475368	-0.223862	-0.408252	-0.380274	-0.478604	-0.512153	-0.464823	-0.473762	-0.527615	-0.303549	-0.198546	-0.0896034	-0.0593052
CG10033-RA	FBgn0000721	for	9	CG10033-RA	FBtr0089304	for-RA	chr2L	3622074	3656951	-1	141	0.00128164	0.0678723	cluster 4	4	14	0.913	0.083	P	P	P	AP	AP	AP	P	0	0	0	0	0	0	0	8.33292	8.26978	7.96835	7.92829	-0.475368	-0.223862	-0.408252	-0.380274	-0.478604	-0.512153	-0.464823	-0.473762	-0.527615	-0.303549	-0.198546	-0.0896034	-0.0593052
CG10033-RA	FBgn0000721	for	10	CG10033-RB	FBtr0089305	for-RB	chr2L	3622074	3639920	-1	141	0.00128164	0.0678723	cluster 4	4	14	0.913	0.083	UB	UB	UB	UB	UB	UB	UB	0	0	0	0	0	0	0	8.33292	8.26978	7.96835	7.92829	-0.475368	-0.223862	-0.408252	-0.380274	-0.478604	-0.512153	-0.464823	-0.473762	-0.527615	-0.303549	-0.198546	-0.0896034	-0.0593052
CG10033-RA	FBgn0000721	for	11	CG10033-RK	FBtr0301399	for-RK	chr2L	3622071	3632137	-1	141	0.00128164	0.0678723	cluster 4	4	14	0.913	0.083	P	P	P	P	P	P	P	0	0	0	0	0	0	0	8.33292	8.26978	7.96835	7.92829	-0.475368	-0.223862	-0.408252	-0.380274	-0.478604	-0.512153	-0.464823	-0.473762	-0.527615	-0.303549	-0.198546	-0.0896034	-0.0593052
CG7850-RA	FBgn0243512	puc	1	CG7850-RA	FBtr0081792	puc-RA	chr3R	3931057	3948023	1	143	0.0013794	0.072028	cluster 5	5	13	0.801	0.069	AP	AP	AP	AP	AP	AP	P	0	0	0	0	0	0	0	7.85544	7.79651	8.09831	7.85544	-0.00135016	-0.0974187	-0.0577355	0.253335	0.0767568	0.0713957	0.0848633	-0.0856461	-0.265095	-0.266743	-0.259122	-0.147104	-0.160513
CG8337-RA	FBgn0002732	malpha	1	CG8337-RA	FBtr0084956	malpha-RA	chr3R	21836615	21837290	1	2	1.33923e-06	0.000238095	Cluster 1	1	12	0.589	0.411	UB	AU	AU	AU	AU	AU	P	5	6	5	5	5	5	4	6.49104	6.49182	6.49182	6.49182	-0.0121777	0.105216	0.656884	2.80178	2.97572	3.42355	3.51378	2.99191	2.14412	1.82411	1.36271	1.14787	0.928483
CG13893-RA	FBgn0035146	CG13893	1	CG13893-RA	FBtr0072562	CG13893-RA	chr3L	599094	604001	-1	126	0.000811571	0.0480952	Cluster 9	9	8	0.524	0.333	P	P	P	P	P	P	P	0	0	0	0	0	0	0	6.81921	6.50417	7.44588	6.80536	-0.0898082	-0.114901	0.0231226	-0.0510048	-0.0299871	-0.0712804	0.0156449	-0.0700959	0.0492539	0.174474	0.242972	0.0781002	0.199156
CG6437-RA	FBgn0067102	GlcT-1	1	CG6437-RA	FBtr0071755	GlcT-1-RA	chr2R	17963547	17966886	1	149	0.00170082	0.0852349	cluster 4	4	3	0.89	0.104	AP	AP	AP	AP	AP	AP	AP	0	0	0	0	0	0	0	7.94229	8.76191	8.81358	8.59654	0.10958	-0.447543	0.0541469	0.000371031	0.0080218	-0.0926807	0.0209991	0.248126	0.416265	0.136714	0.348167	0.418299	0.488691
CG17348-RA	FBgn0015380	drl	1	CG17348-RA	FBtr0081195	drl-RA	chr2L	19190346	19208615	1	21	1.33923e-06	0.000238095	cluster 3	3	6	0.91	0.065	P	P	P	P	P	P	P	0	0	1	0	0	0	0	6.87505	6.47848	6.71903	6.56918	-0.095172	-0.0774774	-0.0190805	0.014209	-0.0206286	0.0467161	0.215091	0.388772	0.354423	0.422431	0.324527	0.383259	0.366286
CG14787-RA	FBgn0027793	CG14787	1	CG14787-RA	FBtr0070298	CG14787-RA	chrX	1354840	1355700	-1	87	0.000245078	0.0210345	Cluster 8	8	9	0.605	0.229	AU	AU	AU	AU	AU	AU	AU	0	0	0	0	0	0	0	7.0286	6.87482	7.25967	6.96584	-0.0186217	-0.0928056	-0.0528079	-0.157365	-0.0654344	-0.117453	-0.0828048	-0.168492	0.225535	0.0747831	0.174794	0.151721	0.269312
CG15154-RA	FBgn0041184	Socs36E	1	CG15154-RA	FBtr0081040	Socs36E-RA	chr2L	18138668	18152410	-1	49	6.69613e-06	0.00102041	Cluster 12	12	7	0.382	0.301	AP	AP	AP	AP	AP	AP	AP	0	0	0	0	0	0	0	9.89638	9.86622	9.51586	9.30054	-0.227877	-0.359787	0.157634	0.255327	0.180936	0.235161	0.192536	0.104535	0.0587057	-0.131916	0.0351642	0.0234806	-0.0703735
CG15154-RA	FBgn0041184	Socs36E	2	CG15154-RB	FBtr0081041	Socs36E-RB	chr2L	18138668	18152410	-1	49	6.69613e-06	0.00102041	Cluster 12	12	7	0.382	0.301	AP	AP	AP	AP	AP	AP	AP	0	0	0	0	0	0	0	9.89638	9.86622	9.51586	9.30054	-0.227877	-0.359787	0.157634	0.255327	0.180936	0.235161	0.192536	0.104535	0.0587057	-0.131916	0.0351642	0.0234806	-0.0703735
CG10578-RA	FBgn0263106	DnaJ-1	1	CG10578-RB	FBtr0077124	DnaJ-1-RB	chr3L	5743129	5745330	-1	45	2.67845e-06	0.000444444	cluster 4	4	14	0.986	0.008	AP	AP	AP	AP	AP	AP	AP	0	0	0	0	0	0	0	8.3993	9.25142	8.96963	9.18945	0.447259	-0.138916	-0.118907	-0.0234073	-0.108613	-0.0608438	-0.0539698	-0.229594	0.188865	0.337245	0.404935	0.34661	0.613226
CG10578-RA	FBgn0263106	DnaJ-1	2	CG10578-RA	FBtr0077123	DnaJ-1-RA	chr3L	5743129	5745330	-1	45	2.67845e-06	0.000444444	cluster 4	4	14	0.986	0.008	AP	AP	AP	AP	AP	AP	AP	0	0	0	0	0	0	0	8.3993	9.25142	8.96963	9.18945	0.447259	-0.138916	-0.118907	-0.0234073	-0.108613	-0.0608438	-0.0539698	-0.229594	0.188865	0.337245	0.404935	0.34661	0.613226
CG4444-RA	FBgn0003175	px	1	CG4444-RA	FBtr0071838	px-RA	chr2R	18384003	18449569	-1	17	1.33923e-06	0.000238095	cluster 3	3	8	0.82	0.072	UB	UB	UB	UB	AU	UB	UB	0	0	0	0	0	0	0	7.04981	6.98197	7.55915	7.37153	-0.0473634	-0.24262	-0.0298851	-0.0462321	-0.105214	-0.0104349	0.0718011	-0.104138	0.201745	0.296696	0.454121	0.472805	0.516209
CG4444-RA	FBgn0003175	px	2	CG4444-RB	FBtr0112820	px-RB	chr2R	18384003	18434061	-1	17	1.33923e-06	0.000238095	cluster 3	3	8	0.82	0.072	P	P	P	AP	AP	AP	UB	0	0	0	0	0	0	0	7.04981	6.98197	7.55915	7.37153	-0.0473634	-0.24262	-0.0298851	-0.0462321	-0.105214	-0.0104349	0.0718011	-0.104138	0.201745	0.296696	0.454121	0.472805	0.516209
CG15095-RA	FBgn0010651	l(2)08717l(2)08717	1	CG15095-RB	FBtr0086634	l(2)08717-RB	chr2R	14684769	14691232	-1	33	1.33923e-06	0.000238095	cluster 5	5	3	0.887	0.063	UB	UB	UB	UB	UB	UB	UB	0	0	0	0	0	0	0	7.89126	8.23959	8.3475	8.31965	0.208462	0.296298	0.449958	0.28703	0.281515	0.178237	-0.116854	-0.11328	-0.105196	-0.772487	-0.511475	-0.442736	-0.349305
CG15095-RA	FBgn0010651	l(2)08717l(2)08717	2	CG15095-RA	FBtr0086635	l(2)08717-RA	chr2R	14684769	14689904	-1	33	1.33923e-06	0.000238095	cluster 5	5	3	0.887	0.063	AP	AP	P	P	P	P	P	0	0	0	0	0	0	0	7.89126	8.23959	8.3475	8.31965	0.208462	0.296298	0.449958	0.28703	0.281515	0.178237	-0.116854	-0.11328	-0.105196	-0.772487	-0.511475	-0.442736	-0.349305
CG14696-RA	FBgn0037853	CG14696	1	CG14696-RA	FBtr0082332	CG14696-RA	chr3R	6708155	6710723	-1	77	0.000145976	0.0141558	Cluster 9	9	1	0.791	0.133	AP	AP	AP	P	AP	AP	AP	0	0	0	0	0	1	0	9.52916	9.50217	9.67009	9.37794	-0.34623	-0.204541	-0.196965	-0.10894	-0.146826	-0.19251	-0.216576	-0.196807	-0.234585	-0.169309	-0.0899064	-0.061355	-0.0556506
CG9638-RA	FBgn0037555	Ada2b	1	CG9638-RA	FBtr0081807	Ada2b-RA	chr3R	4062838	4066234	-1	136	0.00105531	0.0579412	Cluster 9	9	1	0.762	0.217	AP	AP	AP	AP	AP	AP	AU	0	0	0	0	0	0	0	8.60995	8.45339	8.38637	8.33873	-0.0879701	0.0893953	-0.135201	-0.106215	-0.135775	-0.150405	-0.183084	-0.276421	-0.297416	-0.0291335	-0.0825077	-0.00567371	-0.0568263
CG9638-RA	FBgn0037555	Ada2b	2	CG9638-RB	FBtr0100368	Ada2b-RB	chr3R	4062840	4066230	-1	136	0.00105531	0.0579412	Cluster 9	9	1	0.762	0.217	AP	AP	AP	AP	AP	AP	AU	0	0	0	0	0	0	0	8.60995	8.45339	8.38637	8.33873	-0.0879701	0.0893953	-0.135201	-0.106215	-0.135775	-0.150405	-0.183084	-0.276421	-0.297416	-0.0291335	-0.0825077	-0.00567371	-0.0568263
CG3338-RA	FBgn0031598	CG3338	1	CG3338-RA	FBtr0077462	CG3338-RA	chr2L	4382920	4386062	-1	103	0.000352216	0.025534	Cluster 9	9	1	0.669	0.205	AU	UB	UB	UB	UB	UB	UB	0	0	0	0	0	0	0	7.3342	9.96578	7.3516	7.11481	0.0940537	0.0554	0.00385613	-0.0303413	-0.0881824	0.009279	-0.0049442	-0.120624	-0.221809	-0.131918	0.0429874	0.0380424	0.0134807
CG7449-RB	FBgn0029082	hbs	1	CG7449-RA	FBtr0087413	hbs-RA	chr2R	10898903	10928901	1	8	1.33923e-06	0.000238095	cluster 3	3	6	0.901	0.062	UB	UB	P	AU	P	P	P	0	0	1	1	0	0	0	6.45119	6.21957	6.338	6.338	-0.0934384	-0.01854	-0.0801507	0.00497533	0.0374705	0.10328	0.11264	0.156353	0.231198	0.615551	0.499404	0.670447	0.602791
CG7449-RB	FBgn0029082	hbs	2	CG7449-RB	FBtr0087414	hbs-RB	chr2R	10898903	10928901	1	8	1.33923e-06	0.000238095	cluster 3	3	6	0.901	0.062	UB	UB	P	AU	P	P	P	0	0	1	1	0	0	0	6.45119	6.21957	6.338	6.338	-0.0934384	-0.01854	-0.0801507	0.00497533	0.0374705	0.10328	0.11264	0.156353	0.231198	0.615551	0.499404	0.670447	0.602791
CG9009-RA	FBgn0027601	CG9009	1	CG9009-RA	FBtr0073972	CG9009-RA	chrX	14828073	14844809	-1	79	0.000180795	0.0170886	Cluster 10	10	9	0.567	0.312	P	P	P	P	P	P	P	0	0	0	0	0	1	0	6.82184	6.32339	6.50614	6.50614	-0.0993741	0.0250707	0.0189564	-0.0500621	-0.044314	-0.0101637	-0.0718133	-0.0153447	0.0215187	-0.0401491	0.0604819	0.115523	0.107288
CG9009-RA	FBgn0027601	CG9009	2	CG9009-RB	FBtr0303294	CG9009-RB	chrX	14828073	14846042	-1	79	0.000180795	0.0170886	Cluster 10	10	9	0.567	0.312	UB	UB	UB	UB	UB	UB	UB	0	0	0	0	0	1	0	6.82184	6.32339	6.50614	6.50614	-0.0993741	0.0250707	0.0189564	-0.0500621	-0.044314	-0.0101637	-0.0718133	-0.0153447	0.0215187	-0.0401491	0.0604819	0.115523	0.107288
CG10374-RA	FBgn0039114	Lsd-1	1	CG10374-RA	FBtr0084455	Lsd-1-RA	chr3R	19589579	19592388	1	47	6.69613e-06	0.00102041	Cluster 11	11	7	0.751	0.191	AU	AU	AU	UB	AU	AU	UB	0	0	0	0	0	0	0	7.54248	6.91203	7.78719	7.50742	-0.00518303	0.144762	0.100668	0.133824	0.0337636	0.100725	0.0766271	-0.00376084	0.0201622	0.0426002	-0.0023088	-0.106246	-0.176164
CG10374-RA	FBgn0039114	Lsd-1	2	CG10374-RC	FBtr0084456	Lsd-1-RC	chr3R	19589579	19592388	1	47	6.69613e-06	0.00102041	Cluster 11	11	7	0.751	0.191	AU	AU	AU	UB	AU	AU	UB	0	0	0	0	0	0	0	7.54248	6.91203	7.78719	7.50742	-0.00518303	0.144762	0.100668	0.133824	0.0337636	0.100725	0.0766271	-0.00376084	0.0201622	0.0426002	-0.0023088	-0.106246	-0.176164
CG10374-RA	FBgn0039114	Lsd-1	3	CG10374-RB	FBtr0084457	Lsd-1-RB	chr3R	19589986	19592388	1	47	6.69613e-06	0.00102041	Cluster 11	11	7	0.751	0.191	AU	AU	AU	UB	AU	AU	UB	0	0	0	0	0	0	0	7.54248	6.91203	7.78719	7.50742	-0.00518303	0.144762	0.100668	0.133824	0.0337636	0.100725	0.0766271	-0.00376084	0.0201622	0.0426002	-0.0023088	-0.106246	-0.176164
CG13151-RA	FBgn0033750	CG13151	1	CG13151-RA	FBtr0087939	CG13151-RA	chr2R	8402884	8404789	1	108	0.000400429	0.0276852	Cluster 13	13	7	0.369	0.325	AU	UB	AU	AU	AU	AU	UB	0	0	0	0	0	0	0	6.98595	6.95667	7.27803	7.20426	-0.0130483	0.118642	0.197237	0.0354246	0.107317	-0.0229715	0.125346	0.0722156	0.381675	0.217884	0.0816532	0.00496211	-0.0273313
CG11624-RB	FBgn0003943	Ubi-p63E	1	CG11624-RC	FBtr0073179	Ubi-p63E-RC	chr3L	3899259	3902050	-1	41	1.33923e-06	0.000238095	cluster 5	5	3	0.893	0.062	P	P	P	P	P	P	P	0	0	0	0	0	0	0	9.30972	9.03437	9.4233	10.0302	0.193315	0.547804	0.113987	0.0996539	0.0750899	-0.0853564	0.0473341	-0.399373	-0.683485	-0.326903	-0.373583	-0.284927	-0.205535
CG11624-RB	FBgn0003943	Ubi-p63E	2	CG11624-RB	FBtr0073178	Ubi-p63E-RB	chr3L	3899259	3902920	-1	41	1.33923e-06	0.000238095	cluster 5	5	3	0.893	0.062	P	P	P	P	P	P	P	0	0	0	0	0	0	0	9.30972	9.03437	9.4233	10.0302	0.193315	0.547804	0.113987	0.0996539	0.0750899	-0.0853564	0.0473341	-0.399373	-0.683485	-0.326903	-0.373583	-0.284927	-0.205535
CG10794-RA	FBgn0034407	DptB	1	CG10794-RA	FBtr0086621	DptB-RA	chr2R	14754895	14755400	1	116	0.000586581	0.0377586	cluster 4	4	14	0.996	0.002	UB	UB	UB	UB	UB	UB	UB	0	0	0	0	0	0	0	6.67217	6.87362	6.72391	6.75406	-0.314865	-0.147016	-0.152453	-0.271888	-0.122084	-0.24264	-0.248388	-0.176297	0.121469	-0.0604886	-0.0801676	-0.0922241	0.238375
CG5123-RA	FBgn0003997	W	1	CG5123-RA	FBtr0075133	W-RA	chr3L	18160842	18178737	-1	56	1.2053e-05	0.00160714	cluster 2	2	8	0.72	0.219	AP	AP	AP	AP	AP	AP	P	1	1	1	1	1	2	1	7.30607	7.12116	7.07577	6.93832	-0.205348	-0.256795	-0.211722	0.217373	0.20847	0.28168	0.507967	0.837562	0.70014	0.366197	0.40243	0.382827	0.390864
CG32744-RA	FBgn0086558	Ubi-p5E	1	CG32744-RA	FBtr0070933	Ubi-p5E-RA	chrX	6171010	6173305	-1	34	1.33923e-06	0.000238095	cluster 5	5	3	0.916	0.065	P	P	P	P	P	P	P	0	0	0	0	0	0	0	11.0745	10.7848	9.10207	8.29178	0.0670442	0.320048	0.250762	0.470993	0.143776	-0.179548	0.0314384	-0.227072	-0.292534	-0.29249	-0.487825	-0.234184	-0.159394
CG5547-RA	FBgn0032482	Pect	1	CG5547-RB	FBtr0080439	Pect-RB	chr2L	13203768	13210848	1	71	4.1516e-05	0.0043662	cluster 6	6	5	0.825	0.073	AP	AP	AP	AP	AP	AP	P	1	1	1	1	1	0	0	9.50986	9.62831	9.45633	9.74008	0.295238	0.198594	0.0863789	0.335619	0.23321	0.132435	0.280757	0.216796	0.207155	-0.216159	-0.0665352	-0.247731	-0.127459
CG5547-RA	FBgn0032482	Pect	2	CG5547-RC	FBtr0080440	Pect-RC	chr2L	13203768	13210848	1	71	4.1516e-05	0.0043662	cluster 6	6	5	0.825	0.073	AP	AP	AP	AP	AP	AP	P	1	1	1	1	1	0	0	9.50986	9.62831	9.45633	9.74008	0.295238	0.198594	0.0863789	0.335619	0.23321	0.132435	0.280757	0.216796	0.207155	-0.216159	-0.0665352	-0.247731	-0.127459
CG5547-RA	FBgn0032482	Pect	3	CG5547-RD	FBtr0080441	Pect-RD	chr2L	13203768	13210848	1	71	4.1516e-05	0.0043662	cluster 6	6	5	0.825	0.073	AP	AP	AP	AP	AP	AP	P	1	1	1	1	1	0	0	9.50986	9.62831	9.45633	9.74008	0.295238	0.198594	0.0863789	0.335619	0.23321	0.132435	0.280757	0.216796	0.207155	-0.216159	-0.0665352	-0.247731	-0.127459
CG5547-RA	FBgn0032482	Pect	4	CG5547-RA	FBtr0080442	Pect-RA	chr2L	13209266	13210848	1	71	4.1516e-05	0.0043662	cluster 6	6	5	0.825	0.073	AU	AU	AU	AU	AU	AU	UB	1	1	1	1	1	0	0	9.50986	9.62831	9.45633	9.74008	0.295238	0.198594	0.0863789	0.335619	0.23321	0.132435	0.280757	0.216796	0.207155	-0.216159	-0.0665352	-0.247731	-0.127459
CG5264-RA	FBgn0014949	btn	1	CG5264-RA	FBtr0084278	btn-RA	chr3R	18411871	18412347	-1	127	0.000858444	0.0504724	cluster 5	5	13	0.85	0.082	AU	AU	AU	AU	AU	AU	AU	0	0	0	0	0	0	0	7.6448	7.41676	7.21032	7.24186	0.159986	0.0271817	0.131892	0.220045	0.18047	-0.0603743	-0.0890373	0.23153	0.153193	-0.272556	-0.332578	-0.371827	-0.247199
CG18446-RA	FBgn0033458	CG18446	1	CG18446-RA	FBtr0088376	CG18446-RA	chr2R	5758977	5761151	1	66	3.34807e-05	0.00378788	cluster 3	3	4	0.856	0.081	UB	UB	UB	UB	UB	UB	UB	0	0	0	0	0	0	0	6.81952	6.35257	6.50339	6.57156	-0.0230445	0.0295582	-0.263783	0.0883866	0.0164777	0.0329196	0.202501	0.211558	0.277372	0.419634	0.422654	0.368871	0.522465
CG15547-RA	FBgn0039809	CG15547	1	CG15547-RA	FBtr0085715	CG15547-RA	chr3R	26707514	26709225	-1	156	0.00191241	0.0914557	Cluster 10	10	9	0.559	0.189	AU	AU	AU	AU	AU	AU	AU	0	0	0	0	0	0	0	6.61076	6.35599	6.49709	6.5282	0.126825	0.00426672	0.0185488	0.015798	-0.0300829	-0.0196108	-0.00503802	-0.105762	-0.126557	-0.0765072	-0.0251785	0.0303483	0.010539
CG17943-RA	FBgn0010105	comm	1	CG17943-RA	FBtr0075579	comm-RA	chr3L	15715428	15721654	-1	52	9.37458e-06	0.00134615	Cluster 14	14	5	0.887	0.051	AP	AP	AP	AP	AP	AP	AP	0	0	0	0	0	0	0	9.63498	9.40012	8.38977	8.36028	-0.0534027	0.0404819	-0.173006	-0.199583	-0.290732	-0.557246	-0.436273	-0.467266	-0.535704	-0.350696	-0.382599	-0.171713	-0.0913597
CG7995-RC	FBgn0035266	CG7995	1	CG7995-RC	FBtr0072767	CG7995-RC	chr3L	1738557	1745421	1	80	0.000206241	0.01925	Cluster 11	11	7	0.506	0.294	UB	UB	AU	UB	UB	UB	UB	0	0	0	0	0	0	0	8.66331	8.86946	8.53077	8.65688	0.0553129	0.190629	0.104732	0.125389	0.0736748	-0.0326244	0.0450256	-0.0777078	0.112418	-0.112172	-0.0868017	-0.102635	-0.0711988
CG7995-RC	FBgn0035266	CG7995	2	CG7995-RE	FBtr0072768	CG7995-RE	chr3L	1738557	1745421	1	80	0.000206241	0.01925	Cluster 11	11	7	0.506	0.294	UB	UB	AU	UB	UB	UB	UB	0	0	0	0	0	0	0	8.66331	8.86946	8.53077	8.65688	0.0553129	0.190629	0.104732	0.125389	0.0736748	-0.0326244	0.0450256	-0.0777078	0.112418	-0.112172	-0.0868017	-0.102635	-0.0711988
CG7995-RC	FBgn0035266	CG7995	3	CG7995-RD	FBtr0072769	CG7995-RD	chr3L	1739163	1745421	1	80	0.000206241	0.01925	Cluster 11	11	7	0.506	0.294	UB	UB	AU	UB	UB	UB	UB	0	0	0	0	0	0	0	8.66331	8.86946	8.53077	8.65688	0.0553129	0.190629	0.104732	0.125389	0.0736748	-0.0326244	0.0450256	-0.0777078	0.112418	-0.112172	-0.0868017	-0.102635	-0.0711988
CG7995-RC	FBgn0035266	CG7995	4	CG7995-RB	FBtr0072770	CG7995-RB	chr3L	1739245	1745421	1	80	0.000206241	0.01925	Cluster 11	11	7	0.506	0.294	UB	UB	AU	UB	UB	UB	UB	0	0	0	0	0	0	0	8.66331	8.86946	8.53077	8.65688	0.0553129	0.190629	0.104732	0.125389	0.0736748	-0.0326244	0.0450256	-0.0777078	0.112418	-0.112172	-0.0868017	-0.102635	-0.0711988
CG7995-RC	FBgn0035266	CG7995	5	CG7995-RA	FBtr0072771	CG7995-RA	chr3L	1741840	1745421	1	80	0.000206241	0.01925	Cluster 11	11	7	0.506	0.294	UB	UB	AU	UB	UB	UB	UB	0	0	0	0	0	0	0	8.66331	8.86946	8.53077	8.65688	0.0553129	0.190629	0.104732	0.125389	0.0736748	-0.0326244	0.0450256	-0.0777078	0.112418	-0.112172	-0.0868017	-0.102635	-0.0711988
CG17136-RD	FBgn0260944	Rbp1	1	CG17136-RD	FBtr0082277	Rbp1-RD	chr3R	6610120	6612187	1	92	0.000270524	0.0219565	Cluster 12	12	7	0.409	0.374	AU	AU	AU	AU	AU	AU	AU	0	0	0	0	0	0	0	7.11994	6.65388	6.88983	6.89179	-0.0728864	0.0488768	0.00277051	0.172088	0.0324583	-0.0113995	0.0275834	-0.0755558	-0.0360476	-0.243569	-0.267336	-0.173132	-0.055788
CG3727-RA	FBgn0010583	dock	1	CG3727-RA	FBtr0078013	dock-RA	chr2L	825964	833245	1	134	0.000993706	0.0553731	Cluster 9	9	8	0.692	0.216	P	P	P	P	P	P	P	0	0	0	0	0	0	0	7.62962	7.47316	7.35233	7.46498	-0.104296	-0.0780854	-0.227869	-0.227476	-0.141018	-0.192545	-0.125678	-0.0838824	-0.14038	-0.147407	-0.230857	0.0330026	0.148756
CG3727-RA	FBgn0010583	dock	2	CG3727-RB	FBtr0078014	dock-RB	chr2L	825964	833245	1	134	0.000993706	0.0553731	Cluster 9	9	8	0.692	0.216	P	P	P	P	P	P	P	0	0	0	0	0	0	0	7.62962	7.47316	7.35233	7.46498	-0.104296	-0.0780854	-0.227869	-0.227476	-0.141018	-0.192545	-0.125678	-0.0838824	-0.14038	-0.147407	-0.230857	0.0330026	0.148756
CG3727-RA	FBgn0010583	dock	3	CG3727-RC	FBtr0078015	dock-RC	chr2L	825964	833245	1	134	0.000993706	0.0553731	Cluster 9	9	8	0.692	0.216	P	P	P	P	P	P	P	0	0	0	0	0	0	0	7.62962	7.47316	7.35233	7.46498	-0.104296	-0.0780854	-0.227869	-0.227476	-0.141018	-0.192545	-0.125678	-0.0838824	-0.14038	-0.147407	-0.230857	0.0330026	0.148756
CG2765-RA	FBgn0035087	CG2765	1	CG2765-RC	FBtr0113118	CG2765-RC	chr2R	20847362	20850004	-1	55	1.07138e-05	0.00145455	cluster 6	6	1	0.932	0.068	AU	AU	AU	AU	AU	AU	AU	0	0	0	0	0	0	0	10.7912	10.655	10.3332	10.9634	0.263593	0.307503	0.305184	0.220843	0.145454	0.0938161	0.232882	0.264598	-0.0741169	-0.380791	-0.203633	-0.301481	-0.369894
CG2765-RA	FBgn0035087	CG2765	2	CG2765-RE	FBtr0113119	CG2765-RE	chr2R	20847361	20850754	-1	55	1.07138e-05	0.00145455	cluster 6	6	1	0.932	0.068	AU	AU	AU	AU	AU	AU	AU	0	0	0	0	0	0	0	10.7912	10.655	10.3332	10.9634	0.263593	0.307503	0.305184	0.220843	0.145454	0.0938161	0.232882	0.264598	-0.0741169	-0.380791	-0.203633	-0.301481	-0.369894
CG2765-RA	FBgn0035087	CG2765	3	CG2765-RD	FBtr0308686	CG2765-RD	chr2R	20847364	20849993	-1	55	1.07138e-05	0.00145455	cluster 6	6	1	0.932	0.068	AU	AU	AU	AU	AU	AU	AU	0	0	0	0	0	0	0	10.7912	10.655	10.3332	10.9634	0.263593	0.307503	0.305184	0.220843	0.145454	0.0938161	0.232882	0.264598	-0.0741169	-0.380791	-0.203633	-0.301481	-0.369894
CG2765-RA	FBgn0035087	CG2765	4	CG2765-RF	FBtr0308687	CG2765-RF	chr2R	20847362	20852606	-1	55	1.07138e-05	0.00145455	cluster 6	6	1	0.932	0.068	AU	AP	AP	AP	AP	AP	AP	0	0	0	0	0	0	0	10.7912	10.655	10.3332	10.9634	0.263593	0.307503	0.305184	0.220843	0.145454	0.0938161	0.232882	0.264598	-0.0741169	-0.380791	-0.203633	-0.301481	-0.369894
CG7966-RA	FBgn0038115	CG7966	1	CG7966-RA	FBtr0082715	CG7966-RA	chr3R	8875120	8877172	-1	73	5.62475e-05	0.00575342	Cluster 9	9	1	0.776	0.171	P	P	UB	UB	P	P	UB	0	0	0	0	0	0	0	6.85795	6.40265	6.30258	6.40265	-0.115623	-0.0846945	-0.18125	-0.0163177	-0.0538287	-0.160557	-0.0696043	-0.232905	0.00562561	-0.235836	-0.117122	0.0241457	0.103517
CG33048-RA	FBgn0263241	Mocs1	1	CG33048-RA	FBtr0076204	Mocs1-RA	chr3L	11063683	11066448	1	112	0.000522298	0.0346018	Cluster 8	8	9	0.592	0.295	AP	AP	AP	AP	AP	AP	AP	0	0	0	0	0	0	0	7.74932	7.78048	7.92323	7.95142	-0.153346	-0.150495	-0.116296	-0.123099	-0.21355	-0.254103	-0.0342852	-0.0832812	-0.166613	-0.334155	-0.069522	0.117191	0.201116
CG33048-RA	FBgn0263241	Mocs1	2	CG33048-RC	FBtr0076205	Mocs1-RC	chr3L	11063683	11066448	1	112	0.000522298	0.0346018	Cluster 8	8	9	0.592	0.295	AP	AP	AP	AP	AP	AP	AP	0	0	0	0	0	0	0	7.74932	7.78048	7.92323	7.95142	-0.153346	-0.150495	-0.116296	-0.123099	-0.21355	-0.254103	-0.0342852	-0.0832812	-0.166613	-0.334155	-0.069522	0.117191	0.201116
CG33048-RA	FBgn0263241	Mocs1	3	CG33048-RB	FBtr0076206	Mocs1-RB	chr3L	11063683	11066448	1	112	0.000522298	0.0346018	Cluster 8	8	9	0.592	0.295	AP	AP	AP	AP	AP	AP	AP	0	0	0	0	0	0	0	7.74932	7.78048	7.92323	7.95142	-0.153346	-0.150495	-0.116296	-0.123099	-0.21355	-0.254103	-0.0342852	-0.0832812	-0.166613	-0.334155	-0.069522	0.117191	0.201116
CG8361-RA	FBgn0002633	HLHm7	1	CG8361-RA	FBtr0084960	HLHm7-RA	chr3R	21862760	21863741	1	5	1.33923e-06	0.000238095	Cluster 1	1	12	0.589	0.411	P	AU	AU	AU	AU	AP	P	2	2	2	2	2	2	2	7.904	7.904	7.904	7.904	-0.00693848	-0.0137387	0.445803	2.91295	2.79812	3.25204	2.95603	2.55625	1.55608	1.26807	0.981117	0.906707	0.745342
CG15893-RA	FBgn0250869	CG42240	1	CG42240-RA	FBtr0290308	CG42240-RA	chrX	6224891	6226783	1	35	1.33923e-06	0.000238095	Cluster 8	8	9	0.66	0.25	P	P	P	P	P	P	P	0	0	0	0	0	0	0	7.64391	7.23041	7.60401	7.23983	-0.240408	-0.20776	-0.338717	-0.210379	-0.22199	-0.355525	-0.157533	-0.285155	0.111651	-0.219436	0.094817	0.0796183	0.220677
CG12212-RA	FBgn0003053	peb	1	CG12212-RA	FBtr0070680	peb-RA	chrX	4511602	4520256	1	3	1.33923e-06	0.000238095	cluster 3	3	6	0.922	0.066	P	P	P	P	P	P	P	0	0	1	1	1	1	0	7.25519	7.25519	6.60309	7.25519	-0.190928	-0.0307965	0.00704777	0.144553	0.0209951	0.15324	0.306883	0.31079	0.36597	0.74622	0.798775	0.691081	0.751585
CG12212-RA	FBgn0003053	peb	2	CG12212-RB	FBtr0100265	peb-RB	chrX	4511602	4520256	1	3	1.33923e-06	0.000238095	cluster 3	3	6	0.922	0.066	P	P	P	P	P	P	P	0	0	1	1	1	1	0	7.25519	7.25519	6.60309	7.25519	-0.190928	-0.0307965	0.00704777	0.144553	0.0209951	0.15324	0.306883	0.31079	0.36597	0.74622	0.798775	0.691081	0.751585
CG7266-RA	FBgn0000565	Eip71CD	1	CG7266-RC	FBtr0075552	Eip71CD-RC	chr3L	15504153	15506302	1	113	0.000523637	0.0346018	cluster 3	3	6	0.854	0.059	AP	AP	AP	AP	AP	AP	AP	0	0	0	0	0	0	0	9.10007	9.39052	9.53953	9.49626	-0.00272311	-0.131954	-0.126527	0.0821431	0.0292511	-0.0481097	0.240882	0.118804	0.38582	0.18489	0.359697	0.197264	0.352146
CG7266-RA	FBgn0000565	Eip71CD	2	CG7266-RA	FBtr0075553	Eip71CD-RA	chr3L	15504153	15506302	1	113	0.000523637	0.0346018	cluster 3	3	6	0.854	0.059	AP	AP	AP	AP	AP	AP	AP	0	0	0	0	0	0	0	9.10007	9.39052	9.53953	9.49626	-0.00272311	-0.131954	-0.126527	0.0821431	0.0292511	-0.0481097	0.240882	0.118804	0.38582	0.18489	0.359697	0.197264	0.352146
CG7266-RA	FBgn0000565	Eip71CD	3	CG7266-RB	FBtr0075554	Eip71CD-RB	chr3L	15504154	15506302	1	113	0.000523637	0.0346018	cluster 3	3	6	0.854	0.059	AP	AP	AP	AP	AP	AP	AP	0	0	0	0	0	0	0	9.10007	9.39052	9.53953	9.49626	-0.00272311	-0.131954	-0.126527	0.0821431	0.0292511	-0.0481097	0.240882	0.118804	0.38582	0.18489	0.359697	0.197264	0.352146
CG7266-RA	FBgn0000565	Eip71CD	4	CG7266-RE	FBtr0303531	Eip71CD-RE	chr3L	15504666	15506302	1	113	0.000523637	0.0346018	cluster 3	3	6	0.854	0.059	AP	AP	AP	AP	AP	AP	AP	0	0	0	0	0	0	0	9.10007	9.39052	9.53953	9.49626	-0.00272311	-0.131954	-0.126527	0.0821431	0.0292511	-0.0481097	0.240882	0.118804	0.38582	0.18489	0.359697	0.197264	0.352146
CG33144-RA	FBgn0053144	CG33144	1	CG33144-RA	FBtr0088254	CG33144-RA	chr2R	6627901	6670350	-1	120	0.000649525	0.0404167	Cluster 8	8	3	0.433	0.321	P	P	P	P	AP	P	P	0	0	0	0	0	0	0	7.69785	7.71624	7.16841	7.49929	0.0424684	-0.17272	-0.01534	-0.0852778	-0.00204366	-0.172486	-0.081672	0.282931	0.150309	0.00302759	0.34213	0.0921986	0.437989
CG33144-RA	FBgn0053144	CG33144	2	CG33144-RB	FBtr0302517	CG33144-RB	chr2R	6627901	6681852	-1	120	0.000649525	0.0404167	Cluster 8	8	3	0.433	0.321	UB	UB	UB	UB	UB	UB	UB	0	0	0	0	0	0	0	7.69785	7.71624	7.16841	7.49929	0.0424684	-0.17272	-0.01534	-0.0852778	-0.00204366	-0.172486	-0.081672	0.282931	0.150309	0.00302759	0.34213	0.0921986	0.437989
CG10146-RA	FBgn0012042	AttA	1	CG10146-RA	FBtr0087437	AttA-RA	chr2R	10634867	10635699	1	62	2.00884e-05	0.00238095	cluster 4	4	14	0.994	0.004	UB	UB	UB	UB	UB	UB	UB	0	0	0	0	0	0	0	6.3857	6.42064	6.56198	6.46007	-0.218407	-0.249679	-0.182334	-0.204581	-0.198213	-0.279131	-0.440681	-0.0289392	-0.147836	0.0227504	0.140501	-0.0723155	0.178539
CG8328-RA	FBgn0002734	HLHmdelta	1	CG8328-RA	FBtr0084954	HLHmdelta-RA	chr3R	21823343	21824355	1	7	1.33923e-06	0.000238095	cluster 2	2	8	0.759	0.24	UB	AU	AU	UB	UB	UB	UB	4	3	3	4	4	4	4	6.36464	6.40265	6.40265	6.40265	0.0142636	0.113879	0.292161	0.99295	1.0172	1.21816	1.84849	1.53501	1.0288	1.23429	0.775044	0.721564	0.544823
CG1049-RA	FBgn0041342	Cct1	1	CG1049-RA	FBtr0072738	Cct1-RA	chr3L	1546081	1553235	1	29	1.33923e-06	0.000238095	cluster 6	6	1	0.87	0.06	AP	AP	AP	P	AP	P	UB	0	0	0	0	0	0	0	9.23498	9.84664	8.85915	9.23498	0.182462	0.188082	0.209807	0.236798	0.354773	0.209428	0.424957	0.00910947	0.396379	-0.0282765	0.0284733	-0.200502	-0.27653
CG1049-RA	FBgn0041342	Cct1	2	CG1049-RD	FBtr0072739	Cct1-RD	chr3L	1547334	1553235	1	29	1.33923e-06	0.000238095	cluster 6	6	1	0.87	0.06	AU	AU	AU	UB	AU	UB	UB	0	0	0	0	0	0	0	9.23498	9.84664	8.85915	9.23498	0.182462	0.188082	0.209807	0.236798	0.354773	0.209428	0.424957	0.00910947	0.396379	-0.0282765	0.0284733	-0.200502	-0.27653
CG1049-RA	FBgn0041342	Cct1	3	CG1049-RB	FBtr0072740	Cct1-RB	chr3L	1548265	1553235	1	29	1.33923e-06	0.000238095	cluster 6	6	1	0.87	0.06	AU	AU	AU	UB	AU	UB	UB	0	0	0	0	0	0	0	9.23498	9.84664	8.85915	9.23498	0.182462	0.188082	0.209807	0.236798	0.354773	0.209428	0.424957	0.00910947	0.396379	-0.0282765	0.0284733	-0.200502	-0.27653
CG1049-RA	FBgn0041342	Cct1	4	CG1049-RC	FBtr0072741	Cct1-RC	chr3L	1549880	1553235	1	29	1.33923e-06	0.000238095	cluster 6	6	1	0.87	0.06	AU	AU	AU	UB	AU	UB	UB	0	0	0	0	0	0	0	9.23498	9.84664	8.85915	9.23498	0.182462	0.188082	0.209807	0.236798	0.354773	0.209428	0.424957	0.00910947	0.396379	-0.0282765	0.0284733	-0.200502	-0.27653
CG10383-RA	FBgn0032699	CG10383	1	CG10383-RA	FBtr0089628	CG10383-RA	chr2L	18690902	18695422	-1	61	1.74099e-05	0.00213115	cluster 6	6	1	0.932	0.068	AP	AP	AP	AP	AP	AU	AU	0	0	0	0	0	0	0	9.63365	9.915	8.71697	9.63365	0.265777	-0.0325617	0.102098	0.112693	0.0548605	0.262179	0.486287	0.0690719	-0.00597912	-0.0430748	0.0366692	-0.418984	-0.354333
CG10420-RA	FBgn0039296	CG10420	1	CG10420-RA	FBtr0084870	CG10420-RA	chr3R	21059358	21061240	-1	153	0.00181599	0.0886275	Cluster 12	12	7	0.382	0.375	AU	AU	AU	AU	AU	AU	AU	0	0	0	0	0	0	0	7.98064	7.98064	7.84095	8.01525	0.151443	0.0928456	0.0350667	0.0620383	0.129857	0.000932607	0.153129	-0.17004	0.217255	-0.0797475	0.0282712	-0.183168	-0.102565
[truncated: 5 more columns]

## Sheet: Oligos for expression arrays
UniqueID	TargetID	oID	oSeq	oLen	target_length	dist3p	dist5p	Accession	TargetName
ID100003001200000000	Z49777	1-Z49777_1	ACCGGTTGCTTTGGTGGTTACTACTTGCCAACATTGGTTCAGTTCGAGCCTGGTCTCACTTCTCCTCCT	69	985	464	454
ID100004323000000001	CG31112-RA	2-CG31112-RA_2	GGTTTTGGGAGCCGAACTTGCTCAGAACACGTGGTAGCGATAGGTAGCTCATGATCGAACCCAGCC	66	640	397	179	FBgn0051112	CG31112
ID100004315800000002	CG17446-RA	2-CG17446-RA_1	TCCGAAGGTGAACGATACGGATGTGTGTGGTTCGCCCTTAGTGAACAACGTCTTCAATCCCACGGG	66	1992	1353	575	FBgn0030121	CG17446
ID100004279800000003	CG13493-RA	3-CG13493-RA_1	CCCACGAAACGCCAAGCTAAACCCGTACATTCCAGTTCCAGCGAATGCGAAGATTTCAAGCCAGACGAA	69	1993	1495	431	FBgn0034667	comr
ID100003202800000004	CG5245-RA	3-CG5245-RA_2	GCCATGAGGTCACTTTATCGAGTCCACGTGCGTTTGCATACAAGAGAGCGACAGTACAAGTGCGCCGAA	69	1506	940	499	FBgn0038047	CG5245
ID100004436400000005	CG4250-RA	23-CG4250-RA_3	TGTATCTCCACACCTATTGATGGGATCAGATTTGGCACGAATATTCACGAAATACAACTCTGGTTCAAA	69	650	468	115	FBgn0034761	CG4250
ID100003063600000006	Q9LZJ2	14-Q9LZJ2_2	CACGCACAAGCCTTCGTCCTTGATCCCGCACATACCGAGTTCATTACGGAGGTTAGATATCTCATTGGT	69	404	228	109
ID100004321200000007	CG30104-RA	3-CG30104-RA_3	GGAGCACATAGATGGACCGTATCCAACGATGGTCAAGCAGAACAGTGGCAAGGAGGTTCCCGTTGT	66	2045	908	1073	FBgn0050104	CG30104
ID100003087000000008	CG32207-RA	23-CG32207-RA_1	CGACTGATGCATTTCTCAATCACAGCCATTTCTAAATCAATCGTCAAATCTAAACTAACTGCAAATTTT	69	1082	962	53	FBgn0052207	CG32207
ID100003363000000009	CG1854-RA	2-CG1854-RA_2	CGGCTTAGCTCTACCAGGAGTGAGCATGACCAGTTCACCCGTCTACGAGGTTATCTACTTGGCCCAACT	69	1532	477	988	FBgn0026389	Or43a
ID100004278000000010	CG1344-RA	1-CG1344-RA_1	ATGAGCTGTGTGCCGATCAGGGTTGGGGTCATGATGAACAGGATGATAAGGACGATATTGTCTGGGGCG	69	2258	2029	162	FBgn0027507	CG1344
ID100003039600000011	Q9LJQ4	22-Q9LJQ4_1	GCGGGAAGCTAGTGAGTTTCTGAGAGAGTTACCGGAGATGAAACTCGGTAATGTTCTTCAGGAGATCGG	69	402	307	28
ID100003439800000012	CG11928-RA	1-CG11928-RA_1	CGACTTCAACGAGGAGGAATTATGCAGCATCACCAAGGATTCGCAGGACATTGCCGTGCTTCTGGC	66	342	123	155	FBgn0085380	CG34351
ID100003210000000013	CG5400-RA	3-CG5400-RA_3	GCGGTGTGTGCTTTTATGGCCTGTGACTCAGGTGTGGATTTGGGTCAATGTGATGCTCAACACGATGCT	69	1374	1169	138	FBgn0000564	Eh
ID100004047600000014	CG14749-RA	3-CG14749-RA_4	TCCGCTGGCCCGAGACTATTGCATGCTACTTATGGCCAAGAAGTTTGTCAGTCAAACGGAGACTGCCAT	69	2310	1524	719	FBgn0033316	CG14749
ID100003128400000015	CG2991-RA	2-CG2991-RA_2	AGGGCTTCACCATTCAGCATTGGTCCAAGACGGTTATATTGATCACCTTGATGTGCGTAACCGGTGCCA	69	3093	1896	1130	FBgn0031474	CG2991
ID100003740400000016	CG10659-RA	23-CG10659-RA_1	TTTCGGCATCTCGAAACTGCTCTACTCCCACATTACCAGTGTCGAATCTTCGATGAGGGGCAAAG	65	669	375	231	FBgn0032839	CG10659
ID100003625200000017	CG32693-RA	2-CG32693-RA_1	GCTGTGGCTGGAACACTTTCTAACTGGCTACTTTCAGCTATGCGGACTGGTCTGTGGCTGGAGTG	65	1026	6	957	FBgn0052693	Gr9a
ID100004433400000018	CG4201-RA	14-CG4201-RA_1	GCGGTCTCTGCGGAGATGACTATGAAGGATCTAATTGCGTTGATTGTCCTGGACACTGGAATGGACGAA	69	2490	1102	1321	FBgn0024222	ird5
ID100003624600000019	CG32668-RA	26-CG32668-RA_2	CTCTAATGCCTCCCGCTCTATCGGCCATATCGACTTCGCTGTGTCCCAGGAAATTGACGGGTCAG	65	2592	1022	1507	FBgn0052668	CG32668
ID100003970200000100	CG4714-RA	11-CG4714-RA_4	AGGCGGTAGTCCGTGAACTACTGTACGACCTTTTCGAGGAGACGGCTAGTTTATCGGACATCCACAACA	69	2361	1275	1019	FBgn0033819	CG4714
ID100003934800000101	CG14375-RA	23-CG14375-RA_2	AGAAATATCCACAACGTACATTAAAAACCGGAAATAAGCCTCAAAAACAAGAGCAACAACATCAAGAGA	69	1162	568	527	FBgn0038147	CG14375
ID100004395600000102	CG7766-RB	15-CG7766-RB_5	GGTGGCGTCATCTACGTGGAGCATCTGGTGCACAAGGCCAATCAGTTGTTCCTCGAGGATCAGCG	65	4688	3755	870	FBgn0030087	CG7766
ID100003073200000103	Spotting_Buffer			0
ID100003127800000104	CG2983-RA	14-CG2983-RA_2	CCGGGAGTCGTGGCTAAAAACGAAGATGGCCTTGAAGTACCTTCATGATCATCACCTAAACGATGCCGA	69	1044	390	587	FBgn0031472	CG2983
ID100004282200000105	CG13565-RA	1-CG13565-RA_1	AGCTTCAGCATCCTCAACCAGCTCGTCTAGTGATACCTTCGACAGCGCGTGAATGTAAATGCCCATGGA	69	591	430	94	FBgn0034935	CG13565
ID100004320600000106	CG2972-RA	2-CG2972-RA_1	TCTCTCGGGGATCGATCTGAAAGTGATCTCGCTCACCTACGAACTGGAAGCAGACAACGTGGGCAC	66	1822	324	1434	FBgn0030177	CG2972
ID100003670800000107	CG7452-RA	3-CG7452-RA_1	GCAGGTGGAACCGGATAGCGAGTCAACTGAGAGACTGGAGCTAAAAGAGAAGCCAGAATGACCCGCAG	68	1554	1173	315	FBgn0035540	Syx17
ID100004477200000108	CG7055-RA	22-CG7055-RA_1	AGTTGTGGTCCCTAACTTATATATGAATCGATCCCTGGTGTTGTAACATAGCTGTCCCCTCCCGGAACT	69	2654	2376	211	FBgn0030093	dalao
ID100003020400000109	Q9LU32	7-Q9LU32_1	GCCGTAGAAATGACGCGATGATGGGAATTGAGAAAGGGAAGTGGAGTGTTAGTCCCACGTGTTGGAGGA	69	330	88	175
ID100003553200000110	CG13876-RA	16-CG13876-RA_3	TCCGGAGACCAGACTTCCAGCTCACTTCATATTCAGAGCGAAGAGGATTATCCCATTCACACGATTGC	68	864	322	476	FBgn0035109	CG13876
ID100003936600000111	CG14423-RA	15-CG14423-RA_1	TCACCGCCGTCTAAGGATCTAGGATTCAAGGTCAGGATCCAACGATCCGACACATTCCGGCAAGATAAT	69	1187	1034	86	FBgn0029646	CG14423
ID100003747600000112	CG11103-RA	6-CG11103-RA_1	GCAGCAGGAAAAGAAATACGGATGCCTGAAGTTCGGTGGTTCCACGTACGAAGAGGTGGAGCACG	65	874	301	510	FBgn0030522	CG11103
ID100003163800000113	CG17820-RA	3-CG17820-RA_2	GCACTCTGTCAACTGGCCCTGTGATGTGGGTCACTTCCCAGAGGCATTCATTCTAATGCACAAGGTGG	68	537	143	328	FBgn0038914	fit
ID100003034800000114	ATU18126	14-ATU18126_1	CTTGGGGTAATCGGATTGGTATCATTGGATTGGTTTACGCAGGGATCGAGAGTGGTATTGTGGCTGCCA	69	550	79	404
ID100003247800000115	CR32894-RA	23-CR32894-RA_1	AGCTCGCTTTGATTTCTATGAAGAAAACTGTTCCATATCCAACGCAAAAAATTATCTTGCTGACT	65	88	24	1	FBgn0063383	snoRNA:U29:54Ec
ID100003548400000116	CG12736-RA	3-CG12736-RA_1	GGCTTCAATCAGAACCTGAAGACAAGCATCAGCGACATCCAGATATTCCGGAAGAGCGTGCCTCAGGC	68	1808	1220	522	FBgn0033184	CG12736
ID100003819600000117	CG31773-RA	1-CG31773-RA_1	ACGTGTGCCATCGTGGAGAGTATTCTTCGGTGTCATGGGGTGAAAACTGGTGTTCTCTCCTCGCC	65	2499	1135	1301	FBgn0051773	CG31773
ID100003039600000118	Q9LJQ4	22-Q9LJQ4_1	GCGGGAAGCTAGTGAGTTTCTGAGAGAGTTACCGGAGATGAAACTCGGTAATGTTCTTCAGGAGATCGG	69	402	307	28
ID100004435800000119	CG4238-RA	3-CG4238-RA_2	GCTGGAGCTGTACTTCGTGGAGGAGATGTACGACTCCAGTAGTGGACAGCTGAGCAAGACCATCGAACT	69	3515	2304	1144	FBgn0031384	CG4238
ID100003438000000200	CG11178-RA	9-CG11178-RA_1	TGAGCACCGAGGATCTGCGCTACATGGACTACATCATGAAGCATGTGCAATCGCCAAAGGAGGATG	66	3280	1824	1392	FBgn0030499	CG11178
ID100003279600000201	CG5612-RA	2-CG5612-RA_2	GCTGCCCGGAGTGACGTTCACCTACGAGATTTTGGAGCCAATCACTTGCGTGGAAATTCTATCGGAGGA	69	1505	272	1166	FBgn0039529	CG5612
ID100003006000000202	X64464	11-X64464_1	TGCCCCGGATTCATTGCATCTGACATGACTGCAGAGCTTGGAGAAGACATGGAAAAGAAAATCCTGGGA	69	773	477	229
ID100004052400000203	CG14864-RA	1-CG14864-RA_2	CGCCTCCAGAGATTTGCGTTCAAGAGTCCGATCTGACCGAAAATGATGAGCGAGCTGTGTTCCCGGAAA	69	1701	1256	378	FBgn0038311	CG14864
ID100003363600000204	CG18577-RA	8-CG18577-RA_1	ACGGCTGATGACAGAGCGTTTAAACGAACCCATCAACATCTCCATTCGCATGGGACCTGCCTATGACTA	69	345	258	20	FBgn0037870	CG18577
ID100003001200000205	Z49777	1-Z49777_1	ACCGGTTGCTTTGGTGGTTACTACTTGCCAACATTGGTTCAGTTCGAGCCTGGTCTCACTTCTCCTCCT	69	985	464	454
ID100004203600000206	CG15357-RA	1-CG15357-RA_1	CCCAGGGCTGGACACTCTACCTCATCGCCGCCTGCTTCGCATTACTCCTGCTCATGATCATCTATATG	68	285	116	103	FBgn0040719	CG15357
IDNot_printed00000207	Not_printed
ID100003591600000208	CG31349-RA	1-CG31349-RA_1	GAGTTCCCCAATCGGTGACAGCTGTACCTCCATCGAAACCCAGTACACATCACAAGCCAGCTTGC	65	7214	6006	1145	FBgn0003177	pyd
ID100004556400000209	EMPTY			0
ID100003394200000210	CG1017-RA	6-CG1017-RA_1	TGCAGAAGTACTATCATCGTGGTGCCTTCTACCTGGATGAGGAGAACGACGTCCTCAAGCGCGACTT	67	1688	1241	382	FBgn0035294	CG1017
ID100003783600000211	CG11560-RA	3-CG11560-RA_2	TGGTCTTGGGTCGTCTGGAGCGACTGAGCATTTCCACGGTCACATCCTTGACCACAAACCTGTAG	65	1060	867	130	FBgn0036249	CG11560
ID100003015600000212	O81842	11-O81842_1	CGCTGTCTCTGTCTATGCTCAATCAAGCAAGCTCTCAACCCCAACTTGGTTTGGAGCATAGAAGGAGCC	69	361	200	94
ID100003130800000213	CG30029-RA	1-CG30029-RA_1	GCTCGTGGTTAAGGTCATGGCAACTACGGACATGGCAACTACGGACATGGCAACTACGGACATGGTCAT	69	540	198	275	FBgn0050029	CR30029
ID100003939000000214	CG14481-RA	3-CG14481-RA_3	GGAATCCGTGAGCCAGAATGAAGCCGGACATCTGCAGGTTAAAGGTGTGATTAACCAGCCCTTCGAGGA	69	513	21	425	FBgn0260764	CG42562
ID100004359000000215	CG2750-RA	2-CG2750-RA_5	CGCTTGGAGGACATTAGCATGCCCTCTGGAGTCTCAAATCGAACCCAGGACAGTGAATGCGTTGAGG	67	5680	4568	1047	FBgn0030376	CG2750
ID100003025200000216	O04513	18-O04513_1	CCGCAGGCAATGGAAACTCACAGAACTCGCATGTTACAATCCTCTTGGGGCAAATTTCTCCTTTATGAC	69	306	189	50
ID100003476400000217	CG1464-RA	1-CG1464-RA_1	CCTGTTTCTACTCACCGTGGGTCTAGGAACAGACTGGCGATTTGAGCAGAGAAGCACTGCGAAAGGACT	69	2844	2580	197	FBgn0005558	ey
ID100003475800000218	CG14637-RA	3-CG14637-RA_2	CCCCTGGTCGTCTAATGGATATGCTGGACAAGAAGATCCTTACGCTGGACATGTGCCGGTACTTGTGCA	69	2000	1033	900	FBgn0015331	abs
ID100003058800000219	O04600	15-O04600_1	GCATTGACCAGTACTCTAAGAGACGGACCAGATCAAGAACCTTGTCCTCTTTGGGAACAGACAACCGCA	69	370	243	60
ID100004362000000300	CG3040-RA	3-CG3040-RA_1	GGCAAGCTGACGCTACTCAAGCACCTCAATCTAAGCGGAAATCGACTGGTGGAACTCAACGAGGTGG	67	1087	407	615	FBgn0029925	CG3040
ID100003202200000301	CG5227-RC	23-CG5227-RC_10	CCTGTGATAAAACGATTTCCTTGTGCCCTAATAAGTTTTTCCAATGATTTCCAAGTGTGTTCAGCGCGT	69	8980	7720	1193	FBgn0021764	sdk
ID100004124400000302	CG3931-RA	23-CG3931-RA_1	TCTACCGTCAAATGAAAAATTAACATTTCAATGGGTTCGAAATTGGTGGATTTCAAAATTGCATCAG	67	1121	1020	36	FBgn0034879	Rrp4
ID100004512600000303	CG3566-RB	24-CG3566-RB_1	GGGAACATCAATTTCCTCACACATTTGACACGAAATAAATTGTACAAATTGCTTAAATTACACAA	65	506	442	1	FBgn0029854	CG3566
ID100004093200000304	CG6539-RA	14-CG6539-RA_1	ACGCTCAATCATTGTGGTTGCAGACTTTCAACATGCAGTACCAATTCATTGCATCCCATGTGGCCAAGA	69	3424	3072	285	FBgn0011802	Dhh1
ID100003473400000305	CG14581-RA	14-CG14581-RA_1	CGCAGCCTGCCTTCAATCGAAACCGATATTCAAACGATCGCACGGCTTAATCAACTGAAGTTGGAGGAA	69	297	148	82	FBgn0040645	CG14581
ID100003855600000306	CG10750-RA	24-CG10750-RA_1	GCTGGACGTATGTGCTAGTCGGAAAATATAATATTTTTCATGGAGCATAAATAAATAAATAAATGATTT	69	1124	1046	11	FBgn0032769	CG10750
ID100003058800000307	O04600	15-O04600_1	GCATTGACCAGTACTCTAAGAGACGGACCAGATCAAGAACCTTGTCCTCTTTGGGAACAGACAACCGCA	69	370	243	60
ID100003402000000308	CG12081-RA	1-CG12081-RA_1	TTGGAGCTCGAATAACACTTTCGGGAGAGATGACGAATGGAGGACCTGAGCGAACGAGGGAGAAGCC	67	1887	1641	181	FBgn0030053	CG12081
ID100004515600000309	CG3713-RA	6-CG3713-RA_1	GAGCACCGCATAATCAGAGGTGGGGATGTTTCTGGGCTTCTTGGTGGATCTGCTGTACTGCCGAC	65	529	41	425	FBgn0040343	CG3713
ID100003049200000310	L22585	16-L22585_1	GAGTCCGAGAAGCTGACATAGACTAGCCTGAATGAGAAAATCAGCTGTGTTCGAATAGTGCCTCCCTGT	69	487	280	140
ID100004284600000311	CG13607-RA	24-CG13607-RA_1	CGTTTCTTTAGCGAGAGAGATTACACAGACTGATCAATAATGGAATATATAGAAATCTATATAGCATAT	69	2103	1792	244	FBgn0039151	CG13607
ID100004162800000312	CG7485-RA	8-CG7485-RA_1	TGGTCGTGTATGCGTTCAGCGGAGATCTCAGTCTATGTACAGTTGGACCCCCAGTTGATGAACTTCCGA	69	3331	2216	1048	FBgn0004514	TyrR
ID100003091800000313	CG32296-RA	3-CG32296-RA_2	GACAGCTCCTCTGTGCAAACGCAAGACGGCAAGCATTAAGTCCGAACAAGTCAGCGATGTTCTGGACAT	69	5561	4348	1146	FBgn0052296	Mrtf
ID100003010800000314	O49366	20-O49366_1	AAAGAGGCCCCATGCTCTGTCTGGTGTCAGCGCTACATGGTCCAGGACAAGTATGGACTTCCCCACCCC	69	343	43	233
ID100003932400000315	CG14316-RA	11-CG14316-RA_1	GCCCGTTGGCATAACCTTTGCTCGATTCACCAACTGTCCAGATCTCACTGATGAACAGCTCTTGGACTT	69	1470	1049	354	FBgn0038567	CG14316
ID100003318000000316	CG31465-RA	3-CG31465-RA_3	GGCTCAAAGGATTGTGGGAACCGGTCAAAATGCAGCCGATGGTGGATTGAGATATGCACCCAATCGC	67	2859	1881	913	FBgn0051465	CG31465
ID100003474000000317	CG14591-RB	8-CG14591-RB_1	GGGCTTCAAACTCTCCGGACAGTCAATGATTTTCGCCTTGAATCCATGTCATGTCCAGTCATGCCTGCA	69	1771	561	1143	FBgn0033054	CG14591
ID100003068400000318	CG9075-RB_01674-01910	2-CG9075-RB_01674-01910_2	CGGAACCCCTCTGTATCCATTTAGTTCTCTGTGTATCATCAATTTTAAAACTGCGTTGTCAACCAGCAA	69	1910	134	1709	FBgn0001942	eIF-4a
ID100003283800000319	CG5691-RA	12-CG5691-RA_4	CGCCCTGCAATGGACCCTGAACTTCGAGCTCCTAAAGACCAGTCAGTTGTTTTACAACGAGTTTGCCAA	69	3124	2229	828	FBgn0035297	CG5691
ID100003044400000400	Q9XIB8	12-Q9XIB8_1	AGACGAGGCGAGATCTTCAAAGCGGTTTCTTGTAGAACGCCAGCGACAACCATACCGATGACTAATGGA	69	396	2	327
ID100003894000000401	CG14934-RA	6-CG14934-RA_3	GCCCCCAGTTTCCCTTCAACTTTGACTTCATCACCGAACTGAATGCCAATTCGACAGCTGCGGACTTTG	69	1755	956	732	FBgn0032381	CG14934
ID100004009200000402	CG3485-RA	3-CG3485-RA_3	GCCCCCCGAAATGAAAGTGTTGCACCTGATCATCAGCAAGGTGAGACTGACACCGAAATTGGCTTTGGA	69	993	526	400	FBgn0085435	CG34406
ID100003169200000403	CG30386-RA	2-CG30386-RA_2	CCTGGCTATGTTGGTGTTGTAACCTTGTTGCTCTACCGCTTGTTGGATCCTAACCCCCGAGATTGGCC	68	570	484	20	FBgn0050386	CG30386
ID100003358200000404	CG18398-RA	3-CG18398-RA_6	TGCCCGGTCTACTCACATCAAGCTCTCATCATTCCCTCACCTGCAAAGTTTTCCTCTCTCTTCTGGGCT	69	2857	1491	1299	FBgn0032728	Tango6
ID100003025200000405	O04513	18-O04513_1	CCGCAGGCAATGGAAACTCACAGAACTCGCATGTTACAATCCTCTTGGGGCAAATTTCTCCTTTATGAC	69	306	189	50
ID100004167000000406	CG7571-RA	23-CG7571-RA_13	TCCAAATCCCAGCACCATATTCTACATGAAGCCCATGGATTGCGATTTGAATCCTTGTAAATCTCAACG	69	3683	3291	325	FBgn0036732	Oatp74D
ID100003823800000407	CG32082-RA	9-CG32082-RA_1	GTTTGGCCGGAAACAAGAGCTACGGACCATGGTACGACTTCTGGGATCAGGAACAGCATGGCCAG	65	4362	4079	220	FBgn0052082	CG32082
ID100003939600000408	CG14499-RA	1-CG14499-RA_1	CCACTGCAAATCTTCAAGACGCAGCTTTGTCTTAACACCACTGCTTTCTTCGAGGCCAAGGTACCCGCT	69	357	286	4	FBgn0034317	CR14499
ID100003859800000409	CG10834-RA	17-CG10834-RA_1	GGCATAATTATTTTGGACCCGTTCGCTATACCAATCAAGACCACCATGGAGTACACCTTGACCGTGCAT	69	294	58	169	FBgn0032972	CG10834
ID100004049400000410	CG14801-RB	8-CG14801-RB_1	GCCCGTGTGCGACATAATAGACTACAACACCCAGTATTCGGGCATTACGGAAACGGATCTGTGTTCCGG	69	3452	2576	809	FBgn0024988	CG14801
ID100003555600000411	CG14376-RA	2-CG14376-RA_1	TGGCTGGCTCAACGCGTATCAGGCTTCCAATTGCGGAATCTCAATGGATATTTCCCCACCTGCTTGAG	68	2421	1579	776	FBgn0038153	Ir87a
ID100003893400000412	CG14926-RA	1-CG14926-RA_1	GGCTGCACTCAAGTCAAGCGAACACCCAAAACTATTTGCATGGATCCAGTGGAATGGGATCGCACCAGA	69	786	208	511	FBgn0032360	CG14926
ID100004246800000413	CG3429-RA	2-CG3429-RA_1	ACTCGATGTCGATGTCGCATTTGGAGGCGCATGACCACTTTAGGAGTAAAAGGACGACACTGGGCA	66	2022	1558	400	FBgn0016974	swaPsi
ID100003090000000414	CG32254-RA	6-CG32254-RA_1	GCATGCAACCAACTACCACCTAGCCTGGCTTCTTTCTCAAAAGCCCCCACCAAATGCTAAGGCGTATTT	69	731	530	134	FBgn0052254	CG32254
ID100004242000000415	CG32238-RA	2-CG32238-RA_1	GGTCGCACGTCGGTCGGTGCAAATCAATCCGTGACGAATGGCAACTCAAATAGTGGCGCAAATAGC	66	1464	115	1285	FBgn0052238	CG32238
ID100003704400000416	CG17868-RB	14-CG17868-RB_2	TGCGATTTGGTTTGGTGCTAAGACAGTTGAGCTGCTTTCTTTAGGACAGATTGGTTCCGACTTGGCCTT	69	1230	906	257	FBgn0028946	Or35a
ID100004201200000417	CG14856-RA	14-CG14856-RA_1	AGTGTGGGCTTGAACTTGACAATGTGTGTTTTTTACGGCCTGGGAATGATATGTGCATCTTGGCAGGG	68	1997	710	1221	FBgn0038261	CG14856
ID100003324600000418	CG3333-RA	2-CG3333-RA_1	GCTGTACGAAAACCACAAGGACGAGTCTATGCTGCGACGTGTGATCAAGCCGCTAGAAGGTCTGCTG	67	1782	1037	680	FBgn0259937	Nop60B
ID100004316400000419	CG17807-RA	1-CG17807-RA_1	GGACTACTTGCTGTAGGTCGTCGGAAGGGACAAAACGTGTTTCGATGCGACTGTCTTGTGGTGCCC	66	1912	1282	566	FBgn0034748	CG17807
ID100004016400000500	CG3644-RB	12-CG3644-RB_1	TCCGACTTTTCGATGTAACCCCGCCCTCAAGGAATCCTCAATTGAAAACGAAAACAAGCTGAGGCCACA	69	1849	1360	422	FBgn0000181	bic
ID100003593400000501	CG31468-RA	2-CG31468-RA_1	TGCCTACAATCTGCCCAGCACCTTTGGGTTTAAGAACTGCGACAAGAGGATGCAGCGAAGTCCAC	65	474	189	222	FBgn0047351	CG31468
ID100003132600000502	CG30058-RA	22-CG30058-RA_1	AGGCTCAGCGGACATATAGATCACTCAGACGACAACATTACCCATACGAAAATGATCCCGAGACACCAA	69	711	470	174	FBgn0050058	CG30058
ID100003010800000503	O49366	20-O49366_1	AAAGAGGCCCCATGCTCTGTCTGGTGTCAGCGCTACATGGTCCAGGACAAGTATGGACTTCCCCACCCC	69	343	43	233
ID100003896400000504	CG14973-RA	2-CG14973-RA_2	GCGGCAAATCCTGGTGTGAACTCCCCCAAACACTCGGCTAATTCTAGTTCCATAAGCGATGCCATCGAC	69	2829	1915	847	FBgn0259224	CG42324
ID100004471800000505	CG6969-RA	3-CG6969-RA_12	TGCCCATTTCCTCGAATCCGGCAGATGGCTGCAATCGTGTCCAGATGACTCGACTGGGTAAATACTGTT	69	2497	1229	1201	FBgn0039005	CG6969
ID100003742200000506	CG10742-RA	23-CG10742-RA_1	TACAACCGCACCTGAACATACATACTCTCGGAATCAGTACTCATTTTTTTGTGCACCACTCACGT	65	1215	1151	1	FBgn0040334	Tsp3A
ID100003970800000507	CG4725-RA	15-CG4725-RA_1	GCGGCCAGAACCAGACTGTCACAATATCGAGTGTCTCTGCCGGATTACCAAAGTTTGGATCTAACCGAT	69	2226	1384	775	FBgn0039022	CG4725
ID100003034800000508	ATU18126	14-ATU18126_1	CTTGGGGTAATCGGATTGGTATCATTGGATTGGTTTACGCAGGGATCGAGAGTGGTATTGTGGCTGCCA	69	550	79	404
ID100003862800000509	CG10904-RA	1-CG10904-RA_1	TCGAGGAGTCTGGAGGAGATCGAGATTCGGAGAAGGCTTGTCGATGGGAGCACTTCAAGACGTTGATGT	69	946	350	529	FBgn0034945	CG10904
ID100003858000000510	CG10803-RA	15-CG10803-RA_2	TGTCCGCAATAAGTTCTACTAGACGGTGAGCTGCATTGCGAATATCGGACGACCCATTTCATCGCACAA	69	2794	2081	646	FBgn0029666	CG10803
ID100003025200000511	O04513	18-O04513_1	CCGCAGGCAATGGAAACTCACAGAACTCGCATGTTACAATCCTCTTGGGGCAAATTTCTCCTTTATGAC	69	306	189	50
ID100003670200000512	CG7399-RA	2-CG7399-RA_1	CCCGACCCTTTGGTGTTCGCTACAATGCCTATACTCAGAGTGTTGAGGTTCTCGACTCGAAGCCCCAG	68	1603	1367	170	FBgn0001208	Hn
ID100003478800000513	CG14691-RB	23-CG14691-RB_1	GATGGTTTTACTGCTGATCATGACCTTTGGGAGACTTGGATCTGTAAGTGGCAATATGTTACTGCCGGT	69	1673	1425	181	FBgn0037829	CG14691
ID100003895800000514	CG14963-RA	10-CG14963-RA_1	GCCCAGTTCTGGTCGAGATTACAGGGGTTGCGAGTCATGTATGAACGTTGGCTGACTACAGTGGAAACT	69	786	526	193	FBgn0035409	CG14963
ID100003006000000515	X64464	11-X64464_1	TGCCCCGGATTCATTGCATCTGACATGACTGCAGAGCTTGGAGAAGACATGGAAAAGAAAATCCTGGGA	69	773	477	229
ID100003785400000516	CG11659-RA	1-CG11659-RA_2	AACTGCCCAGATTTCGAGACGTGCGATCTGTCGAGCCTACGGTGCTACATGTTTGGAGGATCTCG	65	1691	912	716	FBgn0038731	CG11659
ID100004280400000517	CG13503-RA	23-CG13503-RA_8	GAGTGAAGTACTGGATAGACAAGACGGTGTACTCCTTTAAGAAGATACTCCATATAAATCGCCAAGGGA	69	3798	2477	1254	FBgn0243516	Vrp1
ID100004361400000518	CG30359-RA	11-CG30359-RA_1	ATGCAGTGCCCCATGTGTTCGAAATAGCGCCGGATAATCAGAATCAGTACCGTGATGAGCCGCGAAA	67	2027	794	1168	FBgn0050359	CG30359
ID100004431600000519	CG4161-RA	12-CG4161-RA_3	ACGATGCATTTAGCAAGCTTTTGCGGATTAACCTGTGGGGAAATCACTTTGAAATGCAGATCGGCGCCT	69	1889	641	1181	FBgn0028892	CG4161
ID100004239600000600	CG3158-RA	3-CG3158-RA_6	TCACCACGATCATTTGATAGTGGCCCACGAAATCGCGGAGAGTAGAAACGGGCAGACACTGACAGC	66	4661	3598	999	FBgn0003483	spn-E
ID100004165200000601	CG7533-RC	23-CG7533-RC_6	AACCCCCGGATGGAAGTATAGAGTATTATCCCAATTTGTATGTATGGATGTGTGTACACCATCACCTTG	69	3744	2460	1217	FBgn0036165	chrb
ID100003512400000602	CG17525-RA	3-CG17525-RA_1	GACCAATTGATGCACTTCGAGTCGGGTGTCATCTTCGAGTCTGCCCTAAGGAGACTCACCCGTCC	65	669	289	317	FBgn0063496	GstE4
ID100003440400000603	CG12045-RA	1-CG12045-RA_1	TACGGAGATGATGGTTCCTACGATCCCCGCTACAACGATCCCTCTTTCGGACAGAACCAGCAGAGC	66	1378	561	753	FBgn0039805	Cpr100A
ID100003325200000604	CG3395-RB	2-CG3395-RB_1	GGCGCCAATGCTTGTACCGACTCTCAACGTCTGTAGATTGCGCATGTGACTCCGTTCACACCAATCG	67	928	570	293	FBgn0010408	RpS9
ID100003030000000605	U74610	13-U74610_1	TCCAGCTCACGACTACAAAGGTTTCGAGGTAAGTACAGTTGGAGAAGAGATGCAACACAACCCGCGTCT	69	940	632	241
ID100004239000000606	CG31439-RA	11-CG31439-RA_1	CGGTCTGTCGTCCTCTAGTTCTGAGGCTCAGCTTAAGGTTTCGTGCTTGGGCAAACCTGACGGATT	66	2646	2436	146	FBgn0051439	Muc96D
ID100003509400000607	CG17248-RC	3-CG17248-RC_2	CATGGGCGTGATTGGCCTGGTTGTCGTGGGCATTATTGCAAATAAACTTGGACTCATAGGCGGGG	65	1082	780	239	FBgn0013342	n-syb
ID100003745200000608	CG10936-RA	1-CG10936-RA_1	AGCGCTTCACCAACTCAATGCACGGTAGCAACAGTTCCAACATCTACGACAGTTGGCGATCCACC	65	5373	4637	673	FBgn0034253	CG10936
ID100003817200000609	CG31657-RA	3-CG31657-RA_5	AACTGGAACCGCATTTTGCTCATGACATTCCCGTGATACCCATGGATGACCTGACGGGGAATCCG	65	2031	823	1145	FBgn0053526	PNUTS
ID100003471600000610	CG14543-RA	3-CG14543-RA_2	CAGTTTCCGCAAATAGAGGCTGAATTGAGTAAACTTCCTGCTGGCAAGGAGTGGCTGCGTCCGGATGTT	69	660	343	250	FBgn0039404	CG14543
ID100004090800000611	CG6486-RA	6-CG6486-RA_2	GCAGCTGGGATTGTACACTGAAATTGTGGGACTGCAACAGACAGAACTCCATCACCACATTTGTGGGCC	69	1043	451	525	FBgn0035922	CG6486
ID100004206000000612	CG1663-RA	14-CG1663-RA_1	CCGGCAATTTCGAGAGAATAGCACCTTGAAGAGTCACATCCGGAAAATTCACGACGGTAACAGTGCGC	68	1164	954	144	FBgn0033449	CG1663
ID100003510000000613	CG17268-RA	2-CG17268-RA_1	GATGGCTCTGCACGTCTCTTTCATACCGAACCATCCGGGATATTCCACGAGTACAAGGCGACCGC	65	946	477	406	FBgn0017557	Pros28.1A
ID100003977400000614	CG4836-RC	3-CG4836-RC_5	GCTTCCAAGCAGTCGAGTTCGATAGCAACGCACTGTTCGGAGAGGTCCTTGAAGCCATCTACAGCAAGT	69	3933	3335	531	FBgn0038762	CG4836
ID100003550200000615	CG13353-RA	12-CG13353-RA_8	ACGTTGGGGAGCTGATAACGCATTCGGATGACACCATTTTCATCAAGCAAGTGTCCCACAAATGGTGG	68	783	80	637	FBgn0259184	CG42288
ID100003092400000616	CG32306-RA	23-CG32306-RA_1	AGCTAACTAGTTGTCTCATAGTAATCCCAATAATGAAAACAAACTGAACGAAACGAAAATTCCACAGAT	69	2084	1684	333	FBgn0052306	CG32306
ID100004128600000617	CG4658-RA	2-CG4658-RA_1	CGGCGACAAATCATCACGCGAAGTGCAATTGGACATCAAGAAGTGGCAAATCAAGGAGGCCGAACGG	67	2333	1724	544	FBgn0032170	CG4658
ID100003001200000618	Z49777	1-Z49777_1	ACCGGTTGCTTTGGTGGTTACTACTTGCCAACATTGGTTCAGTTCGAGCCTGGTCTCACTTCTCCTCCT	69	985	464	454
ID100004131600000619	CG5388-RA	5-CG5388-RA_1	TCCTGCAGGTCAATCACTCGGTGGTAATGGTGCTGAGCTACCGGTTTGATTCCTATATGGCGATGGC	67	647	268	314	FBgn0038944	CG5388
ID100004090200000700	CG6478-RA	23-CG6478-RA_1	GTCTGCGTTTCTAGGAAGGCTACATCTTGGACTCCATTAACTTAAGCAAATCTCGACTGAAGAACTCAT	69	1030	900	63	FBgn0039436	TwdlB
ID100003207000000701	CG5338-RB	23-CG5338-RB_5	CACAGTAAAGGAAATCGATCAGCACGTTCTGACCAAAAACATGGCTGCTTTTCTCAAAAAATCCGGAAA	69	671	81	523	FBgn0039129	RpS19b
ID100003063600000702	Q9LZJ2	14-Q9LZJ2_2	CACGCACAAGCCTTCGTCCTTGATCCCGCACATACCGAGTTCATTACGGAGGTTAGATATCTCATTGGT	69	404	228	109
ID100004561200000703	EMPTY			0
ID100003780600000704	CG11337-RB	2-CG11337-RB_3	CAAAGTTCGAGAACGACGACACTAAGCACCTGCAGGACTACCGCATTCTCACCGACATCCTGGGC	65	2764	1767	934	FBgn0039846	CG11337
ID100004397400000705	CG7915-RA	6-CG7915-RA_1	GAGTAGCGAACTCGCAGATGGAACGCAAAGTATGCAAAACCTGGCCATTCCAATGACCCCGCAGC	65	5310	4712	535	FBgn0085402	Ect4
ID100003706200000706	CG17921-RA	14-CG17921-RA_2	GCCAGCCCAGTACATTTTGTTCAGTTTCAGTCTCAGTTCAGTTCGTGCAAGGCAATTTTCACAGGCAGC	69	1199	63	1069	FBgn0010228	HmgZ
ID100003054000000707	AB007987	3-AB007987_1	TGGCATGGAAATGGGATTCAGATACGTAGCATCAGGACCAATGGTGAGGTCGTCGTACAAAGCGGGAGA	69	1149	948	134
ID100003816600000708	CG31619-RB	24-CG31619-RB_1	ATTACGCTCATATCCATAACTTTAAGTCGAAACATATTGCTAATAAATAACGCCGCACTTAATAA	65	3584	3520	1	FBgn0051619	CG31619
ID100003058800000709	O04600	15-O04600_1	GCATTGACCAGTACTCTAAGAGACGGACCAGATCAAGAACCTTGTCCTCTTTGGGAACAGACAACCGCA	69	370	243	60
ID100003862200000710	CG1088-RA	17-CG1088-RA_2	CATGCACCAACGACGATGAAGTTTTGCCAAGTAGCTAAGTTTGTTGACCTGACCATCAAGTGCAGCTTT	69	2276	1783	426	FBgn0015324	Vha26
ID100003857400000711	CG10793-RA	16-CG10793-RA_2	TGGCCAGGATAATGCTTGTGAAATCGAACATGTCCATTTGGGTGGTGATGATGTTCTCTTCTCCTCCTT	69	1659	602	990	FBgn0029656	CG10793
ID100003054000000712	AB007987	3-AB007987_1	TGGCATGGAAATGGGATTCAGATACGTAGCATCAGGACCAATGGTGAGGTCGTCGTACAAAGCGGGAGA	69	1149	948	134
ID100003667800000713	CG6811-RA	3-CG6811-RA_4	TTCTAGACTGGCCCAAGGAAGAGCGTTCGAGGAACGTGACGCAACTGATACGCGAAAAACTGCCAGAG	68	2193	1326	801	FBgn0036257	RhoGAP68F
ID100003073200000714	Spotting_Buffer			0
ID100003355800000715	CG18317-RA	23-CG18317-RA_1	CGAGCGCAAATTCTTAGTTAACTAGCTTCTAAGTCAGATATGAAACGAACTCGATAGACTTAAGACGTT	69	1776	1670	39	FBgn0031359	CG18317
ID100004472400000716	CG6978-RA	18-CG6978-RA_2	GGCCATCGATCTTCTATATCTTCGGGCTGTTCAGCACCATCTGGTGTATCATCTTTATTTGCCTGGTGC	69	1440	659	714	FBgn0029727	CG6978
ID100003437400000717	CG11132-RA	3-CG11132-RA_4	CGCTTCATTGTGATGGCAGATCGTTGGAACCGTCAGCAGCATGGAACCAAAACTGTGGAGGAGCTC	66	1588	635	889	FBgn0034537	DMAP1
ID100003094200000718	CG32350-RA	16-CG32350-RA_1	TCTTGCAACCCTATCAAAAATGTATTTCGCATGTACCCCGTCCAATCAGGTCCCAGTTGAAGAAGAGCA	69	2837	1548	1222	FBgn0052350	CG32350
ID100004354200000719	CG17540-RB	1-CG17540-RB_1	ACCAAGCAAGGTTGTTCTTCTACGCAACATGGTAGGACCCGGGGACGTTGACGAAGAATTGGAACCC	67	1420	1006	349	FBgn0086683	Spf45
ID100003631800000800	CG33207-RB	3-CG33207-RB_1	CTATAGGCATCCGTACGGGGACTCCAGTTTTGGATCCGATTCGGGATACAGCCACCATACGCCTG	65	2506	2179	264	FBgn0053207	pxb
ID100003286200000801	CG5730-RD	6-CG5730-RD_3	GTCGGAGATCGATCTGGGTGACATCAAGGAGGCATTCCAGAACAAGTACGGCAAGAGCTTGGAGTCCTG	69	1312	1043	202	FBgn0000083	AnnIX
ID100003786000000802	CG1168-RA	18-CG1168-RA_1	ATGTCTTGATGACGGATCTGCTGAATCGCATGGACAAAGACATGCAGGTGGGCTATTACGACGTG	65	1159	282	814	FBgn0041707	7B2
ID100004438200000803	CG4293-RB	4-CG4293-RB_1	GCCCACAGAGATCCACCAGACTTTCACCACCATATACGCTTTTCAGTATGCCGTCACCGAAAACGTGCG	69	1753	1130	556	FBgn0024983	CG4293
ID100003317400000804	CG31231-RA	3-CG31231-RA_4	AGTGCAAGGATGTTGCGGTCATGCAGTCGAACTACAAGAAGTCCATGATAGAGGAGACGTGCGTGCG	67	2200	1733	402	FBgn0051231	CG31231
ID100004207800000805	CG17075-RA	2-CG17075-RA_1	GCCACGTCATCTGAGACCAGCGACTTATCTGCAGTACACCGAGCAATGTACTCTCTGCACATTCCGCC	68	2907	1671	1170	FBgn0031239	CG17075
ID100003030000000806	U74610	13-U74610_1	TCCAGCTCACGACTACAAAGGTTTCGAGGTAAGTACAGTTGGAGAAGAGATGCAACACAACCCGCGTCT	69	940	632	241
ID100003972600000807	CG4753-RA	23-CG4753-RA_2	TTATAAACTCTGCAACAGTTTTGGAATATACGACCTATGGACTAATAACTCAACTGCACTGACCATAGA	69	1354	1215	72	FBgn0036622	CG4753
IDNot_printed00000808	Not_printed
ID100004359600000809	CG2932-RA	23-CG2932-RA_1	GCGCTGCTAAATATAGTCAGTGTTGGGGAATTCGATAGCACCTATGTGGATACTAGCTTTTCCGGTG	67	962	76	821	FBgn0025679	Bteb2
ID100004476600000810	CG7045-RA	23-CG7045-RA_1	ACCAGGTGCCTTCACTAAGCGTTTACTACATTTGTTAATTTATTGTTGTACTAAAATCCACAAGCTAAT	69	558	462	29	FBgn0038978	CG7045
ID100003589200000811	CG31229-RA	3-CG31229-RA_1	TTTGTTTAGCGCCTCCGTTAATCCCAACATGGCCGATCCGTTCGCGAATGAGAAGAAGCAGACGG	65	640	316	261	FBgn0051229	CG31229
ID100003629400000812	CG33075-RA	24-CG33075-RA_2	GCCCCATTCGAAATTGTTAAATTGTAGTGAAATAAAATTCTTGTTTTTCTTGGTTCGAAAACAAA	65	3050	2976	11	FBgn0031039	Shawn
ID100003547800000813	CG12538-RA	3-CG12538-RA_1	CCCGCCGTCGTTTCTCAGACGTTGTTGTACAGAATTTGCATGTCCTGCCAGTCCGACGCTCTCAAAAC	68	585	130	389	FBgn0038157	CG12538
ID100003630000000814	CG33114-RA	1-CG33114-RA_1	CAGCAACCCGAGTTAACGCCGGATCTGATTAGCACCGTGGATACTTTGGACACCTACTGCTCCGG	65	3492	3154	275	FBgn0010197	Gyc32E
ID100003824400000815	CG32118-RA	23-CG32118-RA_3	TGATACAACTCGAGTGCAAAGAAAACAAAACACGAAACCCTAGTAGTCTTCTTGGTCTTGTGCCC	65	378	14	301	FBgn0052118	CG32118
ID100004470000000816	CG6937-RA	24-CG6937-RA_1	TGCGGCGATTTTTATTCATTTACTACTTTAATAATCAATTTTAGTGAATTGACACTAATTAAAATGCCG	69	1298	15	1216	FBgn0038989	CG6937
ID100003054000000817	AB007987	3-AB007987_1	TGGCATGGAAATGGGATTCAGATACGTAGCATCAGGACCAATGGTGAGGTCGTCGTACAAAGCGGGAGA	69	1149	948	134
ID100004011600000818	CG3534-RA	2-CG3534-RA_1	TGGCTGAAGACCTTGGCTACAAATTCGGACCCGAGACACAAATCCTTGTCACAGGAGGCGCATCTGTTA	69	1974	1435	472	FBgn0038463	CG3534
ID100004563000000819	EMPTY			0
ID100003360600000900	CG18482-RA	22-CG18482-RA_1	TGCTGTTTTCGTCTGGTTAAACAGGTACTACGGACTTCCAACTACACTTGTTAACATGCCTCCAGAGCA	69	3222	2481	674	FBgn0028891	CG18482
ID100003396600000901	CG10754-RA	1-CG10754-RA_1	TGGAACCGTGACACCAAGCAGTTCTTCCTTCAGTTCGCCTTCAAGTTCGAACCTAAGATCCTGCCGC	67	976	694	217	FBgn0036314	CG10754
ID100003399600000902	CG11293-RA	19-CG11293-RA_2	CGTGAAGTGTTCACTGTACTTTGGGAGCGGAGGATAAGTCAAGACGTCAACAGAGGAAGCTGTACGA	67	609	88	456	FBgn0034889	CG11293
ID100003049200000903	L22585	16-L22585_1	GAGTCCGAGAAGCTGACATAGACTAGCCTGAATGAGAAAATCAGCTGTGTTCGAATAGTGCCTCCCTGT	69	487	280	140
ID100004170000000904	CG7622-RC	23-CG7622-RC_1	TGTTATTCCGCGAAAATAAGTCTGAATTGTAGTGCAATCACTTGCGAAGTGTGTTAAATCAAGCGCTGA	69	611	29	515	FBgn0002579	RpL36
ID100004200600000905	CG14744-RA	2-CG14744-RA_4	TCTTGGGAAGAGCAGGATGACATTGGGATTAAGGACACCACAAAGTACCGTCGGTCCAGAGACACGGG	68	1542	601	875	FBgn0033324	CG14744
ID100003279000000906	CG5603-RC	23-CG5603-RC_3	TGGATACAATATACCTGAAATTACGTGTGTTCCAGAATTAACACAGTGGCTCTCGGAAGAAGGCGCACG	69	2019	1775	177	FBgn0032210	CYLD
ID100003901200000907	CG15064-RA	24-CG15064-RA_1	CGCCTCTGCAAACCGACTTTATTTTTTTTCCTGTTAATAAATAGTTAAGTAATAAAGATTTTTTTTGAA	69	919	850	2	FBgn0030900	Him
ID100003130200000908	CG30019-RA	3-CG30019-RA_4	TGCTGGCACCTAATCTTAGTGGGTTCAGTGCGAGTCTGGGAGGTGCGTCAAGAGGTGTTGTCAAACATT	69	4584	3291	1226	FBgn0061356	CG18003
ID100004169400000909	CG7611-RA	2-CG7611-RA_1	ACGGGCAGCAAAGACTCCACTGTGATTATCTGGGATGTTGATCCGTACAAGCTGACCCTTAAGCACCGT	69	3716	2312	1337	FBgn0037094	CG7611
ID100003663000000910	CG5864-RA	3-CG5864-RA_1	CATGGCCTATCCGGATAAGGTGAAAAAGAAGATCACCCGGGAACTGGTCACTACGATACTGGCCCGCA	68	1076	202	808	FBgn0039132	AP-1sigma
ID100003246000000911	CR31541-RA	2-CR31541-RA_1	CTCGGAGCGTCGTCTGGGAATGATCTGGGAAAACTAGGCACCCACAATTGGTTTACCGATGCCAC	65	430	198	169	FBgn0037309	CR31541
ID100003020400000912	Q9LU32	7-Q9LU32_1	GCCGTAGAAATGACGCGATGATGGGAATTGAGAAAGGGAAGTGGAGTGTTAGTCCCACGTGTTGGAGGA	69	330	88	175
ID100003245400000913	CR31356-RA	2-CR31356-RA_1	TTAGCTCAGTGGCAGAGCACTGGTCTTGTAAACCAGGGGCCGTGAGTTCAATTCTCACAAGAGGC	65	72	7	2	FBgn0051356	tRNA:CR31356
ID100003744600000914	CG10911-RA	5-CG10911-RA_1	CAAGACCCAGAGGGCCTATGGAGAGAGCTACGGTCAGCTGTACGCGGATTTGGGTGATTGCATTG	65	1222	550	609	FBgn0034295	CG10911
ID100003511800000915	CG17429-RA	3-CG17429-RA_1	GTGCACCTAAGCGAGAATCAAGGACCAAGCCAAGAGTGTTGCACGTGAATTGTGCTCGCGAGGAG	65	732	266	403	FBgn0039954	CG17429
ID100004244400000916	CG32796-RA	23-CG32796-RA_6	TGTGACTAATACACAAAACCCAAGAGAGAAGCATCCTAAACTCGATTTAAGCTCATAGGCGGCAGT	66	2718	2603	51	FBgn0040388	boi
ID100004431000000917	CG4148-RA	3-CG4148-RA_5	CCTGCAAGCAGGACCTCGAGTTCCTGGACATAGACGATACGGAGGATAGGTGTTCCTTGGTAGAGGAGC	69	1659	400	1192	FBgn0001990	wek
ID100003860400000918	CG10843-RA	13-CG10843-RA_1	ACTGCGGACCAAGAACCAGATTCACGTGAAGCTCGTGAGAAGAAAATGAGGCAGCTTTAACGGAATGGA	69	1646	1519	60	FBgn0033397	Cyp4p3
ID100004085400000919	CG6382-RA	15-CG6382-RA_1	CCGGTTTTGTTCTCTGCGATGCAGCCAATCCCATCAAGACGGGAAAAATCTTTGATGCTCAGGTCGTAA	69	3466	2061	1338	FBgn0020443	Elf
ID100004555800001000	EMPTY			0
ID100003126000001001	CG2943-RA	3-CG2943-RA_3	GGCGATCGATCGGTGCTGTACAAGTACATCAACCCTAATCTAGTGGCTTTCGTCACACAGGCACCGGAT	69	3072	2092	913	FBgn0037530	CG2943
ID100004282800001002	CG13577-RA	2-CG13577-RA_2	TGGCCCATCTAAGCGGTCTAAATAGCAAGACTAAGCACACGAGGCTGATGAGTACTTCCAAGCGCTGCA	69	1279	548	664	FBgn0034998	CG13577
ID100003975600001003	CG4797-RA	22-CG4797-RA_1	CCCAATGGGCCACTCCGACAGGGAATCTTCAAATGTTAGGTTACCAATTCAAATTGTGATCGCTATGCT	69	1949	1819	63	FBgn0034909	CG4797
ID100004087800001004	CG6428-RA	17-CG6428-RA_1	CCGAACCATACATACCTCGTTCCTTGTTCCTGCAGCATGAAGAAAAAAACAAACACTGGAGGCTAGGGT	69	2617	2233	317	FBgn0029689	CG6428
ID100003709200001005	CG17991-RA	2-CG17991-RA_2	TCAATGATGTGCCTAGGACGGAAATATGACCACCAGACCGAACCATACCCTTCTGCGCCAATGACCGAA	69	1070	639	364	FBgn0039498	CG17991
ID100004318200001006	CG18549-RA	17-CG18549-RA_4	GTGCAGCATGTTCATTGGGAATCTGTTCGTGTACTATCAGTTCCAGGACAAGACCCGCATCGACAA	66	2011	772	1175	FBgn0038053	CG18549
ID100003087600001007	CG3221-RA	11-CG3221-RA_2	GCCACGCAGTGTCTTATTGACCAGTTGGATCTTGGCAAGATTCACTGCCTCAGTTTAACGGACATGGCG	69	1741	750	924	FBgn0034569	dgt3
ID100003627600001008	CG32836-RA	18-CG32836-RA_10	CACAAGGAAGGCAGTCAAATGGAGGAGGCTCTAGCAGGCGCTCATACCACGGATCAAGCGGCACC	65	1148	199	886	FBgn0085442	CG34413
ID100003010800001009	O49366	20-O49366_1	AAAGAGGCCCCATGCTCTGTCTGGTGTCAGCGCTACATGGTCCAGGACAAGTATGGACTTCCCCACCCC	69	343	43	233
ID100004054200001010	CG1488-RA	24-CG1488-RA_1	AGCGAAACCATTTTAATATTAAGCCATACCAAAATTATAAATATTTCATTTTGACGTCCTTACTTTGCG	69	2052	1741	244	FBgn0030367	Cyp311a1
ID100003166800001011	CG2225-RC	15-CG2225-RC_1	CCTGGAGTATCGACTCGCAATACCGCAAGAAATCGCCAAAGCTATTTGGTCATTATAGCAGCGGTGGC	68	2241	1319	856	FBgn0032957	CG2225
ID100004008600001012	CG3461-RA	18-CG3461-RA_2	GCTGCAAGGGCGGATATTAGTAAGCTAACTCTCACCGAAGTTTTGCGCAAGGATATGAAGGTCTTGCAA	69	1778	915	796	FBgn0003116	pn
ID100004515000001013	CG3695-RA	3-CG3695-RA_4	CCGCCCAACTGGAGTGTTAGTGAGCCGTACAAGGTGTATTTGCAAAGCCAAGACTCGCTGTGGAC	65	4320	3100	1157	FBgn0034795	MED23
ID100004474800001014	CG7015-RA	11-CG7015-RA_1	GGGTCAGGAGGTGGAGTACACTCTTGCTCGTAATGGGAATACATCCGTTTCTGGAAACTGTCTGCCTGC	69	3997	2866	1064	FBgn0035895	Unr
ID100003166200001015	CG2102-RA	3-CG2102-RA_5	ACGCGCTTTAAGCAGGTTTAGGTGGGTTTTTTTGTGGGTTCAGGCAGATCCAGGACAAGGCATCCTTC	68	3679	3141	472	FBgn0004878	cas
ID100003030000001016	U74610	13-U74610_1	TCCAGCTCACGACTACAAAGGTTTCGAGGTAAGTACAGTTGGAGAAGAGATGCAACACAACCCGCGTCT	69	940	632	241
ID100003747000001017	CG11079-RC	23-CG11079-RC_3	CGTCCGTTTGCACAGTGTAATTACGGAAAACTAACTTTTGGCTTACATACAAAGTGGGAAGTAAA	65	711	627	21	FBgn0085453	CG34424
ID100004563600001018	EMPTY			0
ID100003586200001019	CG31049-RA	2-CG31049-RA_1	AGGAGGAAGAACAGCAAGTACGCACGCTCAATGCACGAGTATCTGTACAGCGATGACCCTGGACA	65	1963	1634	266	FBgn0259220	Doa
ID100003015600001100	O81842	11-O81842_1	CGCTGTCTCTGTCTATGCTCAATCAAGCAAGCTCTCAACCCCAACTTGGTTTGGAGCATAGAAGGAGCC	69	361	200	94
ID100003668400001101	CG6976-RD	3-CG6976-RD_2	TCCTGGCACCATTGATGTGGAGTCCTCCAAGCAAATGGTGGATGACGTGTTCCGCTTCCTAAACGATG	68	3734	3031	637	FBgn0040299	Myo28B1
ID100003039600001102	Q9LJQ4	22-Q9LJQ4_1	GCGGGAAGCTAGTGAGTTTCTGAGAGAGTTACCGGAGATGAAACTCGGTAATGTTCTTCAGGAGATCGG	69	402	307	28
ID100003552600001103	CG13813-RA	4-CG13813-RA_1	CGCCGTTACCCGAGTCCTTTTGGAGCTGTATCAACGCCATGGTATACCTATGGTCTCGCAACCAATGG	68	1293	24	1203	FBgn0036956	CG13813
ID100003550800001104	CG13434-RA	2-CG13434-RA_1	GCAATGCCAATCGCGAGCGACTCCAACATGTCCATGACAAGCGCCTGAAATTGACTGTCCAAATGGAG	68	654	480	108	FBgn0034523	Nnf1a
ID100004126200001105	CG41117-RA	1-CG41117-RA_1	AACCGTCAGAACAACCCCATCGTATGCTTCAGTGACCTCTTCGAACCGATTTGTGTTGCGTCCAGCG	67	309	25	219	FBgn0069934	CG41117
ID100003020400001106	Q9LU32	7-Q9LU32_1	GCCGTAGAAATGACGCGATGATGGGAATTGAGAAAGGGAAGTGGAGTGTTAGTCCCACGTGTTGGAGGA	69	330	88	175
ID100004438800001107	CG4314-RA	12-CG4314-RA_1	ACACGGGTCAGGATGTCCTGGACAAGTACAGCTTCAACGAGAGCAATGTCTATCGGAATTTACTGGCCA	69	2150	1947	136	FBgn0003515	st
ID100003701400001108	CG17778-RA	2-CG17778-RA_1	CCTCCCTGGCGAATAGGTGCGGTAAATGTGTCAATGGGGACGCAAATGTAGGGACTAAATTGGCACCAA	69	1119	575	477	FBgn0023534	CG17778
ID100003778800001109	CG11213-RA	1-CG11213-RA_1	TGAGCCCGTGTTCGTCAATGTGGTCAAGCCCCCAGCAGAGAAGTACTTTGTCAACGAGAACAAGC	65	921	522	336	FBgn0000360	Cp38
ID100004243800001110	CG32663-RA	2-CG32663-RA_1	TGAGCAGAGTCCCAAGTTGATGGATCGCTTCCGACATGGTCACTTGGATTCGGATTATGGCCACGG	66	4087	2928	1095	FBgn0052663	CG32663
ID100004558200001111	EMPTY			0
ID100003517200001112	CG1785-RA	2-CG1785-RA_1	ATTTTCGCGACGAGATTCCTGGACTCAAGGACGAGAAGGGTTGGATCAGTCGCGAACTGGCACTG	65	1870	563	1244	FBgn0030061	CG1785
ID100003015600001113	O81842	11-O81842_1	CGCTGTCTCTGTCTATGCTCAATCAAGCAAGCTCTCAACCCCAACTTGGTTTGGAGCATAGAAGGAGCC	69	361	200	94
ID100003514800001114	CG17689-RA	2-CG17689-RA_1	GAAAACCATCGTTCACTCTCCCGCCACATCTTCGATACACTCGCCCATGTCTAGTCCGCATCCGC	65	6156	4938	1155	FBgn0036374	CG17689
ID100003588600001115	CG3119-RB	24-CG3119-RB_1	TAGAGTTTATCTGACGGATTGATTATTCCTAATGCATCATAAATGTTTAATGATTTGTGATTGAT	65	660	596	1	FBgn0031466	CG3119
ID100003931800001116	CG14307-RA	18-CG14307-RA_6	ACGCTCGAGCGGACGGATAGTCGCGATGATCTATTGCAGCTGGATTATAGCAACAAGGATAACAACAAT	69	1690	825	798	FBgn0004652	fru
ID100003706800001117	CG1792-RA	2-CG1792-RA_1	CGCGGAATTGATCGAATCCTTCGCAGTTGGTGTGGAGAAGGAGATTCAGTACGCTGAAGAGGTCACCGA	69	1307	320	920	FBgn0039860	CG1792
ID100004513200001118	CG3609-RA	2-CG3609-RA_1	CAAGGATGTGGAGGTCAACTTTGGCTTCCCTATGCCTCATGTCGACCGCTTGCAGAAACGCGAAC	65	1052	491	498	FBgn0031418	CG3609
ID100003034800001119	ATU18126	14-ATU18126_1	CTTGGGGTAATCGGATTGGTATCATTGGATTGGTTTACGCAGGGATCGAGAGTGGTATTGTGGCTGCCA	69	550	79	404
ID100003207600001200	CG5354-RA	1-CG5354-RA_2	ACCTCCGGATATTACTTGCGTTGCATTTGGTGTCGTTCGGAACGTTTCAGGGATTCCATACGCCTGCAG	69	1994	635	1292	FBgn0005683	pie
ID100003516600001201	CG17826-RA	24-CG17826-RA_1	ATTGGCCCGATAATGTTAAGTGCTAAGTGGTTTCAATAAACAATATTTAAAGCAGAGTATTAAAC	65	2327	2263	1	FBgn0036227	CG17826
ID100003356400001202	CG18331-RA	3-CG18331-RA_2	TCTCCGGACATTCGCATTCGATTGGGCCGAGAACAGTCAGGAAACGATGCTCAGTCCCAAAACTCGAAT	69	9408	9082	259	FBgn0036181	Muc68Ca
ID100004277400001203	CG13437-RA	2-CG13437-RA_3	GAGCGTACGATCGAGCGGACATATCCCACGGATGCGGTGATAAATCCTGCCTATATGCACGACGAGGAC	69	450	274	109	FBgn0034541	CG13437
ID100003030000001204	U74610	13-U74610_1	TCCAGCTCACGACTACAAAGGTTTCGAGGTAAGTACAGTTGGAGAAGAGATGCAACACAACCCGCGTCT	69	940	632	241
ID100003284400001205	CG5706-RA	14-CG5706-RA_1	GCCCATCATCAACGGTGATCATTCCAAGATTACGCTGAAGACCAAGAACGTATTCATCGAGTGCACGGC	69	1947	807	1073	FBgn0039175	CG5706
ID100003591000001206	CG31315-RA	23-CG31315-RA_1	GCCCCATTTTGCAACTCAATTCCAACATACATTTGCATGTCAGGACACCTAATCACAAACGGATA	65	407	343	1	FBgn0051315	CG31315
ID100003240600001207	CG9757-RA	17-CG9757-RA_1	ACTTTGCCGGTGATTAGTAGCAGAAGTTTCCTCGAAAATGCGCACATTTGTTTGCCTTGCCCTGG	65	566	18	485	FBgn0003060	CG9757
ID100003068400001208	CG9075-RB_01674-01910	2-CG9075-RB_01674-01910_2	CGGAACCCCTCTGTATCCATTTAGTTCTCTGTGTATCATCAATTTTAAAACTGCGTTGTCAACCAGCAA	69	1910	134	1709	FBgn0001942	eIF-4a
ID100004123800001209	CG3770-RA	15-CG3770-RA_5	GTGCGTGCCCAGACAAAGTAAGAGCGCTTAGAGTCTATTATCTATCCGGCAAGTGCTGACGCGTTGC	67	1389	496	828	FBgn0035085	CG3770
ID100003063600001210	Q9LZJ2	14-Q9LZJ2_2	CACGCACAAGCCTTCGTCCTTGATCCCGCACATACCGAGTTCATTACGGAGGTTAGATATCTCATTGGT	69	404	228	109
ID100004469400001211	CG6921-RB	12-CG6921-RB_1	CGTGGGCAACACGGTCATCTTCCTTTACCTGTTCGGCAATTTCTATCGCAAGACCTACAAGAAGGCCAA	69	1608	976	565	FBgn0260942	bond
ID100003361200001212	CG18496-RA	16-CG18496-RA_1	CAACATATCCAGCTGCTCCACGCTAGACATTGTCAACAAAGTGAGTAATGATGCCCGCACTGAGAGAAA	69	324	249	8	FBgn0085433	CG34404
IDNot_printed00001213	Not_printed
ID100004434000001214	CG4207-RA	2-CG4207-RA_1	TCCGCGCGACAAGATGATCAAGGTGCGTCTCAAGGAGCTCATCGACAAACGCAAGAAGTTCCTCAAGTA	69	979	474	438	FBgn0026261	bonsai
ID100003094800001215	CG32364-RA	15-CG32364-RA_7	TTCGGGAAATTCTCGCGGCTACGCCTACTTGCAATATATCAATGTGGACCTCAAGGAATCGGCAATGCA	69	693	222	404	FBgn0052364	CG32364
ID100004508400001216	CG3331-RA	3-CG3331-RA_3	TGACTACTCGCAGGTTCCTGAGGATCTAAAGCTAACGGCACGGGATCTCTTCGAGACAGTGGGCG	65	3152	1998	1091	FBgn0000527	e
ID100003039600001217	Q9LJQ4	22-Q9LJQ4_1	GCGGGAAGCTAGTGAGTTTCTGAGAGAGTTACCGGAGATGAAACTCGGTAATGTTCTTCAGGAGATCGG	69	402	307	28
ID100003205200001218	CG5302-RA	15-CG5302-RA_8	TGCTGAGATCACTTCCCATCCCTGGATGGCCTATCTGTACAACGAGTTTCATTATTTCTGCGCTGGCAC	69	1908	477	1364	FBgn0038351	CG5302
ID100003703800001219	CG1783-RA	8-CG1783-RA_2	ACGGTGAAAGTGCTGAGGAAATACCCATGGTATGGAAGGTTAAAAGGCGACCAGATGGAACGCGGTACA	69	2851	2152	632	FBgn0024728	Slip1
ID100004400400001300	CG8043-RA	5-CG8043-RA_1	CTTCGGAGGCTGTACCCAATCCACATCCAGACTTATTTGTGTCTCCCGACCCGAGGCTGCATGTC	65	1252	584	605	FBgn0037610	CG8043
ID100003973200001301	CG4759-RA	14-CG4759-RA_1	ACTGACCGAAGTGGATCCTGTGCCTTCTTATTAAGTGTGCAAGTGGGACAAACGTGCCTATGGTGATGA	69	846	570	209	FBgn0039359	RpL27
ID100003433200001302	CG10211-RA	2-CG10211-RA_1	GCTGCCTTCCGTATCGGTCACTCTCTGCTACGTCCCCATATTCCTCGTCTAAGTGTCCAGCACCAG	66	4996	3791	1141	FBgn0032685	CG10211
ID100003401400001303	CG11980-RB	2-CG11980-RB_1	GGATACTGCAGGTCGTGAGTTTGTGGACAACGTTGTGGAGGTATCATGTTCCTGGATTCCAGCCCGG	67	1191	660	466	FBgn0037652	CG11980
ID100004162200001304	CG7466-RA	15-CG7466-RA_1	GTGGTGGCTAGCATTTGCTCAATTAGTTCTTTAGCTCTCTACTGCGCACTCTTACGCACCGGTGTACCT	69	9977	9484	426	FBgn0031981	CG7466
ID100003286800001305	CG5746-RA	18-CG5746-RA_2	GCGCGTGCTTCGATAGGCCAAAAAACCAAATAAGAAGGGACTAGGGCAGAGTAACATGGAAGGGAATAT	69	2509	1635	807	FBgn0039186	CG5746
ID100003666000001306	CG6420-RA	1-CG6420-RA_1	CCGTCGCAGACTACATCGGGATACAACAGCAAGACTTCCAACAGCTCGAACAAGTCCTCCAACTCGGG	68	3551	2529	956	FBgn0039451	CG6420
ID100003044400001307	Q9XIB8	12-Q9XIB8_1	AGACGAGGCGAGATCTTCAAAGCGGTTTCTTGTAGAACGCCAGCGACAACCATACCGATGACTAATGGA	69	396	2	327
ID100004208400001308	CG17237-RA	1-CG17237-RA_1	ACCGATCCAATGATGTCCAGGAAAGGCAATCAACTCCACCCGTCATCAATCCGTCCATCATCGACCAC	68	876	155	655	FBgn0031410	CG17237
ID100003937200001309	CG14434-RA	6-CG14434-RA_1	ACCTGGACGAGGTAAAGGATCTGGGATACTTCATGGAACTGGAGGTGTGCCTGACAGAGGATCAAACCC	69	715	400	248	FBgn0029915	CG14434
ID100004560600001310	EMPTY			0
ID100003168600001311	CG30165-RA	3-CG30165-RA_1	TGCCGCAACATGGTGGATTTCATCAACGGCCTCACCTTCTTCATCTTCCTTACACTGCTTCTCTGGGC	68	1439	165	1208	FBgn0259210	prom
ID100003399000001312	CG11227-RC	13-CG11227-RC_1	GGGCATTCTGAAAAACCTTGCCAACGGTTATTTGAAGTTGGTCCACGAAATCGAGACCCACCTCTGC	67	1259	734	460	FBgn0031139	CG11227
ID100003435000001313	CG10638-RA	14-CG10638-RA_1	ACTGAGCGATGTCGACTATCTGGATACGTACAAAGCCATGGAAAAGCTGGTAAAACTGGGCCTGGT	66	1121	483	574	FBgn0036290	CG10638
ID100003006000001314	X64464	11-X64464_1	TGCCCCGGATTCATTGCATCTGACATGACTGCAGAGCTTGGAGAAGACATGGAAAAGAAAATCCTGGGA	69	773	477	229
ID100003898200001315	CG15000-RA	1-CG15000-RA_1	CGCGCTACAATCTGTTCGCCATGTACCAAAAGTTTGCCAAGCCGCCATTTGATCTGTCGGAAATTGCCA	69	1559	1165	327	FBgn0259986	nab
ID100004318800001316	CG2097-RA	3-CG2097-RA_4	AGTGCCCCGATTTAAGGCCAGCATTGTCGGAATACGCGGAGAGCATGCAGGATGAACCAATGAATG	66	3956	3515	377	FBgn0037371	CG2097
ID100003397200001317	CG10880-RA	3-CG10880-RA_5	TGGATTTGGCCTCTCTCACCGACGAAGATTTGGAACTCTTCGGGTTCAAGTGTCGAAAGCAACGGCA	67	1272	369	838	FBgn0031398	CG10880
ID100004241400001318	CG32158-RA	3-CG32158-RA_2	GCGACTCGGTGTGCATTCTGTTCGCCAGCATACCTAACTTCTCCGAGTTCTACGTGGAACTGGAGG	66	2543	1151	1328	FBgn0260388	CG42514
ID100003432600001319	CG10125-RA	6-CG10125-RA_4	CGGTCGGCTGAAGCATTTGTGCGATGATTTCCACAAGATGGCCGTTTGCAAGGACAAGAGCAGGAC	66	1547	528	955	FBgn0024177	zpg
ID100004356600001400	CG18557-RA	2-CG18557-RA_7	GGCACAGTAGAAGAGGTTGTCGATCAGGCGAAACCCAATGAGTTCCCTTGGACTGTGGCTCTGATGC	67	1032	241	726	FBgn0031470	CG18557
ID100003089400001401	CG32248-RA	16-CG32248-RA_1	TCAGCACTTCCGTTTGGATCCGCAGATTCTCCGACTTGTATAAAAGTACAGGAGTCGCCGGTCTAAGAT	69	630	8	555	FBgn0052248	CG32248
ID100003001200001402	Z49777	1-Z49777_1	ACCGGTTGCTTTGGTGGTTACTACTTGCCAACATTGGTTCAGTTCGAGCCTGGTCTCACTTCTCCTCCT	69	985	464	454
ID100004203000001403	CG15312-RB	23-CG15312-RB_1	ACATAGATATAGAAATGAGAGAGAGCTTATCGATCGATCGAATGTTTCGTTTTCATTTCGGTTTCCTG	68	1506	1389	51	FBgn0030174	CG15312
ID100003054000001404	AB007987	3-AB007987_1	TGGCATGGAAATGGGATTCAGATACGTAGCATCAGGACCAATGGTGAGGTCGTCGTACAAAGCGGGAGA	69	1149	948	134
ID100004013400001405	CG3582-RA	3-CG3582-RA_4	GCTCTCGCATCCACAACAAACCCACTTTCTCGCAGACGGTGCTTCTCCAAAATCTATACGTGAACCCCC	69	1275	293	915	FBgn0017457	U2af38
ID100004011000001406	CG3525-RC	11-CG3525-RC_1	TCGTGCCAGCCTTAGTGTATGTACAGTGCTCACTCGAAACAGTGGACTATTGAGAACCAAGGGTGTGCA	69	2398	2050	281	FBgn0000536	eas
ID100004086000001407	CG6393-RC	13-CG6393-RC_1	CCGACAGGCACGCAAAATATGCAAATACCAGGAGTGCATCTCTATTGACCGGTCAAATACTCGGCTTGG	69	1577	81	1429	FBgn0259142	CG42257
ID100003822000001408	CG3193-RA	3-CG3193-RA_2	TCGACTTCGAGGTAGCCCTAGGCGAAACAGAGCTAGCCAGACAGCTTTACGAGCGACTCCTTGAG	65	2347	1668	616	FBgn0000377	crn
ID100003781200001409	CG11401-RA	14-CG11401-RA_1	CCAGCGTGCCTCATATATTTGCAGTTGGGGACATCATATATGGTCGACCAGAGCTAACGCCGGTG	65	1797	1117	617	FBgn0037170	Trxr-2
ID100003514200001410	CG17652-RA	2-CG17652-RA_3	TCTGCTGCAGGAGAGTCTTCGCAAGATTCCCGGACGTTGTCTGCTCTATCTGCACAAAGCCACTC	65	735	360	312	FBgn0031361	CG17652
ID100003058800001411	O04600	15-O04600_1	GCATTGACCAGTACTCTAAGAGACGGACCAGATCAAGAACCTTGTCCTCTTTGGGAACAGACAACCGCA	69	370	243	60
ID100004354800001412	CG17829-RA	1-CG17829-RA_1	GCATTTAGTCCTACCTAGAACCTAGTGCGATTGGATGAGATAGCACCCGGGGACGCGATACCCTGCC	67	2253	1578	610	FBgn0025635	CG17829
ID100004054800001413	CG1489-RA	23-CG1489-RA_4	GCAAATGCAGAGTCATACAATAAAGAGGAATTAATTCGACATCTTGCATTGTGGTCCTTCAGTTCGACA	69	1396	13	1316	FBgn0020369	Pros45
ID100004126800001414	CG4165-RA	3-CG4165-RA_2	CGTGCCTCAATAATTTCACCGCTGTCGAGCTGATGACGGGACAGAACAAGGTGGGATGCGATAGCTG	67	4205	2848	1292	FBgn0029763	CG4165
ID100003478200001415	CG14685-RB	2-CG14685-RB_1	CCCATCCCAAAGATGTGGCCTACTCCTTCTGATGCCGACTCGGGGATATCTTCGATGGGCTCATCATTG	69	3479	3121	291	FBgn0037831	Cap-H2
ID100003742800001416	CG10795-RA	9-CG10795-RA_4	AAACCGGAATCGAAAACGACAACAGATAGTACCCGCGAGAAAGAGCTCCCGCCAACAGAACACCA	65	1050	73	914	FBgn0034626	CG10795
ID100004393200001417	CG7600-RA	3-CG7600-RA_3	TGCGTATGTGCTCAATTCCGAGAATTTCCGCAGCCTGAACTCTCAGCTCAAGAACGGCTGTGTGC	65	3270	2093	1114	FBgn0064766	CG7600
ID100003049200001418	L22585	16-L22585_1	GAGTCCGAGAAGCTGACATAGACTAGCCTGAATGAGAAAATCAGCTGTGTTCGAATAGTGCCTCCCTGT	69	487	280	140
ID100004510200001419	CG3362-RA	9-CG3362-RA_7	CGGCTTCCCCTTCGACCAGTCGGAAATAGATCAGATAGCCAGCAAGTACACGCATGCGCTACGTG	65	1488	717	708	FBgn0034988	CG3362
ID100004131000001500	CG5254-RA	3-CG5254-RA_1	CGGATTCCTGGAGGTCTGCATCATGCAACCACTCGATGTAGTCAAAACTCGCATCCAGATCCAGGCC	67	1238	220	953	FBgn0040383	CG5254
ID100004398000001501	CG7938-RA	23-CG7938-RA_1	GTGCCAGGAACCTTTAAGCCCATCAAGGATATACTGAAATACTTCGAGAAGATCATAAACCAGCG	65	1247	163	1021	FBgn0003511	Sry-beta
ID100003133200001502	CG30071-RA	18-CG30071-RA_1	TGCTCCCTCGATCTCCTTCACCTCGATTTGTTACCGTTTGAATTTATTGCTGCCCACTACACTTTTGGT	69	651	521	63	FBgn0050071	CG30071
ID100003708600001503	CG17970-RA	12-CG17970-RA_2	ACCGCACTGGGAGTAAAACTTGATGACTTGTCGGAGGGTATTCGATATCGCCAGTCGATTCACGCCATT	69	1494	553	874	FBgn0031694	Cyp4ac2
ID100004510800001504	CG3416-RA	6-CG3416-RA_1	GTGGGATGGTATCACACAGGTCCCAAGCTCCACCAAAACGACATAGCCATCAACGAGCTGGTCCG	65	1490	502	925	FBgn0002787	Mov34
ID100004014000001505	CG3590-RA	23-CG3590-RA_5	CAATGTCTCGCTGTTGCTAAATGGATTATCACATTTAATTGACTGCATTCAGATCAGATCAGATTGCAA	69	2315	2160	88	FBgn0038467	CG3590
ID100003010800001506	O49366	20-O49366_1	AAAGAGGCCCCATGCTCTGTCTGGTGTCAGCGCTACATGGTCCAGGACAAGTATGGACTTCCCCACCCC	69	343	43	233
ID100004285200001507	CG13618-RA	3-CG13618-RA_1	TTGGCTGTGGCTCTTGGTCAATCGATTTCGTACATCCGATCCGATTTCGTACATCCCCCCGGACGAAAT	69	1021	105	849	FBgn0039203	CG13618
ID100003322800001508	CG32691-RA	22-CG32691-RA_1	CGCGTACACGCTTCAAAAATTCAACGGTCCGCCTATGAAAACGAACCTGCAAGAGGAAAAGCCACAG	67	590	429	96	FBgn0052691	CG32691
ID100003243600001509	CG9964-RA	17-CG9964-RA_8	TTCGTGCGAAAGCTTTTCTCCATGCGATTCTTCACCAAAGCAACGGATGAGTTCTTCCTGCGACT	65	1593	796	734	FBgn0031432	Cyp309a1
ID100003783000001510	CG11527-RA	9-CG11527-RA_1	CAGCAGCAAATTGAGGAGCTGGGATGGAACGAAAAGCTAGAGGACCTTGGACAGCAGACGCAAGT	65	6938	6487	388	FBgn0011722	Tig
ID100004047000001511	CG14731-RA	9-CG14731-RA_1	TGGCCATTTTGATGCCACGGTCCTTTCCAAAAATGAAACCTCGCTGCAAGGACCTATCACAAGGACTGA	69	2065	1816	182	FBgn0037964	CG14731
ID100004357200001512	CG18678-RA	3-CG18678-RA_1	GGCTTCTCCCTGACCTACGGAGCTCTGATGCTGAAGACCTGGCGGATATCGGTGATTTTCCGAGTTC	67	795	58	672	FBgn0085401	CG34372
ID100003204600001513	CG5279-RA	1-CG5279-RA_1	CGTGTGGTCCTACGTGATACCGATGACCATGATCCTGGTGTCCTACTACAAGCTCTTCACCCACGTCCG	69	1363	733	563	FBgn0014019	Rh5
ID100003049200001514	L22585	16-L22585_1	GAGTCCGAGAAGCTGACATAGACTAGCCTGAATGAGAAAATCAGCTGTGTTCGAATAGTGCCTCCCTGT	69	487	280	140
ID100004323600001515	CG31187-RA	12-CG31187-RA_1	CCACGGACGAGGTAATCTCCGAACGTGAATGCTACGTGCTCCTCAACTTCATCGAAGCCGTCAGCT	66	6242	4844	1334	FBgn0085413	CG34384
IDNot_printed00001516	Not_printed
ID100003778200001517	CG11183-RA	2-CG11183-RA_1	ATTCAGCTCCTGAGCGACCTGAAGATCGGTAAAAGCTACGCTACGGCTCAATCTCCGACAGTCGC	65	1324	827	434	FBgn0034921	Dcp1
ID100004167600001518	CG7579-RA	2-CG7579-RA_3	GGCTTTCGATTGGCAGTTGGATCACATTTTTCTGCCCCTGGATCAGCACTCGTGGAATAGCCTTCCCAA	69	1497	564	866	FBgn0036528	CG7579
ID100003665400001519	CG6283-RA	23-CG6283-RA_1	GCACCCTTCGGCAAGATTGAGTAGAACCATGTTCTCTGAATAAAATACATTACTGAATACTCAAAAAA	68	1089	1022	1	FBgn0039474	CG6283
ID100003322200001600	CG3253-RA	3-CG3253-RA_1	TGCTGGCTATCAGTTCTACGTCCTTTCCCCTGTGTTTACCGGTCATTGGGGATTGCAGAGGAAGCAG	67	1524	1295	164	FBgn0041706	CG3253
ID100003025200001601	O04513	18-O04513_1	CCGCAGGCAATGGAAACTCACAGAACTCGCATGTTACAATCCTCTTGGGGCAAATTTCTCCTTTATGAC	69	306	189	50
ID100003978000001602	CG4847-RC	3-CG4847-RC_1	AGCCGAACCACTCCATTCTGGTCGTCGGTTACGGATCGGAGAAAGGACAGGATTACTGGATCGTCAAGA	69	1317	1044	206	FBgn0034229	CG4847
ID100003006000001603	X64464	11-X64464_1	TGCCCCGGATTCATTGCATCTGACATGACTGCAGAGCTTGGAGAAGACATGGAAAAGAAAATCCTGGGA	69	773	477	229
ID100003855000001604	CG10737-RC	8-CG10737-RC_1	CCACCGGAACCCTCAATGGTGATTCTTCCCGTTCATTATCTGTCGATCGTGCCACTCTGTCCAAAAGCA	69	3136	2491	578	FBgn0034420	CG10737
ID100004395000001605	CG7717-RA	6-CG7717-RA_2	CGGAGAGCCTATCCCAGGAGGGTCACGACTTCATCGATCATTGTCTGCAGCACGATCCCAAGAGG	65	5406	4968	375	FBgn0024329	Mekk1
ID100004507800001606	CG33300-RA	23-CG33300-RA_2	AACATCCGTAGAAACTACTACCAATTCATCGAATCAGAGCAATACGACCACGGAATCAACCACCA	65	5106	4722	321	FBgn0053300	Muc30E
ID100004474200001607	CG7006-RA	23-CG7006-RA_4	CCTACTCAACACTGAAACATTTCTCACGTGTAAAGTTGAGCAGTTTGTTTTCCTCTTTTTTCCGCTTAA	69	703	4	632	FBgn0039233	CG7006
ID100004092600001608	CG6523-RA	18-CG6523-RA_12	GGCCAAGATTACTGGCGAAAAACTGCAGTTCATCAGCCTAAACGCTGAACAATTTCCCGAGATTTCCAT	69	818	197	554	FBgn0032509	CG6523
ID100004164600001609	CG7525-RA	23-CG7525-RA_6	GTTGAGACAACAAAATACGTTCTAGGCCTTACGATTAATGAATGGCGCTACCTATGCTTAGTTTAAAGT	69	4249	3941	241	FBgn0014073	Tie
ID100003044400001610	Q9XIB8	12-Q9XIB8_1	AGACGAGGCGAGATCTTCAAAGCGGTTTCTTGTAGAACGCCAGCGACAACCATACCGATGACTAATGGA	69	396	2	327
ID100003394800001611	CG10340-RA	1-CG10340-RA_1	ACGCTCCGGAGTGTCTCACAGTGGTTCACTATACCGAGGTCCAAGACAAGGGTGTAGTTCTCATGCG	67	920	626	229	FBgn0022344	CG10340
ID100003068400001612	CG9075-RB_01674-01910	2-CG9075-RB_01674-01910_2	CGGAACCCCTCTGTATCCATTTAGTTCTCTGTGTATCATCAATTTTAAAACTGCGTTGTCAACCAGCAA	69	1910	134	1709	FBgn0001942	eIF-4a
ID100003900600001613	CG15043-RA	14-CG15043-RA_1	TGCCGTGACTGGAGACCCTTAGTCCACACACTTCGTTTACCTCGAATTTCAATTCAACGCCCAAGATGT	69	691	18	606	FBgn0030929	CG15043
ID100003702000001614	CG17797-RA	3-CG17797-RA_1	TGGCGGCACATTCGTCTCCACCCTAACCGGACGAGAACCCTTCTTTGTCAAATGGAAGAGTAATCAGGA	69	774	559	148	FBgn0015583	Acp29AB
ID100003171000001615	CG31266-RA	3-CG31266-RA_2	TGGACTGGTGGGATCTGTATGCTCCGTACTACACTGTGAGCCAGATCCATGTGCACTGCAACTTCGAC	68	885	320	499	FBgn0051266	CG31266
ID100003164400001616	CG18112-RA	3-CG18112-RA_1	ACTGCGAGAATGCGCTGAAAAGCCTCCAGAGCAAGCGATGGACTACGGACAACATCAAGCTCAAGTTG	68	1531	1318	147	FBgn0039702	Vps16B
ID100003034800001617	ATU18126	14-ATU18126_1	CTTGGGGTAATCGGATTGGTATCATTGGATTGGTTTACGCAGGGATCGAGAGTGGTATTGTGGCTGCCA	69	550	79	404
ID100003739800001618	CG10602-RA	2-CG10602-RA_2	AAGACTGCCACTGAGTTGTGTGGTCCGTATGTCTGGAAGCAGTACGATCTTCTGGTGATGCCCCC	65	2236	983	1190	FBgn0032721	CG10602
ID100004050000001619	CG14812-RA	23-CG14812-RA_15	GCCTGTTACATTTGTCGCTCATTCTAACCGATAGCCATTACCATAAGCATTGTTTTGTACGACTCGCAT	69	701	486	148	FBgn0026090	CG14812
ID100003471000001700	CG14529-RA	1-CG14529-RA_1	CCATGCTGTCCAACATGAGCGATGCTTACGGACCGATTCTTAACGTGACTCGCTTTGTGACCTCCTGGT	69	2046	794	1185	FBgn0039609	CG14529
ID100003281400001701	CG5650-RA	23-CG5650-RA_6	CAGCGCTTTTATAGGTTTTGTCCAAAATTTAAACACTAGGTTAATCAACTGACCGTTCGAGCAGAGCAC	69	2211	1599	545	FBgn0004103	Pp1-87B
ID100003044400001702	Q9XIB8	12-Q9XIB8_1	AGACGAGGCGAGATCTTCAAAGCGGTTTCTTGTAGAACGCCAGCGACAACCATACCGATGACTAATGGA	69	396	2	327
ID100003171600001703	CG31363-RB	2-CG31363-RB_1	GCTGTCAAACTCGGCGAGACTCTGGAAATAATCCCGAACAGCCATACTCGCTGAACAAGATGGCAGGC	68	1581	437	1078	FBgn0051363	Jupiter
ID100003632400001704	CG33252-RA	23-CG33252-RA_1	GCATTACATGGTTCCCTTCGTTGTGCTTTCGTTGATCATCTTGATCATCTATGTGTTCGTCGTGG	65	625	416	146	FBgn0053252	CG33252
ID100003663600001705	CG5946-RB	3-CG5946-RB_2	CCCTCGGGTAGGCTACAATATCTCGGCAATGGCACCTTCTCCATCAAAAAGTTGCGCAAGGATCCTCC	68	1373	743	564	FBgn0036211	CG5946
ID100003819000001706	CG31737-RA	23-CG31737-RA_6	TTCAATCAGTCGAAAGTGTGGTTACCATTTCCGATGTGAATGAAAGGCATACCACCAATCATTAC	65	875	241	571	FBgn0259151	CG42266
ID100003555000001707	CG14292-RA	23-CG14292-RA_1	ACCCAACGACTGAGAACCAAGTGAACTCAGATAAATTAAAAGAAATGAAATTCGCAATTGTTCTACTG	68	648	6	576	FBgn0038658	CG14292
ID100003320400001708	CG32100-RA	2-CG32100-RA_1	GGGCGAGAAACCTCTGCCAAATCAAAGAGCAGCGTACAAGAACCACCGAAATGCAAGGGTCGCAAAC	67	1542	724	753	FBgn0052100	CG32100
ID100003319800001709	CG32040-RA	6-CG32040-RA_4	GGAAGAACCTCCGGTGGAGAACACAACCCGAAAACCTCCTCCGATAACCTTCGATTCCGGGCAAATG	67	942	300	577	FBgn0052040	CG32040
ID100003898800001710	CG15010-RC	12-CG15010-RC_8	ACGGAACGGAGGAAACAAAGCTAATGGTCCTCGACTTTGATGTTGAGGGTGCATGTGTGAAGTGCTCAT	69	5352	4132	1153	FBgn0041171	ago
ID100003282000001711	CG5661-RA	23-CG5661-RA_11	ATCCAAAAGTGCCATCTAATGACTATGGAAATGTTACAACGAGAGAGACAAGTTTTATTTTTGCGCCAA	69	4340	3737	536	FBgn0250876	Sema-5c
ID100004088400001712	CG6445-RB	16-CG6445-RB_2	TCGAACTGGGGAACTGAGAACTGGAGGTTCATTCGCGGATTATGTAGATGGTTACTTCTTAATGCGGGT	69	6509	5092	1350	FBgn0036715	Cad74A
ID100003073200001713	Spotting_Buffer			0
ID100003015600001714	O81842	11-O81842_1	CGCTGTCTCTGTCTATGCTCAATCAAGCAAGCTCTCAACCCCAACTTGGTTTGGAGCATAGAAGGAGCC	69	361	200	94
ID100003594000001715	CG31516-RA	23-CG31516-RA_1	CGCGTGGAGATTTGTCGAATGCAAAATACACAACCTTATCAGTGTACTAATTACCACCGCCCTAC	65	1181	112	1006	FBgn0051516	CG31516
ID100004558800001716	EMPTY			0
ID100003934200001717	CG14357-RA	22-CG14357-RA_4	CAATTGCTGAATACGGATAACGTGACCAATTACGGATTGATGAGGACAGGCAGATGCAAGGGAAATGCC	69	363	79	217	FBgn0038204	CG14357
ID100003243000001718	CG9904-RA	15-CG9904-RA_4	ATGAGGGACTACGACTCGATGCTGAGGGGTCACTCCTGTCGGTCTGCCATGATGCGCTATCGTTC	65	2049	964	1022	FBgn0040336	CG9904
ID100003241200001719	CG9783-RA	8-CG9783-RA_1	CCGTCCAGGACTTTGAACGGGATCTATGCCCACAACAGCAATAGTACCAGTTCCCATGGTGCAGC	65	2928	2794	71	FBgn0085386	CG34357
ID100004129200001800	CG4872-RA	3-CG4872-RA_4	GCCCTCCACATCCTTTGCCTTTCAACCGAAGAGGACTTTTATTCCATGCGGCAAGGAACCTGGCAAG	67	1268	208	995	FBgn0030799	CG4872
ID100003821400001801	CG31913-RA	5-CG31913-RA_2	CCTGGAGCTCGAAACGAGACAGAACCCGAACACACGCTACCTGCTTAAGAAGCCCCCGAACTACT	65	863	446	354	FBgn0051913	CG31913
ID100003975000001802	CG4787-RA	3-CG4787-RA_1	GCCCTCTCTGGCTTCCTCAACGAGGAGATTCTGCAGAAGACCTTTTCGCCGTATGGCACAATACAGGAG	69	627	166	394	FBgn0085383	CG34354
IDNot_printed00001803	Not_printed
ID100003358800001804	CG18417-RA	12-CG18417-RA_5	AGGTCTCTAGTGAAGCGCGTTCTGTAGCCTTTTCAGAAGCTCTGTCCGAACTGGTCAAGAATGCGTCAT	69	1476	113	1296	FBgn0035780	CG18417
ID100003435600001805	CG10776-RA	2-CG10776-RA_2	TCAACGGGACCACCAACAATAACTCCATCCAGAGTCATGGTAGCGAATTGCAGACCCTCACCCGTC	66	4219	2775	1380	FBgn0024179	wit
ID100004246200001806	CG33281-RA	18-CG33281-RA_8	CTGAGGGCAAGACTCGAAAGGCATTCCTAATCGGACTCGGACTGATAAGCTTCAATCAGCTGTGCG	66	1584	900	620	FBgn0053281	CG33281
ID100003020400001807	Q9LU32	7-Q9LU32_1	GCCGTAGAAATGACGCGATGATGGGAATTGAGAAAGGGAAGTGGAGTGTTAGTCCCACGTGTTGGAGGA	69	330	88	175
ID100003627000001808	CG32821-RA	21-CG32821-RA_1	ACTGTCCAATGCACACCCAAACAGCCTGGCCAGGACGCTAGGAACCGCAGCTGCAGCCAATGCTG	65	330	6	261	FBgn0052821	CG32821
ID100004051800001809	CG14843-RA	3-CG14843-RA_1	GCCCACGAGACACAATTAACGCTATCGCACCCGGCTAATCCACATTTGGTCACCGATACGGACAACCTA	69	1104	1027	10	FBgn0085417	CG34388
ID100004399800001810	CG8019-RA	3-CG8019-RA_1	GTGGCAGACACCAGTTTCGATTTGCCCGAGGCTAATGTGCTTATCCAGATCTCTTCGCATGGCGG	65	2559	1987	509	FBgn0001179	hay
ID100004205400001811	CG1577-RA	24-CG1577-RA_3	TCAGCTGTTTGGTTATGTGAACTACGTTTTTTCACAACTACTTTTTAGTTTTCGATAAATAATGCTGA	68	567	40	461	FBgn0033208	mRpL52
ID100003248400001812	CR32905-RA	23-CR32905-RA_1	TGATGATTTTTCAGTTCTGCTACTGAAGACAGTTGACGAAAGCAAAAATACCAAAATCACTGAAA	65	73	9	1	FBgn0015543	snoRNA:Me28S-A1322
ID100003125400001813	CG2928-RA	16-CG2928-RA_1	AGGCCTAGACCTAAGTCCTTGTGTGAATGTGATAGAGCAGATGAGGAGATCCTGCATCATAGAGTGCGA	69	1654	1391	196	FBgn0015801	Reg-5
ID100004392600001814	CG7567-RA	6-CG7567-RA_2	CTCGGGATCCTGGCACTTCGGTACGCTGCTTCGACTACTACATACCCATCATCAACGGGCTGTCG	65	767	186	518	FBgn0039670	CG7567
ID100003586800001815	CG31078-RA	3-CG31078-RA_1	ATGATGACCATTTTGGCTTGGGAGGTTCTATTGGGAAAGTCGATGGCTTGCACGCTCCGGCAATG	65	399	107	229	FBgn0051078	CG31078
ID100004015800001816	CG3631-RA	15-CG3631-RA_1	ACATCGAGGGCGACAAAATGTTCAAAACTCTGTAGTTTCAGCTCAAGATTGGGGCTAATGGCCAGCACT	69	2733	2133	533	FBgn0038268	CG3631
ID100003209400001817	CG5392-RA	1-CG5392-RA_1	TCCTCAGGGTCAAGTTGCCTATTGGTCCGCCTGTCAATCCAGTCGCTTTAATACCTCACCTTCACCAGT	69	4234	2950	1217	FBgn0036463	CG5392
ID100003063600001818	Q9LZJ2	14-Q9LZJ2_2	CACGCACAAGCCTTCGTCCTTGATCCCGCACATACCGAGTTCATTACGGAGGTTAGATATCTCATTGGT	69	404	228	109
IDNot_printed00001819	Not_printed
ID100003002401000000	Z49777	1-Z49777_1	ACCGGTTGCTTTGGTGGTTACTACTTGCCAACATTGGTTCAGTTCGAGCCTGGTCTCACTTCTCCTCCT	69	985	464	454
ID100004332601000001	CG8954-RA	5-CG8954-RA_3	CCCCATTTGTGGTGGTCGATTCGAAGGCATTGACCGAATACAATGGCATAGTCAAGTCGCTGGTGAGGA	69	4276	3305	904	FBgn0019890	Smg5
ID100004325401000002	CG8807-RA	8-CG8807-RA_2	AACTTCCGCATCTGGTTCCCCCGGAAATGATGGAGATGTCCAGGAAATCCGTTGAAGCTTGTCGGGATA	69	964	526	371	FBgn0020277	lush
ID100004289401000003	CG4389-RB	2-CG4389-RB_1	ACATGGCTAAGGACCCGTCGAAGAAGTTCTACCCCAAGACTGGCTCCTCGAAGTTGTAGATCCGATCCA	69	2875	2620	188	FBgn0028479	CG4389
ID100003212401000004	CG9384-RA	23-CG9384-RA_2	GCTCTCCCCGACACACTCATTTTGCCAAATTGAAAACAATTAGCAAGCAACAATAATAGTGGATAGTGA	69	4432	4127	238	FBgn0036446	CG9384
ID100004446001000005	CG32670-RA	22-CG32670-RA_1	TCAACATGTTGTCAGTTGGCATATACAATCGTCTTGTGATTCATACCCCAAATCGCTTGTCAGGTGGGC	69	645	482	96	FBgn0052670	Rab9Fb
ID100003064801000006	Q9LZJ2	14-Q9LZJ2_2	CACGCACAAGCCTTCGTCCTTGATCCCGCACATACCGAGTTCATTACGGAGGTTAGATATCTCATTGGT	69	404	228	109
ID100004330801000007	CG8916-RA	3-CG8916-RA_2	CGCGATTGCATCAGATGTGGATGTGCCTGAAGAGCGACAACAGTTTCCGGAAACAACGAGAACGCAACG	69	1723	1479	177	FBgn0030707	CG8916
ID100003096601000008	CG5435-RA	23-CG5435-RA_1	TCTTCCGCTATTAGTTCCACAAATCTGTGTTTGCTTTCCCAGAAAGAATACCATTTTGCGTTTTGGGTT	69	930	672	191	FBgn0032431	CG5435
ID100003372601000009	CG6906-RA	2-CG6906-RA_2	CGCCTTGCAGTGAGGAGGTCACCTGGATTGATTTCACAACGCCCATTGACATCACGGAGAAGCAG	65	1835	914	858	FBgn0027843	CAH2
ID100004287601000010	CG4356-RB	18-CG4356-RB_3	GGGCCTGGTGCGAATCAAGCCGAAATCAAAGCGACATTTGTAGTGTCTGTGACACAGTACGCATATTTA	69	4833	4305	461	FBgn0000037	mAcR-60C
ID100003040801000011	Q9LJQ4	22-Q9LJQ4_1	GCGGGAAGCTAGTGAGTTTCTGAGAGAGTTACCGGAGATGAAACTCGGTAATGTTCTTCAGGAGATCGG	69	402	307	28
ID100003449401000012	CG30281-RA	15-CG30281-RA_5	AGCTGCCGGAATCAACAGTAATGGCATCCATGTTATTGAAGTTCCGGGTCTGGAACCTTTTCCGGTTTA	69	1008	221	720	FBgn0050281	CG30281
ID100003219601000013	CG9520-RB	23-CG9520-RB_10	AAGAGATCCGCCGAGACAAAGACGCAATAATAGAGACACACGGGTAGACACCTAATGTACATATAGCTT	69	2212	1703	442	FBgn0032078	CG9520
ID100004057201000014	CG30355-RA	12-CG30355-RA_2	ACCCTAACGCCCTTGACTTGTGTGCAACAATGCAATGCTTTACTAGGCTCAACATCAGGAAAGCCGAGA	69	753	148	538	FBgn0050355	CG30355
ID100003138001000015	CG12420-RA	15-CG12420-RA_2	AGGCGGAGATCACATGATCATCGCTATCACCACACTGTTGGTTTTGATCTGTTCCCTACATCTCGCCAA	69	723	12	644	FBgn0037797	CG12420
ID100003750001000016	CG18067-RA	12-CG18067-RA_1	CCGGCTCAGGTGGAGTACTCCAATGGTGATATAGTCATCGAACTGGCCGATCATACGGTGATTGCCAAG	69	785	509	209	FBgn0034512	CG18067
ID100003634801000017	CG12363-RA	6-CG12363-RA_1	GACACCGACGGATCGTGCACAGTACGCTGGGAGAACAAGACCATGTACTGCATCGTTTCGGTCTT	65	838	473	302	FBgn0024432	Dlc90F
ID100004443001000018	CG32606-RA	1-CG32606-RA_1	GCGGGGGATGACAATTTGCTGTTGCTTTGGCCGTTGCTGACTCAAAACAGTTGCAAAGTTGTTGCTGAA	69	414	190	157	FBgn0052606	CG32606
ID100003634201000019	CG12286-RA	3-CG12286-RA_2	ATTGCCGATATGCCGGGTGTGAACCGTATGTACCTGCAACAATTGTCCTTGGTGTCCATTGGCCT	65	2181	1252	866	FBgn0001296	kar
ID100003979801000100	CG8028-RA	9-CG8028-RA_1	TCCTTGGGTCCTCGAAGTGCTGATCGTCAAGTTTCGGAGGCGTAACAAAATCGAACGCAACAACGTTGA	69	2018	1857	94	FBgn0031010	CG8028
ID100003944401000101	CG10623-RA	2-CG10623-RA_1	CGTCGATGGCCTCAACATAAAGCCGTAATCGGGAGAGAACTCCGGTCACTGATAGCAGCCTTGTCGCTA	69	1577	1087	423	FBgn0032727	CG10623
ID100004405201000102	CG13031-RA	12-CG13031-RA_1	CAGCTGTGGATCCAGCACTGTTTCCTTCGGCCTCTACTTTCGGACTCTATCCAGGATCAGGTGGA	65	369	59	247	FBgn0036655	CG13031
ID100003074401000103	Spotting_Buffer			0
ID100003137401000104	CG1240-RA	23-CG1240-RA_3	TGTTCCACAACCTTTGATTAAGATTTAGTTGACGCATGTGTTTAGCATTACCCTAATTAGGACGGGTTT	69	1330	1040	223	FBgn0035370	CG1240
ID100004291801000105	CG4440-RA	23-CG4440-RA_3	GCAGTTTTATCCTCAAAGACGATTCATCATATACTCTTACTCCAGTATCGCTAAAGAAGCTAAAAGTGT	69	384	6	311	FBgn0040984	CG4440
ID100004330201000106	CG8907-RA	2-CG8907-RA_1	CCTGGCTGAGTAGATTGGAGAGCCGAAATGTCAAGATCGCCGAGGTTACCTTCAATAAGTCGGCCACCA	69	2381	1323	991	FBgn0038466	CG8907
ID100003680401000107	CG7992-RA	17-CG7992-RA_2	TCATATGCATCTCGTATGTGCTCAAGTTGATCTGCACCAGCATCGTGTACTTCTACTTTGTGGCGGA	67	1669	1241	363	FBgn0031004	CG7992
ID100004486801000108	CG13852-RA	9-CG13852-RA_1	GCCCATCTCAACACGTCCTTCAAGCACTTCATCTTCTTCGTGCAGGAGTTCAATCTGATTGAGCGGCGC	69	1266	963	236	FBgn0038965	mats
ID100003021601000109	Q9LU32	7-Q9LU32_1	GCCGTAGAAATGACGCGATGATGGGAATTGAGAAAGGGAAGTGGAGTGTTAGTCCCACGTGTTGGAGGA	69	330	88	175
ID100003562801000110	CG1883-RC	23-CG1883-RC_2	GTGCAGCGAAATAATAAGAGAAAAGGCCGCAATGATAATGGCAAATTACGATTTTCTTGTGAATCCAGA	69	990	86	837	FBgn0039757	RpS7
ID100003946201000111	CG1064-RA	3-CG1064-RA_1	CCGAGGAGTTTGCCATTAAACTCTGTGCGGAATTGGGATTGGGAGGAGAGTTTGTTACGGCCATTGCCT	69	1349	966	316	FBgn0011715	Snr1
ID100003757201000112	CG18273-RA	14-CG18273-RA_1	CGCCAGGATGTACGAAGGATTGGTGAAGGATCACGAGAAGTACCACAAATTTAGGGGCAAGGTGTAGGT	69	4282	4130	85	FBgn0029525	CG18273
ID100003173401000113	CG5043-RA	7-CG5043-RA_1	GCTGCTTCAGGACAATGCACTAATTGAAGGTGAGATGAGCTTTGTGGTTGGTCCAGATCAGGATGCCCG	69	1612	646	899	FBgn0032636	CG5043
ID100003036001000114	ATU18126	14-ATU18126_1	CTTGGGGTAATCGGATTGGTATCATTGGATTGGTTTACGCAGGGATCGAGAGTGGTATTGTGGCTGCCA	69	550	79	404
ID100003257401000115	CG6691-RA	2-CG6691-RA_2	GGGGTCCCATAGAAGATGAGTTCAGTCAGCTTCCCTGGTTCCGCCAGTACATAATGAGGATGTGGCACA	69	1048	276	705	FBgn0032971	ttm3
ID100003558001000116	CG18646-RA	16-CG18646-RA_1	GGCGGCGCTACTAATTGGATGGATGTGTTCCCGTATGACTGGTCCTAAGACTTATGGCTAACACACATA	69	3655	3305	283	FBgn0030444	CG18646
ID100003829201000117	CG13870-RA	3-CG13870-RA_3	GACATCCCATTTCCATTCGGGCGTATCCGGTTCCTCCGTACGTGCCCAAGATCACCTACAACTGT	65	1812	1138	611	FBgn0034506	CG13870
ID100003040801000118	Q9LJQ4	22-Q9LJQ4_1	GCGGGAAGCTAGTGAGTTTCTGAGAGAGTTACCGGAGATGAAACTCGGTAATGTTCTTCAGGAGATCGG	69	402	307	28
ID100004445401000119	CG32654-RC	23-CG32654-RC_7	GCAGGGGAAAAGTTGGTCCTACGATATTTTCAAGATTCTACAGTTTGTTCAACTTCTGTCTGTCTGTGC	69	8686	7845	774	FBgn0052654	Sec16
ID100003447601000200	CG30193-RB	23-CG30193-RB_5	TCAGCGAACAATCGGATTTTACACACTCAGCGAAACACTTACACTTCATCACATTAACACTGTCGCCCA	69	1552	1387	98	FBgn0050193	CG30193
ID100003289201000201	CG3186-RA	6-CG3186-RA_3	CGCGGCCATGCAAGATTGTCGAGATGTCTACTTCAAAGACTGGAAAGCACGGACACGCCAAGGTTCATA	69	777	192	518	FBgn0034967	eIF-5A
ID100003007201000202	X64464	11-X64464_1	TGCCCCGGATTCATTGCATCTGACATGACTGCAGAGCTTGGAGAAGACATGGAAAAGAAAATCCTGGGA	69	773	477	229
ID100004062001000203	CG3044-RA	6-CG3044-RA_1	CCGCCACTTTGGATAATGCCACCATAGTCCTTCCCGATACCCTCAGACAGGTACTACAGAACGACACCC	69	1547	309	1171	FBgn0029913	Cht11
ID100003373201000204	CG6946-RA	3-CG6946-RA_9	TTGTTCAGTTCGAAAGCCAGGACGACACTGAGCAAGCCTTGGGCCGAAATCGGGAAAAAATTGGG	65	2291	806	1422	FBgn0259139	glo
ID100003002401000205	Z49777	1-Z49777_1	ACCGGTTGCTTTGGTGGTTACTACTTGCCAACATTGGTTCAGTTCGAGCCTGGTCTCACTTCTCCTCCT	69	985	464	454
ID100004213201000206	CG1119-RA	2-CG1119-RA_1	ACGGCAGATGCCCTAAGCTTGGGTGACCTTGTTGAAAAGCGTATTCGTGCGAATTCTGCTTGGAGTCTT	69	3204	2300	837	FBgn0004913	Gnf1
IDNot_printed01000207	Not_printed
ID100003601201000208	CG32847-RB	14-CG32847-RB_1	TGCTGATCACGGCATAAGGGATGGGCAGAACGAAACACTCCTTTCTAAGTTCTTTCTCTACGTGGCCAT	69	495	396	32	FBgn0052847	CG32847
ID100004566001000209	EMPTY			0
ID100003403801000210	CG10000-RA	15-CG10000-RA_1	AGACAGTGGCAGTTAGAGCAACAGTAGCAGAAAATGCCAGCAGAAAACAGAAGTTCATGGTGTGGCTGC	69	2528	2362	99	FBgn0039596	CG10000
ID100003793201000211	CG40044-RA	17-CG40044-RA_1	GCCAGAAGATACACGAGCTGAACGCAATGAAGTCAGAAGATTAGAACAACGACAGTCACGCCGTTTCAC	69	927	24	836	FBgn0058044	CG40044
ID100003016801000212	O81842	11-O81842_1	CGCTGTCTCTGTCTATGCTCAATCAAGCAAGCTCTCAACCCCAACTTGGTTTGGAGCATAGAAGGAGCC	69	361	200	94
ID100003140401000213	CG12486-RA	13-CG12486-RA_1	GCGATGCATTCGAGAATGTGGAAGCTACAGTGAGTAAAGGACACACCAGAATACCACAATCGCTCCCGA	69	696	593	36	FBgn0036541	CG12486
ID100003948601000214	CG10691-RB	23-CG10691-RB_5	TCGCGCAGTAGCTGGGTGCATCTAGTTCCGTTAAGTTGTAACTACCTATAGCATTTACTAAGTACTTTT	69	1321	932	322	FBgn0002031	l(2)37Cc
ID100004368601000215	CG7345-RA	1-CG7345-RA_1	GTACCGGCATCTCATCCTACGGATGCGTCAAGTCAGAGAAGTCCTCACCAAATGCGGTAGTGGCC	65	1167	1073	31	FBgn0036411	Sox21a
ID100003026401000216	O04513	18-O04513_1	CCGCAGGCAATGGAAACTCACAGAACTCGCATGTTACAATCCTCTTGGGGCAAATTTCTCCTTTATGAC	69	306	189	50
ID100003486001000217	CG13576-RA	3-CG13576-RA_4	TATACGCCTTTCCCAACAACGTTTTCAGCAGTCCGGTGCAGATGATCATGAAGGCGGGATTCCCC	65	2151	1658	430	FBgn0034994	Ir60a
ID100003485401000218	CG13542-RA	4-CG13542-RA_1	GATGAGGATGAAGTGGAGGCTGGGCATGCTACAGTCCATCTGGGAGCGGGATCCACATTCGAATG	65	225	37	125	FBgn0034809	CG13542
ID100003060001000219	O04600	15-O04600_1	GCATTGACCAGTACTCTAAGAGACGGACCAGATCAAGAACCTTGTCCTCTTTGGGAACAGACAACCGCA	69	370	243	60
ID100004371601000300	CG7476-RA	1-CG7476-RA_1	CAGTTTGGGGACGGTTCGATTACGCCGATTGAAAAGCATTTAAGGGCCTGTGTTTGCAGCGTGCG	65	1477	190	1224	FBgn0035847	mthl7
ID100003211801000301	CG9372-RA	17-CG9372-RA_7	TGAAGGCATTTCTTTGGGCATTGGTGATTTTACTGGGCTATATCCCGCAGAGTACAATCGCCAAGACTG	69	1691	373	1251	FBgn0036891	CG9372
ID100004134001000302	CG11997-RA	17-CG11997-RA_1	CCCACTGCCAATTCCTTTAACAATTCCTCAAAAGGGCCAAAATCAAGACCTGCAATATCAAGGGGTCGA	69	1254	1108	79	FBgn0037662	CG11997
ID100004522201000303	CG14325-RA	2-CG14325-RA_1	CTGAGGCATGTTCCCCTCGAGAAACTGGTGCTTCGCTTGAATCCCATTCAAAGTGACGGAGCTGC	65	1332	919	350	FBgn0038531	CG14325
ID100004102801000304	CR33328-RA	15-CR33328-RA_1	CCGAGGGTCCTTGGTGAGAACAACACCAGTAGAGCCACTATATCCATCTACTATCCACCGACATCCGAA	69	2765	1458	1240	FBgn0053328	CR33328
ID100003483001000305	CG1341-RA	15-CG1341-RA_3	CGCTGCCTCCCAAGATTGATCCTACGGTTACCATGATGCAGGTTGAGGACAAGCCGGACGTCACC	65	1513	566	884	FBgn0028687	Rpt1
ID100003865201000306	CG4711-RA	3-CG4711-RA_1	GAGCTAGAGGCGTTAGCCATGATGCGTCACTTCGGAATGATGTCCATGGCAACAGATTCGCTGCC	65	1092	685	344	FBgn0002652	squ
ID100003060001000307	O04600	15-O04600_1	GCATTGACCAGTACTCTAAGAGACGGACCAGATCAAGAACCTTGTCCTCTTTGGGAACAGACAACCGCA	69	370	243	60
ID100003411601000308	CG10139-RA	8-CG10139-RA_1	TGCATCGGATCAGTCCGTCGACTACGAGGAAATCATTGAGAACCTGGCACTTTACGAACCAGAGCAGGT	69	844	406	371	FBgn0033951	CG10139
ID100004525201000309	CG14462-RA	3-CG14462-RA_1	TGCCTGTAGTTCCGGTAGCATTTCCCCGGTGCCCATCATACCCATCATCTCCATCAGTCACGATG	65	258	87	108	FBgn0085413	CG34384
ID100003050401000310	L22585	16-L22585_1	GAGTCCGAGAAGCTGACATAGACTAGCCTGAATGAGAAAATCAGCTGTGTTCGAATAGTGCCTCCCTGT	69	487	280	140
ID100004294201000311	CG4488-RA	6-CG4488-RA_2	TGGCATGGACAGCGTCTATGAAGAACTGCGCCATTCAGAGAATCTGGTTACGTACAAGATCGGCGACCT	69	2403	1380	956	FBgn0011737	wee
ID100004172401000312	CG3861-RB	2-CG3861-RB_1	GCTGCTGCAGTACTACGGCATGAAGGAGATGAACTACTACACCGTGTTGTTCGGCGTTTCCCGTGC	66	2506	1505	937	FBgn0086133	kdn
ID100003101401000313	CG5501-RD	23-CG5501-RD_1	ATTGATAGTTCAGGCATCTACGTAATTAAAGCTGGAGTTGAGTTCTAGAGCTTCAGCGATGTCACATGC	69	5285	5069	149	FBgn0039157	Myo95E
ID100003012001000314	O49366	20-O49366_1	AAAGAGGCCCCATGCTCTGTCTGGTGTCAGCGCTACATGGTCCAGGACAAGTATGGACTTCCCCACCCC	69	343	43	233
ID100003942001000315	CG10580-RA	3-CG10580-RA_3	GCCGGTCACCGAGTTGGATGACATTTTCATCAGCGTAAAGACGACGAAGAACTATCACGACACCCGGCT	69	1964	634	1263	FBgn0011591	fng
ID100003327601000316	CG5423-RA	6-CG5423-RA_3	GGCAGCAATAACAACAATCACCAGGGCAATGACTACCAGTCGACCGGGATGTACTCCGCTCCACC	65	4243	3264	916	FBgn0041097	robo3
ID100003483601000317	CG13455-RA	5-CG13455-RA_1	GTGGGAAAGGACCAAGGATGAACCTGAGCACCCTTCTGAGGAGTGTGAGCAACGGTCTTGGCTTC	65	1447	157	1227	FBgn0036498	CG13455
ID100003069601000318	CG9075-RB_00240-00478	2-CG9075-RB_00240-00478_1	CAAGCCGTCGAAATTCAGGATATAAGTTTACCTAGTCAATTCTTTATTGTTGATAATGGATGACCGAAA	69	1910	3	1840	FBgn0001942	eIF-4a
ID100003293401000319	CG31937-RA	12-CG31937-RA_1	GCTCGATCTCGACGAGCATAAGACGCATCTCAACACGGTGCTCAATCACTTTCATCGACTGGATGTCCT	69	1127	368	692	FBgn0031360	CG31937
ID100003045601000400	Q9XIB8	12-Q9XIB8_1	AGACGAGGCGAGATCTTCAAAGCGGTTTCTTGTAGAACGCCAGCGACAACCATACCGATGACTAATGGA	69	396	2	327
ID100003903601000401	CG9204-RB	3-CG9204-RB_3	GCTGGGAGACTCGGCCTCCTACTCAACGAAATCCCTTACCCAGGAAAAGACACTTCGCGACTTCTTGAA	69	1634	711	856	FBgn0025720	Ate1
ID100004018801000402	CG8434-RA	23-CG8434-RA_3	GCCTTTGCTATGGAAATAGGACAGCTAGAGAAACATACCAGTGTCTTCGTAATTTATGAAATTAATCGT	69	4187	3711	409	FBgn0034083	lbk
ID100003178801000403	CG5142-RA	7-CG5142-RA_1	AGCCCAGGCATTGGATTACACATCCGAGATTGTAGAGCGAGGAATGCGCAATCATCCAGAGCTTGGAAT	69	1959	570	1322	FBgn0032470	CG5142
ID100003367801000404	CG6652-RA	3-CG6652-RA_2	AAGGACAGTGCCGAAGACAAGAGTGGACCCAACACTCCACCTAGTCAAATCGAACGACAGGTGGG	65	2252	1208	981	FBgn0036687	CG6652
ID100003026401000405	O04513	18-O04513_1	CCGCAGGCAATGGAAACTCACAGAACTCGCATGTTACAATCCTCTTGGGGCAAATTTCTCCTTTATGAC	69	306	189	50
ID100004176601000406	CG4818-RA	6-CG4818-RA_3	GCCACTAATCTGCCAAAGGCTAAAGTTCCCCAGGAGTCGCTAGAATTTAGTCCCAGGAGCGCGTCG	66	1078	342	672	FBgn0036617	Cpr72Ea
ID100003833401000407	CG14031-RA	3-CG14031-RA_1	CATCATGAGAGACGCACGGCATTTCCCGAAACCAAATCAATTCCTGCCCGAACGTTTTCTGCCCG	65	1587	1265	259	FBgn0031695	Cyp4ac3
ID100003949201000408	CG10699-RA	11-CG10699-RA_1	ACTTCGGTTTGCCAAAAGGTGGGCTTAGCTTGAAGATACACCTGACACGGCTTGAATGTTACTAGGCGT	69	2577	2055	455	FBgn0002023	Lim3
ID100003869401000409	CG5122-RA	3-CG5122-RA_1	GAATTCTTTCGGTCCAAGGGTTACGTCCGATCGGTGACCTTCCAGCTCTTCACCTCCCAGGTAGC	65	3986	3590	333	FBgn0032471	CG5122
ID100004059001000410	CG30387-RC	18-CG30387-RC_1	TGGAACAGCAGGAGGAAGAGGAATCAGCCCCTTTCGTCTTTACAGTGCGAAAATGACACAATCTTCTCT	69	5642	5325	250	FBgn0050387	CG30387
ID100003565201000411	CG1919-RA	13-CG1919-RA_1	CGTTGACGACCTCACAAAACGGCTGATCGATCCACTGACGAAGCCTGCTAAAATACTCAGTACCACAGT	69	1133	701	365	FBgn0035281	Cpr62Bc
ID100003903001000412	CG9188-RB	2-CG9188-RB_2	AGCGTCGCCAAAATCAGATAAAGCAGCCATACGCCAACATAGTCAGTCCCATACGCACCTACACCCAGA	69	2222	1603	552	FBgn0031878	sip2
ID100004256401000413	CG12773-RA	3-CG12773-RA_1	CCAACTACCACCACTCGTCCGTTATCGAGGGTCGCCTCATAGATGACATCTAGACCGAGTCCAGGGTCT	69	3618	2575	976	FBgn0024365	CG12773
ID100003099601000414	CG5475-RB	16-CG5475-RB_1	GTCGCTTCTGATCGATCTGATCCACTGACGATCTGATTCATGAATGCCTAACACGCATCGGAATGGAGT	69	1691	193	1431	FBgn0015765	Mpk2
ID100004251601000415	CG12661-RA	6-CG12661-RA_1	TTGTGACAATTCGAGTTTGGAGGAGAAGCGAGAACGCGTTGACAATGCAATCCTAACCGCCATGGAGGA	69	396	6	323	FBgn0030071	CG12661
ID100003714001000416	CG8771-RA	2-CG8771-RA_1	GGTCGCTTCGCAAGCCATCTGTATAATTCGCTCACCGAACCTCGAAACGCTCTGGAAGCAAATCGTGC	68	5562	4965	531	FBgn0033766	CG8771
ID100004210801000417	CG11147-RB	2-CG11147-RB_3	GGCCACAACCGTTGGCTATTTGCACTTTGCCCAGAACTTCAGCGATTCGATTCTCTCGGTAATGGAGGA	69	3030	1691	1272	FBgn0031734	CG11147
ID100003334201000418	CG5905-RB	3-CG5905-RB_1	GAACATGACCCACGATCAGCTGTTCTTTCTCAACTACGCCCAAATCTGGTGCGGATCCATGCGGC	65	3391	2798	530	FBgn0029843	Nep1
ID100004326001000419	CG8816-RA	13-CG8816-RA_1	CCTGGAGCGGGGAAATCGTATTTATGCGAACGTATAGCCTCCGAACTAAAGTTTGAGTGGCTGGACTGC	69	735	193	475	FBgn0033754	Ak6
ID100004026001000500	CG8584-RA	14-CG8584-RA_4	GGACGGGATATAATGTAAGACAGCGAGCCGACTCCACTAGCCTGTGCATTGAAAAAGAAAGGACTCGGG	69	1103	92	944	FBgn0033322	CG8584
ID100003603001000501	CG32922-RA	1-CG32922-RA_1	GCGTTCGGTCGCGAGATACCTGGCTAAGTGGAACCCCAAAAAAAGATCCCTGGATCGGTACAAACTCGA	69	1460	23	1370	FBgn0037820	CG14681
ID100003142201000502	CG12525-RA	3-CG12525-RA_1	GGGTTCAGAGTGCCGGTATTGTGGAATATTGGAAGCATCAAACTCTGCGCGAGATGATCACCATGGGCA	69	1275	1133	75	FBgn0036010	Ir67a
ID100003012001000503	O49366	20-O49366_1	AAAGAGGCCCCATGCTCTGTCTGGTGTCAGCGCTACATGGTCCAGGACAAGTATGGACTTCCCCACCCC	69	343	43	233
ID100003906001000504	CG9249-RA	16-CG9249-RA_1	TGCGAATGCTATGATGCGGTGATAGTGTCTGAAGTTCTGGAGCACGTCAAAGATAAAGTGTCCCTGCTG	69	1045	512	466	FBgn0032922	CG9249
ID100004481401000505	CG13724-RA	14-CG13724-RA_1	AGGTTCAGACTATACCCACAGCATTATTGTCCGCCTTGACTACCAAGAAACCACATACGGTGACCACCA	69	1653	986	600	FBgn0036707	CG13724
ID100003751801000506	CG18110-RA	14-CG18110-RA_6	TCTACTACTGGGTGCAGACCTCCATCGAAAGGACTGACATGCATGTATCCGAGATCGATTTCCCAGCCG	69	1374	194	1113	FBgn0039677	CG18110
ID100003980401000507	CG8046-RB	2-CG8046-RB_2	TGGTGTCTTGCAAGCACTTTCCCCCCTCATATCTTCCACCTTGTACGTTGCGATCTACACCCGTACACT	69	2310	1423	820	FBgn0033388	CG8046
ID100003036001000508	ATU18126	14-ATU18126_1	CTTGGGGTAATCGGATTGGTATCATTGGATTGGTTTACGCAGGGATCGAGAGTGGTATTGTGGCTGCCA	69	550	79	404
ID100003872401000509	CG5292-RA	2-CG5292-RA_3	TGCACACTCTGGGCGTCAAGGAGATCATCTACGGCTGTGAGAACGATCGTTTCGGAGGAAAGACG	65	1186	386	737	FBgn0038491	CG5292
ID100003867601000510	CG4913-RA	2-CG4913-RA_2	AAACAGCATGTGACCGGTTCAGAGAAGTCATCAACGGTCGACCCATCGCCTAAACTAGAGGGGGC	65	3178	1815	1300	FBgn0026441	ear
ID100003026401000511	O04513	18-O04513_1	CCGCAGGCAATGGAAACTCACAGAACTCGCATGTTACAATCCTCTTGGGGCAAATTTCTCCTTTATGAC	69	306	189	50
ID100003679801000512	CG7886-RA	3-CG7886-RA_3	GACATGCACATGGAGTCGTCGTATATGTCCCGCTCCGAAGAACTCTCCTCAACGGACGTTACGCTGG	67	3439	2794	580	FBgn0038248	CG7886
ID100003488401000513	CG13687-RA	6-CG13687-RA_1	CAGCAGCCCGATCGCAGTACATCGAAAATGCTCAGTGCCCTATTCGGATTCAGTCCCAGCACTCC	65	639	199	377	FBgn0013323	Ptth
ID100003905401000514	CG9243-RA	3-CG9243-RA_1	TGACGCAACGCAAGGAACTAGGTGTGCTGGCCAGAAATTGTCCCCATCTTGCTCTAGATCTGGGAAAGA	69	2242	831	1344	FBgn0032926	CG9243
ID100003007201000515	X64464	11-X64464_1	TGCCCCGGATTCATTGCATCTGACATGACTGCAGAGCTTGGAGAAGACATGGAAAAGAAAATCCTGGGA	69	773	477	229
ID100003795001000516	CG4009-RA	1-CG4009-RA_1	TGGCAACTGCTTACCTGGATCTCTCCTCCATCTATGGCAACAATCCCTCGCAAAACAGAAAGGTCCGCT	69	1872	695	1110	FBgn0038469	CG4009
ID100004290001000517	CG4413-RA	3-CG4413-RA_2	AGCCGGTGCCAAATGAGATCGAGGAGGCTGAAACCTATGCTGAATACGAGGAATACGAACTGCTCACCA	69	1519	590	862	FBgn0038767	trem
ID100004371001000518	CG7439-RC	3-CG7439-RC_2	GAACCGTGGTCGATCGCACCATTGTGCATCCTAACGAGATGCAGTTCTTCATGGTCAGCCACCAG	65	4059	3395	601	FBgn0087035	AGO2
ID100004441201000519	CG32581-RA	1-CG32581-RA_1	CGCGTCCCAATCGCAAACTCTGTCCCGTTTGTAAGGCTGCCGTTGATAAGGATAAGGTCATACCGCTGT	69	900	689	144	FBgn0052581	CG32581
ID100004249201000600	CG12594-RA	3-CG12594-RA_1	GCTGGCATCAAGTGGCCATCAGCATACAGAACGGCGATTTCATATCGATTTACGTCGATTGCGCGTGGA	69	2061	1784	210	FBgn0037941	CG12594
ID100004174801000601	CG4324-RA	2-CG4324-RA_1	AACAAGGAGAGCCATCCCAATGAGTGCGTCACCTTCATGACCTCCGACTTTATGGACCTGCTGTGG	66	1753	1208	481	FBgn0034956	CG4324
ID100003522001000602	CG16739-RA	3-CG16739-RA_3	GCCGCCATGAAGTTCTATCCGAATGCAGATGTCTGGTTCTGTGTGGACAAGACCAGCTGCTTGAACAGC	69	685	74	544	FBgn0034505	CG16739
ID100003450001000603	CG30289-RA	7-CG30289-RA_1	GGAGGCCCATTGAGCTCGAAATTTCATTATGGCAACAGGCTTCTGAGTTTCCAGTACGGCTTGGTCAGC	69	1107	673	367	FBgn0050289	CG30289
ID100003334801000604	CG5925-RA	14-CG5925-RA_1	CTACAAGACGGCCGAATGGGGTTGCTACTCCCTGAATATAACGACGGCCTTCATCGACTTGTTCG	65	1086	858	165	FBgn0043043	desat2
ID100003031201000605	U74610	13-U74610_1	TCCAGCTCACGACTACAAAGGTTTCGAGGTAAGTACAGTTGGAGAAGAGATGCAACACAACCCGCGTCT	69	940	632	241
ID100004248601000606	CG12585-RA	1-CG12585-RA_1	GCCCTCGATTTCAATAAGACCGTCGTCCTGTGGCCCTGTCCGCGAATGAAAGTGAGTACGTCCTTAGTT	69	324	253	4	FBgn0085386	CG34357
ID100003519001000607	CG1656-RA	23-CG1656-RA_1	CCAATGGACATTTAGGGAACCGAGGAATATTTGAGCTTTCACCAAATAAATTTGAGTTTTAACAACATG	69	1105	1037	1	FBgn0040093	lectin-46Ca
ID100003754801000608	CG18214-RF	23-CG18214-RF_12	TTGGCGAAAGAATTCCAAATGATAAGGCAGGAAGCTTAAAGGCAAGCAAGAACAACAAACGAAAGTATG	69	2961	2091	803	FBgn0024277	trio
ID100003826801000609	CG13784-RA	3-CG13784-RA_3	AGCATAAACGCGGATCTTCACCAGTGGACAACTCCTTATGACGAAGTGTCTCGCTGGTCGCCTGG	65	3504	2366	1075	FBgn0031897	CG13784
ID100003481201000610	CG13243-RA	2-CG13243-RA_2	TATCATTTCGGCGCTATTGAGACCGATTGAGCCCTCGGACGATCAGTACAAGGTGTGCGACTGGG	65	1340	183	1094	FBgn0028903	CG13243
ID100004100401000611	CR32646-RA	17-CR32646-RA_1	TCGTACGTGTTCGTTCGTTGCTTTCGTTCGGTTTGATTCCATTCGGTTGTGTTTCTCGTTCGAGAACAT	69	1208	3	1138	FBgn0086675	fne
ID100004215601000612	CG11265-RA	17-CG11265-RA_1	GGAGAGCGACGCAGACCTACTAAGCCTAGTGTTAGGAACTTTGCCTCTGATCGCGCTAAATGTATTTCA	69	4161	3741	353	FBgn0030049	Trf4-1
ID100003519601000613	CG1664-RA	11-CG1664-RA_2	ATGATGGTTTTCACCGTGACGGGATTATTCAAAGAGCTGAACGACGAGACCAACAATCCCGCCTCCATG	69	3283	1933	1283	FBgn0003321	sbr
ID100003987001000614	CG8178-RC	16-CG8178-RC_1	AACCTGTGAACACATTGATTACGACGTACAGTTGACGAATTTTCCCCTGGAACTGAATATGCCGGTGGC	69	1662	1260	335	FBgn0024319	Nach
ID100003559801000615	CG18741-RA	8-CG18741-RA_1	ATGGATGGTCCAAGGGATGGTTAGGTGGGGAGGGAACAGAGATGGGGGAATTTCAAACAAATGGCAATT	69	4993	4612	314	FBgn0015129	DopR2
ID100003102001000616	CG5516-RA	23-CG5516-RA_2	ACCGATTTGTGGTCTGTAGTATGTAGCTTTACTAGTTTAGTTTTCCCACACTTACACCGAAAATGAACA	69	803	702	34	FBgn0038389	CG5516
ID100004138201000617	CG12065-RA	23-CG12065-RA_1	GGGGACCACTATTCGTAAACCAAAATGTGCATAGATTGCATCATATATAATGTATGTTCGCGTAATATT	69	2762	2550	145	FBgn0030052	CG12065
ID100003002401000618	Z49777	1-Z49777_1	ACCGGTTGCTTTGGTGGTTACTACTTGCCAACATTGGTTCAGTTCGAGCCTGGTCTCACTTCTCCTCCT	69	985	464	454
ID100004141201000619	CG12124-RA	16-CG12124-RA_1	GCTCCGGAAGATCTCTCCAAATCCACTGAAGGAGCAAAGACGAAGACCCAAATCAAGGCAAATACCAAG	69	5974	4663	1244	FBgn0260789	mxc
ID100004099801000700	CR32028-RA	14-CR32028-RA_1	GGGAAGTGGGAGACAGAGCGATAAATGGAGGAGAAGCGAGGAGAGCTGAATAAAACCGATCAAGCAACA	69	1706	1142	497	FBgn0062463	CR32028
ID100003216601000701	CG9465-RA	14-CG9465-RA_1	ACGTGAATTGATGAAACGTGTGAAGGATAAACGCGAGGACTTCGTTTCCGACTTAAGCCGACAGCCTGT	69	2829	2034	728	FBgn0032067	CG9465
ID100003064801000702	Q9LZJ2	14-Q9LZJ2_2	CACGCACAAGCCTTCGTCCTTGATCCCGCACATACCGAGTTCATTACGGAGGTTAGATATCTCATTGGT	69	404	228	109
ID100004570801000703	EMPTY			0
ID100003790201000704	CG3948-RA	12-CG3948-RA_1	CAGGTTCTGCAATCGGCACGTGAACAACTCAAATGGTCCATTCTGAAGTGATGTGAAATGGGGTGGCGG	69	690	508	115	FBgn0040512	zetaCOP
ID100004407001000705	CG13063-RA	1-CG13063-RA_1	TCTGCTCTCCTCGCCGTAGCTGTCGCTCGTCCCGGTCATCTTTATGAGTCTCCTCTGGTTTATGC	65	390	22	305	FBgn0036601	CG13063
ID100003715801000706	CG9201-RB	6-CG9201-RB_4	TGGAGATTGTGCGCTTCTGGTTAATTTTCCTCATCAACAACCTGCACGCGCACATTATGGAGGCCGTG	68	3451	2822	563	FBgn0026433	Grip128
ID100003055201000707	AB007987	3-AB007987_1	TGGCATGGAAATGGGATTCAGATACGTAGCATCAGGACCAATGGTGAGGTCGTCGTACAAAGCGGGAGA	69	1149	948	134
ID100003826201000708	CG13744-RA	18-CG13744-RA_6	GCGGACATAACCGTGTACCTGGGAGAGCTGGACACGCAGGATCTGGGTCACATACACGAACCGCT	65	1170	565	542	FBgn0033363	CG13744
ID100003060001000709	O04600	15-O04600_1	GCATTGACCAGTACTCTAAGAGACGGACCAGATCAAGAACCTTGTCCTCTTTGGGAACAGACAACCGCA	69	370	243	60
ID100003871801000710	CG5263-RA	3-CG5263-RA_1	GGGAGTGCTCACCAACAACGGATCTAACGACAACCTGGTATTGGAACGCAATCAGCAGTCGCAGC	65	4444	3302	1079	FBgn0016070	smg
ID100003867001000711	CG4882-RA	2-CG4882-RA_2	GATATCGGTGCTCCGTAATCCCATCCAGTACGGGCTCTTTGTGGACCAGTTCTCTGGCTGCTTCC	65	1428	402	963	FBgn0025336	CG4882
ID100003055201000712	AB007987	3-AB007987_1	TGGCATGGAAATGGGATTCAGATACGTAGCATCAGGACCAATGGTGAGGTCGTCGTACAAAGCGGGAGA	69	1149	948	134
ID100003677401000713	CG7158-RA	3-CG7158-RA_1	GCTACACTACACTGAAGGCCGCATATGAGCACGTGACGTCGAGAGCTCTGCAAAAAATCCCCTGAGC	67	5039	4630	344	FBgn0037116	CG7158
ID100003074401000714	Spotting_Buffer			0
ID100003365401000715	CG6499-RA	15-CG6499-RA_3	GCCGATCTAACGGAGCATCGGATTCGGCACTCACAAATCGGTTTATCGCGAGCCATCTCAGCGTT	65	1956	1534	359	FBgn0038309	CG6499
ID100004482001000716	CG1373-RA	23-CG1373-RA_2	TGTCCATCAAAGGACTCTACCAGGATAACGCGCGTTTAATTATACACACTTATTTATTTACCAGCCATA	69	385	294	24	FBgn0000279	CecC
ID100003447001000717	CG30184-RA	1-CG30184-RA_1	GCTCGGTGATCATATGCTTCATATCACTGATTGGAGCTTTCTACGCCGAGCGGCCGACGATGAAGCACG	69	672	146	459	FBgn0050184	CG30184
ID100003103801000718	CG5557-RA	23-CG5557-RA_1	ATCCTTCCAACTTCCAAATTCATCATGAAACTTGTATACGATTCGGCCAAAATCAACTCCATCACTGCC	69	3246	2700	479	FBgn0010768	sqz
ID100004363801000719	CG7056-RA	18-CG7056-RA_1	AAAGGCGGCCAGATCAGATTCACCTCCCAGCAGACCAAAAATCTCGAGGCTCGCTTCGCCAGCTC	65	819	430	326	FBgn0038852	CG7056
ID100003641401000800	CG12768-RA	11-CG12768-RA_1	GCTGCAGCCCGAACCAAAGAGTAGTCTGCCAGTGACTATTCCCAGTCTAAGTCTCACCCTCAGCC	65	1688	662	963	FBgn0037206	CG12768
ID100003295801000801	CG32006-RA	23-CG32006-RA_7	ATGATAGCGCTGGGTATGATCGAAACGACGATATCTTAGAAAACCTTCTTGATGTTTGTGTTACGCCTT	69	1692	1338	287	FBgn0052006	CG32006
ID100003795601000802	CG40115-RA	15-CG40115-RA_1	CGCGTCGAGTTGCGAAAGTGCGTCGAAAAATTTTAACTTGCGGTCATACGGAATTTTTTTGTCGCGCGA	69	561	59	435	FBgn0058115	CG40115
ID100004447801000803	CG32700-RB	9-CG32700-RB_1	ACGGATGAATTCGGTTGGACACTGGGCAATACAAACAACCAAATGCCTGGAAACTCCGAACCAACTCGA	69	1857	1611	179	FBgn0052700	CG32700
ID100003327001000804	CG5389-RA	3-CG5389-RA_1	TAGGCGAGGAGCACTACAATGTGGCTCGAGCAGTTCAGAAGACTCTGCAGGCTTACAAGTCGCTG	65	2038	1440	535	FBgn0036568	CG5389
ID100004217401000805	CG11301-RA	16-CG11301-RA_1	GCTGTGGACAGTTTGCTATTCCTTGATGGAGCCATGAACTTTTGAACACCCCCACAAATGAAACTGGAT	69	634	424	143	FBgn0034726	Mes4
ID100003031201000806	U74610	13-U74610_1	TCCAGCTCACGACTACAAAGGTTTCGAGGTAAGTACAGTTGGAGAAGAGATGCAACACAACCCGCGTCT	69	940	632	241
ID100003982201000807	CG8083-RA	23-CG8083-RA_1	AGTTGGGTCGAAAGAATGTTACTCAGTTTTAGTTCCTTAAAGTTGTAGTTCGTGATAATTAGCTGATCA	69	2108	1994	47	FBgn0025709	CG8083
IDNot_printed01000808	Not_printed
ID100004369201000809	CG7377-RA	1-CG7377-RA_1	GAAGTACTCCTGTGTTTTGCTCCTTTTGGCCACTGTCGCCTGTTTCCTGGTGAGCCTGTCCAGTG	65	285	3	219	FBgn0036176	CG7377
ID100004486201000810	CG13830-RA	3-CG13830-RA_3	TTGCAGGACAAAGAGGACAATAACCGGCACAACAACCACATCAATGCCCAGTACACTTTCACGCCCGAG	69	2354	1433	854	FBgn0039054	CG13830
ID100003598801000811	CG32800-RA	23-CG32800-RA_1	GCCCTTTGTTGCTATTTTATTCGTAGTCACTTAAGAATCCAATAAACACCGAATCCTTTCGAACTATAT	69	1759	1685	7	FBgn0053548	msta
ID100003639001000812	CG12626-RA	12-CG12626-RA_1	TCCAGAAGGCTCCCATCAATGCCATCATCGAGGATCTCAGCGACAAGCCCTGCTACTGTGACCAC	65	267	125	79	FBgn0259241	CG42339
ID100003557401000813	CG18628-RA	23-CG18628-RA_1	TGACGGCAACTTCATCGATCTTAAACCGCCTTTAACTTTTAATAAAGAGCAATATTGAACAAAGAACAT	69	316	244	5	FBgn0036091	CG18628
ID100003639601000814	CG1265-RB	17-CG1265-RB_6	CTCAGAAGCTGCAAATTTCGAATTTCGACGGTCGCTATGAGTGGAGCTCTCGGAGATGTGGTGTC	65	832	6	763	FBgn0035517	CG1265
ID100003834001000815	CG14069-RA	22-CG14069-RA_1	TGAACACAGCGACCACAATTGCCATCGGATTGTTAATGTTCATCCCACTGATCCTGATGCAGCTG	65	306	2	241	FBgn0032315	CG14069
ID100004479601000816	CG13676-RA	8-CG13676-RA_1	GCAGCGGCAATATGCTAGCGCCTATAATCCATTTGCCTATCAGCCAGCGTATCAATCACCAACATCCGC	69	3572	2548	957	FBgn0035844	CG13676
ID100003055201000817	AB007987	3-AB007987_1	TGGCATGGAAATGGGATTCAGATACGTAGCATCAGGACCAATGGTGAGGTCGTCGTACAAAGCGGGAGA	69	1149	948	134
ID100004021201000818	CG8487-RB	12-CG8487-RB_1	GCAGCAGCGGACATCTATCAGGAGTATGTGCAAAATCCGTACAACCTTACGTTGCAACAGCATCCCCAA	69	6278	5728	483	FBgn0033714	garz
ID100004572601000819	EMPTY			0
ID100003370201000900	CG6789-RA	3-CG6789-RA_4	ATTTTGTCAGCGGGTCAATGAATTGATTGCCAGTGGTGAACGCCAAAGGGATGAGATTGCGGCGG	65	1092	378	651	FBgn0029745	CG6789
ID100003406201000901	CG10050-RA	14-CG10050-RA_1	CTGCGACAGGTGAAACTCATCGCCGTGGGTATAAGTGACTACATCATCCGTACACAGCCTACTGAAGGA	69	1888	527	1294	FBgn0037492	CG10050
ID100003409201000902	CG10098-RA	2-CG10098-RA_1	CGCGAGAAAAGCACGGATAAAAATGACCAACGGTGACTGCTTTGTTGTTCTGCCCGAGAACTGTGCCGA	69	1541	89	1385	FBgn0037472	CG10098
ID100003050401000903	L22585	16-L22585_1	GAGTCCGAGAAGCTGACATAGACTAGCCTGAATGAGAAAATCAGCTGTGTTCGAATAGTGCCTCCCTGT	69	487	280	140
ID100004179601000904	CG5362-RA	9-CG5362-RA_1	AAGGTGACCGCCAATGGTACCGTTAAGTCCGTGGTGGATGCGATCAACGATAATGGCTACCTGCAG	66	1183	677	442	FBgn0032237	CG5362
ID100004210201000905	CG11138-RB	15-CG11138-RB_1	GGCGACAACACACTCCCCGGATAATATCTGGCATCTAAAAACTCTCGACACTTCTCTGTTGGGGTCACA	69	2593	1368	1158	FBgn0030400	CG11138
ID100003288601000906	CG31861-RA	16-CG31861-RA_1	TGAGCGTCGAAGAAAAGCAAGCCTTTCAAAGAATCGGCACAATTCAAGAAACTCCAACACACGTGCATT	69	608	397	144	FBgn0051861	CG31861
ID100003910801000907	CG9338-RA	2-CG9338-RA_4	TCCGAGTGTGGAAAGGACATCAAGTCAGACAGTAGCCTCGTTTTGGATTGCACCAAGATGGCTCCACCT	69	677	169	441	FBgn0032899	CG9338
ID100003139801000908	CG12460-RA	1-CG12460-RA_8	GGTGGACCAGAATATCAAGGAGGTGCAGGCAATTAAGGAGGCCAAGGAAATCAAGGAGGAGCCGGAAAT	69	924	384	473	FBgn0040045	CG12460
ID100004179001000909	CG5210-RA	24-CG5210-RA_2	AGAAAATGCTTGATCAAGAAATATATTTGTCCCATTTATATTTGTAATGTCATAAAGTGCCTCAGA	66	1548	1473	11	FBgn0013763	Chit
ID100003672601000910	CG5738-RB	14-CG5738-RB_1	TCCGCTGCGAATTAAGACCATCTAACGGTGAACCTTTCGGTCACTAGTCCAAATTAAGCCTCCTGCC	67	1603	265	1273	FBgn0022238	lolal
ID100003255601000911	CG6664-RA	23-CG6664-RA_8	CTCTCGCACAGGGATACAGAAAAATCATGACTTATTCACACACTTTCACACGAAAACACACTATATTCA	69	2620	2061	492	FBgn0036685	CG6664
ID100003021601000912	Q9LU32	7-Q9LU32_1	GCCGTAGAAATGACGCGATGATGGGAATTGAGAAAGGGAAGTGGAGTGTTAGTCCCACGTGTTGGAGGA	69	330	88	175
ID100003255001000913	CG6656-RA	17-CG6656-RA_1	CCGACCGATTGCAAAACATAAGATGCCTTCCAGACTTTGTTGAAAGTGTGTGTCGTTCTGGGTTGTTGT	69	1532	1355	110	FBgn0038912	CG6656
ID100003754201000914	CG18208-RA	27-CG18208-RA_1	GGGATGGCCGGTATCCCAGTGGATATACGCTTACGCACATCGTGATCGCCTCCATTATTGTGACGATCC	69	1941	305	1569	FBgn0038653	CG18208
ID100003521401000915	CG16732-RA	8-CG16732-RA_2	ACATCCTGGGTATATTTCCCTACCGCCACATTTCACCCTTTTTTGTGATGCAGCCTTTGGTGCGGACTT	69	1560	74	1419	FBgn0039086	CG16732
ID100004254001000916	CG12721-RA	23-CG12721-RA_3	CCTTTGTCATCAAACGGGGACTATTGAATAAGCACATTAACTGGCAGATTCTCGACAAGATCATGGCAG	69	812	465	280	FBgn0030373	CG12721
ID100004440601000917	CG32572-RA	23-CG32572-RA_4	ACATTGTAGGCCACAAAGTGAACTAATTATTGCAACATCCTGCGATTCTTATCTCTACTGCCAATCTTT	69	2271	2021	183	FBgn0052572	CG32572
ID100003870001000918	CG5165-RA	2-CG5165-RA_2	GGTTCCCACTGGATGGAAGTACTTCGGTAATCTCATGGACGCCGGAAGGTTGTGTCTGTGCGGAG	65	1871	1168	640	FBgn0003076	Pgm
ID100004095001000919	CG9973-RA	14-CG9973-RA_1	CGAGAAGCTCACCGAGAAGAAGGTAAGTCTGCTCACTGGTTTTCCATTCTCAGATCCTGTCCCACCGAA	69	2262	2058	137	FBgn0035378	CG9973
ID100004565401001000	EMPTY			0
ID100003135601001001	CG12373-RA	11-CG12373-RA_1	CGCAAGCCAGCACTGAATACGTGATCAACCGGAATCCACGGAACTTGGAAAGATTACGCATTGCCTACA	69	775	223	485	FBgn0026741	mRpL18
ID100004292401001002	CG4452-RA	23-CG4452-RA_2	CTGTTCCAACTCCCTCCTTCCAAATGTAACCCAATCATCAGTTAGAAAATGTAATTCGAATTCAACTTA	69	1726	1561	98	FBgn0035981	CG4452
ID100003985201001003	CG8136-RB	15-CG8136-RB_4	TGCACAGCGAGGTTCTGTTTCACAAGGAACTGCAGATCAAGGAGAACATGATCAAGGTGTACGAGGACA	69	1623	1407	149	FBgn0037616	CG8136
ID100004097401001004	CR30298-RA	3-CR30298-RA_1	CGTGGCTTAGTTGGTTAAAGCGCCTGTCTAGTAAACAGGAGATCGTGAGTTCGAATTTCGCCGGGGCCT	69	74	6	1	FBgn0050298	tRNA:CR30298
ID100003718801001005	CG9926-RA	2-CG9926-RA_3	CCAAAGTGGCTCGCAAAGAGGTCGTCGACTACGAGAAGAATCTGCATCGACTTGGAGTGGTCCAGCAA	68	915	212	637	FBgn0038190	CG9926
ID100004327801001006	CG8850-RB	1-CG8850-RB_1	GGCACCTGGTCTGATGTTCCTGGTCCTCGTCTATATGCTCTTCAGCTACGAACCTCTGACGTACCGAGG	69	2225	1738	420	FBgn0033708	CG8850
ID100003097201001007	CG5445-RC	13-CG5445-RC_1	AGGACCCCCCTTTCGTTACTCCTCCCACTATTCCCACTCCTTAATTTCGGTGTCAGACAGATCAGCTTT	69	1666	1286	313	FBgn0030838	CG5445
ID100003637201001008	CG12511-RA	1-CG12511-RA_1	CAGGATCAGTCCCGGGGGCAGCTAGAGGTCAGAGAAATATCCCTGGAGCCAGTGAATCTTAACCG	65	366	199	104	FBgn0031729	CG12511
ID100003012001001009	O49366	20-O49366_1	AAAGAGGCCCCATGCTCTGTCTGGTGTCAGCGCTACATGGTCCAGGACAAGTATGGACTTCCCCACCCC	69	343	43	233
ID100004063801001010	CG30487-RA	3-CG30487-RA_1	TGACGGTCCCAAGGGTGGACAAACTACAGGATCTGGCTAAATCGATCCCAACGGATCCCGATACAGTCT	69	678	441	170	FBgn0050487	CG30487
ID100003176401001011	CG5096-RA	9-CG5096-RA_1	GTTCTGGCCAAAGATGTCAAATGTGGCGGTCCGAACAAGTTAAACGATGTTACGCTGCTCAGAGTGGCG	69	1666	1294	305	FBgn0032235	CG5096
ID100004018201001012	CG8421-RA	2-CG8421-RA_1	TGGCTGTGGAGACCCTGAAACTTTGGCCCAACAATGCAGTGGCTCAACTTCATTATGGACTAGCACTCA	69	2750	1637	1046	FBgn0034075	Asph
ID100004524601001013	CG14430-RA	2-CG14430-RA_1	AGTGGTTCGAGCGATACGACATACCGGACATTCAACCCCAAAATTGTTCCAGTGTCCATGGCGCC	65	714	238	413	FBgn0029927	CG14430
ID100004484401001014	CG13788-RA	9-CG13788-RA_2	CAGGTGGTCCTGGTCATATTGGCGGTAGTTCTCCTGGATACCGTCCTTCTGACAACTGGCTTAGTTTGC	69	1359	463	829	FBgn0045495	Gr28b
ID100003175801001015	CG5083-RA	2-CG5083-RA_1	ACAAGCTCGTCACCTTCGCATAGGAAGCTGTCCACCCATGATCTACCAGCAAGTCTTCCCCTAAGCATT	69	2690	1206	1417	FBgn0038390	Rbf2
ID100003031201001016	U74610	13-U74610_1	TCCAGCTCACGACTACAAAGGTTTCGAGGTAAGTACAGTTGGAGAAGAGATGCAACACAACCCGCGTCT	69	940	632	241
ID100003756601001017	CG18265-RA	17-CG18265-RA_1	AGAATTTGTTCTTTGGCGAGAAGAGTTGCCCAAAATGAGTTGATCGCTCCGAGAAGAATTGGGATCGGC	69	6394	6225	102	FBgn0036725	CG18265
ID100004573201001018	EMPTY			0
ID100003595801001019	CG32743-RA	23-CG32743-RA_4	GGGCTTTTGACATACACCACACATCAAAAATTTGGAGCGGAGAAAGACTACTACATTCAACATTGGGGC	69	10607	9685	855	FBgn0052743	Smg1
ID100003016801001100	O81842	11-O81842_1	CGCTGTCTCTGTCTATGCTCAATCAAGCAAGCTCTCAACCCCAACTTGGTTTGGAGCATAGAAGGAGCC	69	361	200	94
ID100003678001001101	CG7275-RA	3-CG7275-RA_1	AGCACACCAAGAAGAGCAAGAAGGTGCCCTACGTCAGCGAGAAAAAGAAGCATGTGCTGAAGGAGGA	67	1490	1364	61	FBgn0036500	CG7275
ID100003040801001102	Q9LJQ4	22-Q9LJQ4_1	GCGGGAAGCTAGTGAGTTTCTGAGAGAGTTACCGGAGATGAAACTCGGTAATGTTCTTCAGGAGATCGG	69	402	307	28
ID100003562201001103	CG18814-RA	17-CG18814-RA_1	TCCACGAATTGGATATACCGAACCTGTGGAATCCCCAGTTAGATGATTGCGTATTCGTCTGCTTGAGCT	69	858	788	3	FBgn0042137	CG18814
ID100003560401001104	CG18765-RA	3-CG18765-RA_1	CGGATAGGATCGTGCACTTTGGACCACCAGTCATCCAGGCAAAGCTGAAATCCAGCCACATATATGGCG	69	1074	338	669	FBgn0042110	CG18765
ID100004135801001105	CG12024-RA	16-CG12024-RA_1	AGTTCCCCAGTCCAAAGTAATCTCCGGGCAAGAACGAAATCTGAAATCTCCTATCCCAATCTCGACACA	69	1822	1026	729	FBgn0035283	CG12024
ID100003021601001106	Q9LU32	7-Q9LU32_1	GCCGTAGAAATGACGCGATGATGGGAATTGAGAAAGGGAAGTGGAGTGTTAGTCCCACGTGTTGGAGGA	69	330	88	175
ID100004448401001107	CG32708-RA	1-CG32708-RA_7	AGACCACCTTCTTCCAGAACAATCTCGACAAGAGCGAGTTCATCAGGAAGCAGGCGAAGAAGGCCAAGA	69	720	608	45	FBgn0052708	CG32708
ID100003711001001108	CG7896-RA	1-CG7896-RA_1	GCTGAAGCATCCACGACTCAAGAGCCTGGGAATCAGAGGTGATCGACTGAAGTCCATATCCTCTGGCA	68	4936	3587	1283	FBgn0039728	CG7896
ID100003788401001109	CG3918-RA	3-CG3918-RA_1	GGCCCCAAAACAACTTCTCCATGAACTCTTCCCACGGATTATGAGACGCGCAAACCGTAGACTTGTCCC	69	1798	1419	312	FBgn0029873	CG3918
ID100004253401001110	CG12698-RA	9-CG12698-RA_3	AGCGACTCTGCGACGAAATAAAGAAACCAGTATCTAGGAGATCCACCAAGGAATCAGCACGCCAACGGC	69	1910	1123	720	FBgn0030721	CG12698
ID100004567801001111	EMPTY			0
ID100003526801001112	CG16852-RA	1-CG16852-RA_1	TGGCTGGAATGCTGAGCACAAAGATGTTCAGATTCCAAGGGACCAACTAACCCACAGGCAGATCAGCAA	69	836	145	624	FBgn0028942	CG16852
ID100003016801001113	O81842	11-O81842_1	CGCTGTCTCTGTCTATGCTCAATCAAGCAAGCTCTCAACCCCAACTTGGTTTGGAGCATAGAAGGAGCC	69	361	200	94
ID100003524401001114	CG16788-RA	2-CG16788-RA_2	TGCGCATTCATGTCGGTCGGCTTACCCGCAACGTTACCAAGGACCATGTGTTCGAGATATTTAGCAGCT	69	1361	796	498	FBgn0037707	RnpS1
ID100003598201001115	CG32793-RA	3-CG32793-RA_6	GGGCCTGAACTCTCCCTATCCCTACGCTTATGTCCAGGGTCAGACGAAGAAACAAAGGGTTCCCATCAA	69	2603	1475	1061	FBgn0052793	CG32793
ID100003941401001116	CG10572-RA	12-CG10572-RA_1	GCCGCCAGGAGGACATAAAGACCAGTAATCCGTACCATCACGATCAGCTAGACCGCATCTTCAATGTGA	69	1504	752	685	FBgn0015618	Cdk8
ID100003716401001117	CG9336-RA	12-CG9336-RA_1	TCGAAAAGCAATTCCCACACTCGAAGTATTCGCGAAAATGGTGTCCGCTCTGAAATGCAGTTTGGCCG	68	678	68	544	FBgn0032897	CG9336
ID100004522801001118	CG14363-RA	23-CG14363-RA_1	CGACTGGAGTTCATAATTTAGCGTTTATTTATGAGTTGTCAAGTTGCTTGGTACGTGACTGGTCG	65	2978	2874	41	FBgn0038185	CG14363
ID100003036001001119	ATU18126	14-ATU18126_1	CTTGGGGTAATCGGATTGGTATCATTGGATTGGTTTACGCAGGGATCGAGAGTGGTATTGTGGCTGCCA	69	550	79	404
ID100003217201001200	CG9475-RA	3-CG9475-RA_1	CCACCAATCGTGCAGATACCTTAGATCCGGCTCTGTTACGACCCGGCCGTTTGGATCGGAAAATTGAGT	69	1467	974	426	FBgn0037742	Rpt3R
ID100003526201001201	CG16837-RA	17-CG16837-RA_3	TCCAGAAGTTCGAGGTTATCAGTAACTGAAACTCAGCGCAAAAGCACTCCAGTGGTAAAGAAGGCGGTT	69	525	49	409	FBgn0035009	CG16837
ID100003366001001202	CG6519-RA	16-CG6519-RA_1	TTCCGCCGCTGCCGTGAATCCCGGAACCTACAAGCAGTACGCCATTCCCTCCTACGAGTTGGATG	65	348	234	51	FBgn0000355	Cp15
ID100004287001001203	CG4347-RA	23-CG4347-RA_8	GCATCTTGGACCACTAAATCAAATCCTGTACAATTGGATATCGTCTCACTAACTGTAGTCTAATTGTCT	69	2694	1802	825	FBgn0035978	UGP
ID100003031201001204	U74610	13-U74610_1	TCCAGCTCACGACTACAAAGGTTTCGAGGTAAGTACAGTTGGAGAAGAGATGCAACACAACCCGCGTCT	69	940	632	241
ID100003294001001205	CG31960-RA	3-CG31960-RA_1	TGCCATCACCTCGAAGGAATTGGGAATGGTAATCCGAGCATTAGGTCGACAGCCCAATGAATCGGAGGT	69	570	159	344	FBgn0051960	CG31960
ID100003600601001206	CG32834-RA	1-CG32834-RA_1	ACGCCAATGTACCTTGGTTCACAGGTTGGATTGCCGAGAACACCGAAGATGAGGATACAACCGCTTCGA	69	846	725	54	FBgn0052834	CG32834
ID100003250201001207	CG6571-RA	23-CG6571-RA_2	ATAAGAAGCACCTGTACCCTATTTGTATTTTGAGCCACATTTCATCGATAGACGGACTATTTTCCTGGA	69	3276	3181	28	FBgn0004366	rdgC
ID100003069601001208	CG9075-RB_00240-00478	2-CG9075-RB_00240-00478_1	CAAGCCGTCGAAATTCAGGATATAAGTTTACCTAGTCAATTCTTTATTGTTGATAATGGATGACCGAAA	69	1910	3	1840	FBgn0001942	eIF-4a
ID100004133401001209	CG11987-RA	17-CG11987-RA_2	TCCCGCGAACAACATTGACACCATTTCCCATTAATTTTCGCTCATTTTTCGCCAAGGCAATCAGACGTA	69	3106	2683	356	FBgn0015014	tgo
ID100003064801001210	Q9LZJ2	14-Q9LZJ2_2	CACGCACAAGCCTTCGTCCTTGATCCCGCACATACCGAGTTCATTACGGAGGTTAGATATCTCATTGGT	69	404	228	109
ID100004479001001211	CG13661-RA	1-CG13661-RA_1	TGCAACAGCGTCTGACTCTGACCCATGAGGAGTCCCAGAAGAAATACGAAGTGGTCAAGAACTCCCTGC	69	1962	1826	69	FBgn0083946	CG34110
ID100003370801001212	CG6835-RA	1-CG6835-RA_4	TATCGCAAGGTGCTGGCGCACGGATTCACCCAGATTGTTGCCTAGAGTTTTCATTTGCTGACGCT	65	695	505	127	FBgn0030882	GS
IDNot_printed01001213	Not_printed
ID100004443601001214	CG32631-RA	23-CG32631-RA_1	ATTTAAAAAATACAATTGAGCAACCAAACATGGCCAACATTCTAAGTTTTACCATCTTTATGGCTGCCA	69	1294	49	1178	FBgn0052631	CG32631
ID100003104401001215	CG5565-RA	1-CG5565-RA_1	AGGGGTCAGGGATCTGATTCTCCACTTGCACGAATACCGCATACCCTTCTGCATAGCCACAAGTTCGTT	69	903	441	395	FBgn0031335	CG5565
ID100004518001001216	CG14157-RA	23-CG14157-RA_3	GGCGCCTTTGTCGATGAACACAGCTTTGCAATTGACGAAAGGCATATATAGTTTCAGCATGATGT	65	1176	1092	21	FBgn0036080	Or67d
ID100003040801001217	Q9LJQ4	22-Q9LJQ4_1	GCGGGAAGCTAGTGAGTTTCTGAGAGAGTTACCGGAGATGAAACTCGGTAATGTTCTTCAGGAGATCGG	69	402	307	28
ID100003214801001218	CG9432-RB	9-CG9432-RB_3	GGGCTTGGAACTGATCGATGACGAATGCGACGTGTTCGGAATTCATATGGTCAAGATCCAGGATCCGCA	69	5996	4523	1406	FBgn0010482	l(2)01289
ID100003713401001219	CG8602-RA	3-CG8602-RA_1	GCTTACGTTCACCCAGCTGACACCCTATGTGGGCATGATCATCATGGGACTGTCGTATTCCATGCTGG	68	2586	1592	928	FBgn0035763	CG8602
ID100004410001001300	CG13176-RA	23-CG13176-RA_2	CAACCTAGGTTCTCTAGCTTAAAGCATACAAATTTCTAAAACGAATTCCAAATTCTGTGCCCAAG	65	1740	1616	61	FBgn0033692	wash
ID100003982801001301	CG8089-RA	10-CG8089-RA_1	CCTCACTGCACATGGAGATTCCAACTGAAGTCTGCCCTCGATTCACATGTACTGCGAATCCATGAACGC	69	1875	1066	742	FBgn0033993	CG8089
ID100003442801001302	CG30103-RA	14-CG30103-RA_1	TGTACTTTTGTCACCGATTTCTCGTTGTCTAGTCTTTCCACGTACGGATTGCGTCTCCATGGGGCATCA	69	1956	1737	152	FBgn0050103	CG30103
ID100003411001001303	CG10130-RA	23-CG10130-RA_2	CGTTCTTAAGCCATGCATTTCGTAGCCAATAAAATACTTTCACCTCAACGAGCGTGAACAATGTCGACG	69	839	468	304	FBgn0010638	Sec61beta
ID100004171801001304	CG3680-RA	8-CG3680-RA_1	GGGGCGGTGAAGATACCTCCTCGCATACGCTGGCTAACGATATGAAGGCGAACAACGGTAGCGAAC	66	2913	2075	774	FBgn0037027	CG3680
ID100003296401001305	CG3201-RA	23-CG3201-RA_1	CAATGGAAGGAAGGAAAGCCAGAGTATCACGAAAAAGTATTTCTAAATTAAAGCTGATATGCGTCGGTG	69	1323	1091	165	FBgn0004687	Mlc-c
ID100003675601001306	CG6612-RB	2-CG6612-RB_3	CGGCAGGGTGTACAATATTGGCTTCAAGAATCCCAAAGTGCCTGGCAAAGATGATGTGACGGGGGAG	67	739	484	190	FBgn0042094	Adk3
ID100003045601001307	Q9XIB8	12-Q9XIB8_1	AGACGAGGCGAGATCTTCAAAGCGGTTTCTTGTAGAACGCCAGCGACAACCATACCGATGACTAATGGA	69	396	2	327
ID100004218001001308	CG11312-RA	2-CG11312-RA_1	CGTGACCCGTTTGGACTCGCTCCCTTAGTCGCTTATCCTTGCTGTATCCTTGCTGCTGGATGTAAACGA	69	3919	3282	570	FBgn0011674	insc
ID100003946801001309	CG10658-RA	2-CG10658-RA_1	GCCTGGATAAACAGCGACCTCATGTACCATAAGACTCCCGATAAGTTGCTCGTCGAGGTTCTTCCCGGC	69	878	326	485	FBgn0014000	Hf
ID100004570201001310	EMPTY			0
ID100003178201001311	CG5130-RB	3-CG5130-RB_10	CGACTTGGAGATCTTTGAGCGAACCTTGGTCACCAAGTTCCCGGAGATCATCAGTTACCACGACCTGCA	69	2281	1187	1027	FBgn0037000	CG5130
ID100003408601001312	CG10090-RA	5-CG10090-RA_1	CAGTGGGAGGCCATACTGGAGACTATTGATCCGAAGAGAGCGTCATCCACTCAAGATTTCGCACTGGCG	69	1014	549	398	FBgn0038018	Tim17a1
ID100003444601001313	CG30147-RB	18-CG30147-RB_5	ACGAATACGACGATCACTACTTTCTCACGGATCCTCGGGAGTTCATATACGAGTTCTATCCGCTGCAGG	69	3380	1916	1397	FBgn0050147	Hil
ID100003007201001314	X64464	11-X64464_1	TGCCCCGGATTCATTGCATCTGACATGACTGCAGAGCTTGGAGAAGACATGGAAAAGAAAATCCTGGGA	69	773	477	229
ID100003907801001315	CG9289-RA	1-CG9289-RA_1	AGACGGGACCCTACATGAAGATCGATCGGACTGTCAGTTTCGGGGACAATTACCTGGATGAGTACCGCA	69	2025	1733	225	FBgn0032058	CG9289
ID100004328401001316	CG8859-RA	3-CG8859-RA_4	GGAGGAGATCAAGGATGCACTGGTCGAAAGTGGAGGTCAGGTGACGCTGAAGATGATCGAGTCACTGGA	69	1560	1029	464	FBgn0033696	Cyp6g2
ID100003406801001317	CG10062-RA	2-CG10062-RA_1	CGGTGTTGATCGTTCGATGTCCTGGTTCACCTCATCATGGACTATCTTTGGCCTGTACTTGGCGCCCAT	69	2904	1480	1357	FBgn0034439	CG10062
ID100004251001001318	CG12643-RA	7-CG12643-RA_1	TGGAGGTGACCCATCAATCCACACAATCAGCCATCACCTGTAATCAGCCACTTCAATAGAGGACGCACT	69	1034	429	538	FBgn0040942	CG12643
ID100003442201001319	CG30096-RA	18-CG30096-RA_2	CGCCCACATCAAGAAGTGCTTCAGCATCAAGAGACGAGGTCCTTTGTACAGGATTTATGGATATGCGGA	69	438	288	83	FBgn0050096	CG30096
ID100004366201001400	CG7216-RA	2-CG7216-RA_1	AGAACAAGAGTTCAACCAGAGCGCAACCCAAAACCCACAAACAGCACCATGAAATTCGCCGTCGC	65	873	14	796	FBgn0014454	Acp1
ID100003099001001401	CG5472-RA	23-CG5472-RA_6	AATTGCTTGGAAACAATACCACAACAAACATAACCTCAGACTCTTATGTTTTGCACTTTAATGAGCAAA	69	1979	1623	289	FBgn0020623	Pal
ID100003002401001402	Z49777	1-Z49777_1	ACCGGTTGCTTTGGTGGTTACTACTTGCCAACATTGGTTCAGTTCGAGCCTGGTCTCACTTCTCCTCCT	69	985	464	454
ID100004212601001403	CG11182-RA	3-CG11182-RA_2	CGCAATCCGGGGTTCCCTCAACCAGGAGTCGAGCTTATTGTTCTCCAAAATCACCACTGTCTCCGAGTT	69	765	171	527	FBgn0025334	PHDP
ID100003055201001404	AB007987	3-AB007987_1	TGGCATGGAAATGGGATTCAGATACGTAGCATCAGGACCAATGGTGAGGTCGTCGTACAAAGCGGGAGA	69	1149	948	134
ID100004023001001405	CG8531-RA	2-CG8531-RA_2	GCCGCACTCTTAGCCAAAAGCTGACGTTGAATGGAGGCACCAATCTGAACTTTCGTGACCAAGGTGTCA	69	2035	842	1126	FBgn0033918	CG8531
ID100004020601001406	CG8475-RA	2-CG8475-RA_1	GGTCCTCATTTTGAGGTAAACGGTCTGAACGTAAACACGGCCTTGACGCAGCTATACCATCGCGCTGGT	69	3545	2281	1197	FBgn0031995	CG8475
ID100004095601001407	CG9988-RA	2-CG9988-RA_3	CACCACCCAAAGGACTCTCGCTGAAACCGTCCAAGAGGAAGCCAAGTGTCCTTATGTTCGGCATAGACA	69	2018	604	1347	FBgn0039591	CG9988
ID100003831601001408	CG13953-RA	15-CG13953-RA_1	CGCCTATGCTCACCACCAATCGATGACGGCTATGTCGAACAACGGTATTATCTATCAGTCGGCGG	65	765	90	612	FBgn0259234	Camta
ID100003790801001409	CG3959-RA	23-CG3959-RA_12	TAGGAACTTAACTAGCGAGCGATATACAAGTAGACTAATAGGAACCACGACAGACTTGGACGTCAGGGC	69	2037	1505	465	FBgn0011207	pelo
ID100003523801001410	CG16781-RA	3-CG16781-RA_2	TGCCCTTACATACGGAGCATTCACTATCATCCAGGTGGTGGGTCAAGATCGCGCAATGCAGTTGATGGA	69	1518	535	916	FBgn0029661	CG16781
ID100003060001001411	O04600	15-O04600_1	GCATTGACCAGTACTCTAAGAGACGGACCAGATCAAGAACCTTGTCCTCTTTGGGAACAGACAACCGCA	69	370	243	60
ID100004364401001412	CG7076-RA	1-CG7076-RA_3	CTATCCGTTGGAGCACCAGTACTACGAGGAGAGCCATGGATATGAGCACCTGGCCCATCACGAAC	65	489	51	375	FBgn0035875	Cpr66Cb
ID100004064401001413	CG30493-RB	22-CG30493-RB_1	TAACGTTGCCAATTTTCTGAATAGTTGGCTCTGTCCAATCGCTGACTAATCAAGCGCATGACCTTCGTG	69	1551	1372	112	FBgn0050493	CG30493
ID100004136401001414	CG12030-RA	13-CG12030-RA_2	CGGGTTAGCACACGATAGCACTCAACGGTCAGCGATCTTTGGCATCTTCATCTACACCATCATCTGCAA	69	1797	328	1402	FBgn0035147	CG12030
ID100003487801001415	CG13672-RA	15-CG13672-RA_1	GAGACCAGCCAGTTTGTAAATGGACTGGATCTACAGGGACCGATTTTTCTCCATGAGCCACCGCA	65	354	25	266	FBgn0259232	CG42330
ID100003752401001416	CG18140-RA	1-CG18140-RA_1	GCGGCAAGCACCCATTACTCAGGACTCTTAGTCAGGAGCTCCTAGGCATTCCTGGACAAAAGGCTAAGG	69	7096	6918	111	FBgn0250907	Cht3
ID100004402801001417	CG12923-RA	2-CG12923-RA_1	ACACTCGCACCTGGATAGTCACATCCCGTTGGTGGTGCTAATTTCCCAGACATTGCCCAATACGG	65	1263	705	495	FBgn0033461	CG12923
ID100003050401001418	L22585	16-L22585_1	GAGTCCGAGAAGCTGACATAGACTAGCCTGAATGAGAAAATCAGCTGTGTTCGAATAGTGCCTCCCTGT	69	487	280	140
ID100004519801001419	CG1422-RA	6-CG1422-RA_3	TGGTGGCCAAAAGCCTATCACGCTACTCGAGCAGTGCACTAATCTCATGCAGCAGGAACGCTACC	65	2751	1500	1188	FBgn0040087	p115
ID100004140601001500	CG12113-RA	6-CG12113-RA_4	CGGCGGAGTACCTGCAGATGATTCTCAGTCACATCGAAGAGATCTTCACCATGACTGACGAGCGCTTGG	69	3442	2066	1309	FBgn0026679	l(1)G0095
ID100004407601001501	CG13087-RA	12-CG13087-RA_1	CGAACAGGACGAGCGCAGTGGTGGAAAGGTTCGCCAAATTCTCAGCCATTTACACGCTCCCAGTG	65	681	527	91	FBgn0032045	CG13087
ID100003142801001502	CG12535-RB	15-CG12535-RB_5	GTTCGAACTGCAGCATATTACCACTCGGATTCGCACACTTTTGCGTAGAACCTTTCACCTGTCCAGCAA	69	653	3	583	FBgn0029657	CG12535
ID100003718201001503	CG9890-RA	3-CG9890-RA_1	CCTGGAGGAGAACTTGAATCGGTTAATGTGCCTCTACTGCGAGAAGATCTTCAGGGATCGGCCCACGC	68	1466	619	781	FBgn0034814	CG9890
ID100004520401001504	CG14249-RB	14-CG14249-RB_1	CAGCAGGTGACACTGAAGGATGTCCAGTTCGATCTATCCGGCCAATTCTACTGCGAGGTCTCCAC	65	933	247	623	FBgn0250908	beat-VII
ID100004023601001505	CG8541-RA	1-CG8541-RA_1	GTGGACACCCCCTACTCCAGTGTGAGGAAGAGCGACACGAGGATCCAGAACAATGTATACACTCCTGCT	69	828	169	592	FBgn0035788	CG8541
ID100003012001001506	O49366	20-O49366_1	AAAGAGGCCCCATGCTCTGTCTGGTGTCAGCGCTACATGGTCCAGGACAAGTATGGACTTCCCCACCCC	69	343	43	233
ID100004294801001507	CG4511-RA	13-CG4511-RA_1	GGCCGACGAAAAAGAGTTCTTCGAGATGTCGAAAAAGTCGCCCAACATTGTTTGCCACTTTTACCGCGA	69	1667	355	1245	FBgn0037843	CG4511
ID100003332401001508	CG5747-RA	3-CG5747-RA_3	CTCTTCAAGCGCAAGGTCATCAACGGCTGGTTTCCGCTGCAAAGTAATGCACATCCATCGCAACG	65	5349	4507	779	FBgn0035935	mfr
ID100003253201001509	CG6621-RA	17-CG6621-RA_1	CGCCACCAATGAAAAAAACAGCAGTCTCATCTAGAAAGTCAAGCTTTGACAATGTGGGACCCAGCACAT	69	3114	2126	921	FBgn0037855	CG6621
ID100003792601001510	CG3996-RA	6-CG3996-RA_3	AGCAGGGGAAGGAGTATTCATAGATCTGGAGACTATGCACCTTCGATTAGGGTCACCTCCGAGCACCGA	69	9353	8124	1162	FBgn0037800	CG3996
ID100004056601001511	CG30342-RA	16-CG30342-RA_1	CGGAAAAGGACATCGTAGTGGAGTTTATCAAGAACGAGGAGTTCAAGTACGTTCGAGCATTGGGAGCCT	69	1193	414	712	FBgn0050342	CG30342
ID100004366801001512	CG7242-RA	3-CG7242-RA_1	TCCGTGGCGATAAACGCGACCAGTTGATACCCTTTGATCTGAAGGCGACCGATGTGGAAGGACTG	65	965	509	393	FBgn0087021	Spc25
ID100003214201001513	CG9427-RA	15-CG9427-RA_1	ACCCGTTTACGAGGAGTTCGGGGACTACATTGATATACTCTTAGTGCCCTTCGGAAAATCGCAGTCGGA	69	840	297	476	FBgn0037721	CG9427
ID100003050401001514	L22585	16-L22585_1	GAGTCCGAGAAGCTGACATAGACTAGCCTGAATGAGAAAATCAGCTGTGTTCGAATAGTGCCTCCCTGT	69	487	280	140
ID100004333201001515	CG8964-RA	10-CG8964-RA_2	TCCGAAATCCTCGATTACCATCAAGGAACAAAGTTCGTTGCAATTGCCCTGTGACTACCAACTGCCGGA	69	1966	496	1403	FBgn0033674	CG8964
IDNot_printed01001516	Not_printed
ID100003787801001517	CG3902-RA	23-CG3902-RA_1	CCGTTATCGGTTCTCACCATGTTAACGTAGCATTTACCACTTAGTTGATTCTGTTATGCATATTGTATA	69	1582	1480	35	FBgn0036824	CG3902
ID100004177201001518	CG4875-RA	12-CG4875-RA_4	GCACCCACTTCAATGGAAACCAAGTCCAATCCGACACCAGATGGAGAAAACCTCGGGTAGCAGCCG	66	1068	661	343	FBgn0030801	CG4875
ID100003675001001519	CG6527-RA	2-CG6527-RA_3	GATGCGGCATTTTCACCCTTCAGACCAACAGACTGGAGTGTCAATTATCCCGCCCGAGCATTTTGCC	67	823	643	115	FBgn0036085	CG6527
ID100003331801001600	CG5725-RC	23-CG5725-RC_1	TTGTAAATGCATGAAATTACGTATGTATGGATAAAGTGCCTGCTAGAAAGCAACGAATTTTGGCC	65	1635	1551	21	FBgn0011205	fbl
ID100003026401001601	O04513	18-O04513_1	CCGCAGGCAATGGAAACTCACAGAACTCGCATGTTACAATCCTCTTGGGGCAAATTTCTCCTTTATGAC	69	306	189	50
ID100003987601001602	CG8186-RA	23-CG8186-RA_8	TTAGTCCAGCCAATTACCATCCGAAAAAAACAGCAAAATGTCCGGAAAAGATAGGCTACCGATTTTCCC	69	1082	84	931	FBgn0022097	Vha36
ID100003007201001603	X64464	11-X64464_1	TGCCCCGGATTCATTGCATCTGACATGACTGCAGAGCTTGGAGAAGACATGGAAAAGAAAATCCTGGGA	69	773	477	229
ID100003864601001604	CG4653-RA	1-CG4653-RA_1	GAACTACTCCAGTTCGGATGCAGTTGGCTCTAATGACTTGGCCTTGCTGGAGCTGGAAACGTCGG	65	765	318	384	FBgn0030776	CG4653
ID100004404601001605	CG13005-RA	12-CG13005-RA_3	GCACGAATTGCACGAGTTTTGGGCATACCCGAGGGTCAGTATGCGTTGGATATGTCCGCCATGGA	65	1523	1089	371	FBgn0030794	CG13005
ID100004517401001606	CG14133-RA	17-CG14133-RA_1	TCAAGAAGGAAATGCAGGGCGTCTATCAGCGCACCAAAGAGTTAAAGAAACGAGCCGCTAACGTG	65	363	221	79	FBgn0036192	CG14133
ID100004483801001607	CG13779-RA	23-CG13779-RA_3	AATAGCGTCAAAAACATTGTTTTATCGCCGTTGGAATTAATAAAAGCACACAAAATGTCTGCCCCAGAT	69	431	48	316	FBgn0040954	CG13779
ID100004102201001608	CR32957-RA	23-CR32957-RA_2	CTCTTTCTTTTTAGATAATGCTGAAACCCGAATTTCTCTGACAGAAACCCTACGTAAGAAGGATTTCCA	69	663	524	72	FBgn0259936	Uhg3
ID100004174201001609	CG4076-RA	3-CG4076-RA_3	CCTCCGACGAAGGACCGGATGAAGAGCCCTTCCAGCGAGTGACCGAAACTATAACAGCGTCAGATC	66	1617	1207	346	FBgn0036812	Nufip
ID100003045601001610	Q9XIB8	12-Q9XIB8_1	AGACGAGGCGAGATCTTCAAAGCGGTTTCTTGTAGAACGCCAGCGACAACCATACCGATGACTAATGGA	69	396	2	327
ID100003404401001611	CG10013-RA	1-CG10013-RA_1	GCAACTCCATGCCCCAAACAGGAGATGAAGAATTAGCTCCAACACCCAGATCCACTACCCCCAGAGGAA	69	1692	1123	502	FBgn0038012	CG10013
ID100003069601001612	CG9075-RB_00240-00478	2-CG9075-RB_00240-00478_1	CAAGCCGTCGAAATTCAGGATATAAGTTTACCTAGTCAATTCTTTATTGTTGATAATGGATGACCGAAA	69	1910	3	1840	FBgn0001942	eIF-4a
ID100003910201001613	CG9327-RA	15-CG9327-RA_2	AGCGTGTGGACAATAAGACCGTATACAGTGTCCTGGAGAAACCCGATGTGGAGAAGCTGATCGAGAAGT	69	971	748	156	FBgn0003150	Pros29
ID100003711601001614	CG8032-RA	1-CG8032-RA_1	GTCGAGTGTTCCATGCAGCCCATGTGATATGCACCATACCGCTAGGCGTACTGAAAAACACCCATCGC	68	2130	1112	952	FBgn0037606	CG8032
ID100003180601001615	CG5175-RB	2-CG5175-RB_1	CGTCGGGTCGTTTTTCGTCAGGAAAATCACCGTTCTGTCACAGATTCCTTGCTGGTTGTCTCCTCGCGA	69	2283	1998	218	FBgn0038476	kuk
ID100003174001001616	CG5053-RA	14-CG5053-RA_1	GGCCAATTGCGAAACAGAGCTGCTACAATGCAAGAACAAAATGCGCTTGCTGATGGATGACATTGAGCT	69	3428	1995	1366	FBgn0039352	CG5053
ID100003036001001617	ATU18126	14-ATU18126_1	CTTGGGGTAATCGGATTGGTATCATTGGATTGGTTTACGCAGGGATCGAGAGTGGTATTGTGGCTGCCA	69	550	79	404
ID100003749401001618	CG18041-RA	22-CG18041-RA_1	ACGAAAATGTCAGTTGGTTTTGTACTCAGCCATTGTAGTTTTTGGTGCATTCGGGTGTAAGGAACCCCT	69	1695	1600	28	FBgn0039710	dgt1
ID100004059601001619	CG30395-RA	18-CG30395-RA_7	CCCAAATTTCTTTGCATTCCACCATTTGTGGCCATTAATGGAAGCTGCCTTATTCCAACCCCCAAAGAA	69	697	74	556	FBgn0050395	CG30395
ID100003480601001700	CG1322-RB	3-CG1322-RB_1	TTTCGGTTAAGCCAGGCTGGGTTGACATTGCACAACCGCTCGAAAGGAATTTTCCACCCACAACC	65	5803	4534	1206	FBgn0004606	zfh1
ID100003291001001701	CG31901-RA	12-CG31901-RA_1	TCCTCCACCACAAATGCAGGTTCAACCGCCAGTTCTACAACTTCTTCGCCATCCATAAGCACTTCAACT	69	1872	1453	352	FBgn0051901	Mur29B
ID100003045601001702	Q9XIB8	12-Q9XIB8_1	AGACGAGGCGAGATCTTCAAAGCGGTTTCTTGTAGAACGCCAGCGACAACCATACCGATGACTAATGGA	69	396	2	327
ID100003181201001703	CG5187-RA	3-CG5187-RA_1	CTTGTGGATTTGGCATGTACCTACTTTGGGAGACCCCATGAGTATGGAGGAGCGATTCAGGCCTCACCT	69	1940	1451	422	FBgn0035956	Doc2
ID100003642001001704	CG12811-RA	3-CG12811-RA_1	AACTTGATGGTGGACTGTGTGAAGCTGTCCGTTCAACTGGAGACGCGTATTTCGGACACGGAGCA	65	612	466	83	FBgn0037779	CG12811
ID100003673201001705	CG5948-RA	2-CG5948-RA_3	CCCTACAACTCGGACATTAGGGTGACGATCAATGTGACTGGATTGCCACCCGGTAAACATGCCCTGC	67	813	352	396	FBgn0039386	CG5948
ID100003828601001706	CG13847-RA	2-CG13847-RA_1	CTCTACAGAAATCGAACGAAAGCCCCCAGGTTCAGCCCTCCAATCAGTTCAACTTTGCACCGGCC	65	2608	1739	806	FBgn0038967	CG13847
ID100003564601001707	CG1906-RE	47-CG1906-RE_4	TAGTAGGCGATGAAAATCAAGTGGAAAACGATCGTTTTTTCTTCTTAAACTTTTACTTACGGCAGACAC	69	1692	165	1460	FBgn0086361	alph
ID100003330001001708	CG5599-RA	3-CG5599-RA_1	TTCCTCCCGGTACTAACGTTCCACATCCCACACTATTGGCGAAAACGCCTAGTGCTGCTCCAAGT	65	1862	691	1108	FBgn0030612	CG5599
ID100003329401001709	CG5569-RA	3-CG5569-RA_3	TTCAGCAAGGCCTACGACCACGACGGGAAGACCAAAGTCACCATCTTCAACACCGAAACGGATCT	65	768	202	503	FBgn0034919	CG5569
ID100003908401001710	CG9302-RA	15-CG9302-RA_1	GGACCGCACAGAGCTGTGATACGCTGTTGCAAAGTATAACGATGCTTCTCCCACAACACTTTGCAATCT	69	1986	1704	215	FBgn0032514	CG9302
ID100003291601001711	CG31908-RA	3-CG31908-RA_3	TCCCAAGTGACGCCGATGTATAATAACTACAACAGCTACTTCCCGGGACTGCACAATCAGCCTGGCCTT	69	2041	1215	759	FBgn0051908	CG31908
ID100004098001001712	CR31273-RA	23-CR31273-RA_9	TGCAACGAAATGGGTCCATGTGTTAAAGATGTGCTTGCCAAGTAAAAAAAACCGAAAAGTAGAGGGGGT	69	1258	193	998	FBgn0020556	bxd
ID100003074401001713	Spotting_Buffer			0
ID100003016801001714	O81842	11-O81842_1	CGCTGTCTCTGTCTATGCTCAATCAAGCAAGCTCTCAACCCCAACTTGGTTTGGAGCATAGAAGGAGCC	69	361	200	94
ID100003603601001715	CG32944-RB	8-CG32944-RB_1	CCTCCCGAAGACCACCTCAACTGTGATCCTTGCCTAGAACTGGAGGAAATGATTGTAGAATCGCGGCCC	69	2103	1657	379	FBgn0052944	CG32944
ID100004568401001716	EMPTY			0
ID100003943801001717	CG10616-RA	9-CG10616-RA_1	AGGGACTCCCGGATGATACGCACTTCAACAATTGCAAGATGGACGCTGATTGCATAGACGATTCTGGGA	69	1656	1365	224	FBgn0036286	CG10616
ID100003252601001718	CG6608-RA	2-CG6608-RA_1	GGCCCCCACACTCCTTAAGTCAAGCATGACGACGGCCCTGTACTTCAGCATTTACGATAAGCTCAAGCA	69	2047	1525	455	FBgn0037852	CG6608
ID100003250801001719	CG6582-RA	8-CG6582-RA_1	ACGGAGGAGAACCAACTGAAGCAGACGGCACTGAAGACGACATCAAACATCAACATTCTGATCCGGGAT	69	1877	1394	416	FBgn0027885	Aac11
ID100004138801001800	CG12073-RA	13-CG12073-RA_1	AGTGCGTATCTCTGTATATGTGCACCCCCTGAAACTTGCAGCAATGTGCGAATTGTAGACGACTCCTCT	69	3478	3203	208	FBgn0004573	5-HT7
ID100003831001001801	CG13942-RA	6-CG13942-RA_2	CAGTACACCCAATATGGGGGAGCAGAGTCCCACGAACAGCATCGATTCCTACCGCAGCAACCATC	65	2571	1218	1290	FBgn0085408	Shroom
ID100003984601001802	CG8127-RB	23-CG8127-RB_2	GGCGGGAGTTGAATTAAATTATTTTACCATTTAATTGAGACGTGTACAAAGTTTGAAAGCAAAACCAAC	69	4536	4350	119	FBgn0000568	Eip75B
IDNot_printed01001803	Not_printed
ID100003368401001804	CG6698-RA	3-CG6698-RA_1	ATCCTATGAGCTGATGGTCTACGCCAACGGAAGCATCACCCTGTACGCTCAAAACCTCCAGCTGG	65	1880	983	834	FBgn0029147	NtR
ID100003445201001805	CG30153-RA	23-CG30153-RA_7	TCGTGTTTCGTGCTTAAATATAGCCTTAGCCCATCTATAGATCTCTCTGTATGTCCTGTATGCGCTAGC	69	993	863	63	FBgn0260476	CG30153
ID100004255801001806	CG12763-RA	2-CG12763-RA_2	GCCACGAGATTGGACTGAATGGAGGATATGGACAGCACTTGGGAGGACCATATGGCAACTCAGAACCGA	69	1000	250	683	FBgn0004240	Dpt
ID100003021601001807	Q9LU32	7-Q9LU32_1	GCCGTAGAAATGACGCGATGATGGGAATTGAGAAAGGGAAGTGGAGTGTTAGTCCCACGTGTTGGAGGA	69	330	88	175
ID100003636601001808	CG12490-RA	1-CG12490-RA_2	GTTTTGGGGTGTCTTTGTATCTGGTGTCTGCAGTGCATTGACCCCGCTCTTCATCGGTTTTGGCG	65	1404	243	1098	FBgn0034782	CG12490
ID100004061401001809	CG30440-RA	22-CG30440-RA_4	GCGCCAGGAAGTTTATACGTTGCAAGCATCGACAATCGGTGTAAAAGAAATGTGGGTTGCCGAGATTAA	69	3423	2918	438	FBgn0050440	CG30440
ID100004409401001810	CG13162-RA	3-CG13162-RA_3	CACAAGCGGATCCTGTGCCTTCGAATACTCCGCAACATGTGCTTCTTCAATGGTAATCGCCCCCG	65	5934	5548	323	FBgn0033718	ana3
ID100004215001001811	CG11257-RA	8-CG11257-RA_1	GCAGCCTCCGGAAATAGTGCCACGCTTTGATTGGATTCAGCAGAGGAGCGAACTTACCCTGATCTTCTA	69	1608	543	998	FBgn0034442	CG11257
ID100003258001001812	CG6701-RA	3-CG6701-RA_4	AGTCCAGGACGCCAAGATCTTCTACAGCAAGAATGAGCTGCTTAACCTCGGGAATGAGTGTCAGCGGAA	69	4451	3049	1335	FBgn0033889	CG6701
ID100003135001001813	CG12362-RB	3-CG12362-RB_2	GCCAAAATGGATGACATGCAGGAGGAGATGAGCTGGATTGAGGTTCAGTTTCTGCGTGATGCCGTCGAT	69	1962	1395	500	FBgn0036082	CG12362
ID100004402201001814	CG12892-RA	2-CG12892-RA_2	AGCAAGCTACTCCCATTGCAGTGAGGAGAACTCCACGCGTACTCATCGAAATGCCGGTGAACTCG	65	2288	1906	319	FBgn0033526	Caf1-105
ID100003596401001815	CG32754-RA	3-CG32754-RA_6	TCCTTGGGTACAGCGACGGAGAATGGTAGCTACTATAGCTATCGATTGGGAACCTACGATGGCTGGCGC	69	1865	1131	667	FBgn0040069	vanin-like
ID100004025401001816	CG8573-RB	1-CG8573-RB_1	GCCGCATGCGAGAGTACTGCAAACTGCTCTTTACCGTGGTCATTCACAACGATTCCATCAAGTCGCTGC	69	3506	2798	641	FBgn0003567	su(Hw)
ID100003219001001817	CG9511-RA	3-CG9511-RA_1	GGCTTGGCATATCAGACGAACTAACCGCATCACCGACTTGACTACTGACCCCAATCTAAGCCCCTTCGT	69	1397	15	1315	FBgn0259716	CG42370
ID100003064801001818	Q9LZJ2	14-Q9LZJ2_2	CACGCACAAGCCTTCGTCCTTGATCCCGCACATACCGAGTTCATTACGGAGGTTAGATATCTCATTGGT	69	404	228	109
IDNot_printed01001819	Not_printed
ID100003003602000000	Z49777	1-Z49777_1	ACCGGTTGCTTTGGTGGTTACTACTTGCCAACATTGGTTCAGTTCGAGCCTGGTCTCACTTCTCCTCCT	69	985	464	454
ID100004324202000001	EMPTY			0
ID100004317002000002	CG18005-RA	3-CG18005-RA_4	GGACGGATGGCCTATGTGATCGACCTGGATGACGAGCTAGGGGAGTCGGATATTCCAACCACACTG	66	1901	874	963	FBgn0037660	CG18005
ID100004281002000003	CG13531-RB	3-CG13531-RB_3	CGCTGCACTTCCTCATGTACAAAGAGTTGGCGGAGATGTGGACTACGGAGGCCCAAGAGATTGTTACCA	69	5535	4703	765	FBgn0034786	CG13531
ID100003204002000004	CG5269-RA	22-CG5269-RA_2	AGATCTACCATCTGCAATCAAAAGTTCCAGCCTACATAAGACTATTGGCACCCAAGGGCTCATTGGAGA	69	1178	404	707	FBgn0026158	vib
ID100004437602000005	CG4269-RA	15-CG4269-RA_1	ACCTCGTCCGGGTACTTAGCGAATAGCGAATTGACCGTGGAGTGGATAAAGTGTTAGTGGAGCAACAGA	69	542	16	459	FBgn0034741	CG4269
ID100003066002000006	Q9LZJ2	14-Q9LZJ2_2	CACGCACAAGCCTTCGTCCTTGATCCCGCACATACCGAGTTCATTACGGAGGTTAGATATCTCATTGGT	69	404	228	109
ID100004322402000007	CG3047-RA	6-CG3047-RA_1	GATGCCCGGATATCCAAATCAGTGGCCACAATTACCAGGTTATCCCCAGCAATTACCACCGCCGTT	66	3951	3686	201	FBgn0003372	Sgs1
ID100003088202000008	CG32230-RA	23-CG32230-RA_2	CACTTGGAATCGCACATCAAATCCCGAACCATGGCAAGAGTACAAAGAAAAGCAATACAAGTTTTATTC	69	448	238	143	FBgn0052230	CG32230
ID100003364202000009	CG18594-RA	3-CG18594-RA_3	GCCGGCAACTTCTTCCAGGCCCAATACGATGACTACGTGAAGACCCTCATCGAGACGGTCCAGTAATCT	69	598	466	65	FBgn0038973	CG18594
ID100004279202000010	CG13477-RA	15-CG13477-RA_2	TCTCCGAGCAGGTATTCTCGAACATTCAGGAGCGTCTGAACCGAATCATTAATCGCATTAGCATGGCCA	69	503	189	247	FBgn0036438	CG13477
ID100003042002000011	Q9LJQ4	22-Q9LJQ4_1	GCGGGAAGCTAGTGAGTTTCTGAGAGAGTTACCGGAGATGAAACTCGGTAATGTTCTTCAGGAGATCGG	69	402	307	28
ID100003441002000012	EMPTY			0
ID100003211202000013	CG5424-RA	23-CG5424-RA_5	TTTTTTTTCGCCAAAACGAATATTGTTATTCCTAGTGGGCAGTACAGTATCTCAAGGCGAATCAAACGT	69	2540	2192	281	FBgn0000630	f
ID100004048802000014	CG14789-RA	5-CG14789-RA_1	CGACAGCGAGGAAGATTCCGACCCGTACTGATCCATCTGTAGCTCCCACCTGACATCTCAAGACCTAGT	69	2078	1896	115	FBgn0027791	O-fut2
ID100003129602000015	CG30010-RA	23-CG30010-RA_5	TCTCCAAGCATATCTTGCCGTTACGTACAATATAACCAAGGTCAATCTCCGGAGCCAAAAATTCGCGAA	69	704	46	591	FBgn0050010	CG30010
ID100003741602000016	CG10723-RA	3-CG10723-RA_3	AGAGCGATATGGATATTCTGGCCAACTCCATGTACGAGGACGATCCCAATGGCAACCTAGCGCCC	65	933	11	859	FBgn0032850	Kua
ID100003626402000017	CG32795-RC	2-CG32795-RC_1	TATTCCTGTTGGTCTGGTACTACTGCACCCTGACCATTCGCGAGTCCATCCTCAAGGTGAACGGC	65	1906	809	1034	FBgn0040384	CG32795
ID100004434602000018	CG4213-RA	3-CG4213-RA_3	CGGCCCAAATCCTCAGCTGGATCAGGATCGAAGCTCCACTAGCATGTCGCAGACTTTAGAGCAACGATT	69	4419	3503	849	FBgn0031251	CG4213
ID100003625802000019	CG32742-RA	5-CG32742-RA_1	ACCCAGAGCCAGAAGAAACTCGTCCAATGCCCCACTAGGCCACATTTACTTACCTCAAGCCGCAG	65	3028	2599	366	FBgn0028360	l(1)G0148
ID100003971402000100	CG4734-RA	3-CG4734-RA_2	AGCACGCCACCTACTTCTGTGGCTCCATTAAGAAGGATGTGGTCATATCGAGCAACAATCCCGGTCCTT	69	978	833	78	FBgn0033826	CG4734
ID100003936002000101	CG14406-RA	13-CG14406-RA_1	GCTGCAAGCAGAACCGTATTTGGTGATGATCAATTGCCCATCAACGATCCATCGGATCTAAGTGCTGGT	69	312	142	103	FBgn0030595	CG14406
ID100004396802000102	CG7888-RA	2-CG7888-RA_2	GCGAAGGCCCCAAATGTTTCCGGGTTTTTGCTCCCTACATTGGCACAGTGGTTAACACCTTCCTG	65	2110	695	1352	FBgn0036116	CG7888
ID100003075602000103	Spotting_Buffer			0
ID100003129002000104	CG30001-RA	8-CG30001-RA_1	TGCTGAATCTGCGTTGAAGCTAACCTTGATACTGACAAGCGCTTTGGGGAATCTCTATTCCGGCCTCGT	69	698	404	227	FBgn0050001	CG30001
ID100004283402000105	CG1358-RA	13-CG1358-RA_1	CGACCTTTAGGCCAAGTGACAAACGCAAGGAAGTTACAATCTTCCACCCAGAGTCAATTGAGATGGCCA	69	3843	3485	291	FBgn0033196	CG1358
ID100004321802000106	CG3032-RA	2-CG3032-RA_1	CGAAGCCCATGTGAGAGCAGTCCACTTAAAGCTGAAACCCTTTCCCTGTCACCACTGTCCGGAGAG	66	1427	1174	189	FBgn0029928	CG3032
ID100003672002000107	EMPTY			0
ID100004478402000108	CG7075-RA	18-CG7075-RA_2	TTAGATGTCGAGTTTATGCTCGGAAAACGGCCAACTCTATATTGGAGAATCGTGTGGCAGGTCGTCACA	69	1961	1393	501	FBgn0031934	Ntl
ID100003022802000109	Q9LU32	7-Q9LU32_1	GCCGTAGAAATGACGCGATGATGGGAATTGAGAAAGGGAAGTGGAGTGTTAGTCCCACGTGTTGGAGGA	69	330	88	175
ID100003554402000110	CG14112-RA	18-CG14112-RA_4	GGGAAAGAAACATTCCGACAAACCACACAAGGTGAAGACCCACGATCCGCTCAAGAAACAAAAGAAGC	68	615	91	458	FBgn0036349	SNCF
ID100003937802000111	CG14444-RA	2-CG14444-RA_4	GCCTCTACTACAACGGCGATTACTTTCAAGCGGAGGATATCTTCTCGTCGACGCTGTGTGCCAATCCGG	69	2286	822	1397	FBgn0029879	APC7
ID100003748802000112	EMPTY			0
ID100003165002000113	CG1856-RA	8-CG1856-RA_1	AGCCGCCATGTTGAGCCTGCAACAAGACGTAATCATCAAGGATGAGATACAGATCTCTCCGTCGCCCT	68	3905	2862	977	FBgn0003870	ttk
ID100003037202000114	ATU18126	14-ATU18126_1	CTTGGGGTAATCGGATTGGTATCATTGGATTGGTTTACGCAGGGATCGAGAGTGGTATTGTGGCTGCCA	69	550	79	404
ID100003249002000115	CR33315-RA	1-CR33315-RA_2	AGTCTGGATCTGTCTGGACCAGTCTGGATCAGCTCGGAGTCACTAGATCAGCATCGGGATGGACC	65	421	248	110	FBgn0053315	CR33315
ID100003549602000116	CG1314-RA	2-CG1314-RA_1	ATGGCTTGTCCGCTGAGCAATTGCGACTTGATGTTCAATCCTGAGCAGCTCCTAAGTCACTGCCTGAT	68	1409	479	864	FBgn0031134	CG1314
ID100003820802000117	CG31869-RA	3-CG31869-RA_1	GGTGGTGGCGACATCGATCTCTACCAGGATAAGTCTTCTACCACCGAGGAAATGATGGCGTCCGG	65	2754	2290	401	FBgn0051869	CG31869
ID100003042002000118	Q9LJQ4	22-Q9LJQ4_1	GCGGGAAGCTAGTGAGTTTCTGAGAGAGTTACCGGAGATGAAACTCGGTAATGTTCTTCAGGAGATCGG	69	402	307	28
ID100004437002000119	CG4260-RA	8-CG4260-RA_1	CGGGCAAGCAAGGAGACCGTAACTCGGGAAATCTGCGATCTGTTGACGGATCAATTCTAAGCCACAACA	69	4717	3292	1358	FBgn0015567	alpha-Adaptin
ID100003439202000200	CG11475-RA	2-CG11475-RA_2	ACTGACAGCTGGAACTCGTTCCTCAAGGGTCTTGGAGAGGACAGAAGGCAGTGGTTTTCGGCAATT	66	1564	474	1026	FBgn0034687	CG11475
ID100003280802000201	CG5638-RA	23-CG5638-RA_16	TAATGAGCTTATGTGATGTTTAGACAGGGGGAGTAGGCGATCAGAGCAGGGAATGGATTAGTTAGCCTA	69	4018	2870	1081	FBgn0036260	Rh7
ID100003008402000202	X64464	11-X64464_1	TGCCCCGGATTCATTGCATCTGACATGACTGCAGAGCTTGGAGAAGACATGGAAAAGAAAATCCTGGGA	69	773	477	229
ID100004053602000203	CG14883-RA	23-CG14883-RA_15	CTCACCCAACGAGAAAAGATACTTCCAAAAGACCATGAAGATCCAGTACCTTACAGACTCGTTGCGGTC	69	1809	1170	572	FBgn0038432	CG14883
ID100003364802000204	EMPTY			0
ID100003003602000205	Z49777	1-Z49777_1	ACCGGTTGCTTTGGTGGTTACTACTTGCCAACATTGGTTCAGTTCGAGCCTGGTCTCACTTCTCCTCCT	69	985	464	454
ID100004204802000206	CG15650-RA	1-CG15650-RA_1	GCCCGGGGTCTTTGACTTCTCCAATGTGGATCTGGTGAACTTCCAGTACTTCAAGAACCTGGCATCGC	68	438	78	294	FBgn0034565	CG15650
IDNot_printed02000207	Not_printed
ID100003592802000208	CG31447-RA	1-CG31447-RA_2	ATGTCTGGAACATCGACCTCTGAACGCTCCAACTCCGAAGACAGCCCGTTGAATCCCTGCCTAAC	65	1372	96	1213	FBgn0043069	MESK4
ID100004557602000209	EMPTY			0
ID100003395402000210	CG10546-RA	1-CG10546-RA_1	GCGCACTTCCTCACCTACGAGTGCTTGATGGAGGATCAGGAAACACAGATCACTGGGCTAACGCATG	67	975	424	486	FBgn0035636	Cralbp
ID100003784802000211	CG11608-RA	2-CG11608-RA_2	GGGACCCGGTACTCCAGGAAGCATCTCAAACTCAAGGCCTGGCTCTTGCAGTTTTGGCGTTTTAG	65	1308	409	836	FBgn0038069	CG11608
ID100003018002000212	O81842	11-O81842_1	CGCTGTCTCTGTCTATGCTCAATCAAGCAAGCTCTCAACCCCAACTTGGTTTGGAGCATAGAAGGAGCC	69	361	200	94
ID100003132002000213	CG30049-RA	2-CG30049-RA_1	TCCGTCCGCTCAAGGATTACGCCGTAAACCTGACCGGACTAACATCAGTGGATGGATACTGCGATAGGT	69	2451	1871	513	FBgn0050049	CG30049
ID100003940202000214	CG14508-RA	8-CG14508-RA_1	AACATATTTCCCCAAGTGGTGACAACCCCAGTCGACAGAGCTTTCCAACACTGGTTGCGTTGACATTGT	69	1288	108	1113	FBgn0039651	CG14508
ID100004360202000215	CG30053-RA	2-CG30053-RA_3	CACGGATATCTGGAGCCTAAGTTATGGTCTGGAGAAACCCCACGGAAAGCTGACCTCCCTGGCTAGC	67	1008	915	28	FBgn0050053	CG30053
ID100003027602000216	O04513	18-O04513_1	CCGCAGGCAATGGAAACTCACAGAACTCGCATGTTACAATCCTCTTGGGGCAAATTTCTCCTTTATGAC	69	306	189	50
ID100003477602000217	CG14669-RA	22-CG14669-RA_1	GCCGCTCGATGAGAGATCAGATCTTGGACAGTTTCAGTCATCGTGATTTTAGCATAATTGTGGTCGGCA	69	564	140	357	FBgn0037326	CG14669
ID100003477002000218	CG14660-RA	1-CG14660-RA_1	CGCGGATTGGACTGATTGGACTCCAGATACAACACAGGGTGACCGACAGTTCAAAGGTCATGATGGCGA	69	2401	1248	1086	FBgn0020280	laf
ID100003061202000219	O04600	15-O04600_1	GCATTGACCAGTACTCTAAGAGACGGACCAGATCAAGAACCTTGTCCTCTTTGGGAACAGACAACCGCA	69	370	243	60
ID100004363202000300	EMPTY			0
ID100003203402000301	CG5262-RA	13-CG5262-RA_1	TGTCGCAATATGAATCCTATAGCGTTATCCTACGCCTGTGCTTCCCTTTGCTCGCCATAATTCCGCCTT	69	2042	1332	643	FBgn0036988	CG5262
ID100004125602000302	CG40354-RA	1-CG40354-RA_1	CGTCTACTCCACCAATGTGACTCGCAATACTCAAAAATCGAGGAGCTCTGCACAGGTGCCGCCAACT	67	570	12	493	FBgn0058354	CG40354
ID100004513802000303	CG3629-RA	18-CG3629-RA_2	GCGGCTCACCCTCACATTATCTACCTCCCGGACACAGTCCAACGCCATCGAGTACACCCGTGTCC	65	2582	1278	1241	FBgn0000157	Dll
ID100004094402000304	CG6560-RA	6-CG6560-RA_1	CCCGAGGCGGGTAGTGAACTATTCGAAATGCTCATGGACAATCGGTTGAAGCAAGTTCCCGTGCTGATT	69	832	510	255	FBgn0038916	CG6560
ID100003474602000305	CG14610-RA	17-CG14610-RA_1	TGCCCTCCCATCTGAAGCAGCGTCTATTTTATCGATTAAACAATGCTGATCCCATTTCCATCTGCCTCT	69	405	224	114	FBgn0037477	CG14610
ID100003856802000306	CG10778-RA	23-CG10778-RA_6	GTGTAAATAGCGTATACCTGTACGTACAGATGCTACTGTTTTCCGGCCTATGCAATAAGGCTATCCGCC	69	1310	1071	172	FBgn0029980	CG10778
ID100003061202000307	O04600	15-O04600_1	GCATTGACCAGTACTCTAAGAGACGGACCAGATCAAGAACCTTGTCCTCTTTGGGAACAGACAACCGCA	69	370	243	60
ID100003403202000308	EMPTY			0
ID100004516802000309	EMPTY			0
ID100003051602000310	L22585	16-L22585_1	GAGTCCGAGAAGCTGACATAGACTAGCCTGAATGAGAAAATCAGCTGTGTTCGAATAGTGCCTCCCTGT	69	487	280	140
ID100004285802000311	CG13628-RA	9-CG13628-RA_1	TGGGCCACGTGGATCTTATCGAAAAACTGCTCAACTATGCTCCTCTGGAGAAGTGAACGGCACAATGGA	69	364	213	84	FBgn0039218	Rpb10
ID100004164002000312	CG7514-RA	9-CG7514-RA_1	GGCCATGGCGTACAGCATCGAAAAGAAATCCATACCCGGCTACATGATGTACATTAATGGCGGTCTGGC	69	1208	70	1071	FBgn0035567	CG7514
ID100003093002000313	CG32318-RA	1-CG32318-RA_1	CCCCAAAAGAAGTCCAACCAAAACATCCAGGTGTATGTGCGCGTCAGACCCCTTAATTCTCGGGAACGT	69	495	34	394	FBgn0052318	CG32318
ID100003013202000314	O49366	20-O49366_1	AAAGAGGCCCCATGCTCTGTCTGGTGTCAGCGCTACATGGTCCAGGACAAGTATGGACTTCCCCACCCC	69	343	43	233
ID100003933602000315	CG14346-RA	3-CG14346-RA_1	CCCACAAGACCAAGTAGTCGCACTGAAACTCAACCTCCTCCCACGGAACTGTGTGCCTCCAAAACATTG	69	844	745	32	FBgn0031337	CG14346
ID100003319202000316	CG31842-RA	24-CG31842-RA_1	TTAAAAAACACATTTAATTAATTAAAACTTTACCAAAATGGCACAAAGTAGGCTTGAAAAGATTGGC	67	676	20	591	FBgn0260407	mRpS23
ID100003475202000317	CG14620-RA	3-CG14620-RA_1	CGGAGGAAGCGTTTCACGGAGGAGTAGTGGACATCAGCAACATTTGTGCACCCGAAGATCTTCCCGATT	69	1228	1112	49	FBgn0014395	tilB
ID100003070802000318	CG9075-RB_00240-00478	2-CG9075-RB_00240-00478_1	CAAGCCGTCGAAATTCAGGATATAAGTTTACCTAGTCAATTCTTTATTGTTGATAATGGATGACCGAAA	69	1910	3	1840	FBgn0001942	eIF-4a
ID100003285002000319	CG5714-RA	23-CG5714-RA_4	AGGACAAGGAACAAAAGGATATATCTGAGTCGGCCGTTTAAGCGGGATTACAGGAATTAGTATAGTCTT	69	2158	2051	40	FBgn0000543	ecd
ID100003046802000400	Q9XIB8	12-Q9XIB8_1	AGACGAGGCGAGATCTTCAAAGCGGTTTCTTGTAGAACGCCAGCGACAACCATACCGATGACTAATGGA	69	396	2	327
ID100003895202000401	CG14957-RA	14-CG14957-RA_1	TGCGGATGAGGCGTGTCAGAATGTGGATAAATCGGTCATAATAGCGAACCAGAATGACTCCACATGCGT	69	291	96	128	FBgn0035412	CG14957
ID100004010402000402	CG3510-RA	2-CG3510-RA_1	ACCTGCATCACCCATCCCTAAGATATCGTAATCTGCTGGAGTCCCTTGAGCAGTTTTCGGCTACTGCCA	69	2669	2049	553	FBgn0000405	CycB
ID100003170402000403	CG31160-RA	3-CG31160-RA_2	GCGCCGAGTACCCCAACGAACTGTATATGCCCAACGATTACTCCAAGAGCTTTGCCAACCACATGGAC	68	2478	1431	981	FBgn0085405	CG34376
ID100003359402000404	CG18445-RA	2-CG18445-RA_1	AGTGCGTAAGAGTGTCTGGACAGGAGTACCGGCATGCTCCACATTTGTATATCCTTTCCAAACCGGCCT	69	3622	3396	159	FBgn0033476	CG18445
ID100003027602000405	O04513	18-O04513_1	CCGCAGGCAATGGAAACTCACAGAACTCGCATGTTACAATCCTCTTGGGGCAAATTTCTCCTTTATGAC	69	306	189	50
ID100004168202000406	CG7589-RA	17-CG7589-RA_1	CGCTGAGCTTTACGGTCAATCTGAAGCGAGAAATTGGCTTCTATTTGCTCGACTATTACCTGCCCTCCA	69	1530	767	696	FBgn0036727	CG7589
ID100003825002000407	CG32143-RB	23-CG32143-RB_1	CATAAGTTCTGGAATAATCAAATCATTTCGGGAACGTTTCCTCAGCAACTCATCTGGGGACTCCG	65	570	156	351	FBgn0259175	ome
ID100003940802000408	EMPTY			0
ID100003861002000409	CG10851-RB	17-CG10851-RB_1	GGCTGAATGTGCCGATTTGGATTCAAGGAGTACATATAGGCCACGAAATTACTGCGACTTGTACACCGG	69	1658	1526	65	FBgn0004587	B52
ID100004050602000410	CG14823-RC	23-CG14823-RC_1	GCTGACTGATTAGAATTGCCATTAGATGAACCAGCAGATTTCAACGTTTCGAAATTATAGCGATAATAA	69	675	413	195	FBgn0035734	CG14823
ID100003556802000411	EMPTY			0
ID100003894602000412	CG14944-RA	1-CG14944-RA_1	TCCGCCGGGTATCGTCGAGCTTGAAAAAATCAGCTCTGGACTTCGCATCGCGTTTCTTCAACAAATGCA	69	381	242	72	FBgn0259225	Pde1c
ID100004248002000413	EMPTY			0
ID100003091202000414	CG32277-RA	9-CG32277-RA_1	GCGTCTACACCCGCCTCAGTAGTCCATCGATTACGTACTGGCTGAAGGACTTTATCGAGCGACATTGCT	69	786	716	3	FBgn0052277	CG32277
ID100004243202000415	CG32562-RA	3-CG32562-RA_1	AGGTCACATAAGTCGAGGAAGAGGAGAGACGCATCGGACCACAAACATGCCAGTAAGCACAAGCGC	66	4205	4119	22	FBgn0028974	xmas-2
ID100003705602000416	CG17904-RA	2-CG17904-RA_1	CCCGCTATCTGGCCAGAAGTAATCCGGACAGTAACTTCGGCGTGCTTGATATCGACATTTGCGGTCCAT	69	1480	301	1112	FBgn0032597	CG17904
ID100004202402000417	CG15134-RA	2-CG15134-RA_1	GGTGGCCCTACATGGAATGATGACTCGAAGCTCTAAGCAGTTGTCGTCCACTCTACAGGAGCTGCGTG	68	4326	3816	444	FBgn0032621	CG15134
ID100003325802000418	CG3600-RA	14-CG3600-RA_1	CCAACAAGCTGACCATTATCAAGACGCCGTTGAACAAGACTCTGCTGAAGAAGTGCAACAGCAACGG	67	972	287	620	FBgn0026087	CG3600
ID100004317602000419	CG18372-RA	1-CG18372-RA_3	GCAGAAGACAAGCATCCTTATCTTGGCACTTTTCGCCATCGCAGAGGCAGTTCCCACAACAGGACC	66	789	35	690	FBgn0041581	AttB
ID100004017602000500	CG3671-RC	2-CG3671-RC_1	CGTTCACGTTCCTGTTTCTGGACAAGTACGGTCTACGCAAGCTGGAGTTCCTATTCGGCACCCTCATCA	69	2157	972	1118	FBgn0011672	Mvl
ID100003594602000501	CG31547-RB	15-CG31547-RB_6	AGCATGGCTAGCTTGTTGACCAAGTTCCGCATCAAGTACTCTGAGCTCATTATGCTGAAGGGCGT	65	3891	3221	607	FBgn0051547	CG31547
ID100003133802000502	CG30079-RA	5-CG30079-RA_2	CGGCGCATCCGTACCGATTCATTAAGCAGAGCTCCAACGAGACGAACACTTCACTGACGGGCTCTTATA	69	1538	877	594	FBgn0083959	CG34123
ID100003013202000503	O49366	20-O49366_1	AAAGAGGCCCCATGCTCTGTCTGGTGTCAGCGCTACATGGTCCAGGACAAGTATGGACTTCCCCACCCC	69	343	43	233
ID100003897602000504	CG14995-RA	18-CG14995-RA_1	AGCGGCGTTGCAAAATACAAATGACCAGGAAAACTGAACACACATAAAAGACAAGACACGAGCAGCTGT	69	3398	2775	556	FBgn0035497	CG14995
ID100004473002000505	CG6987-RA	23-CG6987-RA_11	CTCTGAAAATCGAAATAGATCGAAGCGTCTGATTTAAACTGGAGAAAATGGGATCACGCAACGAGTGCC	69	1388	47	1274	FBgn0040284	SF2
ID100003743402000506	CG10851-RD	23-CG10851-RD_1	GAAAGAGAATCAAATCTAATTGAATCGCTGTGAGAAAGACAAGCTAGTCTAGTGACCGACCGACC	65	680	611	6	FBgn0004587	B52
ID100003972002000507	CG4744-RA	12-CG4744-RA_2	TCCTTGCCGAGGATTTCAGTCAGGATGTGCGATTGCTCGATCCGAGTAAGATCAGCCAAAAGTCGAGAA	69	4710	4186	457	FBgn0033834	CG4744
ID100003037202000508	ATU18126	14-ATU18126_1	CTTGGGGTAATCGGATTGGTATCATTGGATTGGTTTACGCAGGGATCGAGAGTGGTATTGTGGCTGCCA	69	550	79	404
ID100003864002000509	EMPTY			0
ID100003859202000510	CG10823-RA	16-CG10823-RA_1	AGAACAGGACGAAGGAGTAGGTTGTCCGCTAAGTGAGCACAAAGCAGTCAAAGATTTCGCACTAAACGT	69	4523	3598	858	FBgn0038880	SIFR
ID100003027602000511	O04513	18-O04513_1	CCGCAGGCAATGGAAACTCACAGAACTCGCATGTTACAATCCTCTTGGGGCAAATTTCTCCTTTATGAC	69	306	189	50
ID100003671402000512	CG7503-RA	3-CG7503-RA_2	CTTGGGTCATGGCCTAGACCTGGATGACAATCTTAGCTTGCACAAGCAGGGATTCTATGGTGCCGGTT	68	3396	2174	1156	FBgn0005775	Con
ID100003480002000513	EMPTY			0
ID100003897002000514	CG14982-RB	3-CG14982-RB_2	TCCCCAAAGGTTTCTCCTCGGAGGTGTACCACAATAGCTTGGATATGGAAAGGGAGGCTCTGAATGCCA	69	3321	2651	603	FBgn0035477	CG14982
ID100003008402000515	X64464	11-X64464_1	TGCCCCGGATTCATTGCATCTGACATGACTGCAGAGCTTGGAGAAGACATGGAAAAGAAAATCCTGGGA	69	773	477	229
ID100003786602000516	CG11700-RA	1-CG11700-RA_4	ACGTCAAAGCCAAGATACAGGACAAGGAGGAAAACCCCCCAGAGCATCAGCGTTTGATCTTCGGC	65	1058	454	541	FBgn0029856	CR11700
ID100004281602000517	CG13551-RA	23-CG13551-RA_1	GACGGATGAACTCGAGACATTTACTAAAATGCATTTCACTCTCTTTTGTATGTTCCCAAGTGCTCACTA	69	595	443	85	FBgn0040660	CG13551
ID100004362602000518	CG31003-RA	3-CG31003-RA_1	GGCCATAGATCTGGTCTCCAAGATGCTGATATACTCGCCCAATGCCAGGGTTTCTCCGTTGATGGGC	67	1641	1002	574	FBgn0046332	gskt
ID100004432802000519	CG4187-RA	2-CG4187-RA_2	CGCCAGTGATTTCCTCATGGGCATTTACCTCACATTGATTGCCTGTGCGGATATCAGTTTTCGCGGCGA	69	1015	115	833	FBgn0085440	CG34411
ID100004240802000600	CG31814-RA	23-CG31814-RA_1	TGTGACATATTTGTATGTAAATGTACGCAAAAGTTTACAGCAAAAATAAAGCCCAAAAACAAGCCC	66	3831	3766	1	FBgn0051814	CG31814
ID100004166402000601	CG7557-RA	1-CG7557-RA_1	CCCTGGCCAAGAAATGCTCACTCCTACTCCTGGAGCACACAAGTGTCGGATGAAGCGAGTAAATTCCGA	69	1348	715	566	FBgn0036159	CG7557
ID100003513602000602	CG17626-RA	23-CG17626-RA_1	CATGACTGCATATTGAACCGAAGAATGTGTCTTACTATATCCGACGTATATCCGATGGATCCACG	65	548	444	41	FBgn0040032	CG17626
ID100003441602000603	EMPTY			0
ID100003326402000604	EMPTY			0
ID100003032402000605	U74610	13-U74610_1	TCCAGCTCACGACTACAAAGGTTTCGAGGTAAGTACAGTTGGAGAAGAGATGCAACACAACCCGCGTCT	69	940	632	241
ID100004240202000606	CG31719-RB	11-CG31719-RB_2	ACAAATGCAGTCAAGGAGTATCAAGTTGCGGCACAGAAGTCTTCCTCGGAAATTTGCCCAGCTCCA	66	3203	2445	694	FBgn0051719	RluA-1
ID100003510602000607	CG17333-RA	5-CG17333-RA_1	GCCGCAAAAGCCAGTGTCGTCAAGAGTGTGTTTGTCGATCTGGACAAGAAGTTTCCCGCTGCGTG	65	732	592	77	FBgn0030239	CG17333
ID100003746402000608	CG11000-RA	12-CG11000-RA_1	GTCTACTGGATGCTGGCCAAGTCGGAGCAGGAGGTGAGCGACTGGATCGATGCGATTACCAAGAC	65	837	235	539	FBgn0037380	CG11000
ID100003818402000609	CG31710-RA	2-CG31710-RA_1	ATCGAGTCAAATCAGGCGGATCCAAGATGCTCACCAGACAACCCGACTACACCATCTCCGAGCTG	65	600	206	331	FBgn0051710	CG31710
ID100003472802000610	CG14568-RA	23-CG14568-RA_4	GATCAGTTCTGGTGTACACCATCTGAAATGGGTCAACCCTAATTTGCTAGAAATCAAATGGAATCGACT	69	676	523	86	FBgn0037124	CG14568
ID100004092002000611	CG6513-RA	3-CG6513-RA_1	AGTCGGCACGCTAATTGGCAAAACCGATTCGATTCCAGGGAAGGAGACACACTGATAGACGGGTGAAGA	69	1354	197	1090	FBgn0061515	endos
ID100004207202000612	CG17003-RA	3-CG17003-RA_1	AGGCAGGACCAGAAAATCGTGGTAGGTACATCGATCTATCGACGTCGCTGGAAATCACCACGCACACT	68	1130	881	183	FBgn0031082	CG17003
ID100003511202000613	CG17369-RB	3-CG17369-RB_1	TACCGAGGGCCAGATCTACGTCGATCGTCAGCTGCACAACAGACAGATCTACCCACCAGTCAACG	65	2725	1300	1362	FBgn0005671	Vha55
ID100003978602000614	CG4857-RB	11-CG4857-RB_1	TCGGCAGCAATCTAACGAGAGCATCCAACGTCGGCTGAAATCAGGAGAGCAGATTGGTTGGAATAGAGT	69	6489	5823	599	FBgn0026083	CG4857
ID100003551402000615	CG1354-RB	6-CG1354-RB_1	TACGAGACGGAGACCAAGTGCAAAAGTATGCTGGAGAAGATCGTTGTGACCGGCTACAAGGGACTGCA	68	1259	711	482	FBgn0030151	CG1354
ID100003093602000616	CG32336-RA	6-CG32336-RA_1	CCCACCACATCCCCTCATCGTCAAAGTACCGCGCATAACACCAGCGAGTTTATTATGTCTGCACTTGGG	69	704	143	494	FBgn0052336	CG32336
ID100004129802000617	CG5003-RA	2-CG5003-RA_2	CCGCGTCCGAACTACGATCAGGTTGTTCAGCATCCGATGTTTTGGAACATGCTCGAGCCACTGGATC	67	2510	1699	746	FBgn0039554	CG5003
ID100003003602000618	Z49777	1-Z49777_1	ACCGGTTGCTTTGGTGGTTACTACTTGCCAACATTGGTTCAGTTCGAGCCTGGTCTCACTTCTCCTCCT	69	985	464	454
ID100004132802000619	EMPTY			0
ID100004091402000700	CG6502-RA	3-CG6502-RA_1	CCGAGAGCGTTTCCCGGGAAAGGACTATGCACTCCTTTCACACGCTCTTCTGTCGTCGTTGCTTCAAAT	69	2657	1233	1357	FBgn0000629	E(z)
ID100003208202000701	CG5367-RA	13-CG5367-RA_1	TTCAAGCGAACCGGGAAAATATTGAGCCTGAGTAAGCAACAAATCGTGGACTGCAGTGTGTCCCATGGA	69	1017	493	457	FBgn0032228	CG5367
ID100003066002000702	Q9LZJ2	14-Q9LZJ2_2	CACGCACAAGCCTTCGTCCTTGATCCCGCACATACCGAGTTCATTACGGAGGTTAGATATCTCATTGGT	69	404	228	109
ID100004562402000703	EMPTY			0
ID100003781802000704	CG11437-RA	3-CG11437-RA_1	GCCGTCCCATGCCAAGAAATGAACAGATCTACGGCTACGCGGGATACTACACCAGAGCCACCTAC	65	997	854	80	FBgn0037165	CG11437
ID100004398602000705	CG7958-RA	3-CG7958-RA_5	CACCGATACCCTGGAGATCGATCAGTACATCTGGGCCATACTCAACACGCTGGGCAACTCGGATG	65	4333	3103	1167	FBgn0026160	tna
ID100003707402000706	CG17941-RA	6-CG17941-RA_7	GCGCATGTGTTTTCCGAAATAGCGAGACTGAAAGATGACACCTTATCGGAGCACAGTGGAAGTGGGGCT	69	12404	10990	1347	FBgn0000497	ds
ID100003056402000707	AB007987	3-AB007987_1	TGGCATGGAAATGGGATTCAGATACGTAGCATCAGGACCAATGGTGAGGTCGTCGTACAAAGCGGGAGA	69	1149	948	134
ID100003817802000708	CG3168-RA	3-CG3168-RA_2	TATGGCCTGTTGATGTGGTTCCCGGAGCTCTTCAATCGCTTCGAGGAGTACGAGAAGGCATTCCC	65	2214	1609	542	FBgn0029896	CG3168
ID100003061202000709	O04600	15-O04600_1	GCATTGACCAGTACTCTAAGAGACGGACCAGATCAAGAACCTTGTCCTCTTTGGGAACAGACAACCGCA	69	370	243	60
ID100003863402000710	CG10914-RA	6-CG10914-RA_2	GCGGTTTGGCCAGATTGGATCTGCTGGAAATAACAAGCCCAAGGAAACACTTTGACTGGCTGAAGGTGT	69	2044	1417	560	FBgn0034307	CG10914
ID100003858602000711	CG10811-RA	23-CG10811-RA_1	TATGATGCCTTTGTAATACAGAAGGAATCGCTTTGTAAGTGGCGAGATTCAAAGGATCAGTCTGCTGGC	69	5598	5257	274	FBgn0023213	eIF4G
ID100003056402000712	AB007987	3-AB007987_1	TGGCATGGAAATGGGATTCAGATACGTAGCATCAGGACCAATGGTGAGGTCGTCGTACAAAGCGGGAGA	69	1149	948	134
ID100003669002000713	CG7128-RA	3-CG7128-RA_2	GCAAACCGGCCTTTCCTCCCTATGCAGCCGCTTTAAATCCCACAGATCAGGTGTTTGACTTCGAGGAG	68	1341	681	594	FBgn0022724	Taf8
ID100003075602000714	Spotting_Buffer			0
ID100003357002000715	CG18361-RA	18-CG18361-RA_2	GCGCAGCAATTACATCAAGCATACGGTCAATAAGTTGACCTTCTCGGAGCAGTGCTACTACGTGGTGAA	69	2846	1835	944	FBgn0000499	dsh
ID100004473602000716	CG6998-RB	7-CG6998-RB_1	TCGGGAACACGTCACATAGGGCATTCTCTTTCACAATATGGAGAGAGAGGCTACACACGAGCACACCGT	69	1605	1114	424	FBgn0011760	ctp
ID100003438602000717	CG11299-RA	1-CG11299-RA_1	ACCGAGAGCATCAACACGTTTCGCATCCAGGACTACTCTTGGGAGGATCACGGCTACTCGCTAGTG	66	3079	2089	926	FBgn0034897	CG11299
ID100003095402000718	CG32381-RA	23-CG32381-RA_20	TTAGCAAGGAATCGAAATTCAAATGGTGCAAATGTGACGAGTGACTAAAAATCGGGGAATTCAGATTCC	69	5063	4275	721	FBgn0035756	unc-13-4A
ID100004355402000719	CG1795-RA	3-CG1795-RA_2	GCTGCCAAGTTCGGTTATCGGGCCAAGTTCATAGCACAAACGCTGCAAGAGATCCAGAAAAAGGGGG	67	1298	757	476	FBgn0027864	Ogg1
ID100003633002000800	CG33267-RA	1-CG33267-RA_2	CACTGTCGCCTGTTTCCTGGTGAGCCTGTCCAGTGCCAGTACCACAACCACAACTACAGATGATG	65	288	33	192	FBgn0053267	CG33267
ID100003287402000801	CG5758-RB	2-CG5758-RB_1	ACGCGGCGTAAAAATGCTGCTGAACCACTTCGTTAAGGGACGACTGTATAACCGTGATCTGCGCGACAA	69	2509	2047	395	FBgn0032666	CG5758
ID100003787202000802	EMPTY			0
ID100004439402000803	CG4321-RA	9-CG4321-RA_2	ATGATGCTGGCCAAGATTGTCAGGGAATACGAACTGCTTCCGATGGGTCAAAGGGTTGAGTGCATTGTT	69	1581	1381	133	FBgn0015033	Cyp4d8
ID100003318602000804	CG31671-RA	2-CG31671-RA_4	GCCACCAGATCCGATAAGTTGTCACCCACCTCTCCATCTGGGAATACACAAGGAACAAGGGCTCCAG	67	5389	3964	1360	FBgn0031390	tho2
ID100004209002000805	CG17359-RA	8-CG17359-RA_1	AGGGCGAGATCCTACTCGGACAATGACTCATGGAGCCCGGATAGTGAGCTTGAACACGAAGATGATGA	68	1356	587	703	FBgn0036396	CG17359
ID100003032402000806	U74610	13-U74610_1	TCCAGCTCACGACTACAAAGGTTTCGAGGTAAGTACAGTTGGAGAAGAGATGCAACACAACCCGCGTCT	69	940	632	241
ID100003973802000807	CG4769-RA	23-CG4769-RA_2	CGCAACCACCAAGTCAATGTTCTCTCCGCTGAAAAATATAAACACAAATACTATCCCAATATGCGAGAG	69	1542	1197	278	FBgn0035600	CG4769
IDNot_printed02000808	Not_printed
ID100004360802000809	CG30193-RD	9-CG30193-RD_1	GCTCGAGGACCAGCCAGAGGACGTGATACCCGTGTATCCAAAGTTTATCTACGCCCCACAACAGCAG	67	2352	955	1332	FBgn0050193	CG30193
ID100004477802000810	CG7068-RA	11-CG7068-RA_1	CTGGTGAGCAACAATCACCCTGGTATAATGCCACTCGTAGCGTCAACATTGAGATCTCCGCTTACGCCG	69	4933	3744	1122	FBgn0041181	TepIII
ID100003590402000811	CG31289-RA	23-CG31289-RA_4	ACGACTACAACCACTAATTCCGCTGCGAAATTACCTAATTTAGTGTCTAGGAAATGTTGTCTGTG	65	1132	938	131	FBgn0024558	Dph5
ID100003630602000812	CG33140-RA	3-CG33140-RA_1	CTCACTGAATGCCTCTTCCCAGCAGGATGTCCAAAAGCAACGGTCGCGGTTCATATATGTGCGCG	65	2271	1851	357	FBgn0053140	CG33140
ID100003549002000813	CG12946-RA	13-CG12946-RA_1	CCAAAGCCAACAATAGTGCCTCATACGAACTCGACGATTTCCAACGGATCACTGTATGCTGTGTCCCC	68	1841	1028	747	FBgn0037750	CG12946
ID100003631202000814	CG33161-RA	2-CG33161-RA_1	CAACGGGAGTGTAGGGATCTGTATCGTGGCTACCGGAACATCACGTCCAGCATGTTCTGTGCCTC	65	2038	569	1406	FBgn0052270	CG32270
ID100003825602000815	EMPTY			0
ID100004471202000816	CG6958-RA	18-CG6958-RA_9	GGACAAGGAGCGACTGGAAGATTACACCCGCAAGTACGAGGAATATGACTTCTCACAGTTTGCCATCAA	69	3824	2947	810	FBgn0039004	Nup133
ID100003056402000817	AB007987	3-AB007987_1	TGGCATGGAAATGGGATTCAGATACGTAGCATCAGGACCAATGGTGAGGTCGTCGTACAAAGCGGGAGA	69	1149	948	134
ID100004012802000818	CG3568-RA	9-CG3568-RA_7	CGCTAACGACTATTACCGTACAATGCAGGGAAATATTGGTAACGAGGGCTTCGAGGCAGTGGGTACGCC	69	1699	513	1119	FBgn0029710	CG3568
ID100004564202000819	EMPTY			0
ID100003361802000900	CG18516-RA	10-CG18516-RA_1	GCCAACTGCTATGAATTCACCGATAGCAACTTCAAGCTGAGTGGTCATGCTGTTCTTACGGATGCCCCA	69	3771	2545	1159	FBgn0038350	CG18516
ID100003397802000901	CG10962-RB	18-CG10962-RB_1	ACCAAGGACATCAACAACATACTACAGACGAATCTCATGGGCAGCATTTACTGCACCAAATTGGCCG	67	1063	329	669	FBgn0030073	CG10962
ID100003400802000902	CG11619-RA	3-CG11619-RA_3	CCCAAAACACTGGGACTTCTGGTGGAGATAAAGTGGCCGCAAATAATGGCTTCTGGTGTGCCGGAAT	67	2100	1462	573	FBgn0036836	CG11619
ID100003051602000903	L22585	16-L22585_1	GAGTCCGAGAAGCTGACATAGACTAGCCTGAATGAGAAAATCAGCTGTGTTCGAATAGTGCCTCCCTGT	69	487	280	140
ID100004171202000904	CG7641-RA	14-CG7641-RA_1	GCGGGGCAAACTCGAGCAGAAACTCAAATGGGCATTCTCAATGTACGATCTTGATGGGAACGGATACAT	69	858	487	304	FBgn0013303	Nca
ID100004201802000905	CG15028-RB	14-CG15028-RB_1	GGCGATGAGATTTTGGTAGTTGAGATCATCGACAGTGGTGCGGACAATAGTAGCTCGGAATCGGGTGG	68	2907	1663	1178	FBgn0030618	CG15028
ID100003280202000906	CG5623-RA	3-CG5623-RA_1	AGCGAGGTTATCACTACGAGACCCTGGAACTTGACCAGCAGTGGAAGATCATCGTGTTCCCCTACAGCA	69	1127	735	325	FBgn0038357	CG5623
ID100003902402000907	EMPTY			0
ID100003131402000908	CG30039-RA	14-CG30039-RA_1	AGCCGCAACTGATGAAGGAGGTCCTCCATTACCGCAATCACCTGAAAACGTTGAGGAAAATGTGAAAGA	69	729	170	492	FBgn0050039	CG30039
ID100004170602000909	CG7632-RA	2-CG7632-RA_1	ACCTGGCACTTCCTACCACTCCATTGACCTCGTGCTGATCACTCGCCGACTAATGGAGGAGTACAACTG	69	1423	504	852	FBgn0037071	CG7632
ID100003664202000910	CG6012-RA	2-CG6012-RA_1	CGCATCTTCTTCCAGCGCATGAAGGCGTCTAAATTGAAGGGAGCCATTGTGAATGTTGGTTCCGGCAC	68	927	499	362	FBgn0032615	CG6012
ID100003247202000911	CR32868-RA	1-CR32868-RA_1	TTCCCAGCAGGAAACCTGTGTGATTGCAGGGCGAAAGTACCAGAAATCCTGCTACCAGGTGTTGC	65	299	116	120	FBgn0046696	RNaseP:RNA
ID100003022802000912	Q9LU32	7-Q9LU32_1	GCCGTAGAAATGACGCGATGATGGGAATTGAGAAAGGGAAGTGGAGTGTTAGTCCCACGTGTTGGAGGA	69	330	88	175
ID100003246602000913	CR32525-RA	3-CR32525-RA_1	TAGCTCAGTTGGTAGAGCGGTGGACTGTAGATCCATAGGTCGCTGGTTCAAGTCCGGCTCGAAGG	65	73	8	2	FBgn0052525	tRNA:CR32525
ID100003745802000914	CG10966-RA	15-CG10966-RA_6	CCTCCAAGCCATCGATTGATGACGGACTAATGGAGGTTGTTGGCCTGACCACCTACCAGCTGCCC	65	5616	4310	1243	FBgn0085373	rdgA
ID100003513002000915	CG17568-RA	3-CG17568-RA_3	CTTGACAGCTGTGAAGGAGACGACGATTTCCTGCCCGTAGATGGCCAGCTAATGGATCTCGTCGC	65	1509	697	749	FBgn0032763	CG17568
ID100004245602000916	CG33234-RA	3-CG33234-RA_1	CGAATGAACAAGGGCAAGAAGGTTACTCTGAATAGTCTGGGAGTGGAGTCGCTAACCCAGCCGCGC	66	1029	664	301	FBgn0053234	CG33234
ID100004432202000917	CG4178-RA	23-CG4178-RA_1	GGATGTTTTTAGAGTGTCTGATACCTAGCTAGTAAGGTGTGCAAAAAGTCTAATAAACTTTCGAAAACC	69	2606	2530	9	FBgn0002563	Lsp1beta
ID100003861602000918	CG10862-RA	2-CG10862-RA_2	GATCCCCTCACCATCACTAGGCTCCGTCGAGAGATCTCAGAGTTCTCAACCGATCAAACGGAAGGGTGT	69	1141	692	382	FBgn0035455	CG10862
ID100004086602000919	CG6405-RA	16-CG6405-RA_1	ACGAGCGCATAAACATAACAGAAAGGCATCTAATGGAGATGTGCTCTTCGTTTGCTTTGGTAACGCGGA	69	1326	96	1163	FBgn0032428	CG6405
ID100004557002001000	EMPTY			0
ID100003127202001001	CG2973-RA	24-CG2973-RA_2	TACGCACTCCTTGTATATTCCTTCATTGTGCTTCATCTATTGCTAGTTTTTTAAAAAATAAATACAAAT	69	1065	985	13	FBgn0031467	Cpr23B
ID100004284002001002	CG1359-RA	18-CG1359-RA_5	AGGGCTTCCTTTACTACAAGACCAATCGCTACGCCCTGCATTATCTGGAAACTCCCTCTGGATTAAAGT	69	536	250	219	FBgn0260860	Bet5
ID100003976802001003	CG4817-RA	3-CG4817-RA_1	GCGGATCCACGCGATCTTTCGACTTCGAAGTGACGCTCAAGAACGGAACTGTTCACATCTTCTCCTCCA	69	2498	1280	1151	FBgn0010278	Ssrp
ID100004089002001004	CG6451-RA	3-CG6451-RA_2	CGTGGGAGTCACTCCGTCCGCTACTCTCAACGAGTCGTCTGTTCATCTGCTAAACGATCTCTGCTGGTT	69	5730	5419	244	FBgn0041161	blue
ID100003710402001005	EMPTY			0
ID100004319402001006	CG2691-RA	8-CG2691-RA_1	TGATGATATGCTAGCTGACTCCGATTCGGATCTGCCCGAAGATATGGACGCTAAGGATGAGGCCGG	66	4479	3431	984	FBgn0030504	CG2691
ID100003088802001007	CG32240-RA	16-CG32240-RA_1	CCGGATGGTATTCGACCCTTTATAGAACACATGGAGCAGCTATATCCACTCAGGCATAACTTGGCCGAT	69	583	409	107	FBgn0052240	CG32240
ID100003628802001008	CG33012-RB	3-CG33012-RB_2	CAGCCTCGGGATGGAGTAAGGATGCTCAGCTGGTCGTTCCTCAAGGGTATGCTGGACAATCCATC	65	2652	2341	248	FBgn0053012	CG33012
ID100003013202001009	O49366	20-O49366_1	AAAGAGGCCCCATGCTCTGTCTGGTGTCAGCGCTACATGGTCCAGGACAAGTATGGACTTCCCCACCCC	69	343	43	233
ID100004055402001010	CG14905-RA	9-CG14905-RA_1	ACGCCGGGTCAACCTGATCATCAGCGCCATCAATATCGAGGATAACTCCAACAAAATACTGGCCCGAAA	69	1422	1302	53	FBgn0038452	CG14905
ID100003168002001011	CG2976-RA	3-CG2976-RA_4	TGGCCACCAAACACGATGTGATTCGTCGCAAGTACTGGCAGTATGTGGCCAACCATCTGAAGAACCAG	68	1112	968	78	FBgn0031633	CG2976
ID100004009802001012	CG3499-RB	6-CG3499-RB_1	AGGCGCTTCTCAAGTACGAGACTCTTGACGCCGACGACATCAAGGCAATACTGAATGAAAGCCAGACGT	69	2785	2531	187	FBgn0034792	CG3499
ID100004516202001013	CG3740-RA	15-CG3740-RA_2	CGTTGCGAAATTCGGGCCAACTCCACGTAGCCTAAATATGCCCATAGATACGCGCGAGTTGATGG	65	1217	234	920	FBgn0023530	CG3740
ID100004476002001014	CG7037-RB	23-CG7037-RB_5	GCGAACCCATCGTTAAACGCTAGTGTTACTTAGCTAAACACATAAAACTAAGTTGGAGAAGTTCGACCG	69	3889	3383	439	FBgn0020224	Cbl
ID100003167402001015	CG2816-RA	3-CG2816-RA_1	GCAGCCCATGATCAGTGGTCGGTGCTTTGGATACGTTGAGAGCTATGCCTACAATCCCATTAAGCGCC	68	292	133	93	FBgn0031564	CG2816
ID100003032402001016	U74610	13-U74610_1	TCCAGCTCACGACTACAAAGGTTTCGAGGTAAGTACAGTTGGAGAAGAGATGCAACACAACCCGCGTCT	69	940	632	241
ID100003748202001017	CG11126-RA	12-CG11126-RA_1	CATGTGCCCATGGCAGAATAGACTGGTGACCCTCAGTCTGCGTGGTAAGCACATTGTGGAGCTGC	65	594	264	267	FBgn0259101	CG42249
ID100004564802001018	EMPTY			0
ID100003587402001019	CG3109-RA	23-CG3109-RA_3	TATATTTTGACATAAACTCACCATGCTCTCATTAAAGTTAGTCTCCCAGCTCTTTAAGCAAAGCC	65	831	27	741	FBgn0023519	mRpL16
ID100003018002001100	O81842	11-O81842_1	CGCTGTCTCTGTCTATGCTCAATCAAGCAAGCTCTCAACCCCAACTTGGTTTGGAGCATAGAAGGAGCC	69	361	200	94
ID100003669602001101	CG7274-RA	3-CG7274-RA_4	GCCCTGCACTGTGAGTGTGATGAATCTGGTGAAGCAGGCGTACAAGAAGTTTCTGCAACCATACGGCG	68	1869	1071	732	FBgn0085451	CG34422
ID100003042002001102	Q9LJQ4	22-Q9LJQ4_1	GCGGGAAGCTAGTGAGTTTCTGAGAGAGTTACCGGAGATGAAACTCGGTAATGTTCTTCAGGAGATCGG	69	402	307	28
ID100003553802001103	CG13921-RA	6-CG13921-RA_2	TTCGCCGACGTGAGTAGTTGCTGCAACATGTCTGTGAAGAATGACAGCTACTATGACAACGCCCAGCG	68	4857	3526	1265	FBgn0035267	CG13921
ID100003552002001104	CG13702-RB	3-CG13702-RB_6	CCTGAAGCTCATCACGATGATCCTGTACGCACTGGTCTGCATCATTGGACTCTTTGGCAACACCCTGG	68	2370	922	1382	FBgn0036789	AlCR2
ID100004127402001105	CG4338-RA	8-CG4338-RA_3	GCCATAGCCGCCACTCTATACATCTGTGGATTCACGGAAGAGGCTCGCTGGTTTCTGGGCAAGTTCT	67	939	604	270	FBgn0038313	CG4338
ID100003022802001106	Q9LU32	7-Q9LU32_1	GCCGTAGAAATGACGCGATGATGGGAATTGAGAAAGGGAAGTGGAGTGTTAGTCCCACGTGTTGGAGGA	69	330	88	175
ID100004440002001107	CG4334-RA	23-CG4334-RA_1	CTCTTGTGTAAGACTTGTTACTTGTGCATTTCCAACTAATCTTGTTTTAGGTACATTGTCGATCTGCCG	69	1542	1306	169	FBgn0038312	CG4334
ID100003702602001108	CG1780-RB	16-CG1780-RB_1	GCGCCAGGTTAAGAGCAAGTTGTAGAGCTCCTCATCCTTCTGATTCTTTTCCCGAACGAAAGAACAACG	69	1579	1406	106	FBgn0026415	Idgf4
ID100003780002001109	CG11295-RA	23-CG11295-RA_1	CGCCCTCTGTACAGAGCCAAAAGATACGAAAGACTAACGTACCCGAATAAAAGTAACTCCATTTT	65	2651	2587	1	FBgn0013548	l(2)dtl
ID100004245002001110	CG32946-RA	1-CG32946-RA_1	GAGCCCGAAGAAAGTGCCCATCATCTCGCTGAAGCCCGCGAAAAAGGTGTTAATGTACAGGTGGTC	66	654	397	193	FBgn0052946	CG32946
ID100004559402001111	EMPTY			0
ID100003518402001112	EMPTY			0
ID100003018002001113	O81842	11-O81842_1	CGCTGTCTCTGTCTATGCTCAATCAAGCAAGCTCTCAACCCCAACTTGGTTTGGAGCATAGAAGGAGCC	69	361	200	94
ID100003516002001114	CG17781-RA	8-CG17781-RA_1	TAGTGCACCAAGTGGTAATGGTCACTCGAATGTCTCGCACACAGTGGTCATCACACCTGCTCCTG	65	1290	87	1140	FBgn0039196	CG17781
ID100003589802001115	CG31259-RA	6-CG31259-RA_6	CTCGCCAGGCTCCCCTCAACTTCCAAAGCATTTCAGCCTACGTACAGCTCTATGACCGCATGCTG	65	1919	1116	740	FBgn0051259	CG31259
ID100003933002001116	CG14330-RA	1-CG14330-RA_1	TGCCAGCCAGTGACGTTTTTTGGGGCCAAACTGACTAATTACACCGCGACGTAATCAAGTGACACGGAT	69	4797	3368	1362	FBgn0038512	CG14330
ID100003708002001117	CG17950-RA	23-CG17950-RA_3	GACAAAATACACGAAAAACAATACACACACCGCAAATGAATCGAACGAAATTTCGCTCAGGTCTTTTCG	69	1303	1050	186	FBgn0004362	HmgD
ID100004514402001118	CG3654-RD	2-CG3654-RD_1	CTCCGAAGCCCTGCATCAAATGTTGCCAATGCTAAACGATGTTTGCGAGAAGGAATCCGCTGCCC	65	8453	7123	1267	FBgn0036004	CG3654
ID100003037202001119	ATU18126	14-ATU18126_1	CTTGGGGTAATCGGATTGGTATCATTGGATTGGTTTACGCAGGGATCGAGAGTGGTATTGTGGCTGCCA	69	550	79	404
ID100003208802001200	CG5378-RA	11-CG5378-RA_1	TCCGCTTGGGACTGTTTTACCTTGACCACGATCTCATCACTCGCAACATCGACAAGGCCAAGTATCTGA	69	1393	562	764	FBgn0028688	Rpn7
ID100003517802001201	CG17957-RA	2-CG17957-RA_1	ATATGCAGGGATAATCTGGAGCCCGATTCCTCAGTTGCTTCCGAAGCTCAAGTGCCCTCAAGTGC	65	1872	1404	405	FBgn0003510	Sry-alpha
ID100003357602001202	CG18375-RA	9-CG18375-RA_1	CCGCTCGCCACAAAAACTTCACCTTCAAGTCGCTGCAGAAAAAGTTCTGATTGCAATTTGCAGCCAGGA	69	4594	4011	516	FBgn0034606	CG18375
ID100004278602001203	CG13466-RA	2-CG13466-RA_3	GGTCTCCTCCACGATCCTCGACAGTGATTCGGTGGACTATCCGTAGTGCTGAGTACGAGGGATATCGGA	69	3406	2759	580	FBgn0259099	CG42247
ID100003032402001204	U74610	13-U74610_1	TCCAGCTCACGACTACAAAGGTTTCGAGGTAAGTACAGTTGGAGAAGAGATGCAACACAACCCGCGTCT	69	940	632	241
ID100003285602001205	CG5723-RB	23-CG5723-RB_3	CCGAGAGAAGTGCAGAGGGTATAGGCTATAAATTACAAATCGAATGCAGACAACAAAGACAATTGTACA	69	11447	11253	127	FBgn0004449	Ten-m
ID100003592202001206	CG31392-RA	2-CG31392-RA_1	ATCTGCGATCCATGCACCCTGGTTGTGCGTTTGCCAGTACTGTTGAAATGGTTACACCGAGGTCC	65	1791	761	967	FBgn0051392	CG31392
ID100003241802001207	CG9826-RB	3-CG9826-RB_1	TACGGTGGCGAACGTTATTCCCATCCTCACACCACTGATTGCGGGTGAGATCGTGGCTGATAAGG	65	1569	1170	336	FBgn0034784	CG9826
ID100003070802001208	CG9075-RB_00240-00478	2-CG9075-RB_00240-00478_1	CAAGCCGTCGAAATTCAGGATATAAGTTTACCTAGTCAATTCTTTATTGTTGATAATGGATGACCGAAA	69	1910	3	1840	FBgn0001942	eIF-4a
ID100004125002001209	CG4016-RB	2-CG4016-RB_1	TGGCCTTGCGTCAGAAGTACAAGCTGCGTTTGTTCATCGACGAAAGCATCTCCTTTGGCACATTGGG	67	1591	897	629	FBgn0086532	Spt-I
ID100003066002001210	Q9LZJ2	14-Q9LZJ2_2	CACGCACAAGCCTTCGTCCTTGATCCCGCACATACCGAGTTCATTACGGAGGTTAGATATCTCATTGGT	69	404	228	109
ID100004470602001211	CG6951-RA	3-CG6951-RA_1	GCAGCGATGACGTGTTTCCGTGGTCAAAAGCTAAGAAAGGCTCGCAGGAATTTGATCCCCTGGAAGACA	69	700	306	327	FBgn0036959	CG6951
ID100003362402001212	CG18538-RA	16-CG18538-RA_1	TGCCGGTTTTTATCTGATTGTGATCAAATGCTATGGACCAGGTCAACCCACATGGAACACTACGTCAGT	69	348	252	29	FBgn0034324	CG18538
IDNot_printed02001213	Not_printed
ID100004435202001214	CG4221-RA	23-CG4221-RA_5	GCACAGATATAAAGGGAATTTATGGGCAAAGAAAACTCTTGAAAAACAAAATAGTTGATGAAGTGGCAG	69	3166	2831	268	FBgn0038385	CG4221
ID100003096002001215	CG32390-RA	16-CG32390-RA_2	ACGGGTGCGTGGATATCTCGAAATAGCCAATGGTACTCAGGTCCAATCTCCTCATCAGCATAACAACAA	69	534	264	203	FBgn0259173	corn
ID100004509602001216	CG33474-RA	3-CG33474-RA_3	TAAACAATGTGGGTTCAGAAGACTCTGGGGAGCCACCTGTGCTTCGGTACACTGTGGACAGCGAA	65	606	128	415	FBgn0053474	CG33474
ID100003042002001217	Q9LJQ4	22-Q9LJQ4_1	GCGGGAAGCTAGTGAGTTTCTGAGAGAGTTACCGGAGATGAAACTCGGTAATGTTCTTCAGGAGATCGG	69	402	307	28
ID100003206402001218	CG5326-RB	1-CG5326-RB_1	GAGCTGGAGATCTCGAGATCAGCCTCCTCGTGTGTTCTGTGTGTTCTGATCTGATCGACAACGACGCGT	69	693	66	560	FBgn0038983	CG5326
ID100003705002001219	CG17883-RB	15-CG17883-RB_1	CCCTGGCGCCTTACGGATTGGTTAATGACGATTTTAGAAGGATTTTATGGCCTCAGTTGGCAGGAGTCG	69	1677	466	1144	FBgn0040005	CG17883
ID100004401602001300	EMPTY			0
ID100003974402001301	CG4779-RA	10-CG4779-RA_1	TGGTGATTAACTCGGTTAGCTTTGACCATTGTGACCCCAGCATTTTTACCGTGCTCACTTGTCCCAGCT	69	1445	886	492	FBgn0040211	hgo
ID100003434402001302	CG10494-RB	42-CG10494-RB_4	GAAGAGGTTGATTCGTTTCTACTCATCATTCGGGACAATGGTTTCTTTCGCGCCTTGGATGGCTCA	66	2838	1030	1744	FBgn0034634	CG10494
ID100003402602001303	CG12204-RA	3-CG12204-RA_1	GGTAGCCACAGACCACAGGACAAAAACGGCGCAACTAAATCGGAGGTGTTAGAGCCATTGCCATTGC	67	1128	146	917	FBgn0031022	CG12204
ID100004163402001304	CG7499-RA	12-CG7499-RA_1	GGTGCCGTTTTGAAGTACACCAACTTCCGGAACCTGAAGAAGGACGAACATCACCAGGACGAGCACTAC	69	1840	1554	219	FBgn0028699	Rh50
ID100003288002001305	CG5772-RA	10-CG5772-RA_1	GGATGTGCATTTGTTCAACGCGACCATACGTGAAAATCTCGATCCACACGGTTACTTCCAGGACCTGCA	69	6761	6054	640	FBgn0028675	Sur
ID100003667202001306	CG6706-RB	1-CG6706-RB_1	TCCACCAACATCTCCACATCGCAATCGGAGTTGAGCAACATGTGTCCACACTCAAAGCCCAGTACTCC	68	3976	3079	831	FBgn0027575	GABA-B-R2
ID100003046802001307	Q9XIB8	12-Q9XIB8_1	AGACGAGGCGAGATCTTCAAAGCGGTTTCTTGTAGAACGCCAGCGACAACCATACCGATGACTAATGGA	69	396	2	327
ID100004209602001308	EMPTY			0
ID100003938402001309	CG14458-RA	3-CG14458-RA_3	AGGAGTCGATATATCGACGGTGGTTTACGTCCATGCTGAAGGTGGGAAACTTCGCTACGAGCTGTCCCA	69	2004	935	1002	FBgn0053771	CG33771
ID100004561802001310	EMPTY			0
ID100003169802001311	CG3058-RA	3-CG3058-RA_1	GCCGTGGTCTGGTAGTCTCGCCCAAGGACTACTCTACCAAGTACAGATACTAAGGTGGGTCGCGTACC	68	602	459	77	FBgn0031601	Dim1
ID100003400202001312	CG11404-RA	2-CG11404-RA_2	CGCCTTTAAGTGGGTCACCATCAGTCAGGGGCTTAACCTTGCCGCATCTACAAATACACTGGGTCGG	67	771	630	76	FBgn0037169	CG11404
ID100003436202001313	CG10997-RA	17-CG10997-RA_1	CCAGGAGTACTTCATGGACCTATATCTACTGGCCGAACTGAAGACGATCAGCCTGAAGGTGACGAC	66	1385	445	876	FBgn0030529	Clic
ID100003008402001314	X64464	11-X64464_1	TGCCCCGGATTCATTGCATCTGACATGACTGCAGAGCTTGGAGAAGACATGGAAAAGAAAATCCTGGGA	69	773	477	229
ID100003899402001315	CG15018-RA	11-CG15018-RA_1	AGCAGCTGTTCAACATGTTCAAGCCAATGATGTCCAAGAAAATGCAGTCTCGCCTATTTGTGCACGGCA	69	570	260	243	FBgn0053514	CG33514
ID100004320002001316	CG2857-RA	2-CG2857-RA_1	GCCAGGTTCTGAGCATTTCGTACGCTCTGGTACAGTTCTGGTCCTACGAACAGCTTCGCTCCATGG	66	1220	397	759	FBgn0035078	CG2857
ID100003398402001317	CG11105-RA	18-CG11105-RA_1	TCAATGGCGACGGCTTCATTACGAGGGAGGAAATGACTGACATTGTAACTGCCATATACGAGCTGAT	67	1275	101	1109	FBgn0030281	CG11105
ID100004242602001318	CG32452-RA	2-CG32452-RA_1	CGATCTGCGGCACCATATCCAGGGAATATACTCGCACCAACCCGCCTTTAATGCCTACACCGAGTG	66	2008	1853	91	FBgn0052452	CG32452
ID100003433802001319	CG10308-RA	2-CG10308-RA_2	CACTGGCTCACCGACTATGCCCGGGATATATTTTTGACCATGAGGGAGCAAGAACTCAGCCGTCGG	66	1499	225	1210	FBgn0010317	CycJ
ID100004357802001400	CG2038-RA	2-CG2038-RA_1	CCGGACTCCAAGCACTTCGAGACCCTGAACCTATTCGCATACGGCACATACAAGGAATACCGTGCAC	67	1238	322	851	FBgn0028836	CSN7
ID100003090602001401	CG32264-RA	23-CG32264-RA_1	GCAGCAATTGTATTTCATGCAGCATAAAATTGTCAACAAATGTTTAAAAGCAAAAAATTAAGCCAGCAA	69	3810	3670	73	FBgn0052264	CG32264
ID100003003602001402	Z49777	1-Z49777_1	ACCGGTTGCTTTGGTGGTTACTACTTGCCAACATTGGTTCAGTTCGAGCCTGGTCTCACTTCTCCTCCT	69	985	464	454
ID100004204202001403	CG15538-RA	3-CG15538-RA_5	CGACCATGACCGCTAAAAGAAACCGTTAGGGATCCCAGAAGAGGGTTTCCACATCTGCCCCAATGACC	68	1028	96	866	FBgn0039771	Osi23
ID100003056402001404	AB007987	3-AB007987_1	TGGCATGGAAATGGGATTCAGATACGTAGCATCAGGACCAATGGTGAGGTCGTCGTACAAAGCGGGAGA	69	1149	948	134
ID100004014602001405	CG3606-RA	3-CG3606-RA_1	TCGACCACCGAGCAGGACATTGAGACACACTTTGGAGCAATTGGCATCATCAAGGCAAACAAGCGTACA	69	1624	493	1064	FBgn0011571	caz
ID100004012202001406	CG3548-RA	14-CG3548-RA_1	GCCGGACGCGCATACAATACTCATCGACACACTCAAGTTGCCACTCGGACGAATGGACTGTTGTTTATT	69	2201	1613	521	FBgn0035033	CG3548
ID100004087202001407	CG6416-RH	23-CG6416-RH_2	AACACACACATTGCAAAAATGGAGTACGTTCAGTTCAAAAACGGATCCCCAGTCTACTACAAGGAGCAG	69	978	149	762	FBgn0035917	CG6416
ID100003823202001408	CG32031-RA	18-CG32031-RA_1	GAGGCTGAGGGTGGTGTCTACGACATCTCCAACAAGCGTCGCATGGGTCTGACCGAGTTCGAGGC	65	2411	1875	473	FBgn0000116	Argk
ID100003782402001409	CG11491-RD	23-CG11491-RD_1	CAACTCACGCCTATGGACCAGTATATAGAATACGGATATACACTGTTTACACTCTGTGGCCTTCT	65	3071	3007	1	FBgn0000210	br
ID100003515402001410	CG17738-RA	18-CG17738-RA_1	CCCTGGAGGAGTCCATCAATCAATCCAATGATCTGTCGTCGGTGGAAAAGGATATTGGCCAGGCT	65	333	59	211	FBgn0038009	CG17738
ID100003061202001411	O04600	15-O04600_1	GCATTGACCAGTACTCTAAGAGACGGACCAGATCAAGAACCTTGTCCTCTTTGGGAACAGACAACCGCA	69	370	243	60
ID100004356002001412	CG18347-RA	2-CG18347-RA_1	GGCCTGTGCCGAATGATTGTGATTGCTCCTCTGTTCGGAATCGCTCAAACGGTCTACTATCTGGGCG	67	1429	1025	339	FBgn0260743	CG18347
ID100004056002001413	EMPTY			0
ID100004128002001414	CG4509-RB	2-CG4509-RB_8	GTGTCCATCTCGAAGTACGAGTCCACGGTGACAGAGAATGGCAGGAAGCTCATGTCCACCTCAACGG	67	4475	3550	860	FBgn0037840	Cad86C
ID100003479402001415	CG14709-RA	14-CG14709-RA_1	CGAGGGCATCATTACCATCGATGAAAGGGATACGGCTGACATGGGACTCTTTGATCTACGCAGCAAGAT	69	5015	3805	1143	FBgn0025701	CG14709
ID100003744002001416	CG10883-RA	17-CG10883-RA_1	CAACTCACGATCATGCGATGCTGCTGATTGCCGTTGGCCAGGCCATCGCCGTTCCCAGTTGTTTC	65	534	204	267	FBgn0038781	CG10883
ID100004394402001417	CG7685-RA	12-CG7685-RA_1	CAAGTTCCGGTGTCTGGACGGCTCCAAAGAGATCCCGTTCGACCACCTGAACGACAACTACTGCG	65	872	405	404	FBgn0038619	CG7685
ID100003051602001418	L22585	16-L22585_1	GAGTCCGAGAAGCTGACATAGACTAGCCTGAATGAGAAAATCAGCTGTGTTCGAATAGTGCCTCCCTGT	69	487	280	140
ID100004511402001419	CG3450-RA	23-CG3450-RA_1	GGTACACAATCTTCAAGGACCCGATTCGCCTATCTGACTATGAAATTCACGATGGCATGAATCTG	65	239	140	36	FBgn0022224	ubl
ID100004132202001500	CG5626-RA	23-CG5626-RA_11	ACGTATGGCTGTGGAAAAACCAATCGAAGAACCTGCTAGTAAAAAAGAAAAATTCTCCACAACGGGC	67	1161	750	346	FBgn0036266	CG5626
ID100004399202001501	CG7994-RA	18-CG7994-RA_5	TGCGACCATCAGCGCGACCTTCGAGGACGTACCCTTCGATGCGAACAACTACTGGGCCCTATTGG	65	1014	174	777	FBgn0037599	CG7994
ID100003134402001502	EMPTY			0
ID100003709802001503	CG18004-RC	14-CG18004-RC_1	CCCACAACGATGCTCAGCGATGAAAGCCCCTCTAAGTGGTAATAAGTTGTGCAATTCCCACGTTGCAGC	69	1052	792	193	FBgn0033566	CG18004
ID100004512002001504	CG3523-RA	2-CG3523-RA_2	GAATGTGGCATAGGCCCACTACCCACACGATCATCACCCTCTCACCGTCACTCACCCAATACTCG	65	8612	7960	589	FBgn0027571	CG3523
ID100004015202001505	CG3618-RA	2-CG3618-RA_1	TGGATCTGGTGGCATAAGGAGCGATCAGCCCGAAAAGTTGATGCCTATGACTTCCCAGTTATCCTGCCT	69	2586	1091	1428	FBgn0037028	CG3618
ID100003013202001506	O49366	20-O49366_1	AAAGAGGCCCCATGCTCTGTCTGGTGTCAGCGCTACATGGTCCAGGACAAGTATGGACTTCCCCACCCC	69	343	43	233
ID100004286402001507	EMPTY			0
ID100003324002001508	CG33269-RA	14-CG33269-RA_1	GCGGAAGTGCAAGAACCCAAAGAGGTGCCACAAGACCATCGTGATTGTGACCCACAGGAAAAATTAA	67	267	201	1	FBgn0053269	CG33269
ID100003244802001509	CR30241-RA	20-CR30241-RA_1	GTCTAAGGCGCTGGTTTAAGGCACCAGTCTCCTCGGAGGCGTGGGTTCGAATCCCACCGCTGCCA	65	82	18	1	FBgn0050241	tRNA:CR30241
ID100003784202001510	CG11589-RA	2-CG11589-RA_2	GCGGTTGCTTCTTCCGCGTATTTCCGGATCTTAAGCCACATCACACACAGTCGGTGAAACCACGG	65	799	344	392	FBgn0028664	VhaM9.7-1
ID100004048202001511	CG14763-RA	16-CG14763-RA_1	AGCGAGGAAATCAAGAACCGCATCAAACTCGACAACTACGACAGATATCGCTACATAGTGCTGGTCACT	69	651	377	207	FBgn0033243	CG14763
ID100004358402001512	CG2249-RB	23-CG2249-RB_2	GCAGGCCATTACAGTGTGTTACAGCTTAAATTTAAGTAAAAAGTGGAAACGAAATAAAGTTACCCGT	67	418	342	11	FBgn0040773	CG2249
ID100003205802001513	CG5316-RB	2-CG5316-RB_1	CCGTGTCATCAACAGCAGAACAGATTCAGGCCTCCAGGATTTAACGCATGTCGGCAACCTTATCCACCC	69	2462	1781	614	FBgn0038704	CG5316
ID100003051602001514	L22585	16-L22585_1	GAGTCCGAGAAGCTGACATAGACTAGCCTGAATGAGAAAATCAGCTGTGTTCGAATAGTGCCTCCCTGT	69	487	280	140
ID100004324802001515	EMPTY			0
IDNot_printed02001516	Not_printed
ID100003779402001517	CG11269-RA	1-CG11269-RA_1	CATTGCGATAGTGGCCATTCGTCGGGATAACAAGAGAAGGAAGCGACTCTACAAGCGGGGTCCCG	65	324	237	24	FBgn0034700	CG11269
ID100004168802001518	CG7599-RA	1-CG7599-RA_1	GTTCATGAACGAGGGATGCCGTGAGAAAGTCCGTGGCAGATACATCTGGAAGAATCAGACTCGCTGCGA	69	431	185	179	FBgn0004593	Eig71Ef
ID100003666602001519	CG6613-RA	1-CG6613-RA_1	GTCTGCGTTCTCCAACTACGGACAGATGCAGCTACAATGCTCTGTTGCGGAAACACGAAAGCAACCGG	68	2227	1197	964	FBgn0034694	CG6613
ID100003323402001600	CG33087-RC	11-CG33087-RC_2	GCAATGCGAGCACTGTAGGAATCTAACCTGTGAAAATGGCGGTATTTGCAGGGAAACGCTAACGGGC	67	14423	12969	1389	FBgn0053087	CG33087
ID100003027602001601	O04513	18-O04513_1	CCGCAGGCAATGGAAACTCACAGAACTCGCATGTTACAATCCTCTTGGGGCAAATTTCTCCTTTATGAC	69	306	189	50
ID100003979202001602	CG4863-RC	1-CG4863-RC_1	CGCGGCTAAGAAGTTGGAGTTGTTGCGACACCCCAATGGATTGCTACATTACGCTCGTTTCTGACCACT	69	730	576	87	FBgn0020910	RpL3
ID100003008402001603	X64464	11-X64464_1	TGCCCCGGATTCATTGCATCTGACATGACTGCAGAGCTTGGAGAAGACATGGAAAAGAAAATCCTGGGA	69	773	477	229
ID100003856202001604	CG10757-RB	23-CG10757-RB_1	ACGTCGCCTCTGAATTTTTTGAAGTAACTTCAGGTTTTATTCAATTAAAATGTTGCCGATTGCACGTGG	69	754	49	638	FBgn0032849	mRpS18B
ID100004396202001605	CG7843-RD	18-CG7843-RD_2	GCGTCCGCAACTTCCCGAACATCCAGGCACCTCTAAGCGTCCAGAATCGGAATCTGCTCGTGGAG	65	3537	2770	704	FBgn0033062	CG7843
ID100004509002001606	CG33347-RA	3-CG33347-RA_2	TTTGCGTAAAGAGGACCACATTTTGGACCGCCCACACAGTCGGGTTGAAGGTGTCATGGTATGGG	65	303	96	144	FBgn0053347	CG33347
ID100004475402001607	CG7025-RA	12-CG7025-RA_4	CCCGTCAACCCTCCGAAATTTCTAGTTGCATTGGAGCAGACCCCAATCGAAACTACGATTCGCATTGGA	69	1260	680	513	FBgn0031930	CG7025
ID100004093802001608	CG6549-RC	3-CG6549-RC_8	ACGGCTCTCGAGCAGATCAACCAGTTTGGCTATACATCAGAATCATCGGATCAGTGCATTCCGCAGCGT	69	2467	1009	1391	FBgn0024689	fws
ID100004165802001609	CG7548-RA	3-CG7548-RA_1	CCAGCTCCGGTTTACACGCACCAGGCTCATCAGGAACCAAAAAATCTGTTTACTCAGGCATCGCCAGTT	69	594	280	247	FBgn0035792	CG7548
ID100003046802001610	Q9XIB8	12-Q9XIB8_1	AGACGAGGCGAGATCTTCAAAGCGGTTTCTTGTAGAACGCCAGCGACAACCATACCGATGACTAATGGA	69	396	2	327
ID100003396002001611	CG10651-RA	3-CG10651-RA_1	TGTGAGCCAATCCGAGATCAGTGCGCCATAACCCCAAATTACGGTCATGCGGAAGTCAGCTATTCGC	67	951	322	564	FBgn0032853	CG10651
ID100003070802001612	CG9075-RB_00240-00478	2-CG9075-RB_00240-00478_1	CAAGCCGTCGAAATTCAGGATATAAGTTTACCTAGTCAATTCTTTATTGTTGATAATGGATGACCGAAA	69	1910	3	1840	FBgn0001942	eIF-4a
ID100003901802001613	CG15072-RA	3-CG15072-RA_1	CCAGAGGTTTTCCAAGGCTTGGAATACGATGGACCCAAGTCGGATATCTGGAGTTTGGGCGTTGTGCTG	69	2766	1273	1426	FBgn0034376	CG15072
ID100003703202001614	CG17834-RB	23-CG17834-RB_4	CTCGCAATGCGGATATAATCAATTGGAGAGTGACCAATATCGCCAAAATGTGACTTAATATTATTAACT	69	1225	953	205	FBgn0028394	CG17834
ID100003172202001615	CG31561-RA	12-CG31561-RA_7	GGAAAAGCTTGCCGAACAGGAGGAACTAAACGTTTTGCCAGGAATCAGCGTGGTCAAGGATGAGAACG	68	837	216	555	FBgn0051561	Osi16
ID100003165602001616	CG1946-RA	5-CG1946-RA_2	TGGAACTTGCATTAACATGAGCCTGGACATCGACAATTGGCTATCCCTTTACCCGCACGTTCGACCCA	68	700	4	630	FBgn0033216	CG1946
ID100003037202001617	ATU18126	14-ATU18126_1	CTTGGGGTAATCGGATTGGTATCATTGGATTGGTTTACGCAGGGATCGAGAGTGGTATTGTGGCTGCCA	69	550	79	404
ID100003741002001618	CG10688-RA	2-CG10688-RA_1	TCAGATCAGCTTCGATGTCTTCCCGCATGGTTGGGACAAGACCTACTGCCTGCGACACATCGAAG	65	926	611	252	FBgn0036300	CG10688
ID100004051202001619	CG14835-RA	5-CG14835-RA_1	GCGAAGTCCAGGGATTGGAAGTACCAGGTGTACCAGGTATACATCCCAATTTCACTGGGAAAACCCGCC	69	593	518	8	FBgn0035782	CG14835
ID100003472202001700	CG14556-RA	16-CG14556-RA_1	CCTTGACTGTGACGGTTAGACTATCCGATGAGTTCCGGAAGTCACAAATGAAACTTGAAGACAGCGCCA	69	939	866	6	FBgn0039413	CG14556
ID100003282602001701	CG5671-RA	9-CG5671-RA_3	GCCGACGAGGCATTAGCGTGGTATGATGAGAAGCGTACAAAGGACCGAAAAGGTGTGACAATCCCATCT	69	2537	1076	1394	FBgn0026379	Pten
ID100003046802001702	Q9XIB8	12-Q9XIB8_1	AGACGAGGCGAGATCTTCAAAGCGGTTTCTTGTAGAACGCCAGCGACAACCATACCGATGACTAATGGA	69	396	2	327
ID100003172802001703	EMPTY			0
ID100003633602001704	EMPTY			0
ID100003664802001705	CG6171-RA	3-CG6171-RA_4	GCTGAGCCAGTGGAGAATGCAGATGAGCCCACAAGCACTACTCCTGCGATCAAGATTAAAGCCGAACC	68	903	347	490	FBgn0026737	CG6171
ID100003820202001706	CG31805-RA	3-CG31805-RA_3	CTTGCCCGACTACCAAGCGTTGCTCAAGGAAAAGCACTTGTGTGCCGAAAACCACTCGAATGTGC	65	1734	272	1399	FBgn0051805	CG31805
ID100003556202001707	CG14527-RA	8-CG14527-RA_1	TCCACCTTTAAGGAGACCTTGCTATCCAGTCCGGCTCTAGATTGGATCGAGCCATCCACTCGAAGTCT	68	2103	1183	854	FBgn0039613	CG14527
ID100003321602001708	CG32491-RD	3-CG32491-RD_3	CCTGTGGCTCGATGGGATGAAGTTCTTCCGCAACAACATAAACCGCACGAATTTGTACTGGCGCTGC	67	1749	1443	241	FBgn0002781	mod(mdg4)
ID100003321002001709	CG32283-RA	2-CG32283-RA_1	CCTAATGGAGGCCAACACTGTTTTGGCACGTGATTGCCTATCTGGAACTTTCGGAGGTCCTTGCTGG	67	216	51	100	FBgn0052283	dro3
ID100003900002001710	CG15031-RA	3-CG15031-RA_2	ACCACTCGTAGCCCTCACCAAGGATCCCAAGATGAAGAAGTCACAGAAGAAGTCATCAATGGTGGCCGT	69	1062	85	910	FBgn0030623	PPYR1
ID100003283202001711	CG5681-RA	23-CG5681-RA_8	ACGAGTGGAGGTATGAAAGCTGCACCAGAAAAAATGATGAAACATAATGAATCCTCTGAACGGATGTCC	69	1691	1432	192	FBgn0032658	CG5681
ID100004089602001712	CG6461-RA	2-CG6461-RA_1	TGGAGAGCGTAAGGAAGCTGATCCACGACAATAGCACTTCGGAGGACTACCTCTACTATGGCGCCAACT	69	2236	1363	806	FBgn0030932	CG6461
ID100003075602001713	Spotting_Buffer			0
ID100003018002001714	O81842	11-O81842_1	CGCTGTCTCTGTCTATGCTCAATCAAGCAAGCTCTCAACCCCAACTTGGTTTGGAGCATAGAAGGAGCC	69	361	200	94
ID100003595202001715	EMPTY			0
ID100004560002001716	EMPTY			0
ID100003935402001717	CG14391-RA	1-CG14391-RA_1	TCCCCTGATTCCGAACAAGAGCATGTTTTTGGGTGGTAGCATTCCCATGGGGTCACAAACATCCCAAGT	69	620	410	143	FBgn0038078	CG14391
ID100003244202001718	CG9984-RA	2-CG9984-RA_1	CCATCGACTTGATACGAAACCCCCAGTTTCTGGAGCTACTGGTAGACGCGCTCTTTCGTTCCGGC	65	2269	988	1218	FBgn0010416	TH1
ID100003242402001719	CG9871-RA	3-CG9871-RA_3	GTTGGTCTCGAAGGCGAAGAAAGGCCAGAATGCTTCACGCAAGAACTTGATGCAAGTGCCGGAAC	65	1194	293	838	FBgn0034837	RpL22-like
ID100004130402001800	CG5155-RA	3-CG5155-RA_4	ACCGAGGGCATGATTCCCGACATTGTGAGCCATCTGAGTTCCGAAAATACCGAGCTGAAGATGGAGG	67	2080	865	1150	FBgn0031905	CG5155
ID100003822602001801	CG31961-RB	2-CG31961-RB_1	CACTGCGCATATGATACGTGCCCAGTAAGAAAGCCGCGTTTTCCATGCATTTCTCTGCAGCTGCG	65	1478	131	1284	FBgn0051961	CG31961
ID100003976202001802	CG4807-RA	9-CG4807-RA_2	CCCCGAAACGAACCTCAGACTTCCATGAGTTGTGACTGGTCCTGCACTCCATCTTCATGAAACTTGCCA	69	5140	4156	917	FBgn0259750	ab
IDNot_printed02001803	Not_printed
ID100003360002001804	CG18469-RA	23-CG18469-RA_3	AGGAAGGCGATTCTGACGAGTCTACAGATACAGATGTGAATCGTAATAGAATTGAAGCTACTGATAATG	69	513	301	145	FBgn0034206	CG18469
ID100003436802001805	CG11066-RA	2-CG11066-RA_1	TGACTGGAGTCAAGACCGTCGATGTCCATCCCGATTACGATCCGTCGACAAACTCCCACGACTTGG	66	3391	1939	1388	FBgn0033033	scarface
ID100004247402001806	EMPTY			0
ID100003022802001807	Q9LU32	7-Q9LU32_1	GCCGTAGAAATGACGCGATGATGGGAATTGAGAAAGGGAAGTGGAGTGTTAGTCCCACGTGTTGGAGGA	69	330	88	175
ID100003628202001808	CG3294-RB	23-CG3294-RB_1	GGTATTTTTCATAGACCCTGTACACGGTATTAATCAGCTGTGTTCTCACAAATGCGTTTCAGCTG	65	1506	27	1416	FBgn0031628	CG3294
ID100004053002001809	CG14876-RA	6-CG14876-RA_1	TGTTGGCTCTTTCCACGATTCCACTGCGCATGGACCAACAAATCCAGTGCATCAAGACAATTCAGCAGG	69	1263	956	240	FBgn0038368	CG14876
ID100004401002001810	CG8087-RA	23-CG8087-RA_1	CGGGCCAATGGAAACGTTATTGTTGTCGGCTAAGTACGCGGAATTCAATAAAATGCTCAACAAGA	65	461	397	1	FBgn0038241	CG8087
ID100004206602001811	CG16890-RA	1-CG16890-RA_1	CCGAATGAGACGGAATCACGTCGGCACAAGCGAGACATCGATGTAATCCGAGAGAATCACCGCTTCCT	68	797	114	617	FBgn0028932	CG16890
ID100003249602001812	CR7249-RA	12-CR7249-RA_1	CGCAAGTACCCGGCTCTTAGTTCACTTACACGTCTCGCCTCCGAGGACTATGAGATCCCCTCGCC	65	1529	1095	371	FBgn0031726	Cyp6a16Psi
ID100003126602001813	CG2957-RA	22-CG2957-RA_1	TGCCCAAGGACCAGTTGGAACTTTTGCTAGTTGAGAGCATTGCCGATATCGAATACTCCAACTTTACCA	69	1290	626	597	FBgn0037529	mRpS9
ID100004393802001814	CG7629-RA	3-CG7629-RA_1	CCAGGCTTCTGGCACAGCAAATCTGTATACCTCTCCAAGTGGCAATCTCAACCTCAACGCCACCG	65	744	455	226	FBgn0038530	AttD
ID100003588002001815	CG31146-RD	18-CG31146-RD_10	AGGACGAGGACCTTAAGGAGCCCCAAATCACACAGAACACTCTCATTGTTGGACCCATTGTGCCC	65	5381	4114	1204	FBgn0051146	CG31146
ID100004017002001816	CG3664-RB	3-CG3664-RB_1	AGCATAAGGCCGACTGGAACCGAAACAAATCGACCGACGAACAACTGCTGCAAGTGATGTCCCTTCGTA	69	1980	1063	850	FBgn0014010	Rab5
ID100003210602001817	CG5408-RA	24-CG5408-RA_4	TACAATACATTTAACATTTTAATTTTTTTGCAAACTGTTGATCTTATCAAAGGACAGTCGCCCTGATTT	69	2371	2138	166	FBgn0028978	trbl
ID100003066002001818	Q9LZJ2	14-Q9LZJ2_2	CACGCACAAGCCTTCGTCCTTGATCCCGCACATACCGAGTTCATTACGGAGGTTAGATATCTCATTGGT	69	404	228	109
IDNot_printed02001819	Not_printed
ID100003004803000000	Z49777	1-Z49777_1	ACCGGTTGCTTTGGTGGTTACTACTTGCCAACATTGGTTCAGTTCGAGCCTGGTCTCACTTCTCCTCCT	69	985	464	454
ID100004333803000001	CG8975-RA	2-CG8975-RA_1	TGCCCGTCAATTTGATTGGCATGAATTGCGACCTGATGTCCCAGTACATTGAGTTCGTAGCGGACCGTT	69	1647	1112	468	FBgn0011704	RnrS
ID100004326603000002	CG8822-RA	3-CG8822-RA_1	CCGGCACCCATTCGAGTTGTGGGCGACATACACGGGCAGTTTTATGATCTGCTGAAGATCCTCGATCAA	69	1059	280	712	FBgn0005779	PpD6
ID100004290603000003	CG4424-RA	6-CG4424-RA_2	ACCCATCGAAATGAGCGTCCTTATGCCTGCAAGACCTGCGGAAAGAAGTTCACATATGCCAGTGTCCTT	69	1244	856	321	FBgn0038765	CG4424
ID100003213603000004	CG9414-RA	1-CG9414-RA_1	GCAGGATACCCAGCAAGAGACTGAGGCAGGTGATTAGGGAGTACACCAAGGAAAACTGCATCCTCGACG	69	2118	839	1212	FBgn0028406	Rep4
ID100004447203000005	CG32695-RA	23-CG32695-RA_1	AAACTGGACTCTCCCACTGAGCAAAGTTAAATTTAAATGCGTGTTTATTTTTAAGTCTGTTTGCCTTGC	69	388	265	56	FBgn0052695	CG32695
ID100003067203000006	Q9LZJ2	14-Q9LZJ2_2	CACGCACAAGCCTTCGTCCTTGATCCCGCACATACCGAGTTCATTACGGAGGTTAGATATCTCATTGGT	69	404	228	109
ID100004332003000007	CG8944-RA	16-CG8944-RA_1	CCGCGAACGACTGAATCTGTAATACTACACTTCGAGGCGAGTTAGGTTCTCGAAAATATCGCGCCACTT	69	4723	3909	747	FBgn0030680	CG8944
ID100003097803000008	CG5455-RA	1-CG5455-RA_1	CGGCGTGCGGGTTATTGCCTTAAACTACACCACTGATCAGTACCTTTGGAGACCGCTGTGGAAAAGCAA	69	2890	1658	1165	FBgn0039430	CG5455
ID100003373803000009	CG7003-RA	3-CG7003-RA_4	TCACTACGACCAGTGGAAGCAATGCATTGACTGCGTCGCCAACCTGGATGTCCTAGGCTCACTAG	65	4100	2731	1306	FBgn0036486	Msh6
ID100004288803000010	CG4380-RA	2-CG4380-RA_2	AAAGCCGGTGTGTCAGCCATCTTCGACCGCATATTGTCGGAGCTGAGTGTAAAGATGAAGCGGCTGAAT	69	2488	1505	916	FBgn0003964	usp
ID100003043203000011	Q9LJQ4	22-Q9LJQ4_1	GCGGGAAGCTAGTGAGTTTCTGAGAGAGTTACCGGAGATGAAACTCGGTAATGTTCTTCAGGAGATCGG	69	402	307	28
ID100003450603000012	CG30321-RA	2-CG30321-RA_1	ACGGGCCACGAGTGGAATAGAAAAAGTATGCCAAGCTGACCGCATAGCACAGGATAACACAGACCAGGA	69	267	84	116	FBgn0050321	CG30321
ID100003220803000013	CG9547-RA	3-CG9547-RA_2	GCGCCAAATGAGGGACATGCTGGGTGCAAACGGAATCAGCGACGAATATCATGTGATCCGCCATGTAAT	69	1438	1184	187	FBgn0031824	CG9547
ID100004058403000014	CG30375-RA	13-CG30375-RA_1	ACCCCGGCGCTATACCAAGTGGTTCTAACTGTCGATTTCGCTTGAAGGCACCCAGTAATCATGTTATCT	69	1197	128	1002	FBgn0050375	CG30375
ID100003139203000015	CG12444-RB	10-CG12444-RB_1	CCCGTAACTTGATGGGTTATCCACTGCGTGTTTTAGTGACCAACGACCCACCTCATTGCTTTGTGGACA	69	1686	509	1110	FBgn0033651	Tango3
ID100003751203000016	CG18103-RA	13-CG18103-RA_2	AGGCTGAAAAGTGTGTTCGGTTTGCATCCCAGGAGAAAACAATCGCTCACTCATTTATCCCACTTGCCA	69	535	277	191	FBgn0013442	fos28F
ID100003636003000017	CG1245-RA	15-CG1245-RA_8	AGTTAAATTCCACTCTAACTGCCGTCAAAAACCTGCGGTCCAACGTAAGGCTGTGCTTCGAGCAC	65	1076	69	944	FBgn0037359	MED27
ID100004444203000018	CG32640-RA	13-CG32640-RA_1	ACATCCACGAACGACGGCTCAATTCCGGAAGATCAACGAAGCATTTAATGTCCTGTCAGATGCGTCGGC	69	399	111	221	FBgn0052640	CG32640
ID100003635403000019	CG12426-RA	1-CG12426-RA_3	AATCTTGCAGTGCAATGGGCGTGGTAACGTATCTGCCTTTGTCCATCAGGTCCTGGAGGTTGTGG	65	564	66	435	FBgn0039552	CG12426
ID100003981003000100	CG8058-RA	2-CG8058-RA_1	GCGCTGCAAGACGATCAAAGAGTTCGACGCGCTTTTTACGGCTAAGCAGTTCGGATATGCCCATGTGAA	69	2136	1262	807	FBgn0033382	Hydr1
ID100003945603000101	CG10638-RB	18-CG10638-RB_5	GGGACATATACCACGAACCCAAGATGGTGAAATACGCCTGTGATATGCAATTAAAGCTACTGGGCGTGG	69	1008	320	621	FBgn0036290	CG10638
ID100004406403000102	CG13055-RA	12-CG13055-RA_1	CAATCGAAACGGAAGCCGATTAGCCGAGCCAGTTTCTCGCGTCTCCATCGTCGCTCCACATCCTC	65	930	502	365	FBgn0036583	CG13055
ID100003076803000103	Spotting_Buffer			0
ID100003138603000104	CG12433-RA	7-CG12433-RA_1	GCCACAAGCTTTTACTGAGGATCGTCGAGTGATGGTTCCGCCTCTATTGCAACTCTTCCATGGTCCTGT	69	1140	540	533	FBgn0030811	CG12433
ID100004293003000105	CG4467-RA	23-CG4467-RA_10	GGTCCTGTCACAGTTCTCTCTTCACACACTCATTTGTAATTATGTTCCTCTCTCAGACACACGAATCTT	69	4316	3944	305	FBgn0039064	CG4467
ID100004331403000106	CG8929-RA	23-CG8929-RA_15	GGAGGAGTGGTGGTATAAATATCAGGAATGGTTGAAACAGGAACGCTACTATGAGTACTGGGATCGCAG	69	2978	2493	418	FBgn0034504	CG8929
ID100003681603000107	EMPTY			0
ID100004488003000108	EMPTY			0
ID100003024003000109	Q9LU32	7-Q9LU32_1	GCCGTAGAAATGACGCGATGATGGGAATTGAGAAAGGGAAGTGGAGTGTTAGTCCCACGTGTTGGAGGA	69	330	88	175
ID100003564003000110	CG1898-RA	39-CG1898-RA_6	GCCGCATCGTGGAGACATCCATGAAATTCGACTATGACATGCAGAAGATCCTGGACGAGATCCTCAACG	69	2427	617	1743	FBgn0042712	HBS1
ID100003947403000111	CG10670-RA	2-CG10670-RA_1	GGTCACCAGCTTCATTACGAACCCATGGCGGAAGATTTGAGCTTACGTCTGGCGCAGATGAGTCTAGGA	69	2248	1811	370	FBgn0027914	Gen
ID100003758403000112	EMPTY			0
ID100003174603000113	CG5060-RA	17-CG5060-RA_1	CCGACTTGGGATTACTGTTATATACGGATGTGTTGCACCAGGGTCGTAACCATGTGATACTCGATGCCA	69	1398	200	1131	FBgn0038780	CG5060
ID100003038403000114	ATU18126	14-ATU18126_1	CTTGGGGTAATCGGATTGGTATCATTGGATTGGTTTACGCAGGGATCGAGAGTGGTATTGTGGCTGCCA	69	550	79	404
ID100003258603000115	CG6713-RA	9-CG6713-RA_1	GCACGACAAAATACCGCCGGATACTCTAAGGAATCTTCTGGCCCGATTCTTTGATCTGACCACTCCGCC	69	4700	3433	1200	FBgn0011676	Nos
ID100003559203000116	CG1867-RA	10-CG1867-RA_1	CCGTTTGTGTGGACACACTGTTCTGTTCTCTGAGCCATAATCTCTGTGCCCTATTCCAGATTGCCAGGC	69	1149	581	501	FBgn0039582	Or98b
ID100003830403000117	CG13928-RA	3-CG13928-RA_1	CCAGTCAATCCAGGCACCGAGGTTCTCCCTTCATCTTCATTTTCCAACTCACTTCCGGGGTGTGG	65	2587	1877	647	FBgn0035246	CG13928
ID100003043203000118	Q9LJQ4	22-Q9LJQ4_1	GCGGGAAGCTAGTGAGTTTCTGAGAGAGTTACCGGAGATGAAACTCGGTAATGTTCTTCAGGAGATCGG	69	402	307	28
ID100004446603000119	CG32683-RA	1-CG32683-RA_1	AGGATTGCGCAAACATTTTGGTTCCCCTCCTATCCCATTCGATTCCGTTGTCCTTTCTGTCTCCGGAGC	69	5143	4896	180	FBgn0052683	CG32683
ID100003448803000200	CG30270-RA	2-CG30270-RA_1	TCGCCTTTCCCAACCATTGCATATGGGCGTTCAACAATCGGTACATGAGCGAAGGACATTTCCGCATCT	69	580	322	191	FBgn0061435	CG30270
ID100003290403000201	CG31886-RA	16-CG31886-RA_1	CGCCTCACCGGGAACGTCTCAAAAGACACAATAGGGTAGCCCATAGGAATCAGAAGAGACAGGATCTTT	69	2695	1508	1120	FBgn0032079	CG31886
ID100003009603000202	X64464	11-X64464_1	TGCCCCGGATTCATTGCATCTGACATGACTGCAGAGCTTGGAGAAGACATGGAAAAGAAAATCCTGGGA	69	773	477	229
ID100004063203000203	CG30477-RA	17-CG30477-RA_2	TGTGAATAGTGTGGATGGGGCTAATTTCCGATTTGCACTCACTTCCTCTCGCGGGAAATGCAATCATAA	69	654	469	118	FBgn0050477	CG30477
ID100003374403000204	EMPTY			0
ID100003004803000205	Z49777	1-Z49777_1	ACCGGTTGCTTTGGTGGTTACTACTTGCCAACATTGGTTCAGTTCGAGCCTGGTCTCACTTCTCCTCCT	69	985	464	454
ID100004214403000206	CG11245-RA	9-CG11245-RA_1	ACGGTTGTGCGAACTTAAGCGCCAGCATGAAAAAGAAACTGCGCAAGGAGAAAAAGAAGCAAAAGGCGA	69	4638	4016	555	FBgn0259680	Pkcdelta
IDNot_printed03000207	Not_printed
ID100003602403000208	CG3288-RA	15-CG3288-RA_2	TCGTCATCCTGTGCTTCGTGGTGGTCTATATCAGCCACAAGATCTATGTCTCCGTCTACGACAACCTGC	69	681	65	549	FBgn0037030	CG3288
ID100004567203000209	EMPTY			0
ID100003405003000210	CG10031-RA	10-CG10031-RA_1	TCGTTGGGGATTCCGACAAACTTGTGAGGAGGCTTGTATTCCCAAAAAGTGATCCATTGATGGCGGTCA	69	472	390	15	FBgn0031563	CG10031
ID100003794403000211	CG40081-RA	23-CG40081-RA_7	GCAAGTTCAGAGGTGAAAATATACTCATACCACGAATTCCTGTTATACCTAGAGATGTGCCAATTCAAT	69	168	35	66	FBgn0058081	CG40081
ID100003019203000212	O81842	11-O81842_1	CGCTGTCTCTGTCTATGCTCAATCAAGCAAGCTCTCAACCCCAACTTGGTTTGGAGCATAGAAGGAGCC	69	361	200	94
ID100003141603000213	CG12505-RA	1-CG12505-RA_1	CGGCGTGCCGGTAAGCCTCGACTAGCTTCTGAAATCCACAAATCCACGCTGTTTGTATTGCTATTCGCA	69	2372	1076	1229	FBgn0033926	Arc1
ID100003949803000214	CG10718-RA	5-CG10718-RA_1	GGCCCAACAACAGGAACACACTCCGCTAAGGCATGAAGATGCAGTATCAACTCCAGCACAGAAGTCGAC	69	3601	2579	955	FBgn0004374	neb
ID100004369803000215	CG7407-RA	2-CG7407-RA_1	ATGACGAGGCCTACGAAGAGAACTCCACCGAAAGCGAAGTTGAGCTAATCGAGGAACAGCTGCCC	65	1047	288	696	FBgn0037134	CG7407
ID100003028803000216	O04513	18-O04513_1	CCGCAGGCAATGGAAACTCACAGAACTCGCATGTTACAATCCTCTTGGGGCAAATTTCTCCTTTATGAC	69	306	189	50
ID100003487203000217	CG1363-RA	8-CG1363-RA_1	AAGGCAGCGAAAAAGAGCTATTCGAATGGTAGTGAACCGGAGATGCTCTCTCCCCTGACCAGCCC	65	2599	1728	808	FBgn0004133	blow
ID100003486603000218	CG13617-RA	3-CG13617-RA_2	TACGCCACTCGAAATCGCATCCGCAAGTTTGTCGAAAAACTGTGCTCCGCCAAGTTCTCGGAACG	65	2214	1783	368	FBgn0039201	CG13617
ID100003062403000219	O04600	15-O04600_1	GCATTGACCAGTACTCTAAGAGACGGACCAGATCAAGAACCTTGTCCTCTTTGGGAACAGACAACCGCA	69	370	243	60
ID100004372803000300	EMPTY			0
ID100003213003000301	CG9399-RB	12-CG9399-RB_1	GCGGAAATTGGCACACTCTCCTCAAGGTCAAGGATGTTGTGCGATAGCTAATGAACCTGTGATCGTGCA	69	1311	63	1181	FBgn0037715	CG9399
ID100004135203000302	CG12017-RA	39-CG12017-RA_1	CGGTCGGATACTTGATGCTTGGGATGGAGAGCTGAATATCCAATGGCAGAAACTAAAAGTCGAGGCCGA	69	2466	546	1853	FBgn0035429	CG12017
ID100004523403000303	CG14394-RA	23-CG14394-RA_1	GCTTCGCCATCAACCACTTCATAGATGCCTTCATATTCCTGTCCGTGTTTTGTGACATCATGAAG	65	699	575	61	FBgn0038079	CG14394
ID100004104003000304	CR9700-RA	3-CR9700-RA_1	AGTCCATATTGTCTGGTCAAGTCACTGCAGATCACCTTTCAGCTTTGCCTGCTGGTCTTTGTGGGCGTT	69	1260	1003	190	FBgn0026399	Or85e
ID100003484203000305	CG13490-RA	14-CG13490-RA_1	GACGGTGCCCATCTACAGTTTTGGCCTCTGTCTCTCGGAGTGCAGGATGTTCTTTGCTCTGCGGG	65	894	681	150	FBgn0085398	CG34369
ID100003866403000306	CG4824-RA	6-CG4824-RA_1	CTCCAGTCAACCGACGGATGCAGCTAGCCAAGCACAAGGACATCCAGACTCTGCTCACCAGTTTG	65	4037	3285	689	FBgn0000182	BicC
ID100003062403000307	O04600	15-O04600_1	GCATTGACCAGTACTCTAAGAGACGGACCAGATCAAGAACCTTGTCCTCTTTGGGAACAGACAACCGCA	69	370	243	60
ID100003412803000308	EMPTY			0
ID100004526403000309	EMPTY			0
ID100003052803000310	L22585	16-L22585_1	GAGTCCGAGAAGCTGACATAGACTAGCCTGAATGAGAAAATCAGCTGTGTTCGAATAGTGCCTCCCTGT	69	487	280	140
ID100004295403000311	CG4531-RA	23-CG4531-RA_11	AGTCTCGCCAAGTTACCAACTAATGAACTAATGAGAAGGGAAAAACGAACAGATACCAGCTAGGAACTT	69	2880	2077	736	FBgn0004569	argos
ID100004173603000312	CG40384-RA	18-CG40384-RA_8	AGTTTCAAAGGGTATTATTGGCTACTACAACCCCCGTTCCTTAGTGGGTAGCGAACGAGAGTTGGT	66	345	180	101	FBgn0058384	CG40384
ID100003102603000313	CG5528-RA	8-CG5528-RA_1	CCAGTGCCGTCTACGATATCTTCATCAGCTACTGCCAGAATGATCGGACCTGGGTGCTCAATGAACTGC	69	3293	2830	396	FBgn0036978	Toll-9
ID100003014403000314	O49366	20-O49366_1	AAAGAGGCCCCATGCTCTGTCTGGTGTCAGCGCTACATGGTCCAGGACAAGTATGGACTTCCCCACCCC	69	343	43	233
ID100003943203000315	CG10601-RA	23-CG10601-RA_6	ACGATTATATCATTGCTTTTTTGATCGATTTGAGTTCGAAAAAACTAGCGGTACCCCTTCAAGGTCCTG	69	3677	3273	337	FBgn0014343	mirr
ID100003328803000316	CG5515-RA	2-CG5515-RA_1	CCCGAGAAAGGTCTTGCCTGCAAACTGGTCTTCACATTCACAGCTACCTATCCGGATGGAGCACC	65	1166	495	608	FBgn0039163	CG5515
ID100003484803000317	CG13517-RA	23-CG13517-RA_1	GGAGATGAATATGGTAGGTGATCCAAGAGATTCCTTTCAAAGTCGAAATCCTTCAGAGAAGCAGG	65	690	351	276	FBgn0034766	Obp59a
ID100003072003000318	EMPTY			0
ID100003294603000319	CG31988-RA	22-CG31988-RA_1	ACATCGTCCCGGATAACCATGGTGCATCCTTGCTCTTCCTCCAAATTGTTCATTTGCTTGCTTACAATA	69	1053	866	120	FBgn0051988	CG31988
ID100003048003000400	Q9XIB8	12-Q9XIB8_1	AGACGAGGCGAGATCTTCAAAGCGGTTTCTTGTAGAACGCCAGCGACAACCATACCGATGACTAATGGA	69	396	2	327
ID100003904803000401	CG9224-RA	18-CG9224-RA_4	GCGCACACAGACTTGTGCAAGGAGTTGCATAGATCGTTGTTGCTATCTTATCATGTGGCAGCAATGAGA	69	4529	4129	333	FBgn0003463	sog
ID100004020003000402	CG8457-RA	7-CG8457-RA_1	CAAGGCTCCGGATATTCAAGAACGACTGAGGAGTGAGCTACGAGAAGCCTTCATCTCCACTGCTACCCT	69	1511	956	488	FBgn0033697	Cyp6t3
ID100003180003000403	CG5169-RA	3-CG5169-RA_2	CCGGGAGTGAGCGACCTATTTATGAAAGAGCTGATCCACATGCTCGTTCCTGGTTACTCGGAGACGCGA	69	2365	2083	215	FBgn0086736	GckIII
ID100003369003000404	CG6729-RA	1-CG6729-RA_1	GTGCGTTAAGGTCAAGCAGTACCAGTTCCCCATTTTCGAGCCATCGGTTAGTGATTACCGGGCGG	65	2988	1644	1281	FBgn0032296	CG6729
ID100003028803000405	O04513	18-O04513_1	CCGCAGGCAATGGAAACTCACAGAACTCGCATGTTACAATCCTCTTGGGGCAAATTTCTCCTTTATGAC	69	306	189	50
ID100004177803000406	CG4988-RA	6-CG4988-RA_4	GGGAGTTAACCCTTGTTGACAACACGGCTTATGATCTCAGGTCACCTGTGGTCCTGGGAGATCGCC	66	1131	695	372	FBgn0032372	CG4988
ID100003834603000407	CG14100-RA	3-CG14100-RA_3	CTGGAGTTTGTGCGTCTCACTCTGCAGGATCCACTTACCAGCACCCTACTAACCACAGTGCGCTC	65	1393	362	968	FBgn0036889	CG14100
ID100003950403000408	EMPTY			0
ID100003870603000409	CG5192-RB	23-CG5192-RB_2	TAGGGAACTGACAGCTCTAGATCTACAAAAGACTCAACTATTTTGCAAATGGCACCTCAAGGAAA	65	1474	1325	86	FBgn0019940	Rh6
ID100004060203000410	CG30418-RA	23-CG30418-RA_16	CAAAGCTTCGCTGCATTTTCGAATACAAACACTGAACTATCCGTCGTTGTAAAGCTACCTTATCCACTA	69	2808	2187	554	FBgn0050418	nord
ID100003566403000411	EMPTY			0
ID100003904203000412	CG9210-RA	2-CG9210-RA_3	ACCAGACCATCCGTCGTCGACAACCACAAGTGGCTAAGAGTATGGAGCTGTTGCCAGAAAACCAAACCA	69	6597	5396	1134	FBgn0022710	Ac13E
ID100004257603000413	EMPTY			0
ID100003100803000414	CG5493-RA	1-CG5493-RA_6	GGGAGACACCAATCGCCGTCAATGATGTGGCCTACATAAATGACAATCTGGGTCTGCATCGCGTGGAGA	69	1169	699	403	FBgn0034364	CG5493
ID100004252803000415	CG12684-RA	11-CG12684-RA_1	GCTGCTGCCAACTATTCATGTCCGCACTCAAAAGCCAAGAACAGTACATGTCCAAAAGCCAGGACCAAT	69	696	331	298	FBgn0029717	CG12684
ID100003715203000416	CG9022-RA	15-CG9022-RA_1	CGCCTTCTCAATGATGATCGGCGTGTTTGTCTTCTCATTCGTGTTCCTTCACTTCAAGGATGAGCCCG	68	1516	1325	125	FBgn0014868	Ost48
ID100004212003000417	CG11169-RA	9-CG11169-RA_1	CCACGGCCTTGACCTCCAGGAGATTGTCCACGAGCAGGTGAGTCGTGTCTATTCTATGTCTATTCAGCT	69	822	723	32	FBgn0034903	CG9850
ID100003335403000418	CG5964-RA	3-CG5964-RA_1	ACCGGGACAGGTCCAGAGTGACATTGTGGATCGAATGCTGGACGAAAACATCGAAGCCTCCTACC	65	3007	2743	201	FBgn0036206	CG5964
ID100004327203000419	CG8831-RA	9-CG8831-RA_4	TGCTCCCAACGAAAGCAAGCGTATACTTGCCACCGAACTCTCAAACTACCTTAATCAGGCGACGCTGAA	69	2046	1230	749	FBgn0033737	CG8831
ID100004027203000500	CG8605-RA	9-CG8605-RA_2	GCGGTGGACATAGAACAGATTGCCCAGGACCAGATACTATTTGCCCATCTACTTGATGAGACGCTGGCC	69	2387	1114	1206	FBgn0035762	CG8605
ID100003604203000501	CG32954-RA	17-CG32954-RA_1	AGAAGTACTTCGATGAGGTGATGGTCCAAATGGACTACATCGATGTCCTGATCAATGGTGCTACGCTGT	69	2077	1417	593	FBgn0000056	Adhr
ID100003143403000502	CG12548-RB	3-CG12548-RB_5	GGGCGGCTCTTCAAGCCTACCTTCAGGTAGTTGGCATTTCTGCCTCTGACATCGATTCAAGGCTGTTTG	69	1713	752	894	FBgn0016919	nompB
ID100003014403000503	O49366	20-O49366_1	AAAGAGGCCCCATGCTCTGTCTGGTGTCAGCGCTACATGGTCCAGGACAAGTATGGACTTCCCCACCCC	69	343	43	233
ID100003907203000504	CG9279-RA	8-CG9279-RA_2	ACGTGAAAAACCTCGAGCTGACTGTGGCTGAACGGGAGAAGGAAATCAAAAGCCTCAAGTACACAGCCA	69	5504	4616	821	FBgn0036882	CG9279
ID100004482603000505	CG13746-RA	3-CG13746-RA_1	AGCGCCGTCGCATATAGGTGACCCCCGCCCGAAACTGACGATTGTTGATCCGTTTTAGCTCATTAGTTT	69	758	655	36	FBgn0033341	MrgBP
ID100003753003000506	CG1815-RA	15-CG1815-RA_1	AGCAGCATCAGAAGCAAGTACCAAAAGCTACTGGTCGCTCAGGTAAAAACAATAGCCGAATGCGCCAAA	69	7067	6364	636	FBgn0039863	CG1815
ID100003981603000507	CG8067-RA	6-CG8067-RA_2	GGTCATCGGCTATCCCAGCATGTTCGAACTGATGTGGGATCTCAAGGGTATGGCAGAGAACAATGCTGC	69	1127	722	338	FBgn0033891	CG8067
ID100003038403000508	ATU18126	14-ATU18126_1	CTTGGGGTAATCGGATTGGTATCATTGGATTGGTTTACGCAGGGATCGAGAGTGGTATTGTGGCTGCCA	69	550	79	404
ID100003873603000509	EMPTY			0
ID100003868803000510	CG5070-RA	1-CG5070-RA_1	GATCAGGATATGGCGCCGGCTATGGATACGCTCCCGAGAACGTGGTGAAGGTGATCAAGGTATCG	65	711	257	391	FBgn0030824	CG5070
ID100003028803000511	O04513	18-O04513_1	CCGCAGGCAATGGAAACTCACAGAACTCGCATGTTACAATCCTCTTGGGGCAAATTTCTCCTTTATGAC	69	306	189	50
ID100003681003000512	CG8100-RA	2-CG8100-RA_1	TCCTGACGGCACAGGAAGTGACTTGGAACCAATTGAGCCCCATTAGGTTGGTGACACCGAAACGAAG	67	2005	545	1395	FBgn0036410	CG8100
ID100003489603000513	EMPTY			0
ID100003906603000514	CG9261-RA	16-CG9261-RA_1	TCAGAGGTGTGTGAGGACGATAAGTCTCGTCTAAGACAATCCTACCAGAGGCAAACCACCAGATGTTGT	69	2015	1214	734	FBgn0015777	nrv2
ID100003009603000515	X64464	11-X64464_1	TGCCCCGGATTCATTGCATCTGACATGACTGCAGAGCTTGGAGAAGACATGGAAAAGAAAATCCTGGGA	69	773	477	229
ID100003796203000516	CG40128-RA	11-CG40128-RA_1	CCCGCGACAAGAAAATCCTCAAGCCCGCAGGTTACGACTTTTTCGACACGCACTTTTCACAACTAGACT	69	327	182	78	FBgn0058128	CG40128
ID100004291203000517	CG4433-RA	23-CG4433-RA_8	CTCGCGCTACATGTTTATCAATTCGATGCGTCAGATAAATCTCTCGGATGTGGAGTTGGAAATGCAGAT	69	1999	1514	418	FBgn0038763	CG4433
ID100004372203000518	CG7528-RA	2-CG7528-RA_1	AATCGGCTAAGAAGCGTTCTACCAACGGGGAAGGAGACTCAAAGGACGATGGACCCTCCACTTCG	65	2334	1872	399	FBgn0029113	Uba2
ID100004442403000519	CG32598-RA	18-CG32598-RA_1	CGGATGAGCAGCTCAATCCGAAGACTTATCGCGCTCAGGTCTCCGAGGACGAAGATTAGACATATTCAT	69	940	816	57	FBgn0052598	CG32598
ID100004250403000600	CG1262-RA	22-CG1262-RA_1	CCTGTGTTCTGCGATCCGATTGCCCAAAAGATGTTGTTCGAAAGGAAGATATGCTACTGGGTGTATCGA	69	521	265	189	FBgn0020509	Acp62F
ID100004176003000601	CG4636-RA	6-CG4636-RA_4	TGAGCAATACTTTCCACAGCATCGGTATGACGGGCAATCAACTGAACTCCCTTAGCGACTTGCCGC	66	2832	1584	1184	FBgn0041781	SCAR
ID100003523203000602	CG16756-RA	23-CG16756-RA_1	CCGAAACGCCCAAAATCTGCCTAATCTTAAGGTTATCTGTGGGATCTAGATGTAATTAATTTAATGATT	69	519	422	30	FBgn0029765	CG16756
ID100003451203000603	EMPTY			0
ID100003336003000604	EMPTY			0
ID100003033603000605	U74610	13-U74610_1	TCCAGCTCACGACTACAAAGGTTTCGAGGTAAGTACAGTTGGAGAAGAGATGCAACACAACCCGCGTCT	69	940	632	241
ID100004249803000606	CG12610-RA	22-CG12610-RA_1	TGGTGCTCAATGTGATCATCGTGGTGTACATAATGTACCATCGACTTTACAAGGATGTGACCCATGCGT	69	645	347	231	FBgn0052547	CG32547
ID100003520203000607	CG16707-RD	13-CG16707-RD_1	ACCCCCTGAGCGGATTTAATACGGGCCCAGATAGTAGGAGCAGGCTCTACATTCTTGAATTACTTCCCT	69	2277	1172	1038	FBgn0045823	vsg
ID100003756003000608	CG18251-RA	14-CG18251-RA_1	CCCAGGAACGGTGGCTACGGTACAACTGTCAACTGCCGTCATTACTCTAATCAATGAAACATGACCCGT	69	2611	2436	108	FBgn0053715	Msp-300
ID100003828003000609	CG13811-RA	9-CG13811-RA_1	CGGAGTACGCCTATCAGCACCTGAGCAGCGTTGCCACAACCAATTCGAGCACATCTTTGGAGAGC	65	1812	470	1279	FBgn0259679	CG42348
ID100003482403000610	CG13365-RA	23-CG13365-RA_1	TACATTTTGCATCTTTACATAACGAACTTAGTTATAGCAGCACATAAGCACACAATGGCACTGTT	65	494	10	421	FBgn0029529	CG13365
ID100004101603000611	CR32881-RA	23-CR32881-RA_1	TCTGGTTTCTCTTCAATTGTCGAATAAATCTTTCGCCTTTTACTAAAGATTTCCGTGGAGAGGAACACT	69	127	4	56	FBgn0043022	snRNA:U5:38ABa
ID100004216803000612	CG11289-RA	9-CG11289-RA_1	TGCAGTCGAAAAACTGGGGTTTGACCTTATCCACCAACAATCTGACGCATTGGAAACTAGCGAAGGCCA	69	1477	1142	268	FBgn0031887	CG11289
ID100003520803000613	CG16718-RA	3-CG16718-RA_1	TGGTGCATTCCGGACATGAGCGTTGAACTGCGTGACCAAATCCGACGCGAAGTTTATGTGACCAATGAA	69	4068	3228	773	FBgn0038721	CG16718
ID100003988203000614	CG8198-RA	24-CG8198-RA_4	TAAGCACTCATATTTTCGAATTTTTTTTGTGGAAATTCTCGAGTCAAACAAATTATATAAAGGGCACGA	69	771	17	687	FBgn0026666	l(1)G0136
ID100003561003000615	CG18779-RA	23-CG18779-RA_3	TTGCTTTCACTGTAAGCAGCTTTAAACCCACCAATTCTGCAACACTCTTTGTTATCTTCCCCAACACTT	69	541	382	92	FBgn0086611	Lcp65Ag3
ID100003103203000616	CG5546-RA	15-CG5546-RA_2	GGCGTCGGTGGGAGTCTGCTTATGTCGCAGTTTTAGGCAGGATCCTTTAGCAAAATAGACTTGGCTCAT	69	1771	1288	416	FBgn0036761	MED19
ID100004139403000617	CG1208-RA	11-CG1208-RA_1	TGCCGTAATCTTCTTCATGAACGAGATCTTCGAGTCTAGCAGCACGCTGAATCCCAACGTCTGCACCAT	69	2187	1130	990	FBgn0037386	CG1208
ID100003004803000618	Z49777	1-Z49777_1	ACCGGTTGCTTTGGTGGTTACTACTTGCCAACATTGGTTCAGTTCGAGCCTGGTCTCACTTCTCCTCCT	69	985	464	454
ID100004142403000619	EMPTY			0
ID100004101003000700	CR32665-RB	14-CR32665-RB_2	CGACACGTTGCGCCTATGACAATCCTAATTCCATCCTCTTCTCTTTCGTTTAGGTAGCTCGGATGGCCA	69	1285	467	751	FBgn0019660	roX2
ID100003217803000701	CG9491-RA	3-CG9491-RA_5	AGGCACCCAAGTTCACCCACCCTTTCGACTACCAGCTCAACGAGTTCTACCAGCGATCATCAAAGAAGA	69	4835	3694	1074	FBgn0021873	Gef26
ID100003067203000702	Q9LZJ2	14-Q9LZJ2_2	CACGCACAAGCCTTCGTCCTTGATCCCGCACATACCGAGTTCATTACGGAGGTTAGATATCTCATTGGT	69	404	228	109
ID100004572003000703	EMPTY			0
ID100003791403000704	CG3973-RA	22-CG3973-RA_1	TCAGAAGACAGGATCCCGGAGAATCAGAAAATGGAATGGGAAAGACGAAGATCGGCCATTGAAAACGAT	69	5398	3937	1394	FBgn0029881	CG3973
ID100004408203000705	CG13114-RA	2-CG13114-RA_2	CGGAGATCAAGCCATATGGTGGTCCCGATTCTGGACCCGATAAGCCATCGTCCACGTTCGATCTG	65	1254	1124	67	FBgn0032127	CG13114
ID100003717003000706	CG9460-RA	3-CG9460-RA_3	AATCAAGGACCTCATTGCTCCGGAATCTCTGGACGCAGATACTTCGGCCATCCTGGTCAATGCCATCT	68	1303	532	705	FBgn0033115	CG9460
ID100003057603000707	AB007987	3-AB007987_1	TGGCATGGAAATGGGATTCAGATACGTAGCATCAGGACCAATGGTGAGGTCGTCGTACAAAGCGGGAGA	69	1149	948	134
ID100003827403000708	CG13802-RA	2-CG13802-RA_1	ATGCTGCTGTTTCCACTAACGACATCAGCCTGGTCGAGAAGCTACATTTGCAGCCCAGTCCAAGG	65	453	86	304	FBgn0035330	CG13802
ID100003062403000709	O04600	15-O04600_1	GCATTGACCAGTACTCTAAGAGACGGACCAGATCAAGAACCTTGTCCTCTTTGGGAACAGACAACCGCA	69	370	243	60
ID100003873003000710	CG5344-RB	18-CG5344-RB_3	CATCATCAACAATATGATGCGACTGAATCTGCGCGTAGAGGACTTCCAGATCGAGCACACACGCC	65	2311	1301	947	FBgn0037917	wkd
ID100003868203000711	CG4999-RC	2-CG4999-RC_1	GTGAAGAGCGACGATCCCTCCTAGAACTCCCCCAAAAAATACAACGCCCTACCGAACACCGCGAC	65	2285	1255	967	FBgn0035936	Tsp66E
ID100003057603000712	AB007987	3-AB007987_1	TGGCATGGAAATGGGATTCAGATACGTAGCATCAGGACCAATGGTGAGGTCGTCGTACAAAGCGGGAGA	69	1149	948	134
ID100003678603000713	CG7562-RA	1-CG7562-RA_1	CACGGGCAGTTTAGTTCCTACGAACCGGAGATGTTTCCAGGCCTAATCTATCGCATGGTCAAGCCGC	67	982	561	356	FBgn0010287	Trf
ID100003076803000714	Spotting_Buffer			0
ID100003366603000715	CG6553-RA	3-CG6553-RA_1	GATGCAATCCTCACTGTAGGATCAAGGGTAGCCAATGGCACCCGTATCTACTACGACTGCCCGGC	65	960	637	260	FBgn0033880	CG6553
ID100004483203000716	CG13771-RA	2-CG13771-RA_2	GCGGATGCAGATGTGTCCCTCTCCGGTCACGTTTCATATACGGACAATAACTTCATGGAGGTCACGGCA	69	1430	539	824	FBgn0031844	CG13771
ID100003448203000717	CG3022-RA	22-CG3022-RA_6	TCGCGGTCGTTTAAGCTTAGTTTTTGACCAAATCGCATCTCTCTGTGTAGAACCTACTCCGCAATGTGA	69	5147	4529	551	FBgn0031275	GABA-B-R3
ID100003105003000718	CG5581-RA	7-CG5581-RA_1	AGCGACGACACTGATTCCAAGGAAGACCAGTACGAAAGCACATTTGCCAGGAATCTAGCTCGTTTGCGA	69	1591	1075	449	FBgn0003022	Ote
ID100004365003000719	CG7111-RA	3-CG7111-RA_2	CTGCTGTGGGACCTCAATGACGGCAAGAACCTGTACACTCTGGAGCACAACGACATCATCAACGC	65	1115	735	317	FBgn0020618	Rack1
ID100003642603000800	CG12841-RA	2-CG12841-RA_1	CTGTACTGGGATGCTGTGGAATCTGCATGGAGAACGTGTGCATGACCGCAACGTACGGCTTCTTG	65	648	167	418	FBgn0033133	Tsp42Ek
ID100003297003000801	CG32031-RC	47-CG32031-RC_1	CTGAAACGAGAATCAATCAATCAATCCCAATCACCGAAAATCAAAAGCAATAGCGTTAAGCCAAGCGTG	69	2275	364	1844	FBgn0000116	Argk
ID100003796803000802	CG40143-RA	2-CG40143-RA_1	GGCACCCAGTACCTCACACCCCAGGAATCGAAACTCAAAACAGAAGCCGAAATGGAAACTGCACGAGAT	69	396	205	124	FBgn0058143	CG40143
ID100004449003000803	CG32718-RA	17-CG32718-RA_3	TGAGGAAAATGCCTCTTGGACTACCCATTTGGACACCATTGTTCATCCTTTTCTTGCTTTTCCTGGCCG	69	534	2	465	FBgn0052718	CG32718
ID100003328203000804	CG5458-RA	3-CG5458-RA_5	ATCGGGGTGTACGTGTTCAAGGATGGTTCACGATACTACGGACAGTATCGCTGCGGGAAGCGTTG	65	1269	326	880	FBgn0032478	CG5458
ID100004218603000805	CG11321-RB	8-CG11321-RB_1	AGGACCCTGGGACACCGATGAGATCTACAAGAACATGTGCTCCGAGGTAGGTGTTGGCTATCATCAGTT	69	8769	8691	11	FBgn0031857	CG11321
ID100003033603000806	U74610	13-U74610_1	TCCAGCTCACGACTACAAAGGTTTCGAGGTAAGTACAGTTGGAGAAGAGATGCAACACAACCCGCGTCT	69	940	632	241
ID100003983403000807	CG8102-RA	2-CG8102-RA_1	GCCCGCTTTGTTAAGGGTCAGACACATCCCCACGAGATCGATTGGACGCTGGTCATTGCCGATAAAATG	69	1566	1305	194	FBgn0034007	CG8102
IDNot_printed03000808	Not_printed
ID100004370403000809	CG7423-RA	19-CG7423-RA_1	GAGTTCTTTGTGCGGATCGGCGCGGAGGTGGACAGGAAGGACAAGTACGGCATCACACCGCTCCT	65	375	166	146	FBgn0030982	CG7423
ID100004487403000810	CG13869-RA	1-CG13869-RA_2	CCAGTTGGGTCAAAATGGTAGTGCCTGTCTGGATCGTCTGATCTGCGAGAATGGTCAGGTGGATGAGCA	69	477	216	194	FBgn0034486	CG13869
ID100003600003000811	CG3281-RA	2-CG3281-RA_1	TCCGCGTGTCTTTGCCAAAAGTGAATCTCTGACTCGTCATTTTTCCCAAGCCCACAAACTGACAGCGGA	69	1866	713	1086	FBgn0260741	CG3281
ID100003640203000812	CG12688-RA	3-CG12688-RA_1	CCCTTCGAGGACGCCTACCCACGCTATGCAGGACTTAGAGGACACTCCGATTATCACCATCGACG	65	408	282	63	FBgn0029707	CG12688
ID100003558603000813	CG1865-RA	23-CG1865-RA_2	TGTTCGCCATCAAGTACAAGGACTCAATCGCCTTTATCGGACACATTGCTAACTATGCTTATGTCTAAG	69	1373	1234	72	FBgn0024293	Spn43Ab
ID100003640803000814	CG12724-RA	20-CG12724-RA_1	CTACCGCAACTCCTACCGCTTCCGGCTCGGCCACGCCCACGCCCTCGCCAACATCACCCAATCCG	65	438	104	271	FBgn0085388	IP3K2
ID100003835203000815	EMPTY			0
ID100004480803000816	CG13704-RA	23-CG13704-RA_4	CGTGCGCGTTACAAACTTGGCTAACAGCTAAAAGCGAACATAAGTTTTTCGAAAGAACCGACGAAAACG	69	682	23	592	FBgn0035583	CG13704
ID100003057603000817	AB007987	3-AB007987_1	TGGCATGGAAATGGGATTCAGATACGTAGCATCAGGACCAATGGTGAGGTCGTCGTACAAAGCGGGAGA	69	1149	948	134
ID100004022403000818	CG8515-RA	2-CG8515-RA_1	GCCGGCTATTCCCGAGGAGATACAGAAGGGTTTGGATCAGATCTACGCTGGCATTAAACTGCAGCAGGA	69	573	396	110	FBgn0033731	Cpr49Ah
ID100004573803000819	EMPTY			0
ID100003371403000900	CG6854-RB	3-CG6854-RB_1	TGAGCTCAGCGGTCATCCCTACTTTGTTGCCACCCAATATCATCCAGAGTACTTGTCGCGGCCTC	65	2397	1767	567	FBgn0036478	CG6854
ID100003407403000901	CG10073-RA	2-CG10073-RA_2	ACCTTGTTGGCCATAAGCGCTGTGACCATTTACACGGCTAGCTCCACCCAAATTGGTTTTCCATACCGT	69	2763	1933	763	FBgn0034440	CG10073
ID100003410403000902	CG10120-RB	23-CG10120-RB_1	CGCACATTTGTCGTCTAGCATAATATCCAAATTTGTATCGCGGCTAATTAACCACAACCACACACTATC	69	3015	2758	190	FBgn0002719	Men
ID100003052803000903	L22585	16-L22585_1	GAGTCCGAGAAGCTGACATAGACTAGCCTGAATGAGAAAATCAGCTGTGTTCGAATAGTGCCTCCCTGT	69	487	280	140
ID100004180803000904	EMPTY			0
ID100004211403000905	CG11158-RA	12-CG11158-RA_2	GGCCGGAAAGTGGACGACATTCATGGCAAGAAGATAAATGTGCACATCATTAGGCGCCTCACTAGTGGA	69	1661	964	630	FBgn0030511	CG11158
ID100003289803000906	CG31875-RA	8-CG31875-RA_1	TCCTCGGCGTTGGAGACAGATGACCAACAGGCCATCCATAGATGATGCTTTGAATCGGCATTCGTGAAT	69	1012	523	422	FBgn0051875	CG31875
ID100003912003000907	CG9361-RA	12-CG9361-RA_2	TTGGTTTCGGCGATTATGTGGCATTGCAGAACGACCAAGCTCTAACTAATAAGCCTGGCTATGTGGCGC	69	1023	602	354	FBgn0037690	Task7
ID100003141003000908	CG12496-RA	23-CG12496-RA_3	CAGAGGTAATTTCAAACAGATCCTCGGAAAGCCACAAAAATGAGAAGAGAAACTAAATGCGAGATGGAG	69	1543	1167	309	FBgn0040385	CG12496
ID100004180203000909	EMPTY			0
ID100003673803000910	CG6141-RB	3-CG6141-RB_1	ACGGTCATTGAGATCCGTAACTTCTTGGGTGAGAAGTACATCCGTCGTGTGGAGATGGCTCCTGGCG	67	774	449	260	FBgn0015756	RpL9
ID100003256803000911	CG6684-RA	23-CG6684-RA_1	GTTATACGGCTGGGAATGTAAAATATCATATAGCCCAAAAACTATTGTTCTTACAAATCGAACAGCTGA	69	686	580	39	FBgn0086472	RpS25
ID100003024003000912	Q9LU32	7-Q9LU32_1	GCCGTAGAAATGACGCGATGATGGGAATTGAGAAAGGGAAGTGGAGTGTTAGTCCCACGTGTTGGAGGA	69	330	88	175
ID100003256203000913	CG6673-RA	8-CG6673-RA_3	TGACCCAGGATGAGGTTGTGCAGAAGACAGCTTTGGATGTCCAGTTGCATGCTGAGTTCCAGAAATCGA	69	921	707	147	FBgn0035906	CG6673
ID100003755403000914	CG18233-RA	2-CG18233-RA_1	ATTCAACGCCAGATCCACGATCCCTGCACTCTGTGTGTCCAGTTTTAGTGGGTTCACGATGGAGTGAGT	69	1608	1412	129	FBgn0036795	CG18233
ID100003522603000915	CG16747-RC	23-CG16747-RC_2	AGAAAGGGAAACGCATATGCATAGAAGCTAATTACATAGATCAGCAAAAAGGATCCACATACACGCTAT	69	1934	1732	135	FBgn0014184	Oda
ID100004255203000916	CG12750-RA	9-CG12750-RA_6	CGGATGGAGAGTAGTCGCAGTGAAAAAGACAGTCGTCGTGGTGACCGTTCCTCCAGAAACGAGAGATCA	69	4270	3803	400	FBgn0086707	ncm
ID100004441803000917	CG32590-RA	15-CG32590-RA_1	CGCAAGGTTACCCCAGCGATTTTCGAGAAACGCGATGAAGTCTTTCAGCTGCAAAATAATCTCCAGGGA	69	718	121	530	FBgn0052590	CG32590
ID100003871203000918	CG5219-RA	6-CG5219-RA_1	CAGGACCGCCTAGTTCTGGCCCAGAAGTACGGCTATCAGCTGCCCAAAATTGAGGAAGATTCCGC	65	996	769	164	FBgn0036990	mRpL15
ID100004096203000919	CG9995-RA	18-CG9995-RA_1	CGAAGGACGCTAGTGGGCATTAGTATGCGCCTTAGCCAATTGCCGGCTAATTCCCAATCAAAATTACTT	69	11579	11408	104	FBgn0027655	htt
ID100004566603001000	EMPTY			0
ID100003136803001001	CG12395-RA	15-CG12395-RA_3	TCCGCGCTTGGTGGATCTCTTCAATTATCCGAAGAAGAGTAGTGTTCAGCTGAAGTTGGCCAATTGGGA	69	824	206	551	FBgn0030722	CG12395
ID100004293603001002	CG4479-RA	23-CG4479-RA_7	GAGCCTGTGGAATGGCATAATTTCCATTTCTGCAAAAGATGAAAGTCCTAAAGGTCTCACTGAAATGTG	69	688	193	428	FBgn0013300	Mst35Ba
ID100003986403001003	CG8167-RA	1-CG8167-RA_1	GCTCCGTGGTCAGAAATTAGGCCTCCTAATGCGAAAATCATTGACCCCAACTGACCTGGTCGACGCGAT	69	675	461	147	FBgn0036046	Ilp2
ID100004098603001004	CR31511-RA	2-CR31511-RA_3	GGAGCCACAAGATATTCAACCATGGAAAGGGACCCGAGATTGCTCACAGCCAGCTAGCAAGTGCGTAAA	69	1252	81	1104	FBgn0027934	alpha-Est4aPsi
ID100003720003001005	EMPTY			0
ID100004329003001006	CG8870-RA	3-CG8870-RA_4	TGCCCTCAAAACAGTGAGACTGGGCGAACATAACACGTCCACAAATCCCGATCGGGCTATTGTGAATGG	69	1071	429	575	FBgn0038144	CG8870
ID100003098403001007	CG5465-RA	8-CG5465-RA_1	GTGCTGGAGCCCAACTCGATGAAGCAGCTTAATCACACCCAGTTTGATAGGTTATCTGACGCCAGTGGA	69	2747	1278	1402	FBgn0034707	MED16
ID100003638403001008	CG12581-RA	3-CG12581-RA_1	CTATGGGTCCGAACACACTACAGCGGAAGCATGCCATGACAATGTCAAATGGCGGATTGCATGGC	65	3162	2570	529	FBgn0037213	CG12581
ID100003014403001009	O49366	20-O49366_1	AAAGAGGCCCCATGCTCTGTCTGGTGTCAGCGCTACATGGTCCAGGACAAGTATGGACTTCCCCACCCC	69	343	43	233
ID100004065003001010	CG30501-RA	15-CG30501-RA_5	ACTGGTTGAGCCGGGATGGGAAGGCAAAAAGCAAAAGATGGCAAGGAAAACTTAAGAAATTGACACCGT	69	887	274	546	FBgn0050501	CG30501
ID100003177603001011	CG5121-RA	3-CG5121-RA_1	GCTGAAGCCCTACATGCTGATCAAGGACGAGAATCAGGACCTGAGCATCGAGATTCAACGCAAGGAGGC	69	743	312	364	FBgn0039337	MED28
ID100004019403001012	CG8445-RA	9-CG8445-RA_4	CGGGTGAGGCGTTTCACTTCGTTAGCTTTGTGCCTATCAATGGACAACTGTTTGAGCTGGATGGCTTGA	69	2121	950	1104	FBgn0034088	CG8445
ID100004525803001013	CG14482-RA	23-CG14482-RA_2	TTTGGTGCGTGTGAAAAGTTATTAAATCAACAAAAATGGCTTTCCGCATACCTTTTGGCAAGAAG	65	295	16	216	FBgn0034245	CG14482
ID100004485603001014	CG13809-RA	15-CG13809-RA_3	GCGCCACCGATCGAAGCTCACTTTAATATATACACCAGGATAGCACTGGACTGTTTGGCTCTGAGGGAG	69	5319	4495	757	FBgn0035317	osm-1
ID100003177003001015	CG5108-RA	23-CG5108-RA_6	TCGATTGATGTCGGTGTATCCCACACACTATGTCGAACCAATTGTACAAAAATATAAACAACTAGAGCA	69	787	131	589	FBgn0032236	mRpS7
ID100003033603001016	U74610	13-U74610_1	TCCAGCTCACGACTACAAAGGTTTCGAGGTAAGTACAGTTGGAGAAGAGATGCAACACAACCCGCGTCT	69	940	632	241
ID100003757803001017	CG18287-RA	2-CG18287-RA_3	GCCGAGACCAGGACTACTGCGCTTCAGGAACAATCCGCGTGGTATTAAGTTTCGGGAAAAACTGTGCAA	69	1293	36	1190	FBgn0039679	ppk19
ID100004574403001018	EMPTY			0
ID100003597003001019	CG32770-RA	15-CG32770-RA_1	GGCCCATTCTGGATGGCATATACTTTTGCTTTATGAGCCTGTCCACCATTGGTTTTGGCGATATGCTGC	69	1203	548	588	FBgn0052770	CG32770
ID100003019203001100	O81842	11-O81842_1	CGCTGTCTCTGTCTATGCTCAATCAAGCAAGCTCTCAACCCCAACTTGGTTTGGAGCATAGAAGGAGCC	69	361	200	94
ID100003679203001101	CG7747-RA	1-CG7747-RA_1	ACCTGGAGCTCTTCTGCGATCAAACTCCTCGAGCCTGCGATAACTTCATCAAGCATTGCGCCAATGG	67	1696	967	664	FBgn0034109	CG7747
ID100003043203001102	Q9LJQ4	22-Q9LJQ4_1	GCGGGAAGCTAGTGAGTTTCTGAGAGAGTTACCGGAGATGAAACTCGGTAATGTTCTTCAGGAGATCGG	69	402	307	28
ID100003563403001103	CG1889-RB	2-CG1889-RB_4	ACCCCGCTCGAACGTGGAACCGTTCTTTGTTTTTTGCGATCAGAAGGTCAGAAACGGTGGTTGGACAAT	69	1227	512	648	FBgn0030164	CG1889
ID100003561603001104	CG18801-RA	13-CG18801-RA_1	GCCCCGCTTAGCAGACGATACCCATCCGGCTACTTTGTATATGCTGGAAGTTTCCTATACGTCTCAGCA	69	2543	1359	1117	FBgn0041627	Ku80
ID100004137003001105	CG12052-RE	17-CG12052-RE_1	TGATGAACGAGGAGTGGAACATGAAGCTGGGCCTACAGATCATATCGAATTCATTGCTCAAGGAGCGAT	69	3623	2743	813	FBgn0005630	lola
ID100003024003001106	Q9LU32	7-Q9LU32_1	GCCGTAGAAATGACGCGATGATGGGAATTGAGAAAGGGAAGTGGAGTGTTAGTCCCACGTGTTGGAGGA	69	330	88	175
ID100004449603001107	CG32732-RA	2-CG32732-RA_1	TCTCGCCGGAGCTTTACAATACGCCCAAGAGCATCGCAAGGTCTAGGGATTTAAGCAGACAACCCACAA	69	2173	1690	416	FBgn0052732	CG32732
ID100003712203001108	CG8194-RA	2-CG8194-RA_4	TGCAAGACTCGTCGAGGGAGATGTCTGTGCAGGATCACAACTGGGATGTGCTGATTTTCACGCAACAA	68	1658	261	1331	FBgn0010406	RNaseX25
ID100003789603001109	CG3938-RB	22-CG3938-RB_1	ACACTATCCAGAATTCAGTGGTGTGACGCTCTCACAAACCAAGTTGGGTGCCTCAAAAATGAAACAACA	69	3863	2935	861	FBgn0010382	CycE
ID100004254603001110	CG12740-RA	24-CG12740-RA_1	CGACAAACTATATTATTGTTGATACAAAAGGTATCTTTAGATCAATCAATCTTTGTTTGCCTAAATGAT	69	749	676	6	FBgn0035422	RpL28
ID100004569003001111	EMPTY			0
ID100003528003001112	EMPTY			0
ID100003019203001113	O81842	11-O81842_1	CGCTGTCTCTGTCTATGCTCAATCAAGCAAGCTCTCAACCCCAACTTGGTTTGGAGCATAGAAGGAGCC	69	361	200	94
ID100003525603001114	CG16825-RA	3-CG16825-RA_1	AGCGTCTGTTTGGTTTTCTTCGGACCCTGGACCATGTACAACTCCCAGAAGTTGTTCCTGCACCACAAG	69	1220	902	251	FBgn0032503	CG16825
ID100003599403001115	CG32811-RA	18-CG32811-RA_1	GCCACACCAACCAGAGTATCCGGATTATGAGGCGATGAGAAGACCGGTAGAGTCGTTGCGCATGGTGAA	69	459	264	128	FBgn0052811	CG32811
ID100003942603001116	CG10595-RB	3-CG10595-RB_1	TCCGCCGTCTCGTTCCTACACGATCACCGGGAATTCGAAAATAAGCTATCCCCAAAACCGGGTCATGAA	69	4410	3726	617	FBgn0086896	d
ID100003717603001117	CG9626-RA	2-CG9626-RA_1	GCAAATGCGAGCAACAAGATTGAGCACAAGATAGCCAAGACTAGCTCAGGACCCAGTTTCTCCCGGGT	68	5370	4183	1121	FBgn0037565	CG9626
ID100004524003001118	CG14414-RC	23-CG14414-RC_1	TTTTAATTTTCATTTATTTTCGCACACAAAATGGCTAGCACTGTCCGTAAATCCGCGTAGAAACG	65	833	29	741	FBgn0030571	CG14414
ID100003038403001119	ATU18126	14-ATU18126_1	CTTGGGGTAATCGGATTGGTATCATTGGATTGGTTTACGCAGGGATCGAGAGTGGTATTGTGGCTGCCA	69	550	79	404
ID100003218403001200	CG9500-RA	12-CG9500-RA_1	TGGCGCACTGAGAGTTATTCCTACAAGGTGATGCAAATGATGGTTCGACCGAAATGCCATTGCTCAGGA	69	819	748	4	FBgn0031804	CG9500
ID100003527403001201	CG16876-RA	14-CG16876-RA_5	AGTTGTGTACCGACTGCAGTTGCGAACGGACAAGTCAAACTGGAAAATGAAATTCATCTGGGCCCTGAT	69	1280	2	1211	FBgn0260011	nimC4
ID100003367203001202	CG6619-RA	3-CG6619-RA_1	CTTTGTTTTGGGATCCCACAAGTGAGACGGCTCAGTCCCGACAGCACTCCACAAAATCCAGGCAG	65	3182	2222	897	FBgn0035676	CG6619
ID100004288203001203	CG4371-RA	15-CG4371-RA_2	CGTGGAGAGGTGGCTTAAGAATGCCCCAAAAGTAACTCCTGGATGGGAGCAAAATCTTGAGAGTCTGCA	69	675	546	62	FBgn0010043	GstD7
ID100003033603001204	U74610	13-U74610_1	TCCAGCTCACGACTACAAAGGTTTCGAGGTAAGTACAGTTGGAGAAGAGATGCAACACAACCCGCGTCT	69	940	632	241
ID100003295203001205	CG31998-RA	11-CG31998-RA_1	GTCGAACCCTTGAGTCACCAATTGCTTCTGCTGAAACTCAACGAATAGTCGCCAATGGATCGCAGACGT	69	4658	3985	606	FBgn0051998	CG31998
ID100003601803001206	CG32853-RA	15-CG32853-RA_1	GGCGCAAGTTGGCTACTTGACCAATTAACGCGATTGGCTGAGGATTCTCACCTTTTGCTGGACACTATA	69	1467	1297	103	FBgn0045442	mthl12
ID100003251403001207	CG6589-RA	11-CG6589-RA_2	TGGAGGGGAACCGAAGGGAGTAGGATCTGGAATGTGCAATAACCGGGATGTAAGTGCCTATGTGGATAC	69	822	132	623	FBgn0032368	giac
ID100003072003001208	EMPTY			0
ID100004134603001209	CG12006-RA	6-CG12006-RA_1	GCCCGCCTGGTATCTGAGCACAGTGCATCAGAAGGGACCCATTGAACTGATGCCCAAGTTGAGAGAAAT	69	2247	1247	933	FBgn0035464	CG12006
ID100003067203001210	Q9LZJ2	14-Q9LZJ2_2	CACGCACAAGCCTTCGTCCTTGATCCCGCACATACCGAGTTCATTACGGAGGTTAGATATCTCATTGGT	69	404	228	109
ID100004480203001211	CG13692-RA	3-CG13692-RA_1	AGTATGGCCCCCTTGTGGAGGCAGTATTTCGAGGATGTCAAGAAGCTGATCTACGTCGTGGACACCTCT	69	582	256	259	FBgn0031254	CG13692
ID100003372003001212	CG6898-RA	2-CG6898-RA_1	GTCCATTCCCTTCTTGCTTAACCGTTGCTATCGCTGGACGGAAAACCAGACGAACGCACGATCCG	65	2008	621	1324	FBgn0038412	Zip3
IDNot_printed03001213	Not_printed
ID100004444803001214	CG32649-RA	8-CG32649-RA_1	GCATGAATTGCGTGCCCTTCTACAAGGACATCGTTCTGGGGAAGTTCAAGGACTAGTGAGCACAGCTCA	69	2244	2052	125	FBgn0052649	CG32649
ID100003105603001215	CG5592-RA	2-CG5592-RA_1	GTCACATGGATGACTGTGGCCCTAGCATACGATGCCCATGTTCGCGTAGTCGAAATCCTGGACACAGAT	69	1623	1048	508	FBgn0035645	CG5592
ID100004519203001216	CG14199-RA	10-CG14199-RA_1	CTCTTCCCCAGCTTGATAGACCGCAACAAGACCGGATTCATGGGCACCTTCTGGAAGCTGGCAAG	65	225	85	77	FBgn0040890	CG14199
ID100003043203001217	Q9LJQ4	22-Q9LJQ4_1	GCGGGAAGCTAGTGAGTTTCTGAGAGAGTTACCGGAGATGAAACTCGGTAATGTTCTTCAGGAGATCGG	69	402	307	28
ID100003216003001218	CG9453-RC	2-CG9453-RC_1	ACGCAGTCGTTGTACGAAACAAAGGTAGCGCTCAAATTGCCCAGGTTCAAGGCAGAGTTCCAAGTGGAA	69	2155	1408	680	FBgn0028985	Spn4
ID100003714603001219	CG8931-RA	3-CG8931-RA_2	CGGTCTATTCGATGTATTCCGGGAGGGAAGTCTGCGCTTGTTTTATTGGAGCTCTCCGCAAAAGGGCC	68	1454	722	666	FBgn0030717	CG8931
ID100004411203001300	EMPTY			0
ID100003984003001301	CG8116-RA	22-CG8116-RA_2	TGTGCATGTGCGTTTGAGGTTCCTTTCCTTTTTATATAAGCCCCTCGTCTCTTGCCAACAAACCAACAA	69	994	32	895	FBgn0037614	CG8116
ID100003444003001302	CG30127-RA	3-CG30127-RA_1	CCTCGCCCAGCGATCACTCCTACGCCGAGCTAAACAAGTTCGAGGACATTGCTAGCAAATTTGAGCAGA	69	2790	2369	354	FBgn0050127	CG30127
ID100003412203001303	CG10153-RA	9-CG10153-RA_1	CGCAGAGCCGAGTGTTTACAGTCCCAGAATTGCAAACAAGACTCCACGATCTGGGTCAAGATGTAGGCA	69	652	185	400	FBgn0033962	CG10153
ID100004173003001304	CG3999-RA	2-CG3999-RA_1	GGTCGCATGGACAAGGCAGTCAATCCACTGAAGATGTCTCCTCACACCCAAGCTCAGGTGATCTCG	66	3209	2796	349	FBgn0037801	CG3999
ID100003297603001305	CG32039-RA	23-CG32039-RA_3	TCAGAAAAGAACATCTTGGATTCAACACCATACAAACTTTTAGCTGGCGACCAAAATGTACAACCAAAA	69	865	506	292	FBgn0052039	CG32039
ID100003676803001306	CG7009-RA	1-CG7009-RA_1	CGCTCCCGATTCTACTGGAATGCACGACTTTGACTCGTACGTTCAGGGCGAACTACTTCTCTCCGCC	67	1034	421	548	FBgn0038861	CG7009
ID100003048003001307	Q9XIB8	12-Q9XIB8_1	AGACGAGGCGAGATCTTCAAAGCGGTTTCTTGTAGAACGCCAGCGACAACCATACCGATGACTAATGGA	69	396	2	327
ID100004219203001308	EMPTY			0
ID100003948003001309	CG10681-RA	23-CG10681-RA_1	AATGCCTGAGCGAAATGAAGAAGGATCTGGATTACATATTCCGCAAGATACGGATCATCAAGCAGAAGC	69	935	393	475	FBgn0036291	CG10681
ID100004571403001310	EMPTY			0
ID100003179403001311	CG5160-RA	17-CG5160-RA_3	TCATCGCTGGTCAAGTTGGGTCTGCATACCAATAAACAAAAGACTCTGAAGGTTATGGTCCTGGGCCAA	69	1266	210	989	FBgn0031906	CG5160
ID100003409803001312	CG10112-RA	6-CG10112-RA_1	GCCAACGTGGAGGGCTCTATGATCGGCAAATACTCCATCAAACTGGATAAGGCCGACGATGACAAGCAC	69	665	426	172	FBgn0033942	Cpr51A
ID100003445803001313	CG30164-RA	2-CG30164-RA_1	CCTTGAGCTGGCGTATGATTCACTGACGACACTTAGCCTGGGTGAGTACGGATGGTTAAGTGCTCCCAT	69	2022	567	1388	FBgn0259210	prom
ID100003009603001314	X64464	11-X64464_1	TGCCCCGGATTCATTGCATCTGACATGACTGCAGAGCTTGGAGAAGACATGGAAAAGAAAATCCTGGGA	69	773	477	229
ID100003909003001315	CG9310-RA	2-CG9310-RA_2	TTGCAATAGGACACCCCTTAAGCACACAACCCATACACATACAGGCCCTCTCTTGCTGTACTCCCCACC	69	3248	2780	401	FBgn0004914	Hnf4
ID100004329603001316	CG8889-RB	2-CG8889-RB_1	CGGAGGACCCCTGTTGAGAGCCATCATCAGCGACTTGGATCCACATATCATTTTCTCAGGACACTGGCA	69	1777	1079	631	FBgn0259985	CG8889
ID100003408003001317	CG10079-RB	2-CG10079-RB_1	ACCGACTGCACGGATGAGATACCCAAGCTGAACCGCTACTGCAAGGATCCTAGCAACAAGAATTCGAGT	69	4648	3797	784	FBgn0003731	Egfr
ID100004252203001318	CG12674-RA	2-CG12674-RA_3	AGCAACAAAAGGCGATGATTGATGCGAGCTTCAAGGATATTGGCAAACCCCTCTACCGACATCCCACCA	69	945	470	408	FBgn0031388	CG12674
ID100003443403001319	CG30118-RA	9-CG30118-RA_1	TGCTCCTCAATGGTCAGTAGGCTTCCGAACTGTCCCTGAATCTCTTTTGCACACGCATATTACACGGCA	69	2344	2211	66	FBgn0050118	CG30118
ID100004367403001400	CG7262-RA	3-CG7262-RA_2	AAAATCGGGCACATGCAGTTCACATGGCCATAGCGCTGTTTGAGCTAGGACTTCTAGGCAGTGCG	65	2490	1451	976	FBgn0038274	CG7262
ID100003100203001401	CG5484-RC	3-CG5484-RC_3	CCATCGTGCAAGACATGGCTATGCAGTACGGTCAGAAACTAGCGGATCAGGGCAAGCAGATCATGGAGA	69	1546	540	939	FBgn0039450	CG5484
ID100003004803001402	Z49777	1-Z49777_1	ACCGGTTGCTTTGGTGGTTACTACTTGCCAACATTGGTTCAGTTCGAGCCTGGTCTCACTTCTCCTCCT	69	985	464	454
ID100004213803001403	CG11226-RA	8-CG11226-RA_3	CAGAGCGTTGGACTTGCCCGGGATAATACGATCATGACCTCTGCCAAAAATACGAACCCTTCCTGTCGT	69	1104	229	808	FBgn0037195	CG11226
ID100003057603001404	AB007987	3-AB007987_1	TGGCATGGAAATGGGATTCAGATACGTAGCATCAGGACCAATGGTGAGGTCGTCGTACAAAGCGGGAGA	69	1149	948	134
ID100004024203001405	CG8548-RA	10-CG8548-RA_1	TTGCTGGGCCATAGGCTACCTGTCAGATGGTCCCAATGATAAAATCCAGGCTGTAATTGATGCGGGTGT	69	2307	952	1288	FBgn0024889	Kap-alpha1
ID100004021803001406	CG8501-RA	4-CG8501-RA_1	GCACTGCGAGAAAACGCCCTCCAAAAGCAAGAGACTACACTGTCGTTTGGGATAAACTCGCATCTCGCT	69	901	86	748	FBgn0033724	CG8501
ID100004096803001407	CR14753-RA	9-CR14753-RA_1	ACCTGTGCACAGTGTTCACTACGATCCGCACTTATATCCACATCCAAAACTCTTCGATTCCAGCCGCCT	69	665	433	165	FBgn0033303	Cyp6a15Psi
ID100003832803001408	CG14004-RA	1-CG14004-RA_1	AGACGGTAAGGGCATGGCAACAGGAATCGGATGTGGAGCACCGAAAACAACATAAGCAGCGATGG	65	609	20	526	FBgn0085410	CG34381
ID100003792003001409	CG3984-RA	6-CG3984-RA_6	TGCGGAGGTCAAACGGGGATTCAATGCAATCCTTCCAATCCTGTGACTACTGTTGTTCCTGGTACCCCC	69	1614	172	1375	FBgn0038291	CG3984
ID100003525003001410	CG16801-RA	14-CG16801-RA_2	TTGCTGCGCATGATCAGCTCCCACAAGATTGAGTCCATCTATTTTCAGCGCACTATTGGGAACACGCCC	69	1599	1495	37	FBgn0034012	Hr51
ID100003062403001411	O04600	15-O04600_1	GCATTGACCAGTACTCTAAGAGACGGACCAGATCAAGAACCTTGTCCTCTTTGGGAACAGACAACCGCA	69	370	243	60
ID100004365603001412	CG7191-RA	6-CG7191-RA_1	CTGCACGAGAATCGCAAGGGCAATCACAGCAAGACGGTTAACTTCTGCAATCGAAAGCGTCCGGC	65	1598	860	675	FBgn0031945	CG7191
ID100004065603001413	CG3064-RB	2-CG3064-RB_1	ACAGGAGAAAGGAGGGGAAGTAGAACAAGCCGTCCCTACCACAACTGCAGTTACAGCAAGCACTACAGC	69	16239	15603	569	FBgn0259108	futsch
ID100004137603001414	CG12052-RO	15-CG12052-RO_2	ACCTCCAAAACCATAACCAACCCAAATGAACCCAATTGTTGTGGAAAAGCTGGTCCACATTCCTGCACA	69	3291	2720	504	FBgn0005630	lola
ID100003489003001415	CG13713-RA	3-CG13713-RA_1	GATGCTGAAGCCCACTGTCACCTATCATCTGTTCCTGTACCGTGTCGAGTTGGCCCGTCGGAATG	65	300	15	222	FBgn0042199	CG13713
ID100003753603001416	CG1817-RA	17-CG1817-RA_1	AGGAGCTGTATATGCACGATGAGTTCGAGACCCACATCGATACCAAGTCGAATAATGCCAACGATGACA	69	7460	6076	1317	FBgn0004370	Ptp10D
ID100004404003001417	CG12971-RA	23-CG12971-RA_1	TCTCCATTGAAGCTGTACTCGTATAAATATCATATCTTCGATCTGTTCCAACATCAGACGCTTCA	65	792	28	701	FBgn0037078	CG12971
ID100003052803001418	L22585	16-L22585_1	GAGTCCGAGAAGCTGACATAGACTAGCCTGAATGAGAAAATCAGCTGTGTTCGAATAGTGCCTCCCTGT	69	487	280	140
ID100004521003001419	CG14266-RA	1-CG14266-RA_4	GAAGGTCAGGAAAATCACAAGGAGAAGGGGTCTCAGGAGCCGCAATGGTCGCAGCAGTAGAAACC	65	547	295	189	FBgn0010294	ng2
ID100004141803001500	CG12133-RA	8-CG12133-RA_1	GCCAAGGCACCATCAGTGGAATGAGTCCGGATGAATGCTTGAATCGGTATCCAACACTGCTCGTCGATA	69	1086	713	306	FBgn0033469	CG12133
ID100004408803001501	CG13135-RA	12-CG13135-RA_1	GTGTGCCGATGATCCCACCGATACGGCTTGCATCGATTGCACAGATACCGCGAATGCAGCTGAAG	65	399	81	255	FBgn0032184	CG13135
ID100003144003001502	EMPTY			0
ID100003719403001503	CR31850-RA	23-CR31850-RA_1	TTATGGCTAAGATCAAAGTGTAGTATCTGTTCTTATCAGCTTAACATCTGATAGTTCCTCCATTGGAG	68	192	15	111	FBgn0004191	snRNA:U2:34ABa
ID100004521603001504	CG14291-RA	3-CG14291-RA_5	CAACCAGATTGGCAGAAACATCACCCGGATGAAGGAGTATGCCAGGCAGTTTCTCAAGCAGGCCA	65	1882	529	1290	FBgn0038660	CG14291
ID100004024803001505	CG8557-RA	9-CG8557-RA_1	GGAAACTGTCGAAGGAGCAGGACTTGTGGATGGAGTGCGACATGGTAATGCAAATGGTTATTTGGCCCA	69	7080	6634	379	FBgn0030842	CG8557
ID100003014403001506	O49366	20-O49366_1	AAAGAGGCCCCATGCTCTGTCTGGTGTCAGCGCTACATGGTCCAGGACAAGTATGGACTTCCCCACCCC	69	343	43	233
ID100004296003001507	CG4538-RB	2-CG4538-RB_1	GCTGCTGGATCCCATGTTCATAGTGCCTGGTTCAGACATTCGGGGTGTTCACATAACCGCCGACTATGT	69	3583	2609	907	FBgn0038745	CG4538
ID100003333603001508	CG5837-RA	1-CG5837-RA_1	CTGGACAAGCGCATACCCTTCCTGCTTAGCTCAGTGAAGGACTTTCAGGAACATTTGCCCGGAGG	65	3774	2987	724	FBgn0011771	Hem
ID100003254403001509	CG6642-RA	23-CG6642-RA_1	AGGCCAATGAGGAGCCATAATCAATCTCTATTTTACGTCGTTTTTAACTTAAGTGATTTTATGTTGCTT	69	568	469	32	FBgn0011293	a10
ID100003793803001510	CG40057-RA	8-CG40057-RA_3	GGGCCGACTGAAAGAGTCCCAGAGATACAACATAGAACCATCGTGCCAGAAAGCCCGATTAACGTACGC	69	471	45	359	FBgn0058057	CG40057
ID100004057803001511	CG30362-RA	16-CG30362-RA_1	GCAGCCACCCGAGTAACTTGCTTCAAATGACAACATTTGTGGAACGATCACATTCCGTTACAACGCTCA	69	1119	80	972	FBgn0050362	CG30362
ID100004368003001512	CG7299-RA	1-CG7299-RA_1	ATTCGGTGGTAACTCCGAAGCTAACGCCAATGCCAATGCTGTCGCCAACTCTGACGGAGGATTTG	65	647	404	180	FBgn0032282	CG7299
ID100003215403001513	CG9441-RB	15-CG9441-RB_1	AGTGGGCACTAGAGGACGCTACTGAAATCCGAGACCAACTAAACCCCTACAATATTTTTGGAGGCGCTT	69	1631	981	583	FBgn0003162	Pu
ID100003052803001514	L22585	16-L22585_1	GAGTCCGAGAAGCTGACATAGACTAGCCTGAATGAGAAAATCAGCTGTGTTCGAATAGTGCCTCCCTGT	69	487	280	140
ID100004334403001515	CG8989-RC	24-CG8989-RC_2	AATCTATCATTCATATTTACATGTATACATTTATCATCCTTTTGTTGTTCAATCGAATCGTCAGCATGA	69	1519	765	687	FBgn0004828	His3.3B
IDNot_printed03001516	Not_printed
ID100003789003001517	CG3927-RA	1-CG3927-RA_3	GGAAACCCCAAGCGAGTTAACTGAGAAACAGAACCAAGACCAACCTACCTACCAGCCGCGACTGAACGA	69	1071	67	937	FBgn0034739	CG3927
ID100004178403001518	CG5068-RA	2-CG5068-RA_1	GACCCCACAGCGAAGACAATCGGATCAATGTCGAGTTTACAGCGCACGATGTTGAAGGGCAAGCTG	66	1588	147	1377	FBgn0035951	CG5068
ID100003676203001519	CG6761-RA	3-CG6761-RA_3	GGAGCTCAAGTCTTGGCGCAAGGTGTACTGGAAGTTATGGGGTCACTGCCATTACCTGTACTGCTGC	67	2854	1629	1160	FBgn0036031	CG6761
ID100003333003001600	CG5819-RA	3-CG5819-RA_6	ATGCCGAAACTAGTCAGGCCAGTGAAGTCAATGATGGATCTCTCGGGACCAGAAAGAGCCCGCAA	65	3146	2144	939	FBgn0034717	CG5819
ID100003028803001601	O04513	18-O04513_1	CCGCAGGCAATGGAAACTCACAGAACTCGCATGTTACAATCCTCTTGGGGCAAATTTCTCCTTTATGAC	69	306	189	50
ID100003988803001602	CG8208-RA	6-CG8208-RA_2	CGGCGTACACGGCCAGAGTTCTACGAAGGCTGATTTGACCAAGAATGCCATGGCGTTTATGAATCCTGA	69	1217	922	228	FBgn0027950	MBD-like
ID100003009603001603	X64464	11-X64464_1	TGCCCCGGATTCATTGCATCTGACATGACTGCAGAGCTTGGAGAAGACATGGAAAAGAAAATCCTGGGA	69	773	477	229
ID100003865803001604	CG4747-RA	8-CG4747-RA_2	GGCCGCTACATCGGTCAAGTCGACAAAGGGATCGGCAAAATCAGCACAGAAACGGCGTACCTCTG	65	2220	845	1312	FBgn0043456	CG4747
ID100004405803001605	CG13044-RA	19-CG13044-RA_1	CCGCCCCGGTGGCCTACTCCTCGTATGCCGCTCCTCTGACCTATTCCGCACCGGTGGCCTACTCG	65	468	329	76	FBgn0036599	CG13044
ID100004518603001606	CG14177-RA	21-CG14177-RA_1	ACGACCCAAGCCAGGTATCCTGCGACTGGACATCGGCAAACCGCGACGCTCATCAGGTGGTTCCG	65	342	93	186	FBgn0036013	CG14177
ID100004485003001607	CG13794-RA	18-CG13794-RA_2	ACAAACAAGTATTGACTCATTGGGCTCTGTATTTGTCCAGTGCTACCGCATTGTCTTCTCTGGGTTGGC	69	1572	836	669	FBgn0031936	CG13794
ID100004103403001608	CR40454-RA	10-CR40454-RA_1	TGTGCGTCATCGTGTGAACTGCAGGACACATGAACATCGACATTTTGAACGCATATCGCAGTCCATGCT	69	122	53	2	FBgn0250731	5.8SrRNA:CR40454
ID100004175403001609	CG4501-RA	3-CG4501-RA_3	GGAGAGCTGTGCATCCGAGGACGTCACGTTTTCATGGGCTACATCGACAACAAGGAGAAGACCGAG	66	2499	1560	875	FBgn0027348	bgm
ID100003048003001610	Q9XIB8	12-Q9XIB8_1	AGACGAGGCGAGATCTTCAAAGCGGTTTCTTGTAGAACGCCAGCGACAACCATACCGATGACTAATGGA	69	396	2	327
ID100003405603001611	CG10041-RA	3-CG10041-RA_1	TGCCTTCACTCGCATCAACGCATACTCCAGCTGGATTCAGGAATCCATGGACTCTATGGCTGCGAGATT	69	819	705	47	FBgn0038014	CG10041
ID100003072003001612	EMPTY			0
ID100003911403001613	CG9354-RA	17-CG9354-RA_1	GCAGCCCAAACTGCACCCACCCTAGTGTAACTCCAAACTAATAATGATTTTCACCGCTTTTGCACATGT	69	829	86	676	FBgn0037686	RpL34b
ID100003712803001614	CG8427-RA	2-CG8427-RA_1	ACAGACAGCAACACACCAAGCTAGCGAACATGTCTATCGGAGTGCCCATTAAAGTTCTGCACGAGGCC	68	755	123	566	FBgn0023167	SmD3
ID100003181803001615	CG5198-RA	16-CG5198-RA_3	GGCGAGCAAAAGAAAGCACCAAGCATCCCAGAAAGTGAAAGAGGAATCCTTCAAGAAACACACGCTTGA	69	1203	98	1038	FBgn0032250	CG5198
ID100003175203001616	CG5074-RA	2-CG5074-RA_1	GGCATCCGCAGTCGAGCCACGGAACTTACATAATGTGCTTGATTCGTACCTAGAGTGTTGAGCACCGGA	69	1297	224	1006	FBgn0028388	capt
ID100003038403001617	ATU18126	14-ATU18126_1	CTTGGGGTAATCGGATTGGTATCATTGGATTGGTTTACGCAGGGATCGAGAGTGGTATTGTGGCTGCCA	69	550	79	404
ID100003750603001618	CG18088-RA	3-CG18088-RA_1	GGTGCACCTGCGAACCCTACAAGATTATCTCGGGACAAGATTGGACGACTCCTATTGCCCACAGTGTGA	69	2263	1619	577	FBgn0032082	CG18088
ID100004060803001619	CG30429-RA	3-CG30429-RA_1	GGCAGGGAGTCGGATCAATGCTACGCAAACGCGGAACTGAGGTACAGCTGATATATTCGGGAAGATGGT	69	918	233	618	FBgn0050429	CG30429
ID100003481803001700	CG13290-RA	18-CG13290-RA_1	GATCATGCAGGATATACGCCTACGCCTGGAACCACAGCACAGTAAAGCCACATTCATATCCTCCT	65	995	404	528	FBgn0053993	CG33993
ID100003292203001701	CG31919-RB	23-CG31919-RB_14	GCAAAGGAGCCAACACTTAAGCTGGTCAAGGATAAAAAGGACAAAATTGCATTTGAGTACATCATGGAG	69	2206	1511	628	FBgn0031674	CG31919
ID100003048003001702	Q9XIB8	12-Q9XIB8_1	AGACGAGGCGAGATCTTCAAAGCGGTTTCTTGTAGAACGCCAGCGACAACCATACCGATGACTAATGGA	69	396	2	327
ID100003182403001703	CG5213-RA	17-CG5213-RA_1	GCGTCGCGAGAGGACGAACGATCATCATGTGTCTAAGCGTTCTCGAGATTCGGACTAATCATTATGCGT	69	1025	899	59	FBgn0038345	CG5213
ID100003643203001704	EMPTY			0
ID100003674403001705	CG6349-RA	2-CG6349-RA_2	GGCCTGGATATAGTACGTCGCGATTGGTCTCAGCTGGCTGTAATGGTGGGAAAAGCCGTTCTCGATG	67	4633	3361	1207	FBgn0259113	DNApol-alpha180
ID100003829803001706	CG13905-RA	1-CG13905-RA_1	AGAGCCATTAACTCCCTACCCGCCTATCGATTCTACCGCCAGTTGATCAACCAACCCGAAGTGCG	65	684	199	422	FBgn0035176	CG13905
ID100003565803001707	CG1927-RA	2-CG1927-RA_2	CGAAACGGGTGAGTTGGAGTACTTCTACACAGACACCGTCCGCGTTAATAGACCGGCCTTCGATGAGGA	69	1196	482	647	FBgn0027547	CG1927
ID100003331203001708	CG5684-RA	2-CG5684-RA_1	CAACTTCCACGACAGCAACGGTGAGACGAACAGCGCTTCATGATTCGTACTGATGGGGAACGTGG	65	1686	1171	452	FBgn0036239	Pop2
ID100003330603001709	CG5643-RA	3-CG5643-RA_2	ATGCCGATCATGTTCCCGGCCCTATACCGCATCAGCAAGGAACACTGGAATCAAACTATCGTGGC	65	3597	2626	908	FBgn0027492	wdb
ID100003909603001710	CG9324-RA	18-CG9324-RA_1	CGCTGTGGTGGAGAAATCTCTGGGAATTTACCAATAAGTCCCTGCAAATGAAGTTGCTAAATGCCTGGC	69	1101	503	531	FBgn0032884	Pomp
ID100003292803001711	CG31928-RA	1-CG31928-RA_1	TGGTCTGGGATTCTCCGAAATCGCCCTGAATGGAGTGGAGACCCCTCTGGACAATATTTTGGAACAGGG	69	1257	603	587	FBgn0051928	CG31928
ID100004099203001712	CR31863-RA	9-CR31863-RA_1	CCAGCTACTGCCTCTCTCCGTTTTGGCCAAATTTGCATATTGAACGGCAGTTTGTCTTGAGCCTGAGCT	69	3428	2446	915	FBgn0041606	bft
ID100003076803001713	Spotting_Buffer			0
ID100003019203001714	O81842	11-O81842_1	CGCTGTCTCTGTCTATGCTCAATCAAGCAAGCTCTCAACCCCAACTTGGTTTGGAGCATAGAAGGAGCC	69	361	200	94
ID100003604803001715	CG32971-RA	12-CG32971-RA_1	AGAGGAGCTGTCCGAACTGGAGTACGAGTACTACGAAAAGAGCGGTGGACCTGACTTGGATTCAAAGGA	69	438	357	14	FBgn0052971	CG32971
ID100004569603001716	EMPTY			0
ID100003945003001717	CG10629-RA	18-CG10629-RA_2	AGTCATGGAAATGAAGCACTTGAAGATCTACCGCACATTTGACGATGAAACTCTGGAGAAGATGCGGCA	69	921	693	161	FBgn0085371	CG34342
ID100003253803001718	CG6630-RA	8-CG6630-RA_2	TGCCTTGGAGAGCTCTACAAACTCATCCTGCCCATGTACGAAAGAGATCGTAGTTACCAGGACCTGGCA	69	5952	5668	217	FBgn0260486	CG42533
ID100003252003001719	CG6601-RA	23-CG6601-RA_3	ATTTCCGATACCCCCTAAACCCTCTAAACGAAAAAAAACCCAAGACCATGTACTTATGTCAGGCCAGGC	69	1845	1330	448	FBgn0015797	Rab6
ID100004140003001800	CG12106-RA	23-CG12106-RA_1	TGCCAGGACAAACTGCAAAGGTAGTTGGCATTAGTTATGTATGTAGATATACTCGTTTAGATAATAGGT	69	1344	1205	72	FBgn0030100	CG12106
ID100003832203001801	CG13988-RA	16-CG13988-RA_1	CAGTGAAGCGACCTTCTCCAGCAACATCAGCATGTTCTCCCGCCAGTGCCTTTCCCACCTCACCC	65	252	18	171	FBgn0085409	CG34380
ID100003985803001802	CG8147-RA	23-CG8147-RA_2	CTAAGCGACAAACGTATTATTCTCGTTTAAGAGAGAAGCCACTAGAAGATAAGCAATCGTTTAAGGGGG	69	1871	1771	33	FBgn0043791	CG8147
IDNot_printed03001803	Not_printed
ID100003369603001804	CG6760-RA	5-CG6760-RA_1	GTTGAAGGACTGCAGGGAGTTACCGTGATAGCAGCTACCTCCAGACCGGAACTGCTAGATCCCGC	65	3276	2627	586	FBgn0013563	l(3)70Da
ID100003446403001805	CG30174-RA	18-CG30174-RA_5	TGCGTGCAATGCAACAAGACTCTAGACTCAACTCTTCACTGTGATGGTCCGGACAAGGACATTTACTGT	69	598	128	403	FBgn0259209	Mlp60A
ID100004257003001806	CG12787-RA	2-CG12787-RA_3	TCTTCTTCGCAGCTCTGTTTATTCTCATGGAAGCCCTGACGGAACTGGGACTGATTGAGTGGATCGGCA	69	3237	2343	827	FBgn0041150	hoe1
ID100003024003001807	Q9LU32	7-Q9LU32_1	GCCGTAGAAATGACGCGATGATGGGAATTGAGAAAGGGAAGTGGAGTGTTAGTCCCACGTGTTGGAGGA	69	330	88	175
ID100003637803001808	CG12534-RA	18-CG12534-RA_2	CAACTACGGCTACGACTACATCAGCCCCACGCACATCGAACTCAGCCGGGAAGCAACTCGCCTGG	65	1076	54	959	FBgn0031068	CG12534
ID100004062603001809	CG30464-RA	16-CG30464-RA_1	CGATCGGAGCTTTTCGGATATGGTGAGACTAAAACTGGCAACCATGAACGATTTTAGTCCACCACGGTT	69	1703	1478	158	FBgn0050464	Ir52d
ID100004410603001810	CG13203-RA	15-CG13203-RA_3	CAAATCGGACAGCTATCCGCCCACCTTCCAACTGGCCTCCAAGGAGTACTCGCACATGATACGCC	65	1614	1026	525	FBgn0033628	CG13203
ID100004216203001811	CG11271-RE	16-CG11271-RE_1	TGGACGCGCGTTACCTCTACAAAGTGTTTCTGAAAATCCAGGCATCCAGTGAAATCAGCGTGTGATATT	69	1414	34	1313	FBgn0260441	RpS12
ID100003259203001812	CG6727-RA	14-CG6727-RA_4	GAAGGGAAGTGAAGAGCAAGTACCATGTCCCGATTTTTGATAGCTACCAAAGAGCGTCTCCAGAGGGGA	69	1286	190	1029	FBgn0029084	gom
ID100003136203001813	CG12385-RA	23-CG12385-RA_5	GCATACTTTCGGGGATTATATAGCGATTCGAAATCAAAAAGCTTCCCATCTGCCCATCTAATTGTTAAT	69	1055	845	143	FBgn0011555	thetaTry
ID100004403403001814	CG12936-RA	3-CG12936-RA_9	AGATGAAGCCTGGAAATCGGAAAACCAAGTGGTCCAGTGGCTATCCGAAAGCAGCTTCCAACGGG	65	1131	295	773	FBgn0033549	mms4
ID100003597603001815	CG32782-RC	23-CG32782-RC_12	AGCATCAACAAACAAAGCAAAAAACGCAAAAAAGGATTACAAAGACGCAGAGAATAGGGGACATTTGCA	69	2982	1955	960	FBgn0086899	tlk
ID100004026603001816	CG8595-RA	1-CG8595-RA_1	GCACTGGAAGATAGCAGCTCGAATTCGGGATCCCTTGAGAAGAGAGAGCTGGACTTTAACGCCACAGGT	69	4341	3010	1264	FBgn0034476	Toll-7
ID100003220203001817	CG9531-RA	16-CG9531-RA_1	GCGAGATTGCGCCATAGACAGGACGGAATGCTATGACTTTGACAATGCAATTAGCTATAACGTTGCCCA	69	1371	1065	239	FBgn0031817	CG9531
ID100003067203001818	Q9LZJ2	14-Q9LZJ2_2	CACGCACAAGCCTTCGTCCTTGATCCCGCACATACCGAGTTCATTACGGAGGTTAGATATCTCATTGGT	69	404	228	109
IDNot_printed03001819	Not_printed
ID100003001100010000	Z49777	1-Z49777_1	ACCGGTTGCTTTGGTGGTTACTACTTGCCAACATTGGTTCAGTTCGAGCCTGGTCTCACTTCTCCTCCT	69	985	464	454
ID100004313400010001	CG9770-RA	9-CG9770-RA_1	GGACGCCACTTCTTCTACAACTGGAACTGTTTCCTCAACATCGCTCTGGATCACATGTCCGCCGGG	66	2826	2482	280	FBgn0086679	p
ID100004306200010002	CG7841-RA	3-CG7841-RA_2	GGGGACGTCGCCTCTTCCAGAACATAACCAAAAGCCTGTAGGACCGATCGCATGGGATCGAATGAG	66	1413	923	426	FBgn0036502	CG7841
ID100004270200010003	CG31174-RA	23-CG31174-RA_15	ATTCGATGAAGATTTTGTGATGCATATGGAACCTGAGATCAAGGTGGAATGCTCTGTTGATGATCCCAA	69	721	207	447	FBgn0051174	CG31174
ID100003193200010004	CG33003-RA	2-CG33003-RA_1	CCGCAAGCTCTGGTACATCCCGCTCTACTTTACGGTGTGGTTCAGCTTCTACATCCTGTGGCTGATCAT	69	1755	1524	164	FBgn0053003	CG33003
ID100004426800010005	CG17697-RB	16-CG17697-RB_1	CCACGCTTCTTCGTCGCAGTCACTTTGAAAATTACGCAAATTGAAAGTTACATCGTTATGTGGCCGGCA	69	3765	3207	491	FBgn0001085	fz
ID100003063500010006	Q9LZJ2	14-Q9LZJ2_2	CACGCACAAGCCTTCGTCCTTGATCCCGCACATACCGAGTTCATTACGGAGGTTAGATATCTCATTGGT	69	404	228	109
ID100004311600010007	CG9283-RA	15-CG9283-RA_1	TGGAGCCACCACGAGGAACCCAAACACCATCCCAAATACGAATTCAATTACGGGGTGAAGGACACC	66	615	262	289	FBgn0036878	Cpr76Ba
ID100003077400010008	CG17083-RA	9-CG17083-RA_3	GCAACATCAGGCCTATGTAATGCGAGCACGGAAAAGGATGACCATTTTGGAGAATTCCCTGGAGGTGGG	69	1966	558	1341	FBgn0039070	CG17083
ID100003353400010009	CG11092-RA	1-CG11092-RA_1	CCCTTCTGAGCTCCGACCCTGACGACCCAAAACCAATGAAACGACTCAATCTTGTGCGTCTGATCGTCA	69	2813	1632	1114	FBgn0027537	CG11092
ID100004268400010010	CG31145-RB	5-CG31145-RB_1	GGCGACCGGAGTGAGCCCACACAACATCCTAGAGCATTAGATTAAATCCCCTAGCTGTTAGTCGCGTGT	69	2608	2503	38	FBgn0051145	CG31145
ID100003039500010011	Q9LJQ4	22-Q9LJQ4_1	GCGGGAAGCTAGTGAGTTTCTGAGAGAGTTACCGGAGATGAAACTCGGTAATGTTCTTCAGGAGATCGG	69	402	307	28
ID100003430200010012	CG7973-RB	8-CG7973-RB_1	CGCTCTGGCTATTTGATGGTCCAGCAGTGTCCTTTCTTCTACGGATGGGACTACGAGAAGCGATCCTGT	69	3216	2320	829	FBgn0053986	CG33986
ID100003200400010013	CG33137-RA	15-CG33137-RA_3	GCAACAAGTTTCAGCCGTTCCTCGTAGACGTCGTGATAAACATGTGCGATGCATTATCCAGGCGTAGCT	69	552	179	306	FBgn0053137	CG33137
ID100004038000010014	CG10189-RA	3-CG10189-RA_1	CCAGAGCAGTCCTCTTGTGTTCACTGTCGATCTACACTGGACTCCGAACTATCCGACACTCTGCTGGCT	69	1285	1025	193	FBgn0032793	CG10189
ID100003118800010015	CG1677-RA	3-CG1677-RA_1	TATAAGAGACCAGCTGTGGACAAGCGTGGCGTTGGACACAGTCCGTCTTCCAAGCGTAAGAAGCT	65	3678	2746	869	FBgn0029941	CG1677
ID100003730800010016	CG7670-RA	1-CG7670-RA_2	ACGTGATTTCCCCGAGGTTACAGCCGAACCACTGATAGAGAAATGCGTGGACTTGGGTCTTTGGTGCAA	69	1470	723	680	FBgn0038608	WRNexo
ID100003615600010017	CG7101-RA	23-CG7101-RA_1	CCTGAGCGACATCTCACGTCCAGAACTACGATTAATATATACTTAAGCAATGGATAAATGTAACGTTTT	69	1441	1146	228	FBgn0030963	CG7101
ID100004423800010018	CG17623-RA	1-CG17623-RA_1	CGCCGCTCCAAGCTGACCAGAATCATAAACGGTGAGTGCGGGGTAAATCGGATGCGGAATCCAAAAATT	69	564	418	79	FBgn0038999	CG17623
ID100003615000010019	CG7092-RA	3-CG7092-RA_2	GCGCACCATTCTGACCATCTTTTCCTCGAAGCGAATCATCCAGCCCGACTACAAGTACTGTCGTGGTGA	69	12323	11055	1201	FBgn0013809	Dhc16F
ID100003960600010100	CG6174-RA	13-CG6174-RA_1	TGGGCGAGGAATGTGAGGGCATTCACGACGTTCTGATGTACTCCATCGAGAAGTCAGATATGGATCTCA	69	1476	889	520	FBgn0011745	Arp87C
ID100003925200010101	CG10232-RA	2-CG10232-RA_1	TACCGATTTGTGTGCCGAAAGATCCCATCCCCTTGCATAATCACCCATTGCAAATCGCCGGTTGG	65	909	527	319	FBgn0039108	CG10232
ID100004386000010102	CG16964-RA	23-CG16964-RA_4	GCGTATCCAATATGAAGCTACCCTACTTTATAAGCCCAAGGTGTGTTCAAAATCAGGATCAACTGGTTG	69	604	212	325	FBgn0032385	CG16964
ID100003073100010103	Spotting_Buffer			0
ID100003118200010104	CG1675-RA	1-CG1675-RA_1	AGGGGTCGTCGAAGCAGAAGGATGATAGCAGTATAGCCGCAAGTTCAGATGCCAAGACAGCGTCC	65	886	126	697	FBgn0033457	CG1675
ID100004272600010105	CG31209-RA	23-CG31209-RA_1	CTACTAGACTGCACCTAATCTCTGTTTAGTCATAGGCTAACCATTTTTTCCCCTCTCCTGCGAAACGGA	69	2283	2105	111	FBgn0083975	CG34139
ID100004311000010106	CG9135-RB	17-CG9135-RB_4	GTCGCCCAAAAAGGTCGTTTTGTACATAGAGAAGAGCAAGGAGGGTCATGTAACGCCAGTCGATGG	66	2004	1122	818	FBgn0031769	CG9135
ID100003661200010107	CG32527-RA	23-CG32527-RA_8	AGGTTTTACATGTTTTTCGGGCTATGTTGCACACATATCCAAAATATTCAGTTCATATCCGCACAACTG	69	3369	2761	541	FBgn0024251	bbx
ID100004467600010108	CG32560-RA	41-CG32560-RA_1	AATCCCAACTCGAATATGCCCAAGAACTTGGAGGATCTGGACGATCTGTTCAAGTACGCCGAGGA	65	5369	3433	1873	FBgn0259165	CG42270
ID100003020300010109	Q9LU32	7-Q9LU32_1	GCCGTAGAAATGACGCGATGATGGGAATTGAGAAAGGGAAGTGGAGTGTTAGTCCCACGTGTTGGAGGA	69	330	88	175
ID100003543600010110	CG9347-RA	2-CG9347-RA_1	TGCAAACGAATCCCAATTATGCTACCCTCTTTCGTGGACGTCCCTTGAGATTCGTCCTGCCCTTGGG	67	2101	1230	806	FBgn0002937	ninaB
ID100003927000010111	CG10332-RA	1-CG10332-RA_1	AATCCGTTCAGGTCTCCAAGCTCACAGCAACGACCACTGTACTACGACGCTCCGATTGGGAAACC	65	739	613	63	FBgn0260455	CG10332
ID100003738000010112	CG7815-RA	12-CG7815-RA_1	TTTACCGACGAGATGAGCCGTCAAGTGGAAAGCTTATTCAATGAGGCCAAATCCAAACCTCTGCCCACT	69	1010	609	334	FBgn0036497	ran-like
ID100003154200010113	CG10240-RA	5-CG10240-RA_1	GGATCGGGGAATGTATCACAATGAGCGGGATGATCCTCTAACTGGGCATCTATTCCGCATTGACGGGC	68	1713	414	1233	FBgn0013773	Cyp6a22
ID100003034700010114	ATU18126	14-ATU18126_1	CTTGGGGTAATCGGATTGGTATCATTGGATTGGTTTACGCAGGGATCGAGAGTGGTATTGTGGCTGCCA	69	550	79	404
ID100003238200010115	CG5922-RA	6-CG5922-RA_3	GGCTAGACCCTGTAGCGACAGTCAGCTACAGTTGGTTAATTGGTACGACGGCGATAACCTTGGTCTGCA	69	1458	525	866	FBgn0259683	Ir40a
ID100003538800010116	CG8338-RA	3-CG8338-RA_1	CCAGTGGCATTGGTCGTTTCTACGCCAAGTCGGCAAAAATCATACGTTTCGTACGCCTGGGATGCAC	67	492	68	359	FBgn0033907	mRpS16
ID100003810000010117	CG14643-RA	8-CG14643-RA_2	AGCTCAATATGACCAGCTTGGCGGAACATCACAGGTTTCTGACGAGGGAGTTGCACCCGTTACAT	65	1627	1324	240	FBgn0037225	TwdlG
ID100003039500010118	Q9LJQ4	22-Q9LJQ4_1	GCGGGAAGCTAGTGAGTTTCTGAGAGAGTTACCGGAGATGAAACTCGGTAATGTTCTTCAGGAGATCGG	69	402	307	28
ID100004426200010119	CG17684-RA	3-CG17684-RA_1	TGGCCTAGCAGATACCACAGCTCCCTTCGTCCATGGAGTGCAATTAGCAAAATCTTTGACAAGCGCCAA	69	1546	1372	107	FBgn0040017	CG17684
ID100003428400010200	CG7941-RA	8-CG7941-RA_1	ACCATTCAGAGTCGTCTCTCAGTTTAGACAAACGCACTCCAAGCCAGCAAAGATGTTCCGCTACCTGCT	69	552	2	483	FBgn0036108	Cpr67Fa1
ID100003270000010201	CG8232-RA	2-CG8232-RA_1	GCACACAAGCCAACCGAATGCTGTCAACAATTCTCCCAATGGACGCCAAAAGTCCTGGTTTCCCCTTAC	69	4039	2592	1380	FBgn0033352	CG8232
ID100003005900010202	X64464	11-X64464_1	TGCCCCGGATTCATTGCATCTGACATGACTGCAGAGCTTGGAGAAGACATGGAAAAGAAAATCCTGGGA	69	773	477	229
ID100004042800010203	CG10274-RA	23-CG10274-RA_3	AGGAGAACACAGAATACCTATGTGAATTCGACTTAAGTTTAATGATTCTGGTCTGAATGGAGAGGTTGC	69	3040	2858	115	FBgn0035690	CG10274
ID100003354000010204	CG11099-RA	9-CG11099-RA_1	CGGCAGCTCTCTCCAAGTTCATGAACCATGTGCGCATCTTCCACAACACCGCTATCAACTACATACCCA	69	2320	939	1314	FBgn0034485	CG11099
ID100003001100010205	Z49777	1-Z49777_1	ACCGGTTGCTTTGGTGGTTACTACTTGCCAACATTGGTTCAGTTCGAGCCTGGTCTCACTTCTCCTCCT	69	985	464	454
ID100004194000010206	CG31752-RA	16-CG31752-RA_1	TCAGCGCATGTATCTGAACACTCTGAAAGACGAAATGTCCCTCATGGAGTATCTAGTTACGGTCCCGGA	69	1074	939	68	FBgn0051752	CG31752
IDNot_printed00010207	Not_printed
ID100003582000010208	CG4972-RA	2-CG4972-RA_1	GGCCATACAATACTTCCCCCGGTTTTACGATGAAGTTTCCAAGCTAACGAAGGAGGATCCCGCGGGTCA	69	2083	1691	325	FBgn0032217	CG4972
ID100004537200010209	CG4569-RA	15-CG4569-RA_1	CCTCTCCGGCGTAGACGCGTACGCTCCTTTCAGGCCAACCAAGTTAAAAAGTTTTAAGTGAAAATGCGA	69	1132	1014	51	FBgn0017556	Pros28.1B
ID100003384600010210	CG12171-RA	24-CG12171-RA_1	ATACTTTTCAAGGATGTGATTCTATGTAAATGTAATAGTTTGCTAGAAATAAATAAAATGAAAACCGCC	69	1017	926	24	FBgn0037354	CG12171
ID100003774000010211	CG2790-RA	9-CG2790-RA_1	GGCGGAAGGCAGTGACGAACCAGATGAGCCAATAGAAAAGAAGGCAATCAAGAGCGAGTCAGAGGATGA	69	1756	1261	428	FBgn0027599	CG2790
ID100003015500010212	O81842	11-O81842_1	CGCTGTCTCTGTCTATGCTCAATCAAGCAAGCTCTCAACCCCAACTTGGTTTGGAGCATAGAAGGAGCC	69	361	200	94
ID100003121200010213	CG16958-RA	23-CG16958-RA_2	CTACATTTACATGCGGGAAAATATTCCACACATCAACATCGAATGTAGACACACTCGTACGTCTT	65	486	282	141	FBgn0053639	CG33639
ID100003929400010214	CG10475-RA	1-CG10475-RA_4	AGATTGGCGAAAACTCCGTGTGCGAGAACTACTACGGCAGCTTCTCCGGCGACCTAATCTGCATC	65	843	543	237	FBgn0035667	Jon65Ai
ID100004349400010215	CG18598-RA	14-CG18598-RA_1	GGGCCAAGTTCTTGATTCTCTGCCTGATCGAGACCAAGTTGTGCCAATTCATGGTCAGCATCCGC	65	362	185	114	FBgn0038589	CG18598
ID100003025100010216	O04513	18-O04513_1	CCGCAGGCAATGGAAACTCACAGAACTCGCATGTTACAATCCTCTTGGGGCAAATTTCTCCTTTATGAC	69	306	189	50
ID100003466800010217	CG13340-RA	23-CG13340-RA_3	ATCAGTGCAGTGATCAGTGGCCGATTCACATTCGACCAAGTGTTATATTTCGTTTGATATTTTCAAGTA	69	2122	1932	123	FBgn0033868	CG13340
ID100003466200010218	CG13335-RA	9-CG13335-RA_1	CGGCAAGTTCGTGTATCCGGATGGAGCTGTCAATAATGTGTCCAAGATACGTCGCCAGAACCAGAACGT	69	1526	101	1358	FBgn0033857	CG13335
ID100003058700010219	O04600	15-O04600_1	GCATTGACCAGTACTCTAAGAGACGGACCAGATCAAGAACCTTGTCCTCTTTGGGAACAGACAACCGCA	69	370	243	60
ID100004352400010300	CG1886-RA	3-CG1886-RA_1	TCCAGCACATCACTGATTTCGCGCATTTTCATGCACGACTACGGGAACATCACTTCGCCGGATGC	65	4016	3843	110	FBgn0030343	ATP7
ID100003192600010301	CG32985-RA	15-CG32985-RA_1	TGGTGGAGTGCAGGACAGCTGACGAAATGAGAGTCCTTCAAAGAGATGCCTTCGTGTTTGTGCAATACA	69	1886	389	1430	FBgn0052985	CG32985
ID100004114800010302	CG15109-RB	23-CG15109-RB_1	AGGCGATACTGCAAGTGATTATAATGAAACCACTACAATGGACAATACTGCTTCACTGAGCGGAAAAGC	69	1001	173	761	FBgn0034416	CG15109
ID100004503000010303	CG4336-RA	1-CG4336-RA_1	TGAAATCTGCCTGGCTGTCTACGATCGGGGTCTGACAAGCCTCAAACGATCCACTCTGATTCCGC	65	1342	647	632	FBgn0003302	rux
ID100004083600010304	CG14054-RA	8-CG14054-RA_1	CCCGAGCTTTCGACATCAGTCAGGAACTGTTCGTAACCAGGATGAGGATTAACGACGTGGAGAACGCCT	69	916	405	444	FBgn0029596	CG14054
ID100003463800010305	CG13299-RA	1-CG13299-RA_2	GGTTCAAGAAACCCATCCTCAGGTTCGATCGTCTTTTTGCCACCGAAGAATCACCGTCGGGAAGTCGGA	69	339	131	141	FBgn0035694	CG13299
ID100003846000010306	CG6752-RA	1-CG6752-RA_1	CCTGCGAGTGAAACAGACTCTGCTTTCCGACATTACACTGCCATCAGAGGACTCCCTGTGTCCGATCTG	69	4939	3919	953	FBgn0038296	CG6752
ID100003058700010307	O04600	15-O04600_1	GCATTGACCAGTACTCTAAGAGACGGACCAGATCAAGAACCTTGTCCTCTTTGGGAACAGACAACCGCA	69	370	243	60
ID100003392400010308	CG12343-RA	3-CG12343-RA_1	CGCCTTCTACGGTGGAGCACACACCACTTTGCATTCGAGGACGAAGGACACTCCAGGTGCTATTAACAA	69	681	423	191	FBgn0033556	CG12343
ID100004506000010309	CG4557-RA	1-CG4557-RA_1	CGAAGATCTTCAGTCCAGACTAGCTGCCCTGCAAGCCAGTTTCGACGGCCTAAAGGGAGATCTGC	65	3066	1773	1230	FBgn0029912	CG4557
ID100003049100010310	L22585	16-L22585_1	GAGTCCGAGAAGCTGACATAGACTAGCCTGAATGAGAAAATCAGCTGTGTTCGAATAGTGCCTCCCTGT	69	487	280	140
ID100004275000010311	CG31253-RA	15-CG31253-RA_2	AGCCAAGGAATACATCAAGAACCACAAGCCTTACAAAGCCAAAATCTACACACCCTACAAGCCGCGCAT	69	1175	131	977	FBgn0051253	CG31253
ID100004153200010312	CG12746-RA	1-CG12746-RA_1	ATCGGGAAGCAGTCAAGTTGAAACCACGTCGGGATTAACGCCACCAGACTAACAACGAGTGGATGCC	67	1228	106	1057	FBgn0037341	CG12746
ID100003082200010313	CG17196-RA	14-CG17196-RA_1	TGGTGCCGCGAATATGCCAATCTCTATCCTAAGAAGGCCGTGAGCATAGGACATCCTTTGTCAGTGATT	69	831	19	745	FBgn0039368	CG17196
ID100003010700010314	O49366	20-O49366_1	AAAGAGGCCCCATGCTCTGTCTGGTGTCAGCGCTACATGGTCCAGGACAAGTATGGACTTCCCCACCCC	69	343	43	233
ID100003922800010315	CG10080-RA	1-CG10080-RA_1	TAACTGCACCTTCTCCCCGATGCATGTAATCTACGGTGCTAGCTTGGGGGCTGATAGGGACCATG	65	5180	4232	885	FBgn0034641	CG10080
ID100003308400010316	CG12821-RA	24-CG12821-RA_1	ACACAGATCAGGTATTTACATATTTTACAAAATCTCACTAGATGTGAAAATAAATCCACTTATCGTAGA	69	394	61	266	FBgn0040780	CG12821
ID100003464400010317	CG13310-RA	15-CG13310-RA_11	CCAATCACCCGGATGTCTACGATGGCACTGGTAGTTGTCAGGTAACCGTTCAAAAACTGCATCCGGACA	69	1206	356	783	FBgn0035928	CG13310
ID100003068300010318	CG9075-RB_01196-01434	1-CG9075-RB_01196-01434_1	GAGGTCATCATGAAACAATTCCGTTCGGGCTCGTCTCGTGTTCTGATTACCACTGATTTACTGGCGCGC	69	1910	26	1817	FBgn0001942	eIF-4a
ID100003274200010319	CG8319-RA	15-CG8319-RA_8	AGCAATTCACACGTATGCCAAAACTGCGAAGAGCGTTTTCTGTTCAAGGCCGATCTGGATAACCACCAA	69	1152	520	565	FBgn0037722	CG8319
ID100003044300010400	Q9XIB8	12-Q9XIB8_1	AGACGAGGCGAGATCTTCAAAGCGGTTTCTTGTAGAACGCCAGCGACAACCATACCGATGACTAATGGA	69	396	2	327
ID100003884400010401	CG2171-RA	7-CG2171-RA_1	GCCGCCTGGAGTACTCAATGATCTGAACAGGAACGGTATCCAGTGCATTGCATCAGTAACGCTTCTCCA	69	1379	69	1243	FBgn0086355	Tpi
ID100003999600010402	CG3704-RA	23-CG3704-RA_6	GTGTGTGTTCGTCACTTGCACCTCCGATATTTGGTTTGTATATATGGACTTAGTTTAGCTTTGCAAATT	69	1512	1311	134	FBgn0040346	CG3704
ID100003159600010403	CG11396-RA	3-CG11396-RA_1	ACCGGCAACACAATGATCCTGAACAACATGGGAGTGTGCCTTCTCTACGCCGGAAAGCTAAAGGATGC	68	1599	1215	318	FBgn0037022	CG11396
ID100003348600010404	CG10987-RA	14-CG10987-RA_2	ATGTGAGCATTGACCCGATCTTGATGGCGTCTTGATGATGTCTTGACCTGATCACGATGGCGATACGAT	69	1930	663	1200	FBgn0040647	CG10987
ID100003025100010405	O04513	18-O04513_1	CCGCAGGCAATGGAAACTCACAGAACTCGCATGTTACAATCCTCTTGGGGCAAATTTCTCCTTTATGAC	69	306	189	50
ID100004157400010406	CG13596-RA	17-CG13596-RA_1	ACTGGAATTCCTGTTGCAAAACCTCTCATCCTCCCGACCAGAGTATGAATATTTCATGTCGCCCTCC	67	1545	480	1000	FBgn0053988	CG33988
ID100003814200010407	CG14850-RA	1-CG14850-RA_2	GCCGCTAATACCACTACGAAACCCGCAGATGGAACAGATACCACGACACCCACCACAGGAGGAAG	65	477	154	260	FBgn0038239	CG14850
ID100003930000010408	CG10529-RA	2-CG10529-RA_1	TTGCTGTCCAGGGATCCTTCCGCTTCGTTGCCGATGATGGCCAGACCTACGAAGTCAACTACATC	65	300	182	55	FBgn0020640	Lcp65Ae
ID100003850200010409	CG6833-RA	23-CG6833-RA_6	ACATTTGTTATTCGAGATTGTCTTAAGCTGGATATTTATTTGGAATATATAGATGCCCCGACGCCATGT	69	1245	43	1135	FBgn0036405	CG6833
ID100004039800010410	CG10221-RA	5-CG10221-RA_1	AGACTCCATCAAGGCATTATCCTATTTCACTCAGGCGGCTGATCAAGGTTGGGTTGATGGGCAACTGCA	69	3145	1775	1303	FBgn0028475	CG10221
ID100003546000010411	CG9894-RA	16-CG9894-RA_1	TCCGGAAAACCTCAAAGAAACCAATTCAAATATGTCGGCTGCTACGGAACAACAGAACAACGGCGAT	67	952	151	736	FBgn0031453	CG9894
ID100003883800010412	CG2158-RA	9-CG2158-RA_7	GCGTTGCTGACCTAAATCGGTCCGTCATAAAATTCCTGCAGGACCAAATGGGCAAAAGTCCCTACTGCA	69	1927	715	1145	FBgn0033264	CG2158
ID100004237200010413	CG15715-RA	23-CG15715-RA_6	ATAATTTCGGGTAGCAAATCACTACTTACTTTACAACGAGTTTTGCTCAAATTCGAAGCTGCATCACCT	69	745	116	562	FBgn0036538	CG15715
ID100003080400010414	CG17158-RA	23-CG17158-RA_4	GGCAGTAAATTTGTTACATGAGAAAATTGTTACACCACGAGAAGCACATTAATGTAAATTTTGCCCGCC	69	1774	1317	390	FBgn0011570	cpb
ID100004232400010415	CG15590-RA	3-CG15590-RA_1	CGGTGCCACGCTATATTGTCGCGGTGAACGAGCTCTGCGAAATGTCTTGCGGAATTTAAATCGCAGTGA	69	609	75	467	FBgn0037413	Osi5
ID100003694800010416	CG8266-RB	2-CG8266-RB_1	GTTTTGGACCCATCTGTAGCAGCTCCAACCAGTTCCTACGGAATGCCATACAATCCAGTGCCGGC	65	4047	2803	1181	FBgn0033339	sec31
ID100004191600010417	CG31718-RA	7-CG31718-RA_1	GGGCGGATTGCTTAGTTCTTCAGATCAGGGTCCCTCTACAGTCGACGAAATAACTGCAAGCCCCTTGAA	69	1620	1056	497	FBgn0051718	Ir31a
ID100003315000010418	CG12963-RB	23-CG12963-RB_2	AGCAGTGTTTCCAATTTTAATTAATTAACGAATAACAAGGTTGTTGTGTGGGTTAATCAAACTGCACAT	69	1189	308	814	FBgn0034031	CG12963
ID100004306800010419	CG7979-RA	2-CG7979-RA_1	TGGGGACATGTAAACCCTATTGGACCGAGAGCCTGTTATGACGAGGGAAAGCGTGTCTCCGAGACG	66	2094	854	1176	FBgn0035848	CG7979
ID100004006800010500	CG3856-RA	23-CG3856-RA_2	GCGCAAATAAAAACCATTACCCAGTGCTAAACTAGTAAAGAAGTGTTAATGTTGTACTCTTGGCCCGAG	69	4062	3812	183	FBgn0024944	Oamb
ID100003583800010501	CG5001-RA	23-CG5001-RA_4	AAACCGATCCCATTCATTTTGTAACAACCCATCGAGATCTTGCTCCCATTTTGCTTGTTTTTGTGTTCA	69	1818	1556	195	FBgn0031322	CG5001
ID100003123000010502	CG17127-RA	19-CG17127-RA_1	TGGGCGCGTACGAGCAGATACCCGGCAACCAGCGCATCAATCTCTTCGAGATCCTCGGCGACCAG	65	297	173	61	FBgn0032299	CG17127
ID100003010700010503	O49366	20-O49366_1	AAAGAGGCCCCATGCTCTGTCTGGTGTCAGCGCTACATGGTCCAGGACAAGTATGGACTTCCCCACCCC	69	343	43	233
ID100003886800010504	CG2218-RA	17-CG2218-RA_2	GCCAGTCAATCGCTTTAGCCCCTAGGCCTCGTCTACGTTAGTTTATAGTCATATCAGAGTCGGTCTGGT	69	2562	1983	512	FBgn0039767	CG2218
ID100004462200010505	CG32282-RA	17-CG32282-RA_1	GGGAGGAAGGACGTGTCAGTGGACACTGCAGTGCCAGTCTGAAGTGCTGGTGCGAACAATGCTGA	65	216	152	1	FBgn0052282	dro4
ID100003732600010506	CG7712-RA	23-CG7712-RA_2	TGTTCTGCTTGGAGCAATTTGGTCGTAGGAAAAACAGAAAGAAATAAAAACAAATCAAATGGCCGGACG	69	618	33	518	FBgn0033570	CG7712
ID100003961200010507	CG6182-RA	14-CG6182-RA_5	AGCCCTTCATGTGGCTGATAGACCATAAGAAGAAAGCACAGGTCATGCACACCATGTGGCTGATAGAGT	69	1312	311	934	FBgn0039158	CG6182
ID100003034700010508	ATU18126	14-ATU18126_1	CTTGGGGTAATCGGATTGGTATCATTGGATTGGTTTACGCAGGGATCGAGAGTGGTATTGTGGCTGCCA	69	550	79	404
ID100003853200010509	CG6890-RA	16-CG6890-RA_1	ATGAGAACAGAGCCGTACAGATTAGTTTGGTCTTGGCGATTAACATCTACCAGCTTGTGTGCTTCGCCC	69	7192	6435	690	FBgn0029114	Tollo
ID100003848400010510	CG6800-RA	18-CG6800-RA_4	GGTGGCCCTTAAGAACAAGTTCGGAAACATAGCCCTAAATACTTTGAGGGAAATCAAGACCCTGCAGCT	69	909	117	725	FBgn0038902	CG6800
ID100003025100010511	O04513	18-O04513_1	CCGCAGGCAATGGAAACTCACAGAACTCGCATGTTACAATCCTCTTGGGGCAAATTTCTCCTTTATGAC	69	306	189	50
ID100003660600010512	CG3250-RA	16-CG3250-RA_1	GCCGTCGAGAAGAACGAATAGCCGAGCCAAATTTAATGTGACTACCATTGAAGGAACTGGACCGGAATT	69	732	376	289	FBgn0010401	Os-C
ID100003469200010513	CG13398-RA	2-CG13398-RA_2	CCCATGCAGACCCAAAGCCTGAATAGCATCTCTGCTGATACGGGAGATACGCAGGCGAAGAAGGTAACA	69	2763	1372	1324	FBgn0032042	CG13398
ID100003886200010514	CG2204-RA	23-CG2204-RA_4	CTCATCCTTTACGCAAATATCCTCACTTGTGCTCTTGCTCTATAGTTGGACGGAAATCCATTTATGTTT	69	3553	3305	181	FBgn0001122	G-oalpha47A
ID100003005900010515	X64464	11-X64464_1	TGCCCCGGATTCATTGCATCTGACATGACTGCAGAGCTTGGAGAAGACATGGAAAAGAAAATCCTGGGA	69	773	477	229
ID100003775800010516	CG2852-RA	23-CG2852-RA_6	GAATAAACTGAAGCGCTGTGAATATTTAGAACGATGAAGCTGTTCTTATCCGTTTTCGTGGTAGCCCTG	69	887	43	777	FBgn0034753	CG2852
ID100004270800010517	CG31184-RA	23-CG31184-RA_2	TTCAGTGGTGCAACTTATAAACAGCGTTTTGTGTTTCGCAAAATAATATACAATTTTCAGTCAGTAAGT	69	498	3	428	FBgn0051184	CG31184
ID100004351800010518	CG18788-RA	2-CG18788-RA_1	CACTTCTGATGCCCTATCTGGAACAACTGGAGACCGACTACAAGCTGGTGAGCAGTGTGAGGGCC	65	1765	1471	231	FBgn0042126	CG18788
ID100004422000010519	CG17574-RA	2-CG17574-RA_7	CCGCCGTATGACATGTCCATGGCTAATCCAGGACCTAGTGTTATGCCCGCTGGATATGAGAAGCAAGCT	69	1162	688	407	FBgn0033777	CG17574
ID100004230000010600	CG15532-RA	23-CG15532-RA_1	GGCCGTATACGAGCCAACTCTCCTGAAGCGAGTGTTTTAGTTTTTTAAAATCATTTGATTTTTTTTATA	69	4592	4352	173	FBgn0010113	hdc
ID100004155600010601	CG13315-RA	13-CG13315-RA_1	ACACACACAACAATATCCCCAAGATGTCTGCCACTAAGGTGAACCATTTGATCGGAGCGACTACGCG	67	621	113	443	FBgn0040827	CG13315
ID100003502800010602	CG8801-RA	3-CG8801-RA_1	GTAATGCTCATGTCCACCGTACAGGAAACCGGTGTCATGGAGGTGAAAACCGAGGCATGTGAGCG	65	2292	1071	1158	FBgn0028473	CG8801
ID100003430800010603	CG7987-RB	3-CG7987-RB_3	TCGCGACCTCGAATGATTCACACAGAGAAAGCCAAGGTGACAAAAGGAGTTGGCGGAGACTCCACTAGT	69	4377	3142	1168	FBgn0038244	CG7987
ID100003315600010604	CG12990-RA	23-CG12990-RA_11	CGACTCAATGCCGTACGCAACGTTTTCTTCATCCAGAATTTGTTTCCCATTCAGTTTATGTGCGGATCG	69	2330	1202	1061	FBgn0030859	CG12990
ID100003029900010605	U74610	13-U74610_1	TCCAGCTCACGACTACAAAGGTTTCGAGGTAAGTACAGTTGGAGAAGAGATGCAACACAACCCGCGTCT	69	940	632	241
ID100004229400010606	CG15517-RA	9-CG15517-RA_1	GCAGCTGCTGCCAGAGTGTTTCGGTTGATCTCCTTAGTCAAAATAGTACCGTCTGCCTCACTTTGGGCA	69	477	137	273	FBgn0039718	CG15517
ID100003499800010607	CG8612-RA	5-CG8612-RA_1	CAAGAGCTCCACCCTAGTCACCGGTCTCAAGTACCGTGGAAAGTACGAGGGACACGAAGCCAAGC	65	744	535	146	FBgn0028648	mRpL50
ID100003735600010608	CG7768-RB	11-CG7768-RB_1	TGTTACGCATTTCAGACCAATTCGTTGAATAATCCGGTGCACCCTGAACAGCCCAGTTCCCTGACTCAT	69	1382	1112	203	FBgn0036415	CG7768
ID100003807600010609	CG14541-RA	3-CG14541-RA_1	AACAAATGCGGCATCTAGCATAGGACAACCGGGTGATTTGGCCCCCACAGTTATATCCCCAACCG	65	579	114	402	FBgn0259146	CG42261
ID100003462000010610	CG13260-RA	3-CG13260-RA_1	ACGACGACAACAACCACAGCTTTGGGCTATACCGCCTATGAGCAGACAACGGTCTACTATCAGCAGCAA	69	1923	979	877	FBgn0259735	CG42389
ID100004081200010611	CG14026-RB	15-CG14026-RB_1	AGCAGTTTGAAGAGTTCAAACGGGCTGATATGTATTCAGTGGGTCTCGTTCTGTGGGAGATGACCCGTC	69	3119	1649	1403	FBgn0003716	tkv
ID100004196400010612	CG31788-RA	23-CG31788-RA_3	ATGGCAAGGATGATGCTTTCATTCGTTTCATGAAGCAGAACATTTAGCAAAGTTAACAAAATTGGAAAA	69	340	188	85	FBgn0051788	CG31788
ID100003500400010613	CG8647-RA	3-CG8647-RA_1	CGCTCCTGGTTCCAGTGCTAGGATCTTTTGAGCTGGTTGGACAGTCCATTAAAGATGCCCTGGCC	65	666	11	592	FBgn0260660	CG42543
ID100003967800010614	CG6321-RA	2-CG6321-RA_1	TGCCAACTTCGCAGGACATGTTATCTCCAATGGAAGTTTCTCCAAGATTCTGGGACCGGGAGTTCGCCT	69	1585	810	708	FBgn0036117	CG6321
ID100003540600010615	CG8663-RC	3-CG8663-RC_2	GGGTCTCGTGCGAGGGAGAAAATCCCGCTGATGTCGAGAACATAAAAGCACGCGACTACTATCCCCG	67	1675	1227	383	FBgn0032946	nrv3
ID100003082800010616	CG17205-RA	23-CG17205-RA_4	GCCCGAACAACCATATGAAAAAGCGCTGTGATCGTATCTTTAATATTGTTAATCACAATCCTTGCGTGG	69	825	80	678	FBgn0083955	CG34119
ID100004119000010617	CG15188-RA	3-CG15188-RA_2	TCTCGACAATTGTGGATAAGTGCTTCCATGCCAATGCGATGCATTGCCTGAAGGAGAAGGTGCTCACCT	69	1268	219	982	FBgn0037430	Osi20
ID100003001100010618	Z49777	1-Z49777_1	ACCGGTTGCTTTGGTGGTTACTACTTGCCAACATTGGTTCAGTTCGAGCCTGGTCTCACTTCTCCTCCT	69	985	464	454
ID100004122000010619	CG15253-RA	15-CG15253-RA_3	CCACATCGTGAGCGCTATTCAGAAAATCGAATCCATTTCATGCCTGACCTTCAAAGAGGCCACCACTGA	69	762	228	467	FBgn0028948	CG15253
ID100004080600010700	CG14015-RA	2-CG14015-RA_3	TTCTACAAGGTGTGGAGTCAGTCGAGAGGTGTCTCCCTGCCGGTTCTCTACGTGAGCAATGCCTACAAG	69	2126	840	1219	FBgn0031716	CG14015
ID100003197400010701	CG3309-RA	3-CG3309-RA_1	TGGCCTCCGTTAATGAAATCGAACTCTTCCGCTCCCTGGACTTTGTCATGGAGCAACTGTACACGCTGT	69	1972	822	1083	FBgn0029756	CG3309
ID100003063500010702	Q9LZJ2	14-Q9LZJ2_2	CACGCACAAGCCTTCGTCCTTGATCCCGCACATACCGAGTTCATTACGGAGGTTAGATATCTCATTGGT	69	404	228	109
ID100004542000010703	CG4650-RA	15-CG4650-RA_1	GCAGTCAGTTTTGTGCTGGAGACTCGGATTCCAAACTGTGCAATGTTGACTTTAGCAGTCCTCTGGGAG	69	932	563	302	FBgn0032549	CG4650
ID100003771000010704	CG2671-RA	23-CG2671-RA_5	GATAACATGCCGATTAATTACTTCTGTTCGTCCGTATAAACACAAATACCGATAAATTGGTCCGTCCCC	69	5407	4444	896	FBgn0002121	l(2)gl
ID100004387800010705	CG16987-RA	23-CG16987-RA_9	TACGTTACATCGGACAAATTAGACGTAGACTCCATTTCGCTCCATTTCAGCTAGCATCCAACCATCCAA	69	2696	2339	290	FBgn0031461	daw
ID100003696600010706	CG8354-RA	3-CG8354-RA_2	AGCGATTTGGCAAAAACAGCTCACAAGCCGACAGTCAGCGATACGATAGCCTGGAGGAGATTGCC	65	213	38	112	FBgn0002632	m6
ID100003053900010707	AB007987	3-AB007987_1	TGGCATGGAAATGGGATTCAGATACGTAGCATCAGGACCAATGGTGAGGTCGTCGTACAAAGCGGGAGA	69	1149	948	134
ID100003807000010708	CG14519-RA	2-CG14519-RA_1	ATGGTCTCGTCTGCGAAAGGCTCCAAGTCACAGTCACACGCTCACTTTAATTGGTACAGTGCGCC	65	351	30	258	FBgn0039619	CG14519
ID100003058700010709	O04600	15-O04600_1	GCATTGACCAGTACTCTAAGAGACGGACCAGATCAAGAACCTTGTCCTCTTTGGGAACAGACAACCGCA	69	370	243	60
ID100003852600010710	CG6883-RA	16-CG6883-RA_1	CCAGAAAGGGTAATCCGGGATAGAGGGGCCATGTCTTAGGGGACTGAAGGATGTTTTGAAAACCACTAA	69	4589	3700	822	FBgn0003749	trh
ID100003847800010711	CG6784-RB	12-CG6784-RB_1	TGCGTGGAATTTTGTGGCAAATACGACTGGAAGAAGGTGCGAAAGACAGGACTTCGACGTTCAGCTGAT	69	349	202	80	FBgn0039074	CG6784
ID100003053900010712	AB007987	3-AB007987_1	TGGCATGGAAATGGGATTCAGATACGTAGCATCAGGACCAATGGTGAGGTCGTCGTACAAAGCGGGAGA	69	1149	948	134
ID100003658200010713	CG32483-RA	3-CG32483-RA_2	TCGAATGTCATCTGGGGATCGCAGAGTGGGACCACTTTTGACATCCACAGAACGGACTTCATGAAGCCA	69	1320	943	310	FBgn0052483	CG32483
ID100003073100010714	Spotting_Buffer			0
ID100003346200010715	CG10939-RA	17-CG10939-RA_1	GCTCTGAGACGAAAAGGGTAGCCCAACCAACTACTTGTTATAATGTCAGGATGAGGAGCTAGAGCTGGT	69	1716	1324	325	FBgn0010620	Sip1
ID100004462800010716	CG32353-RA	2-CG32353-RA_1	AGGAGCAGCTCTATGGGGTGGGCCGCATGACAAAGACGGTTAGTTTCCATTTTGACGAACGCAAA	65	2415	2258	94	FBgn0052353	CG32353
ID100003427800010717	CG7930-RB	16-CG7930-RB_1	TGGACACACGTTTGTTTGCTCCTGTTTGCACACTTGTTTCGCTTTTTATTTGCATTTTGCCCCAACCAT	69	2091	1834	190	FBgn0010424	TpnC73F
ID100003084600010718	CG17244-RA	23-CG17244-RA_1	CTTCGTGACACGTGTTTACTGCATAATTATACCTGTGGAATTTTCGTTTTTATATACATGCCTGCTCCC	69	621	526	28	FBgn0039031	CG17244
ID100004344600010719	CG18104-RA	3-CG18104-RA_2	GTCAGGTGCTTCAGAGCAGTCATGATGGCCTGGTGATACGGGACTACGGAAATCTGCAGTACGCC	65	1269	276	930	FBgn0023535	arg
ID100003622200010800	CG7234-RI	23-CG7234-RI_4	TGCGAAAAAGAAAAAAAAGACCAGGCGAATTGAAAAGTAGGGGAGTAAAAAGGCTTGCGAACATTCAGT	69	2949	2812	70	FBgn0020429	GluRIIB
ID100003276600010801	CG8369-RA	23-CG8369-RA_1	GCCTGTCCTAGAAGTCCAATTTCAACACTTTTGACGATTAAACATCTTTCACTGATTGTGCAATAATAT	69	423	354	2	FBgn0040532	CG8369
ID100003776400010802	CG2867-RA	23-CG2867-RA_4	ATAGAGGGCTCGGAATTACTGTCACAAATTTTGCATTTAGTTTATCTAGCATTACAGCCCACCCATTCC	69	2115	1841	207	FBgn0004901	Prat
ID100004428600010803	CG17735-RA	15-CG17735-RA_9	CAGTACATCTCCCTGGTCACATACTGGTTCCTTATCGAGGGTGTCCAGAAACAGTTTGAGGCTTTGCGT	69	7469	6154	1248	FBgn0260794	CG42574
ID100003307800010804	CG12812-RA	3-CG12812-RA_6	AGAGGAGGCCCTAAACCTCTTTCGCAAGCTTCTCGAGGATCTGCGTCCCTTCTACGACAACTTCATGGA	69	1227	577	583	FBgn0037781	Fancl
ID100004198200010805	CG31817-RA	15-CG31817-RA_2	AGGCAGGCGCTTCAAAATCAAGGGAACTCGCATGTATTCAAGGAACGGAAAATTCCCAGGAAAAGTCCA	69	6849	6236	546	FBgn0028899	CG31817
ID100003029900010806	U74610	13-U74610_1	TCCAGCTCACGACTACAAAGGTTTCGAGGTAAGTACAGTTGGAGAAGAGATGCAACACAACCCGCGTCT	69	940	632	241
ID100003963000010807	CG6210-RB	5-CG6210-RB_2	CCGGTGAACACATGCTCATTCAGGATGCTCCGAACAAGTCGACCATTCGCTCGCGTTACTGGAAACATC	69	2499	1173	1259	FBgn0036141	wls
IDNot_printed00010808	Not_printed
ID100004350000010809	CG18643-RA	23-CG18643-RA_7	GCAGGAGTTGTACAATCAATTTTTGGATCGCCTAGGTCAATCCTACGATAGCACCAAGATTAAAG	65	462	303	96	FBgn0037898	CG18643
ID100004467000010810	CG32544-RA	1-CG32544-RA_1	CTTGAGCAGGTGATCATCCATTGCTGACCCGCGAAGCCCACAAAGAAACAGGCGTTTGCTTCATG	65	666	600	3	FBgn0052544	CG32544
ID100003579600010811	CG4930-RA	10-CG4930-RA_2	TCCGCTCGAGGAATACCGAACTCTAATGAAGCGCTTTGTTCTGACCAAAATCATCGTTCCGGACAGCGT	69	1372	772	533	FBgn0028515	CG4930
ID100003619800010812	CG7184-RA	23-CG7184-RA_17	AGATTACTCGGATGAAGACTAAGCTTCTGAAGCAGAAGGAAACAAAAAAAAGAAACATCAGCCCAAAAG	69	2250	1363	820	FBgn0029152	Mkrn1
ID100003538200010813	CG8204-RA	11-CG8204-RA_1	TGCGACAAGGGAGTCCGACTTGAAAAAGACTGAAGTTGGCTACCAGGAGGAACCTACGCTTCATGTG	67	743	372	306	FBgn0034033	CG8204
ID100003620400010814	CG7192-RA	8-CG7192-RA_1	GCTCGCCCGAGCAATCAAACACCTCAGTTTCGTAGAACCCCTCATTGGAAAGCAACCGAATCAGAATCC	69	1870	1559	244	FBgn0030894	CG7192
ID100003814800010815	CG1487-RA	2-CG1487-RA_1	GCTCGCCACTTCTAAATGGTGACCTCGTAGCTGAGCTGCCATTCACACTAATGCACCCTAAGCCC	65	2486	1265	1158	FBgn0040206	krz
ID100004460400010816	CG32198-RB	3-CG32198-RB_1	CTCTTTTCCTGGGGTTAGTGGCCCTCATTGCTGCTGTCTTTGCTCTTGATGATCCCACATCGCCG	65	411	17	331	FBgn0052198	CG32198
ID100003053900010817	AB007987	3-AB007987_1	TGGCATGGAAATGGGATTCAGATACGTAGCATCAGGACCAATGGTGAGGTCGTCGTACAAAGCGGGAGA	69	1149	948	134
ID100004002000010818	CG3751-RA	23-CG3751-RA_2	CAATCAACAACCGACAAAACAAAATCAGTGTTTACTTTTGGAGCGGCTTTTGTTTGTAAACTAAGGAAA	69	650	558	25	FBgn0034751	RpS24
ID100004543800010819	CG4677-RA	9-CG4677-RA_2	ACCAATTAAAGATGCCCCAACTGGAAAAGTCAGCGATTCAATGCCCAAAGATCTCAGTGCCTGAGCCCT	69	3019	2704	248	FBgn0039039	lmd
ID100003351000010900	CG11044-RA	2-CG11044-RA_1	GGCGCCTTCTTAGCGATCGAGACTTCAAGCAGCTGACTGTGAATGTCAAGTCAGGAGCCTAGATGCCAA	69	2045	1889	89	FBgn0034484	CG11044
ID100003387000010901	CG12220-RA	3-CG12220-RA_2	GCCGAACAGTCCACAGATGATCTGAAAAACAAGCGCATCGTGGAGATGAAGAAGCCTCGTCCCATGTGG	69	674	459	148	FBgn0039835	mRpL32
ID100003390000010902	CG12292-RA	2-CG12292-RA_2	TGGGGAAGATCGGCTGCTTTCTGTGCATACTGGGATCCACCATCATTGTGATTCACTCGCCCAAAGAGA	69	1463	506	890	FBgn0032451	spict
ID100003049100010903	L22585	16-L22585_1	GAGTCCGAGAAGCTGACATAGACTAGCCTGAATGAGAAAATCAGCTGTGTTCGAATAGTGCCTCCCTGT	69	487	280	140
ID100004160400010904	CG14248-RA	15-CG14248-RA_1	GCAGTACGCCGACTACAAGACTTACTCAGTGAAAGTTGAGGTGGAGCGACAATTGGCCTCCTCTACG	67	639	414	160	FBgn0250908	beat-VII
ID100004191000010905	CG31706-RA	2-CG31706-RA_2	CCCATCATGCTAAACGAAACAGATCCCGAAAACTCGGAGGTGATGCGAGAAGTGGAACGGGTCGTTTGC	69	1139	833	239	FBgn0051706	CG31706
ID100003269400010906	CG8223-RA	2-CG8223-RA_2	GCCGAGTTGCATTACAAGATCGGGCTGACCTATTTGATGCAGCAACTCAACAAGGAAGGAGCGACAGCA	69	1997	1183	747	FBgn0037624	CG8223
ID100003891600010907	CG2457-RA	15-CG2457-RA_4	ACGGGACCCACTTCAGTAGAAAGTCACACGATATCAGCGATCACGGATCACGAATTACGGATCACGGAA	69	3113	1977	1069	FBgn0260812	inaF-D
ID100003120600010908	CG16908-RA	2-CG16908-RA_2	ATTGGTTTGAGGACCGTACTCCTGGCATCTATTCATCGGCGATTGAGGTACGCACCCAGGACTGC	65	3243	1793	1387	FBgn0037741	CG16908
ID100004159800010909	CG14011-RA	1-CG14011-RA_2	AGAGAGATGGGGGCTCGTGTACTGCTACCGCGAAGAAAGGGTTCCAGGACTTTCATCAAGACCTGTG	67	1482	270	1147	FBgn0031722	CG14011
ID100003653400010910	CG32398-RA	3-CG32398-RA_1	CGCAGTCTCAGCTCAACACAGGCAGCTCAAATATGCCAAAAGCTGTGGTTCTGCTCGCTGTAGTTGACA	69	831	602	162	FBgn0052398	CG32398
ID100003236400010911	CG5880-RA	22-CG5880-RA_1	TCCTCTACATGACGTACACCACTCTGGGTTGTCTGTTTCTTATTTTGTTTGGCTTGGAGATTGGCCACA	69	1493	648	778	FBgn0039489	CG5880
ID100003020300010912	Q9LU32	7-Q9LU32_1	GCCGTAGAAATGACGCGATGATGGGAATTGAGAAAGGGAAGTGGAGTGTTAGTCCCACGTGTTGGAGGA	69	330	88	175
ID100003235800010913	CG5872-RA	8-CG5872-RA_1	GCGGTGGGAAATAGTTGGACCCGCAAGACACCCAAGAATCAGGGAGTCCTTACAAAGCTATCACTCACA	69	1849	582	1200	FBgn0036991	CG5872
ID100003735000010914	CG7759-RA	2-CG7759-RA_1	GCCAAGCGCGTTTAAAGGACCTCTACTGGTTCGAATGCTCTTGCGATGCCTGTATTGACAATTGGCCCA	69	2091	1559	465	FBgn0033633	CG7759
ID100003502200010915	CG8778-RA	3-CG8778-RA_1	CATCCGGACTGCTGCTAGCGACACGAAGATGGGTCTGGTGGAGACAAGGTTAGCCATCATACCAG	65	1115	542	510	FBgn0033761	CG8778
ID100004234800010916	CG15642-RA	3-CG15642-RA_1	CCGTGTTCGCGCTAATAGTTCTCGAGGTGATCGTGTCTCTGGTGCACTTTGTTATCTGCAAGCCAGGCT	69	552	347	138	FBgn0030642	CG15642
ID100004421400010917	CG17562-RA	3-CG17562-RA_1	AGCATCTCAACTGCAGTTCCGATAAGGTGCTTGCAATGGCAGAGCTGATGAGTGACGAGCTACTGGACA	69	1672	607	998	FBgn0038449	CG17562
ID100003850800010918	CG6847-RA	14-CG6847-RA_2	GGCGAAATCTGCAGGATTATGCCACCACTGACAGTCCAGAGATTATGGAACCTGTTTTAAAGGCCACCA	69	4119	2826	1226	FBgn0030884	CG6847
ID100004075800010919	CG13891-RA	23-CG13891-RA_1	TCTGCCTAAAATGGTCTAGGGAACTTGCTACAAAATCAAGTGTGTATATAATAATGATCTAGAAACCGG	69	662	29	566	FBgn0035139	CG13891
ID100004536600011000	CG4552-RA	22-CG4552-RA_1	TCCGCCTTTCCGCATCAAGCTTTATTTCATGAACGGCCACTGATACAAAAATCAGAGACACAAAGTGCA	69	2784	2360	357	FBgn0031304	CG4552
ID100003116400011001	CG15904-RA	2-CG15904-RA_2	GGTGGACAAGCACATGCTGGACCTGCATCGTGATCCATTCAACACCTCCTTTGGCTACACGGTAA	65	1899	1398	438	FBgn0034458	Ir56d
ID100004273200011002	CG31217-RA	23-CG31217-RA_1	TCAAAGGGCAATTGTGTATTAGGTTATTTCAAGTCAGTTCTTTGTAAAGGACAATTGCCAATTGCCACA	69	2394	2246	81	FBgn0051217	CG31217
ID100003966000011003	CG6282-RB	15-CG6282-RB_1	GCGCACCCCTAGATTGTTGCACTCCTTCAAAGTTTACGCTAGTCTCTGTTGAATCCACTGTTGCTCCCC	69	3614	3052	495	FBgn0035914	CG6282
ID100004078200011004	CG1395-RA	23-CG1395-RA_4	ACCAACGAACAAGCAAACGAAAAATGTGCATTATAATCTAAAAACGTGAGGAACCATGTCATTTAAATT	69	3052	2586	399	FBgn0003525	stg
ID100003699600011005	CG8498-RA	1-CG8498-RA_1	TGTCCGAATTGCAGGAATTCAACCAGGCGGCCGAAGATGTTAAGAACCTAAACACCACACCCGGG	65	273	2	208	FBgn0031992	CG8498
ID100004308600011006	CG8357-RA	2-CG8357-RA_2	CAACCTCTGCAACGTGTCCGTGATGAACGATGCCGATCTGGACTCACTCTCCAACATGGATCCCAA	66	2152	661	1427	FBgn0024732	Rep1
ID100003078000011007	CG1709-RC	15-CG1709-RC_5	TCTTCGGTGTGGTGATGAGCTGGCACAATCATACGTATTTCAGGAACAGGATCTCCCTGCTCTACGAGT	69	3109	1948	1094	FBgn0028671	Vha100-1
ID100003618000011008	CG7148-RA	2-CG7148-RA_1	GGCCATTTGCAGCTGGACTCATTCGGCAGACTACCTAAAGCGCTATACCTGTATGACAGAGCTGCAGCT	69	1546	1045	434	FBgn0046301	CG7148
ID100003010700011009	O49366	20-O49366_1	AAAGAGGCCCCATGCTCTGTCTGGTGTCAGCGCTACATGGTCCAGGACAAGTATGGACTTCCCCACCCC	69	343	43	233
ID100004044600011010	CG1030-RA	23-CG1030-RA_8	TCAATCTTAGTTTGTACATTTTCGATTGTGTGTTCAATGCAATTGGTCGGAACCATACTGATTTTCGCA	69	4210	3825	318	FBgn0003339	Scr
ID100003157200011011	CG11015-RA	2-CG11015-RA_1	TCACCACTTAAGACCGACCGAAATTTTCGCAAAACGAACAATGGCATCGATCTGTGGACGCATGGCGC	68	729	64	599	FBgn0031830	CG11015
ID100003999000011012	CG3689-RB	10-CG3689-RB_1	TGCTGCGCCATTATTCGAGCTATACGACAACTCGCAAGGATATGGACCCATTATCTCATCTCTGCCGCA	69	2202	1877	258	FBgn0035987	CG3689
ID100004505400011013	CG4527-RD	2-CG4527-RD_1	TAGTCCTTTGATCTATCCCCAGTGTGCTTCCCAGCCATTCGATACGACCCAGGGCCCTGAAACTG	65	6812	5665	1084	FBgn0035001	slik
ID100004465200011014	CG32491-RK	11-CG32491-RK_1	CATGCAGTACCGCACCTACTTCCATTGCTTGACCAGGAACTGCCCGACCTACTACGTCCTCGTGG	65	2143	1928	152	FBgn0002781	mod(mdg4)
ID100003156600011015	CG10887-RA	1-CG10887-RA_2	GCGCGCTTATGAAGAATCATCCTCCGAAACGTGACAGGCACTATCAAGGCTCCGATCACAATGTGGCC	68	2031	1712	253	FBgn0038773	CG10887
ID100003029900011016	U74610	13-U74610_1	TCCAGCTCACGACTACAAAGGTTTCGAGGTAAGTACAGTTGGAGAAGAGATGCAACACAACCCGCGTCT	69	940	632	241
ID100003737400011017	CG7804-RA	23-CG7804-RA_2	GCATGCATTCATTTAATCCACATGGTTACCAAATGAATCGCGTCATGAACTAGACCCACAAGACCAATG	69	1722	1245	410	FBgn0036496	CG7804
ID100004544400011018	CG4688-RA	23-CG4688-RA_4	TGCCTTATGCTAATCAAATTGCTCGATATAGATGTGGAGCTCAGGTTTGTGAATCTCTTCAAGGGCGAG	69	1014	118	829	FBgn0033817	CG4688
ID100003576600011019	CG4879-RA	18-CG4879-RA_4	AGCATCCCACAGGAAAACGTCAAAGGAATCGTTATCGAACTTGAAGAAGGAAGGATCCGACTCCAGAGT	69	3726	3255	404	FBgn0027375	RecQ5
ID100003015500011100	O81842	11-O81842_1	CGCTGTCTCTGTCTATGCTCAATCAAGCAAGCTCTCAACCCCAACTTGGTTTGGAGCATAGAAGGAGCC	69	361	200	94
ID100003658800011101	CG32491-RB	3-CG32491-RB_1	CCTAGCAACCTGGCTGACTTTGGTAACGAGAGCTTCTTGCCCAAAACCAAGGGTAAACGGCCACAGAAT	69	2195	1875	253	FBgn0002781	mod(mdg4)
ID100003039500011102	Q9LJQ4	22-Q9LJQ4_1	GCGGGAAGCTAGTGAGTTTCTGAGAGAGTTACCGGAGATGAAACTCGGTAATGTTCTTCAGGAGATCGG	69	402	307	28
ID100003543000011103	CG9238-RB	2-CG9238-RB_1	CCTATGATAAGGGTCAGAATCGCAACTCGAGCCAGCAAATAAGGTCCACCCTGACCGATGCCTTGGC	67	2246	1539	642	FBgn0036428	CG9238
ID100003541200011104	CG8873-RA	6-CG8873-RA_2	CGACTTCTATCCCAGCGATTTCCTTGTTTACTAGCCCACACTTCGTTCTCCCTCTTCCGCAGTGCCC	67	1424	1005	354	FBgn0031652	jet
ID100004116600011105	CG15143-RA	12-CG15143-RA_2	TGTTCAGTCTTAGAAGCACTCTCGATGTTTCGCATGCCTCAAAATTGGGATCATTTGTCGGCAGGGGCT	69	3516	2601	848	FBgn0032647	CG15143
ID100003020300011106	Q9LU32	7-Q9LU32_1	GCCGTAGAAATGACGCGATGATGGGAATTGAGAAAGGGAAGTGGAGTGTTAGTCCCACGTGTTGGAGGA	69	330	88	175
ID100004429200011107	CG17745-RA	15-CG17745-RA_2	GGATGAGGAGATGAGCCTGGCTAAAAACCGAGCAGATGAGCAGGCGAAATGGACTTTTAAATGTTGCCA	69	351	147	137	FBgn0032386	CG17745
ID100003691800011108	CG8132-RA	5-CG8132-RA_3	CAGCGATCCCGTGCCAATGACAACCAACTCTTTGTGGTCACAACATCACCAGCCCGTGACACAAG	65	1044	642	339	FBgn0037687	CG8132
ID100003769200011109	CG2614-RA	1-CG2614-RA_1	TCCAACATAGCTGGTCACAATGAGGTGATCATGGATCTGCACCGACCATCTGAGCAAACCCCTCGCTAT	69	2246	860	1319	FBgn0032873	CG2614
ID100004234200011110	CG15629-RA	12-CG15629-RA_1	ACGAGAGTTTGCTCACCGATCTGAAGGCCCATGGCTATGATCAAATCCAAATGAGTTTGATCTGCCCGT	69	1416	979	370	FBgn0031630	CG15629
ID100004539000011111	CG4606-RA	23-CG4606-RA_1	GGAGGTGTAAGGTGGCTGCAGTGTATTTAGCGGAAATAGTTATCATATTTATTTGTGGTTTAGTTCTAA	69	5380	4190	1123	FBgn0026616	alpha-Man-IIb
ID100003507600011112	CG9073-RA	23-CG9073-RA_3	TGATTCAGTCGTTAGCGGTGATCGATCTGGTGAACAACTAGCACAGGATTTAAAATGGATAACAT	65	605	6	536	FBgn0010423	TpnC47D
ID100003015500011113	O81842	11-O81842_1	CGCTGTCTCTGTCTATGCTCAATCAAGCAAGCTCTCAACCCCAACTTGGTTTGGAGCATAGAAGGAGCC	69	361	200	94
ID100003505200011114	CG8967-RA	3-CG8967-RA_3	CAAGGGAGTAGTACGTCTGTTTGGCCTGTGTCGCGAAAAGGATCCGCACTACATGGTGCTGGAGT	65	4644	3331	1250	FBgn0004839	otk
ID100003579000011115	CG4921-RA	2-CG4921-RA_1	AGCGCCAAGACGGGGGAGAATGTTGAAGAGGCCTTTCTCAAGTGCTCAAAGACCATACTGGCCAAAATT	69	1827	1199	561	FBgn0016701	Rab4
ID100003922200011116	CG10029-RA	1-CG10029-RA_1	CGAGTCCAAGTTTAAGGACCTCAAGCCATCCAAGCACCGTTACACGTTGGTCAACCGCACAAGGG	65	1233	1158	12	FBgn0037498	CG10029
ID100003697200011117	CG8388-RA	6-CG8388-RA_2	ATGCGCATGCATGAGATCAAATCTCGCGGACGACTATACCGCTGTGAACAGTGCTCCAAGGCCTT	65	1772	923	786	FBgn0034062	CG8388
ID100004503600011118	CG4390-RA	6-CG4390-RA_1	GTTCTTCCTCAGCGGACTGACCTGCACGCATGAGAACTTCATCCAGAAGAGCGGATTCCAGCAGC	65	1031	224	744	FBgn0038771	CG4390
ID100003034700011119	ATU18126	14-ATU18126_1	CTTGGGGTAATCGGATTGGTATCATTGGATTGGTTTACGCAGGGATCGAGAGTGGTATTGTGGCTGCCA	69	550	79	404
ID100003198000011200	CG33107-RA	2-CG33107-RA_1	TGGAAGTGGATGAAATGCGCCTAGGCTATGACCACGAATCCATCATGTCCTTTCTCCGGAAGTCGTCCA	69	1161	206	888	FBgn0053107	CG33107
ID100003507000011201	CG9040-RA	2-CG9040-RA_1	CTCCGCCGAAACGACCTCCAGTTCAACTCCAACCAAGGCAGAAAAAGCCAAGAAAACTGCTGCAC	65	728	298	367	FBgn0036394	CG9040
ID100003346800011202	CG10950-RA	6-CG10950-RA_3	TGGCTGTTTGCGCGTCATGGACCAAATTTAGTATGCTTTCACCCGACCAAGTTCTGCAACGCAAACTGT	69	1909	719	1123	FBgn0034205	CG10950
ID100004267800011203	CG31133-RA	3-CG31133-RA_4	TGCGTTGCGTTCTCCTGGAAGCAAATGCGACACCCTTATCCGACTATCATCTGGTTCAGGAAGAGCACC	69	1489	711	711	FBgn0051133	CG31133
ID100003029900011204	U74610	13-U74610_1	TCCAGCTCACGACTACAAAGGTTTCGAGGTAAGTACAGTTGGAGAAGAGATGCAACACAACCCGCGTCT	69	940	632	241
ID100003274800011205	CG8327-RB	3-CG8327-RB_1	GCTTCGTCATGGGCTCCCTGAACAAAAACCAGGACTTCGCTACTCCCAAGCTTGGAAAGTCCGAAATCG	69	1686	963	656	FBgn0037723	SpdS
ID100003581400011206	CG4956-RA	17-CG4956-RA_4	GGCTCGGCTGTATGACCAATACCTCAGTCGATAGCTTAGTTCTGGAAAGACAGTATCCTGTGGCAGGTG	69	858	233	558	FBgn0039370	CG4956
ID100003231000011207	CG5786-RA	14-CG5786-RA_12	AGCAGCCACACTGATCCATACACGTGCGGGAGAAAAGTGAACAAAAACATTGAAACATGGGCGGTAAGA	69	1496	13	1416	FBgn0010770	ppan
ID100003068300011208	CG9075-RB_01196-01434	1-CG9075-RB_01196-01434_1	GAGGTCATCATGAAACAATTCCGTTCGGGCTCGTCTCGTGTTCTGATTACCACTGATTTACTGGCGCGC	69	1910	26	1817	FBgn0001942	eIF-4a
ID100004114200011209	CG15099-RA	22-CG15099-RA_4	CGCTGTGGCCCATAATCATAGCGGAAATGGTACAGGTGTTTCTACAAATGGAACAAGAGCTCAAATCGG	69	8331	7151	1113	FBgn0034400	CG15099
ID100003063500011210	Q9LZJ2	14-Q9LZJ2_2	CACGCACAAGCCTTCGTCCTTGATCCCGCACATACCGAGTTCATTACGGAGGTTAGATATCTCATTGGT	69	404	228	109
ID100004459800011211	CG32172-RA	23-CG32172-RA_5	CATTGTGAAATCAGCGAGCTCATTGAGTGAATCGTTTTATGACTGAGTTGTTCGCAACCCATAAT	65	1912	1778	71	FBgn0026197	noe
ID100003351600011212	CG11053-RA	18-CG11053-RA_1	GACGTGATCTATGACAGTGAGATAGCTCAGTTGACGAATGTGACCCGAGAGGAGATGATTCTGGGCACC	69	963	481	415	FBgn0085374	CG34345
IDNot_printed00011213	Not_printed
ID100004424400011214	CG17632-RB	3-CG17632-RB_1	TGCGTTTGCCCAGACAGACAGACAGACGGACAGATTTAAGGTTTCCCCCGAAAGATCCCGAGCAGATAT	69	1250	43	1140	FBgn0000241	bw
ID100003085200011215	CG17257-RA	2-CG17257-RA_1	GGCTGAGGACAGTCGAGAGCGATCCCACATCCTAGGATGCTGTTGTAACTGCGTGGACTTCGACTTAGT	69	1632	309	1256	FBgn0031495	CG17257
ID100004498800011216	CG41105-RC	3-CG41105-RC_4	GGGTGAGGTAAACAAAGTGGCCTACAGAAACGGAAAGGACGCCTTCAAATTTCGCCAACCCGTGC	65	3348	2754	531	FBgn0259677	CG42346
ID100003039500011217	Q9LJQ4	22-Q9LJQ4_1	GCGGGAAGCTAGTGAGTTTCTGAGAGAGTTACCGGAGATGAAACTCGGTAATGTTCTTCAGGAGATCGG	69	402	307	28
ID100003195600011218	CG3306-RA	8-CG3306-RA_1	GCCCGTCGACTTTGAGATGAAGGATCATTACACGATGAGTTTCAAACCCTGGACGTATTGCACGCCGGA	69	1026	349	610	FBgn0036016	CG3306
ID100003694200011219	CG8251-RA	8-CG8251-RA_4	CCTGTTATCCTGGCGTTGCTAGGCGTTTGGTACTCCAACTTCTTCAAGGCGGAAACACATGCCCT	65	2515	1521	931	FBgn0003074	Pgi
ID100004390800011300	CG17047-RA	16-CG17047-RA_2	TGACCAGCAACTATATGCCTGACTTGAGTTACAACATCTGCATCAGATCAGCTACTTCCGCCAGCATGA	69	1179	806	306	FBgn0033827	CG17047
ID100003963600011301	CG6219-RD	1-CG6219-RD_1	TATCAGCGGACGGTATCACGGCAAGATTTGTCCAAAATGCGTGCTTATTCGTCCAACTGAAGTCCGGCC	69	1550	340	1143	FBgn0026257	cav
ID100003423600011302	CG7856-RA	1-CG7856-RA_1	GCTGTCGTTGCATTGGATCACCCATGACCTTGACAGCGTAGACCACTTCGACGTTTTTGTGGACAACGT	69	2202	1791	344	FBgn0033056	CG7856
ID100003391800011303	CG1232-RA	23-CG1232-RA_1	AGAAATCGTTTGTTTTTAACGACAGTTGGAAATAGTTAACGAGGGTCAAGCAATGGCAACAGAAGCGCA	69	4053	3880	106	FBgn0003710	tipE
ID100004152600011304	CG12523-RA	18-CG12523-RA_2	AGGTGGTGCTGAAGCTGTGAAGATCATCAAAATCATCTCGGAATCGAATTCTGGAGCTGGAGACTCC	67	926	521	340	FBgn0036102	CG12523
ID100003277200011305	CG8384-RE	23-CG8384-RE_5	ACGATGCGAGTGCTTTTAGTTTGTTTTATGTGAGCGGTTTTTGTAATTTAGCTGAAAAGTCAGACAGCG	69	4041	3290	684	FBgn0001139	gro
ID100003656400011306	CG3244-RA	2-CG3244-RA_1	CGTCTGGTCTCGTCTGGTTGTCTGCTTGGACAATTCGGCGACTACAGTATAGAAACCGTGCTGTGCAGT	69	1295	16	1212	FBgn0031629	CG3244
ID100003044300011307	Q9XIB8	12-Q9XIB8_1	AGACGAGGCGAGATCTTCAAAGCGGTTTCTTGTAGAACGCCAGCGACAACCATACCGATGACTAATGGA	69	396	2	327
ID100004198800011308	CG31823-RA	7-CG31823-RA_1	ACCAAATTGCTGGAAGAGACGCCGATACAGGTGGGTATTTATTCTGGCATTCTGGACCTACTGTGCGCA	69	1325	1032	226	FBgn0051823	CG31823
ID100003927600011309	CG10369-RA	2-CG10369-RA_2	TGCCATGTCATCGATGAGACCAGCCCGTTGTCTCAGTTCACCACAGCGAAACTCTTCAATGCTGC	65	1500	1192	245	FBgn0032706	Irk3
ID100004541400011310	CG4643-RA	3-CG4643-RA_1	CGGATACGCGTCATTCTCGACTGCGAGGACAACACCTTGTCGTTCGAGAAGAACTACGAGTTCCTCGGT	69	1342	823	452	FBgn0043010	Fsn
ID100003159000011311	CG11309-RB	3-CG11309-RB_5	CGGGTCCCAGGAGCTGTGTGTGGAAATGGCCAATCGGATTACATGTCCTTACTTGTTCATCAAGGCCG	68	2247	1006	1175	FBgn0037070	CG11309
ID100003389400011312	CG12268-RA	18-CG12268-RA_2	AGGCGCTGTCGGAAGATTTAATTTGCAGATACAACAATAAGCTGCCCATAATCATCACAAGGCCCTCGA	69	1770	769	934	FBgn0039131	CG12268
ID100003425400011313	CG7890-RA	22-CG7890-RA_1	AGGCTAGGCACCTTCACTGATCTGCTCAATTTACATATCACATCCATCCCCATTGGAGTATGCTTGACT	69	2006	1295	644	FBgn0031005	Hs3st-B
ID100003005900011314	X64464	11-X64464_1	TGCCCCGGATTCATTGCATCTGACATGACTGCAGAGCTTGGAGAAGACATGGAAAAGAAAATCCTGGGA	69	773	477	229
ID100003888600011315	CG2267-RA	3-CG2267-RA_2	CCCAAGCCAACGGAGAATGTCCTGGAACCACTTCATCGGAGCTCTACCAGTCCTGATCTTTCGAAGCTT	69	1735	702	966	FBgn0039792	CG2267
ID100004309200011316	CG8497-RA	17-CG8497-RA_1	ACGAGGAGCACGATGGTGGATACAATCTGTACAAGGAGGAGTTTGAGAACTTTGGCTTCCATGTGC	66	2500	1790	646	FBgn0026374	Rhp
ID100003387600011317	CG12231-RA	2-CG12231-RA_2	CGGCGACAGGGAGATCAGTACCGAAGACATTGAACAGAGGGAGCCGGTAATGCTGAACATCTACGACCT	69	558	39	452	FBgn0031026	CG12231
ID100004231800011318	CG15573-RB	3-CG15573-RB_8	AGTCCGAGGAAGTCACTGAAAAACCCAGCCGAAAGACCTACGAACGCAAGAGCTACGACAGACGAACCT	69	735	511	157	FBgn0041252	Femcoat
ID100003423000011319	CG7847-RA	23-CG7847-RA_5	ACAATATGCTACAGTTAGCCTAGATAATATTTCACACATCCAAGAATGGTCAGGATAGGAAATCGAGAT	69	5757	4886	804	FBgn0003499	sr
ID100004347000011400	CG18356-RA	3-CG18356-RA_1	CGGCGGCTGTGATAAGTTTGAGCCACTTGAACTCGTTAACGTGCCATTCGAGACACATCGCAGCG	65	309	195	51	FBgn0033771	CG18356
ID100003079800011401	CG17148-RA	2-CG17148-RA_2	GCTGTCCGAAGCTTCCTTGTGTTTTCCTATGTACCCTTCAGTGCTTTTGGACCTGTTGTGGAGCCGTCA	69	1635	844	724	FBgn0000594	Est-P
ID100003001100011402	Z49777	1-Z49777_1	ACCGGTTGCTTTGGTGGTTACTACTTGCCAACATTGGTTCAGTTCGAGCCTGGTCTCACTTCTCCTCCT	69	985	464	454
ID100004193400011403	CG31744-RA	5-CG31744-RA_1	AGGTGAGGTTCAGAGCCAACTACAATCGATGGTGGGTCAACTTGATGAGGTATTTGGCATGCAAGGGCT	69	1185	702	416	FBgn0045486	Gr36b
ID100003053900011404	AB007987	3-AB007987_1	TGGCATGGAAATGGGATTCAGATACGTAGCATCAGGACCAATGGTGAGGTCGTCGTACAAAGCGGGAGA	69	1149	948	134
ID100004003800011405	CG3792-RA	16-CG3792-RA_5	AGCGCCGCTTACTAATTAAGTACGACCACGACCTCCGAGATAAACAGAAGTCAATTGTTCGCAGCACAA	69	1183	204	912	FBgn0031662	CG3792
ID100004001400011406	CG3738-RA	22-CG3738-RA_3	CCGAGAAACTCGTACCTAAAAAGCAGTTGCAGTGTTTGCCAATTGATTCAACACCACGGCTAAAGTTGC	69	1143	103	973	FBgn0010314	Cks30A
ID100004076400011407	CG13900-RA	6-CG13900-RA_3	GCCTGCTGTCAGGTGCTTCACAGAAGTCGGAGAACATTTGCTCCTTCCATGTGGGCGAGATAATCATGT	69	4249	3447	735	FBgn0035162	CG13900
ID100003812400011408	CG14781-RA	3-CG14781-RA_6	CTGATTAGTGCTGGGGATCTCAAGAAGGAGTCCCCCAAAGACACGACAGAGGCGTCCAAGGATGC	65	1302	309	930	FBgn0026871	ssp1
ID100003771600011409	CG2680-RA	23-CG2680-RA_1	CGCAGGGAAATTACGAGAAACGTGCTACCTGAAATTAACTATATCAACCCAAGATAAAGTAGTAATGTT	69	1181	1028	86	FBgn0024995	CG2680
ID100003504600011410	CG8922-RA	1-CG8922-RA_6	TTTCTTCTGTGACAAACATGGCCGAAGTTGCTGAAAACGTGGTGGAGACCTTCGAGGAGCCAGCG	65	855	36	756	FBgn0002590	RpS5a
ID100003058700011411	O04600	15-O04600_1	GCATTGACCAGTACTCTAAGAGACGGACCAGATCAAGAACCTTGTCCTCTTTGGGAACAGACAACCGCA	69	370	243	60
ID100004345200011412	CG18155-RA	3-CG18155-RA_1	AACCTGCAAAAACGAACTCGGTGGATCCGTGGATAGTGGCCTAATACCGGTGGAGGATATCGGCG	65	1596	1071	462	FBgn0029945	CG18155
ID100004045200011413	CG10325-RA	18-CG10325-RA_1	TGGGATCCCTACTATCCTACTGTCCTTTGTTTTTCAAGTCCCACTGGTCGAGTGATATTCCCGGGTGGC	69	4758	4414	277	FBgn0000014	abd-A
ID100004117200011414	CG15150-RA	14-CG15150-RA_1	TCCCAACAAACGGATCAAATCAGATGACGAGGAGTCCAAGAAATCTGTCTTGCCCTACAACTGCCCTGT	69	1166	360	739	FBgn0032660	elfless
ID100003468600011415	CG13392-RA	3-CG13392-RA_1	CCCGCTGCTACACGTACCGTATTCCCTCGATTACGGAAAATCCCAGAGAAGTGTTTCTGTTGTGGCGGA	69	672	431	174	FBgn0032033	CG13392
ID100003733200011416	CG7720-RB	16-CG7720-RB_1	CCGACAAACAGCAGCTACGAATTCTGAAGTCGATCACTGTCGTCTGTGGACTGATTATTATGGGCGTGG	69	2525	1378	1080	FBgn0038652	CG7720
ID100004383600011417	CG16916-RA	18-CG16916-RA_1	GGTGCGTGAGAATCGCTACATCGTTTTGGCCAAGGACTTCGAGAAGGGCTACAAGAACAATATCAAGAA	69	1488	1268	153	FBgn0028686	Rpt3
ID100003049100011418	L22585	16-L22585_1	GAGTCCGAGAAGCTGACATAGACTAGCCTGAATGAGAAAATCAGCTGTGTTCGAATAGTGCCTCCCTGT	69	487	280	140
ID100004500600011419	CG4168-RA	23-CG4168-RA_3	GAATGAGACAAAGTGGACAAATGAATTATGGCAAAACAAACAAACGAAAAAGCTGCTGGTATGCC	65	5807	5663	81	FBgn0028888	CG4168
ID100004121400011500	CG15234-RA	8-CG15234-RA_1	GGTGGTTGAATGGTTGGCTGTAGAGCTTGTGGGTGACGTACGCATGAGTTATGGCTAGTACCTGCATCT	69	1843	441	1335	FBgn0040673	CG15234
ID100004388400011501	CG17002-RB	16-CG17002-RB_1	ACAACACTGACTACGCTTCCCACGTGAAGTCGGATAAACGAAATAAAGCACACAACTATGGCGTCCCTA	69	2039	1956	16	FBgn0033122	CG17002
ID100003123600011502	CG17150-RC	3-CG17150-RC_3	GCCCAAGCTGAAAGTCCTGTCCGAGGAAACGGATCGCATAATGGTGAACATCGAACGTGAGACGG	65	2905	1484	1358	FBgn0035581	CG17150
ID100003699000011503	CG8461-RA	1-CG8461-RA_1	AAGCGGCTAAACAAAAACCGACCTCGTGAAATGACCACCAGACGACAGGTTCCATTTTTGGGCGC	65	863	270	530	FBgn0038235	CG8461
ID100004501200011504	CG4217-RA	2-CG4217-RA_1	TCAAGCGGGACCAACAAATCTACGTGGAGGAGCGAACAAAGTACGATGCCACACTCACGGAGGAG	65	1064	457	544	FBgn0038805	TFAM
ID100004004400011505	CG3801-RA	2-CG3801-RA_1	GCGGGCGAAAACATTGTAGCCATCAGCGGAATGACAGTCACTCCCCTTTGGGCATCTCATTTCCAATCA	69	1167	496	604	FBgn0015586	Acp76A
ID100003010700011506	O49366	20-O49366_1	AAAGAGGCCCCATGCTCTGTCTGGTGTCAGCGCTACATGGTCCAGGACAAGTATGGACTTCCCCACCCC	69	343	43	233
ID100004275600011507	CG31269-RA	11-CG31269-RA_1	TGTTGGGTCTTTCGGGACTCGTATCCATAACAGCCATACGAATCAAGGGAAACTCAACGGATGGTCGGT	69	762	26	669	FBgn0051269	CG31269
ID100003313200011508	CG12919-RA	15-CG12919-RA_4	CGGACAGTGCATCCTCAGCCTCAAATGATGACAATGTGTTCGATGACTTTACCAGCTACAATGCCCACA	69	2176	1186	923	FBgn0033483	egr
ID100003234000011509	CG5842-RA	9-CG5842-RA_2	TGGAGCGATGGTGTCTACGCAGCACGAATACGAGGCGAAGATCCTCTTCTTTCTGTTCATGGTGATCGT	69	2852	2275	510	FBgn0036414	nan
ID100003773400011510	CG2762-RA	1-CG2762-RA_1	TTCCCCCGACACCAGAGATCAAGATGTGACTTCCAACCCCACTACCAACCAACACTCGAATTCCGATGT	69	4732	3619	1046	FBgn0003963	ush
ID100004037400011511	CG10177-RA	1-CG10177-RA_1	GGTGGACCCACGTATCCCAAGGATATGGAAAGTGTCATGAGTCCAGAGGCTACCCAGTTGATCGACGGA	69	1440	1236	137	FBgn0039083	CG10177
ID100004347600011512	CG18426-RA	2-CG18426-RA_1	AGTGCATGTAATCCTCAAGCGAAAGTACCGCCAGTACATGAATCGCAAGGGTGGCTTCAACCGGC	65	2090	719	1308	FBgn0021895	ytr
ID100003195000011513	CG33056-RA	22-CG33056-RA_1	GCCGAGGATAGCGTGGACATAATTGCATTCTTCTACACACCGCCACAAATGGTTAAGGACACGTTGAAC	69	1610	1237	306	FBgn0053056	CG33056
ID100003049100011514	L22585	16-L22585_1	GAGTCCGAGAAGCTGACATAGACTAGCCTGAATGAGAAAATCAGCTGTGTTCGAATAGTGCCTCCCTGT	69	487	280	140
ID100004314000011515	CG9940-RA	2-CG9940-RA_2	GGCGGTCTCTCCAAGAAGCCCAGTGGTTACTCAAAGGTGCACGTCAATGTGCTTGGCAAGATCAAG	66	4319	2974	1281	FBgn0030512	CG9940
IDNot_printed00011516	Not_printed
ID100003768600011517	CG2559-RA	1-CG2559-RA_8	CGGCTTCCAGCAACGCATCCAGAACATCGTCGAATTGGGCTACTACCAGACGACCGATGGTCATATGAT	69	2451	1272	1112	FBgn0002562	Lsp1alpha
ID100004158000011518	CG13673-RA	1-CG13673-RA_1	CGACAAGGATGACGAGGACATGGTCGTAGATATGGACTTGCTGGGAGGGTGGTCACAGAGTCGTTGA	67	294	228	1	FBgn0260472	CG13673
ID100003655800011519	CG32440-RA	17-CG32440-RA_2	TCTCGGCCCTAAATTGTCCGTTCGACGAGGAATTTGCCTTTTTTTCGTTTCAATCCCAAGATCAGTGGG	69	633	104	462	FBgn0052440	CG32440
ID100003312600011600	CG12909-RA	13-CG12909-RA_1	AGCTCGCCGATTCCTTGGAAGTCGAGGGTGAAATAGTTAAGATCGCTAGCTAGCCGAATATCCCACCTT	69	1022	905	50	FBgn0033507	CG12909
ID100003025100011601	O04513	18-O04513_1	CCGCAGGCAATGGAAACTCACAGAACTCGCATGTTACAATCCTCTTGGGGCAAATTTCTCCTTTATGAC	69	306	189	50
ID100003968400011602	CG6338-RA	8-CG6338-RA_2	GGGCAAGGATGTCAAGCCAGTCTTGAATTGGGTCCTGGACAGCAAGTTTAAGCGAGAACAAATACGCCT	69	1859	645	1147	FBgn0004510	Ets97D
ID100003005900011603	X64464	11-X64464_1	TGCCCCGGATTCATTGCATCTGACATGACTGCAGAGCTTGGAGAAGACATGGAAAAGAAAATCCTGGGA	69	773	477	229
ID100003845400011604	CG6738-RA	15-CG6738-RA_1	CCGCCGGTCATGGTTCTCTATTGTTGCCCGATACAGCCGGAGTTAAGTTGAACTATGTGTTGAACAAGC	69	1286	644	575	FBgn0039053	CG6738
ID100004385400011605	CG16956-RA	10-CG16956-RA_1	TCCTGGTGGATGAAGATGGAACCAGTACCACGACATCATTACCACCAAGTAAGGACCAAACGCAACCGA	69	600	494	39	FBgn0032523	CG16956
ID100004498200011606	CG41065-RA	1-CG41065-RA_1	CACAATATGTGGACCTTGTACCCGAGCGGGCCGTGCGCAAAAAGGGGAAAAAAACCATGGGATTC	65	366	41	262	FBgn0069955	CG41065
ID100004464600011607	CG32466-RA	5-CG32466-RA_1	CAGCGGCCCTATCTCTACGATGCCATCAGCTTCCCGAACAAGAACGTGAACCAGAACAACGCGAA	65	3661	3169	429	FBgn0259172	rn
ID100004083000011608	CG14045-RA	2-CG14045-RA_3	AAACCTCTGTGCTGTCCCTCTCCAGTTGCAAGTGCTTAACCGTCATTCCGGAGGTTACTAGTGAACCGC	69	4861	4308	486	FBgn0040387	CG14045
ID100004155000011609	CG13142-RA	11-CG13142-RA_4	AGGAAATCATTCAGACAGCCAACGATATCAGCAAGGGACATGAAGACCGCCGTACAAACTCCACGGA	67	810	140	605	FBgn0032251	CG13142
ID100003044300011610	Q9XIB8	12-Q9XIB8_1	AGACGAGGCGAGATCTTCAAAGCGGTTTCTTGTAGAACGCCAGCGACAACCATACCGATGACTAATGGA	69	396	2	327
ID100003385200011611	CG12187-RA	13-CG12187-RA_1	ACCCGAGACACCTATATCTGTATGGTACACGACTAAAGTCCGAGAGTTGTGCGCATTTGTAGACCCCGT	69	4315	3471	777	FBgn0035367	CG12187
ID100003068300011612	CG9075-RB_01196-01434	1-CG9075-RB_01196-01434_1	GAGGTCATCATGAAACAATTCCGTTCGGGCTCGTCTCGTGTTCTGATTACCACTGATTTACTGGCGCGC	69	1910	26	1817	FBgn0001942	eIF-4a
ID100003891000011613	CG2381-RF	23-CG2381-RF_4	AGCATAAAAGGTGATAGGAACAAACCATTCAAAAACATGACTAAGTGCAATTTTTGCGTACTTTCTTTG	69	3086	2113	906	FBgn0039900	Syt7
ID100003692400011614	CG8171-RA	3-CG8171-RA_3	CAATCGGAGAAGCCACAACATTTCACCAAGATCAACGAAGACGATGTGCTCGCGTCGGCCCAGTC	65	3115	1801	1251	FBgn0000996	dup
ID100003161400011615	CG11981-RA	5-CG11981-RA_1	CGATCGCCTGATGTTCCGCAAGAATCTGTACGAGACACGCGAAAACCGTGAAATGTGTCCCAAGCCCT	68	914	347	501	FBgn0026380	Prosbeta3
ID100003154800011616	CG10361-RA	3-CG10361-RA_6	CCCGAATCGTTGAACTGGCTAGGAAATACAATGCCCTGGTGTTTGTGGACGAGTGTCATGCTACGGGC	68	1430	739	625	FBgn0036208	CG10361
ID100003034700011617	ATU18126	14-ATU18126_1	CTTGGGGTAATCGGATTGGTATCATTGGATTGGTTTACGCAGGGATCGAGAGTGGTATTGTGGCTGCCA	69	550	79	404
ID100003730200011618	CG7656-RA	2-CG7656-RA_2	CCGCCATCCATACGCTTCCTGACGAAGGTCTGGCATCCGAATGTTTACGAGAACGGTGATCTGTGCATA	69	1500	453	980	FBgn0036516	CG7656
ID100004040400011619	CG10231-RA	23-CG10231-RA_9	AACTTGTATTGGTCATAACTCTTCAAAAGGTTTTCTAGACAAGTCCGTTGTGGCGAGATTTCTGGATCA	69	5115	4632	416	FBgn0085370	Pde11
ID100003461400011700	CG13248-RA	9-CG13248-RA_1	CCTCCTCACCGACCAGTGAGATGATAGAGGAAGTCTTAGCTGGAAGACTAAAGGCCCAGTTCAGGTGCT	69	2861	1523	1271	FBgn0036984	CG13248
ID100003271800011701	CG8277-RA	12-CG8277-RA_2	CGAGATTACCGAGATTGACAGTGTGGAGACCTTCTGGAGCTTGTACCATACCATCAAGACCCCAGCGGA	69	1025	396	562	FBgn0035823	eIF4E-5
ID100003044300011702	Q9XIB8	12-Q9XIB8_1	AGACGAGGCGAGATCTTCAAAGCGGTTTCTTGTAGAACGCCAGCGACAACCATACCGATGACTAATGGA	69	396	2	327
ID100003162000011703	CG12110-RB	2-CG12110-RB_2	AGCGAAGGTTCCAGTCGGTCTGACCTGGACATTAACGATCCTGTTTGTGAGAAGTTTTGGCACGGCAC	68	4897	4242	589	FBgn0033075	Pld
ID100003622800011704	CG7251-RA	2-CG7251-RA_1	GGCATGGACTCACTGCGAGGCACCATATCTCAACTCTATGTGAATCCCACTCCATGGATGGGTCCAGTT	69	1215	1003	145	FBgn0031723	CG7251
ID100003654000011705	CG32405-RA	22-CG32405-RA_1	AGCCAGGACCTTTTGAAAAGTCTCTACCAGAATCCAATCCAACTAAACATGCAGTCCTCCAGCATCTGT	69	641	65	509	FBgn0052405	Cpr65Av
ID100003809400011706	CG14632-RA	18-CG14632-RA_1	GCGGCTCGTGGATCACAATCGCTGCAGGGATCTCCGCTTTTGGCAAAGAGAGCCACCTCCTTCAG	65	936	421	452	FBgn0029538	CG14632
ID100003545400011707	CG9775-RA	2-CG9775-RA_1	CGGAGCCGGAAATCAAGGAATGTCCGCGGTCAACTCTAGGCTGCTGAATGAATTCAAGAGGCTCCAC	67	1908	451	1392	FBgn0037261	CG9775
ID100003310800011708	CG12865-RA	1-CG12865-RA_1	GGGTGGTGCATTAGGAGGTCTAACAAATCGCGGTGATGTTGGTCTGAATGCCGTATCGTTAGCCTTGGC	69	570	303	200	FBgn0033957	CG12865
ID100003310200011709	CG12857-RA	9-CG12857-RA_5	AGGACAATCCCGCCATGGATGTAGTTCGCAATTTGATGCTGACTAGGATCCGCAAGTTTCTGCTCACCT	69	1431	703	661	FBgn0033963	CG12857
ID100003889200011710	CG2292-RA	9-CG2292-RA_1	TCCGTCTGGCCTTCACCCTGCTATTGTACACCTTCTTTTCGCTCTTTGGATCCGGAAACATAGCGTCAA	69	3119	2270	782	FBgn0033479	CG2292
ID100003272400011711	CG8286-RA	16-CG8286-RA_1	AAACCCATGGTCCGTTGTCAGAGAGTACCACAAACAAACACAAATCGCAACAAAACACACTGAGCACTT	69	2219	2038	114	FBgn0037718	P58IPK
ID100004078800011712	CG13970-RA	2-CG13970-RA_1	TCGCCATGTGGACAAAGGCCCGGGAGAGAGATGCCCAAAAGAAGAGAGATAAGCTCCAAAGGAACGTAA	69	618	530	21	FBgn0032851	CG13970
ID100003073100011713	Spotting_Buffer			0
ID100003015500011714	O81842	11-O81842_1	CGCTGTCTCTGTCTATGCTCAATCAAGCAAGCTCTCAACCCCAACTTGGTTTGGAGCATAGAAGGAGCC	69	361	200	94
ID100003584400011715	CG5011-RA	23-CG5011-RA_2	TAGAATGCAGATAAGATTACAGCCTACTGAAACTATGTTACTTTTGTATAAAAGGTCTGGCAGGAGTGA	69	984	518	399	FBgn0040723	CG5011
ID100004539600011716	CG4611-RA	2-CG4611-RA_1	TTGCAGCGAGGTATTAGCCCGGACTACTACAGCTTCAATGCAATGCTGAGATGTGCAAGGGATTGTGGC	69	2242	1054	1121	FBgn0035591	CG4611
ID100003924600011717	CG10182-RA	23-CG10182-RA_1	TCCCAGATAGATGACAACGGACACAATAACCTTGAGGAGCTCAAAGTAACGACTCCAACACCTGC	65	2121	2047	11	FBgn0039091	CG10182
ID100003233400011718	CG5827-RB	15-CG5827-RB_3	TTGAATGCTCCGCTATGCTAGCTCCCGTAGTTTTAATCTGACAACGCGATTTTCCTGTGGTTTGCGCCG	69	696	431	198	FBgn0028696	RpL37A
ID100003231600011719	CG5794-RD	12-CG5794-RD_1	CGGAGAGCGAGAAAGAGACCTCAACGGAGAACGACAAACCATCAGATGTTTCCATGGAATCCAGCGGTA	69	11962	11289	606	FBgn0039214	CG5794
ID100004119600011800	CG15203-RA	9-CG15203-RA_1	AGGATTAGCCACCGGGAGAAGAGGACCACCGAAGCCAAGGATGCAATGAATCTTTCTTAGTTGCAACGT	69	574	441	66	FBgn0030261	CG15203
ID100003811800011801	CG14755-RA	5-CG14755-RA_1	GAATCCACGACGTCACAGTCACAGTACACAACGCTAGACAAGATGCTGGGCACGGTGCTGCCATG	65	855	37	755	FBgn0033282	CG14755
ID100003965400011802	CG6259-RA	15-CG6259-RA_6	GCGGCCATGAAGGATGGAGTCAAGCAGATGAAGACCGAGTACAAGAAGATCAACATCGACCAGATCGAG	69	978	439	472	FBgn0036740	CG6259
IDNot_printed00011803	Not_printed
ID100003349200011804	CG10993-RA	2-CG10993-RA_1	GGGCCCGTCTAAACGAACTCATGAACATCGTGCCGGTCACCAACTCTCAGAACCATCTCAAGTTCCTCA	69	712	504	141	FBgn0030524	CG10993
ID100003426000011805	CG7903-RA	3-CG7903-RA_1	ACCCGGGCCAAATATGGGCGGCAATAGAAGATTTTAAGCAAGTGCAATGCAGCAACGATGTTTGCCAGT	69	1494	1170	257	FBgn0039730	CG7903
ID100004236600011806	CG15704-RA	22-CG15704-RA_1	CGCCTGTGAACACGGTGAACTTAAGCATTAGAGGTTTAAGCTTATCAGGATATAGGAGTGCACCCAGCT	69	460	25	368	FBgn0034103	CG15704
ID100003020300011807	Q9LU32	7-Q9LU32_1	GCCGTAGAAATGACGCGATGATGGGAATTGAGAAAGGGAAGTGGAGTGTTAGTCCCACGTGTTGGAGGA	69	330	88	175
ID100003617400011808	CG7138-RA	3-CG7138-RA_3	CGGCTTGATGAAGGATTCGACTGTGGGTGATCTGGATGAGGAACTGACTAACCTCAACCGGGACATGGT	69	1654	443	1144	FBgn0031951	r2d2
ID100004042200011809	CG10264-RA	3-CG10264-RA_1	CGGCGATTGCTAAATTTCGAGCTGGAACTTCCAAGGCTTAGGATCCGGGCGAAGTACAACCTGAAGGGA	69	813	388	358	FBgn0038394	CG10264
ID100004390200011810	CG17035-RB	3-CG17035-RB_4	TGCGACCTGGACTTCAAGAGGTGCTTGTACAAGTACTGCGACAGCTACGAGAAGTCCATAGCCAGCGAT	69	945	462	416	FBgn0036545	GXIVsPLA2
ID100004195800011811	CG31778-RA	10-CG31778-RA_1	CCCTGGGCATATTTTTCGATCCGGAGACACAACGTTGTCGCTACATGGGATGCAGTAATCGAAAGCTGT	69	1111	638	406	FBgn0051778	CG31778
ID100003238800011812	CG5933-RA	1-CG5933-RA_1	GCCGGATGAGATTTATGGTATTATCGAGCGTCTAAGCCCGGGTACTCGCAAGATCGAGCTCTTTGGGCG	69	1832	1598	167	FBgn0039139	CG5933
ID100003115800011813	CG15874-RA	9-CG15874-RA_1	ACATTATCCTGGTGAGACATGGCGAGTACACGAGGACCCCGAATGGAAGCCACCTCACGGAACTG	65	843	239	541	FBgn0035004	CG15874
ID100004383000011814	CG1689-RA	23-CG1689-RA_4	TGAGAGATTAGGCGCCCTAACTTCAAGAGCTCAGAACTAATGAAATAAAACCCAACTCCTATCTTAAAT	69	3469	2955	447	FBgn0002576	lz
ID100003577200011815	CG4894-RC	17-CG4894-RC_1	ACAATCGCCGCTAAGAGGACAGGGCAATCAGACTTACTCCTCATAGCACCCACATTGTAAGCTATACAT	69	8049	7665	317	FBgn0001991	Ca-alpha1D
ID100004006200011816	CG3842-RB	23-CG3842-RB_3	GGGAAATGAGCGAAATTGCCACCTGACTGACATCCCCCTAAAAAGTTGTTAGTTGTTATTACAGCATTC	69	1556	162	1327	FBgn0029866	CG3842
ID100003199800011817	CG33129-RE	12-CG33129-RE_1	TGGACCACGTCTACCCATGAGTTGGCTACGTCGACTGTGTATCACTCTTTTCTGCAAGATGTGGCGAAT	69	2652	1399	1186	FBgn0053129	CG33129
ID100003063500011818	Q9LZJ2	14-Q9LZJ2_2	CACGCACAAGCCTTCGTCCTTGATCCCGCACATACCGAGTTCATTACGGAGGTTAGATATCTCATTGGT	69	404	228	109
IDNot_printed00011819	Not_printed
ID100003002301010000	Z49777	1-Z49777_1	ACCGGTTGCTTTGGTGGTTACTACTTGCCAACATTGGTTCAGTTCGAGCCTGGTCTCACTTCTCCTCCT	69	985	464	454
ID100004342201010001	CG11910-RA	2-CG11910-RA_1	ACAGGTTCTGCGCATGGAAAACTGTTCGCTGGAAACTTTCGAAAAACCGCAGTTTGAAGGTGCCAGCAA	69	1738	401	1270	FBgn0039332	CG11910
ID100004335001010002	CG11759-RA	12-CG11759-RA_1	ACACGTATCTGCGCTCCGAGTACTTGGACAATTGCGATCTCTACAACGACAATGCCGACAATGACAGCA	69	3717	2829	821	FBgn0028421	Kap3
ID100004299001010003	CG15016-RA	23-CG15016-RA_2	AAATTAAATTCCTTACCAGCTCATACAATTCACCGGTCACAATGCCTTCTTACGAACTAGCACTGGT	67	627	106	456	FBgn0035534	mRpS6
ID100003222001010004	CG1154-RA	23-CG1154-RA_4	CAACTCACTGTGCTTCAATTCTTATGGCTAACTGCACTTGCTATTTTCAATTACCTCTCGTACTTCCGC	69	1755	1474	214	FBgn0037419	Osi12
ID100004455601010005	CG7021-RA	3-CG7021-RA_5	GGTTACTTCCCGGGAACTGGTGCCTATCCTGGCTATCCCTACCCCGGAGTATACTTGCCACAGTAC	66	1186	593	529	FBgn0013949	Ela
ID100003064701010006	Q9LZJ2	14-Q9LZJ2_2	CACGCACAAGCCTTCGTCCTTGATCCCGCACATACCGAGTTCATTACGGAGGTTAGATATCTCATTGGT	69	404	228	109
ID100004340401010007	CG11882-RA	5-CG11882-RA_1	CCGCCTTCCACCGATGTTGCAATCCTCAAGGAGCACATCGACATGAGATTTGAGAAGCTGACGCTGTTA	69	910	758	85	FBgn0039642	CG11882
ID100003106201010008	CG3803-RA	2-CG3803-RA_3	GAGTAACCCGACTGACAGAGTCCGGACTGTCCATGGTCACTTGGAAGCTGACGGGTGAACGTATG	65	1303	300	940	FBgn0034938	CG3803
ID100003382201010009	CG2105-RA	3-CG2105-RA_5	TCAAGGTCAAGGCCGTAATTCCGCATCCGCAATACAACATGGCTATTGCCCACGACAATGACATAGCCC	69	4140	3479	594	FBgn0033192	Corin
ID100004297201010010	CG14654-RA	1-CG14654-RA_1	GGATGATGGGGATGAAACTACGGTAGATATAGATACCCCCAAGCAGTCGAGTGGGCTTCGCTGGGCG	67	336	246	25	FBgn0037273	CG14654
ID100003040701010011	Q9LJQ4	22-Q9LJQ4_1	GCGGGAAGCTAGTGAGTTTCTGAGAGAGTTACCGGAGATGAAACTCGGTAATGTTCTTCAGGAGATCGG	69	402	307	28
ID100003459001010012	CG15760-RA	24-CG15760-RA_1	CGATAGTAGATAAGTTCCGTTTGTAGTATTAACAAGTTCTGTAAGATTTCTATAGTGCGACACAC	65	2315	2186	66	FBgn0030508	CG15760
ID100003229201010013	CG11722-RA	22-CG11722-RA_3	TCCCAAGTTCGTGGACAAGCTCAATATGAAAGACTCCAGCTTGGACGGACGATTGAAAGACGTTTATGT	69	749	258	424	FBgn0037777	CG11722
ID100004066801010014	CG11835-RA	1-CG11835-RA_1	TCCAGTTCCAGAAGTTATCAAAACGCTAGCACCGGAAGTCCCCAACGTTTCTCAGGCACCTGCAC	65	2388	1581	744	FBgn0031264	CG11835
ID100003147601010015	CG3159-RA	23-CG3159-RA_15	AGCTGGCCTAGATTTAGTTTTAGTTGACCTCCTATTTTCCCGAAACTCACGTTTGGTTATACGCCCCTG	69	3058	2768	223	FBgn0026438	Eaat2
ID100003759601010016	CG30084-RA	3-CG30084-RA_3	TCAAACCACCATGTCGGAGGAGAACGAAAGGGCCGTAAGTCAGTTGCTCAAGGAGGGTAAGCGTC	65	4681	3453	1165	FBgn0083919	Zasp
ID100003644401010017	CG17294-RA	3-CG17294-RA_2	AAGGAGCACTCATTGATCTCAGTGGCACCTTGCATGTGGAGGATGAACCTACTCCGAATGCTGTCGAGG	69	998	44	887	FBgn0032032	CG17294
ID100004452601010018	CG6241-RA	3-CG6241-RA_3	AGAATTCGGAGGCATGACAAGCATGAACTGCGTCAGTTGTTCCCCTGTTCCTTCCGTTGGCTCTTG	66	2813	2471	278	FBgn0037792	CG6241
ID100003643801010019	CG17285-RB	11-CG17285-RB_1	ACCATTGACATGGACATCACTTCGGATCAGGATCAGGATGCTATTATTCGCATCTTCCTGGGACCCGCA	69	3468	2672	729	FBgn0000639	Fbp1
ID100003989401010100	CG15280-RA	11-CG15280-RA_1	TGCCAGCTTCACAAACCGACAGTGCAAATATGCAAGTGTGTACACGGACGTTATGAGCCACATCGACTT	69	943	484	392	FBgn0028867	CR15280
ID100003954001010101	CG1041-RA	3-CG1041-RA_2	ACCCTAGCTTCGGGCAATCTGGCTCACAGGACTTTGCTCCTGCACAGAAAATACAGTTCTCTTCGAGCA	69	2373	1367	939	FBgn0037440	CG1041
ID100004414801010102	CG9048-RA	23-CG9048-RA_1	CGACTGCCGAGAAACATAAGCTTTGATGGATTTGACAAAAAATATACCCAAAAATATGTACTGCAATTA	69	642	555	20	FBgn0003979	Vm26Aa
ID100003074301010103	Spotting_Buffer			0
ID100003147001010104	CG31555-RA	2-CG31555-RA_1	ACCATCGACTCCCGACCTCTAGAGATCCCTCCAGTTTCCCCGAACAGAAACTAGCGAAGTAACCACGTT	69	2058	1067	924	FBgn0051555	CG31555
ID100004301401010105	CG15609-RC	3-CG15609-RC_1	CCGAGGAGACAGAGGAGCAACTGCTATCGCAATGGTTTACGCTGGTCAACAAGAAGAACGCACTCCT	67	3891	2978	848	FBgn0034180	CG15609
ID100004339801010106	CG11866-RA	24-CG11866-RA_1	AAGCATTAGGACCTACGCATATACACTTTACATATTTTTTACCACTTATTTACATATAAAGCGTGCATG	69	2491	2057	367	FBgn0033486	CG11866
ID100003690001010107	CG31460-RA	6-CG31460-RA_1	CCCAGCGTGGATGCTCCTACGACGAGAAAGGGCGGAAAGAAGTTCAAATGAACCATTCGTCTGCTTCTT	69	541	407	67	FBgn0051460	CG31460
ID100004496401010108	CG32180-RA	14-CG32180-RA_1	GGCCACGCGAGATAGGGATTTCTTTGTACATGCGTTGAGTTTCTTGGTTAGCCAGCGATAAGCGTAGGT	69	6480	5001	1412	FBgn0000567	Eip74EF
ID100003021501010109	Q9LU32	7-Q9LU32_1	GCCGTAGAAATGACGCGATGATGGGAATTGAGAAAGGGAAGTGGAGTGTTAGTCCCACGTGTTGGAGGA	69	330	88	175
ID100003572401010110	CG7379-RA	3-CG7379-RA_1	TGTGCCCCATCGAGTGGTTCCATTTTTCGTGCGTCTCCCTGGTACTAAAACCAAAAGGCAAGTGGTTCT	69	1818	1349	402	FBgn0038546	CG7379
ID100003955801010111	CG10472-RA	2-CG10472-RA_1	AGCAGATCATCTTCGTGGAGACAAAGAATGTGATCGTGCACGAGGATTGGATCGCCGAGACCATCACCA	69	927	360	500	FBgn0035670	CG10472
ID100003766801010112	CG3051-RB	4-CG3051-RB_1	CACTCGGACAGTCCTGAGGATTGACCATTACCCGGAAGACACAGTCCCACAAAGGAAAGCTGGGG	65	2803	2173	567	FBgn0023169	SNF1A
ID100003183001010113	CG5972-RA	17-CG5972-RA_1	TCCACACGGAGCAGATGTATAAGCACAAACTGGTGGACTTTGTCATTAGCTTCATGGAGGAGATCGACA	69	708	473	168	FBgn0031781	Arc-p20
ID100003035901010114	ATU18126	14-ATU18126_1	CTTGGGGTAATCGGATTGGTATCATTGGATTGGTTTACGCAGGGATCGAGAGTGGTATTGTGGCTGCCA	69	550	79	404
ID100003267001010115	CG15344-RA	1-CG15344-RA_1	ATTCCCGCTCCCAATTTTACTCCCACTTCTACTTCCACTCCGGCTACCGCATCTCCATCTCCAGC	65	408	13	332	FBgn0030032	CG15344
ID100003567601010116	CG7297-RA	10-CG7297-RA_1	TGGTCAACCCAAATTAGCTCCTTGTAGTTCGGACCACGTATTCCCAAGTCCAGAGCAGTATTGGAGCCT	69	2211	1495	649	FBgn0036529	pgant8
ID100003838801010117	CG4070-RA	12-CG4070-RA_1	TCGCAGTCCAATTTGAAACGCAAATATGCCAAGGCAAATGGATTTCCGGTGGCGTAACTTCGTTGCAGA	69	2144	1848	229	FBgn0011837	Tis11
ID100003040701010118	Q9LJQ4	22-Q9LJQ4_1	GCGGGAAGCTAGTGAGTTTCTGAGAGAGTTACCGGAGATGAAACTCGGTAATGTTCTTCAGGAGATCGG	69	402	307	28
ID100004455001010119	CG6840-RA	24-CG6840-RA_2	TTTTAATAAACAATTTATAAGTTTTGCAGTAACTAACGAAAAGTAAGACATCAAAATGAACGCACC	66	480	10	406	FBgn0032634	Rpb11
ID100003457201010200	CG15663-RA	23-CG15663-RA_1	GAAATCCAGAGAGCAAGGTAAATCATTTGTCAAGGGTCCTCAGCTTTTTCTATTTGTGTTTGTAA	65	522	458	1	FBgn0085426	Rgk3
ID100003298801010201	CG14536-RA	18-CG14536-RA_2	CCACCAAATGCCAATAATTCTGTGATTTCCGTTGTGCGCACCTTTGTCATCACGTTCTTCACCTCG	66	2354	1640	650	FBgn0031950	Herp
ID100003007101010202	X64464	11-X64464_1	TGCCCCGGATTCATTGCATCTGACATGACTGCAGAGCTTGGAGAAGACATGGAAAAGAAAATCCTGGGA	69	773	477	229
ID100004071601010203	CG12115-RA	18-CG12115-RA_1	GCATTCGAAAGAAGACATGCAAGGTCAAGTTTACCACCAAGGGCATCCTGTACGTTGCCAATGGA	65	848	572	213	FBgn0030097	CG12115
ID100003382801010204	CG2120-RA	3-CG2120-RA_1	AGCGACCATTTGCCTGTCCACTCTGTCCAGCACGATTTCTGCGCAAATCCAATCATAAGCAACACCTCA	69	1035	950	18	FBgn0030005	CG2120
ID100003002301010205	Z49777	1-Z49777_1	ACCGGTTGCTTTGGTGGTTACTACTTGCCAACATTGGTTCAGTTCGAGCCTGGTCTCACTTCTCCTCCT	69	985	464	454
ID100004222801010206	CG15859-RA	15-CG15859-RA_1	ACCGCCAGTGGTCTACAACTACAACTACAACTACAGAAGGCAGCCAAATGTGACTTCGCAACTGACACT	69	345	106	172	FBgn0035071	CG15859
IDNot_printed01010207	Not_printed
ID100003610801010208	CG13646-RA	3-CG13646-RA_3	GGTTTCCTTACCGTGCTCAACAGCTACAGCATATTGGCCTTCCAGTTTGACATCCACCCCGTCCTG	66	1584	766	754	FBgn0039255	CG13646
ID100004575601010209	EMPTY			0
ID100003413401010210	CG9194-RA	3-CG9194-RA_3	AGTCTGGGCAGGCAATCATCTCGCTATGGCAACCATCTCGAACTTCCCGACTATGATGCTCCACC	65	2971	1691	1217	FBgn0035192	CG9194
ID100003802801010211	CG5064-RA	2-CG5064-RA_2	ACCCCTGACATGGAACCCATACCATGCAAACCGATTTTCTTTGACCTGGCTATGACCTACGTGGAGCT	68	2139	1721	352	FBgn0035947	Srp68
ID100003016701010212	O81842	11-O81842_1	CGCTGTCTCTGTCTATGCTCAATCAAGCAAGCTCTCAACCCCAACTTGGTTTGGAGCATAGAAGGAGCC	69	361	200	94
ID100003150001010213	CG3163-RA	12-CG3163-RA_6	CGCTGTGCATTTCGTCATCAGCTGAGGAAATACAACGAGGTCAAGAAAAAGGGCGAGAAGTACGAGCCC	69	1235	241	927	FBgn0034961	CG3163
ID100003958201010214	CG10527-RA	18-CG10527-RA_1	GCCTACAAGGAGTTCGAAATCTATGTGACCAACTAAGCCACGGATCGAATGTCCAACGCACTGAAACAA	69	1461	907	487	FBgn0034583	CG10527
ID100004378201010215	CG8710-RB	4-CG8710-RB_1	CGCCCGAGGCATCTGACCAGGTAGAGAATGAACCTGCTCCTAAGAGTATTTCTCGATGCACGCTCAAGG	69	2033	646	1320	FBgn0033265	coilin
ID100003026301010216	O04513	18-O04513_1	CCGCAGGCAATGGAAACTCACAGAACTCGCATGTTACAATCCTCTTGGGGCAAATTTCTCCTTTATGAC	69	306	189	50
ID100003495601010217	CG13140-RA	3-CG13140-RA_1	GCCTATCTCCTGAATCCCTCGGTCAGTGTGCTTACTGTGAAGCAAGTCAATTTCCGTCATGCCGGCAAC	69	2363	1251	1045	FBgn0032233	dpr19
ID100003495001010218	CG13126-RA	3-CG13126-RA_1	ACCGTCACACCTCCCTCTACAGTTATGCCATCCTGAAGAAGGGTTCCCAATCCGATAGCTCAAGCTCCT	69	1601	1144	390	FBgn0032168	CG13126
ID100003059901010219	O04600	15-O04600_1	GCATTGACCAGTACTCTAAGAGACGGACCAGATCAAGAACCTTGTCCTCTTTGGGAACAGACAACCGCA	69	370	243	60
ID100004381201010300	CG8767-RA	2-CG8767-RA_1	TGCAAGCGCGTAGATTGCCCTATCACACACTCGATTGCAATGAGACCATAGCCTACCAGGTGGTCAAGC	69	1095	665	363	FBgn0033773	mos
ID100003221401010301	CG11525-RB	23-CG11525-RB_6	GAGTGTAGTAGTGCTGGTTGAGGTAGAGTGTGTATATTTTGCTAAAGTGCATCATAATTCTTTTGGCAT	69	3491	2882	542	FBgn0039858	CycG
ID100004143601010302	CG2014-RA	7-CG2014-RA_1	GAAATGATGCACATTGCGGCTCCTCGCTACGACATGGATCGCTACGGTGTGGTGTTCCGAGCATC	65	639	271	305	FBgn0039669	CG2014
ID100004531801010303	CG9657-RA	3-CG9657-RA_5	GGACCTGGAGTTGTGTGGCAGAAGGCCCAAGAAACAGCTCGATTGGAAGTACCCAATTTTAGTGCGGAT	69	2055	816	1172	FBgn0029950	CG9657
ID100004112401010304	CG31098-RA	1-CG31098-RA_1	GCCTGACTCCACTGATCTTCAGGGAGGGAGCTGGTTTCGAAAACCTTGAGGATCTGAACTCACGCACTG	69	1355	1180	108	FBgn0051098	CG31098
ID100003492601010305	CG13076-RB	23-CG13076-RB_20	GGAGACAACTCCAATTCCTAGAACACACCAAGAAGAAAAGACATGCGCATAGTACCCAGTAATTAAGCA	69	3867	2883	917	FBgn0044028	Notum
ID100003874801010306	CG33351-RA	23-CG33351-RA_2	ATTGGTATAAGTATTGGACAAGGTTTATAACCAATCGCCATGAGGTGGAAAAGAAGTGCTTCAGAGGGC	69	591	341	183	FBgn0066293	CheB42b
ID100003059901010307	O04600	15-O04600_1	GCATTGACCAGTACTCTAAGAGACGGACCAGATCAAGAACCTTGTCCTCTTTGGGAACAGACAACCGCA	69	370	243	60
ID100003421201010308	CG9637-RA	2-CG9637-RA_1	ATTCACCGGTGCATTCTATTATGCAACCACGGTGCTAACCACCATTGGCTACGGACACTCGACGC	65	1197	237	897	FBgn0038165	Task6
ID100004534801010309	CG9712-RA	23-CG9712-RA_1	CATGCAGATAAAGGTATCGATGTATGTGGATCATAATGGCAAGGTATATCTGCCTTACTTGCACGACTG	69	1753	618	1068	FBgn0036666	TSG101
ID100003050301010310	L22585	16-L22585_1	GAGTCCGAGAAGCTGACATAGACTAGCCTGAATGAGAAAATCAGCTGTGTTCGAATAGTGCCTCCCTGT	69	487	280	140
ID100004303801010311	CG1678-RA	5-CG1678-RA_1	ACAAAATCAAAATGCGTGTAATCTTCCTCATCGTTGTGCTCGCCATGGTGGCTCTGGCTGCTGTCCA	67	366	11	290	FBgn0031176	CG1678
ID100004182001010312	CG31845-RA	22-CG31845-RA_1	GCGTATGAGCAATGTTTAAAGGGTGCTACCTGACAGAGTTCAGTCCACTCACCTGACAAACAACTGCT	68	637	525	46	FBgn0051845	CG31845
ID100003111001010313	CG40169-RA	23-CG40169-RA_1	GTAAGGACACTTCTTGTTTTATCGGACTGATGAGTGAAAGTCGGCTGAGATTAATTGCCCGGCAA	65	873	749	61	FBgn0259995	CG40169
ID100003011901010314	O49366	20-O49366_1	AAAGAGGCCCCATGCTCTGTCTGGTGTCAGCGCTACATGGTCCAGGACAAGTATGGACTTCCCCACCCC	69	343	43	233
ID100003951601010315	CG10366-RA	14-CG10366-RA_6	TGCCGACTACGAACCGAATGAAGATCGTGTACTAATGAGCCTCTGCGATGTGTATGGCATTCAGGAGGA	69	2038	654	1317	FBgn0032814	CG10366
ID100003337201010316	CG14103-RA	11-CG14103-RA_4	GGGGCTGATTAACAAAAAGGACAAGCACCCCAGTGTATTTTTGTTCCTGCACCAGGATCCAAAGCTGGA	69	1028	481	480	FBgn0036908	CG14103
ID100003493201010317	CG1308-RA	8-CG1308-RA_1	TGCCTGATCTGCCGTCAACTTCCTCTGGTCCCGTCTTCTTCAATGATTTCCAAATGTACAGCACCAGCA	69	5151	5027	57	FBgn0035507	CG1308
ID100003069501010318	CG9075-RB_01674-01910	2-CG9075-RB_01674-01910_2	CGGAACCCCTCTGTATCCATTTAGTTCTCTGTGTATCATCAATTTTAAAACTGCGTTGTCAACCAGCAA	69	1910	134	1709	FBgn0001942	eIF-4a
ID100003303001010319	CG15283-RA	23-CG15283-RA_9	AAAGGCAGCAAGTAATTTGAAAAAAGATGATGTCGAAGAAATGGAAACACCAGCGAATAGACAGAG	66	877	22	791	FBgn0028844	CG15283
ID100003045501010400	Q9XIB8	12-Q9XIB8_1	AGACGAGGCGAGATCTTCAAAGCGGTTTCTTGTAGAACGCCAGCGACAACCATACCGATGACTAATGGA	69	396	2	327
ID100003913201010401	CG33173-RA	1-CG33173-RA_1	GGAATCAGTGGTTCGATCGGGAGACGAAATCCTGCCAAGATCGCGAGTTGGTACTGAATTGCCCAGTCA	69	5504	5425	12	FBgn0053173	CG33173
ID100004028401010402	CG9764-RA	14-CG9764-RA_1	CCGGGGGTCCCAGAACCGAAAAAATGACTTACCACACACCAACGAAATGTTAAGTGCAAGCAATCCACT	69	4367	4196	104	FBgn0004049	yrt
ID100003188401010403	CG6090-RA	17-CG6090-RA_1	AAGGGCGCTCCTAAAGGAGTCGTCAAGTCCAAGAAGTAACCATTTACCAGAAGGATTTGTTTGGAGCAA	69	612	490	55	FBgn0039406	RpL34a
ID100003377401010404	CG2009-RA	23-CG2009-RA_6	GATGACAGATGCAGGGAAACTAAAGCAAACCACGATTTTGTCTTCAGAAAATAAGAAGCGTGAACGGGA	69	4515	3671	777	FBgn0026262	bip2
ID100003026301010405	O04513	18-O04513_1	CCGCAGGCAATGGAAACTCACAGAACTCGCATGTTACAATCCTCTTGGGGCAAATTTCTCCTTTATGAC	69	306	189	50
ID100004186201010406	CG3290-RA	3-CG3290-RA_2	TGCATCCAGCATAATTGGTACCTTCCAATCGGGCTTGATGGACTTTCACATGGACGCTGATCCCACCT	68	1762	966	730	FBgn0034711	CG3290
ID100003843001010407	CG41120-RA	1-CG41120-RA_1	GGCACAGGCTTGGAAAGGGAAAAGGAAAGTCTTTGGTTGGTAACGGTGGTTCTGCGAAAAGCTTCCGTT	69	276	190	19	FBgn0069931	CG41120
ID100003958801010408	CG10534-RA	18-CG10534-RA_1	GCCCCAAACATTACCAAACCAATCCTATCCCTGTTTTCAAAGGATGGGAACTAAGTCAACCAGCACCAC	69	551	446	38	FBgn0020637	Lcp65Ag2
ID100003879001010409	CG3349-RA	23-CG3349-RA_8	GAAGCCATGGATTTTCCAAAACAAATAGCGAATTCCGAAAAAACACTTTTGGACCAAATCGCTTCGCTA	69	2235	2017	151	FBgn0036459	CG3349
ID100004068601010410	CG11929-RA	2-CG11929-RA_2	GAGGACATTCCCACGTTCTGTGAGCTGGACAAAAACAGGCAGTACGATCCCAGGGACTGTCCACT	65	3037	2542	432	FBgn0031620	CG11929
ID100003574801010411	CG7437-RA	22-CG7437-RA_1	CGCCCAGTGCAATTGTTAAAACACCCATTCACTAAATTCAACAATCAACCGCTAGCTAAGCAACAGCCA	69	3387	1916	1404	FBgn0014362	mub
ID100003912601010412	CG33166-RA	17-CG33166-RA_2	CACCTGGCCAATGTGCTTCTCAACTATCACCAGATGCGTTATGGAGTCATCAAGCTGCTTCACATTCTG	69	1897	728	1102	FBgn0020248	stet
ID100004266001010413	CG11491-RA	15-CG11491-RA_1	ACCGGGCATCCAATAGGAGCTAAGTTGGAACGCCATCTTTTAGAGAACGAAGGAGAGCTGGTCAGTCAG	69	3285	2941	277	FBgn0000210	br
ID100003109201010414	CG3986-RA	3-CG3986-RA_1	AGTCCTATCCACTGCTGAAGACCATGAATCGTGCTCTTGGCAGGGAAGTGAGTGGAGGAAGTGGC	65	1472	1105	304	FBgn0022700	Cht4
ID100004261201010415	CG11387-RA	23-CG11387-RA_5	TAGCCGTTAAGGTAGCCTTAGGTTGAGGAGTTGTAATAGTTGTAGCTAAAAGTTTAGAGACGCTATGCG	69	8202	7017	1118	FBgn0004198	ct
ID100003723601010416	CG6193-RA	3-CG6193-RA_1	TGATGCACGGTCCAAGTCGCTATTTGAGCAGTGCATTCTGAGCGGCATGCATAAGTCCAACGACG	65	4092	3230	799	FBgn0026598	Apc2
ID100004220401010417	CG15772-RA	2-CG15772-RA_1	GATGCACCTCCAGAACTACACTCCCCTGATCCTTCTCATCGATTTCGTGGAGAAGACCCGAACCAAGCG	69	1337	524	746	FBgn0029799	CG15772
ID100003343801010418	CG14258-RA	18-CG14258-RA_3	GCTGGCCACCTCAGATGGTTATTTCGCTGATGTGCAAAGTGTAAAGGTAAATTTCCGCGAGATCAAGCA	69	777	504	206	FBgn0039482	CG14258
[truncated: 16,241 more rows]
