# Supplementary material for: Transcriptional Dynamics Elicited by a Short Pulse of Notch Activation Involves Feed-Forward Regulation by E(spl)/Hes Genes
Source: PLoS Genet. 2013 Jan 3;9(1):e1003162. doi: 10.1371/journal.pgen.1003162 (PMC3536677; doi:10.1371/journal.pgen.1003162)
Supplement: Table S2 — Genes within 10 kb of Su(H) peaks. Tabs indicate Time points. Column headings as follows: GeneFBgn, FlyBase gene identifier; GeneSymbol, Gene symbol; Chromosome, Chromosome; OligoID, Array oligo ID; TransIndex, Transcript number; TransCGNumber, Transcript CG number; TransFBtr, Flybase transcript identifier; TransSymbol, Transcript symbol; TransLeft, Coordinate of left transcript limit; TransRight, Coordinate of right transcript limit; TransStrand, Transcript orientation (1 = 5′ to 3′; −1 = 3′ to 5′); SuHLeft, Coordinate of Su(H) peak left limit; SuHRight, Coordinate of Su(H) peak right limit; MinDist, Minimum distance between transcript and Su(H) peak (0 indicates that the peak overlaps with the transcript). (XLSX) [file pgen.1003162.s006.xlsx]

## Sheet: ReadMe
GeneFBgn	FlyBase gene identifier
GeneSymbol	Gene symbol
Chromosome	Chromosome
OligoID	Array oligo ID
TransIndex	Transcript number
TransCGNumber	Transcript CG number
TransFBtr	Flybase transcript identifier
TransSymbol	Transcript symbol
TransLeft	Coordinate of left transcript limit
TransRight	Coordinate of right transcript limit
TransStrand	Transcript orientation (1 = 5' to 3' ; -1 = 3' to 5')
SuHLeft	Coordinate of Su(H) peak left limit
SuHRight	Coordinate of Su(H) peak right limit
MinDist	Minimum distance between transcript and Su(H) peak (0 indicates that the peak overlaps with the transcript)

## Sheet: 0 min
GeneFBgn	GeneSymbol	Chromosome	OligoID	TransIndex	TransCGNumber	TransFBtr	TransSymbol	TransLeft	TransRight	TransStrand	SuHLeft	SuHRight	MinDist
FBgn0031322	CG5001	chr2L	CG5001-RA	1	CG5001-RB	FBtr0307056	CG5001-RB	1185757	1196807	1	1185808	1185967	0
FBgn0031322	CG5001	chr2L	CG5001-RA	2	CG5001-RC	FBtr0307057	CG5001-RC	1186256	1196807	1	1185808	1185967	289
FBgn0031322	CG5001	chr2L	CG5001-RA	3	CG5001-RA	FBtr0077972	CG5001-RA	1186256	1196807	1	1185808	1185967	289
FBgn0031321	Tgt	chr2L	CG4947-RA	1	CG4947-RA	FBtr0077971	Tgt-RA	1184088	1185698	1	1185808	1185967	110
FBgn0031320	CG5126	chr2L	CG5126-RA	1	CG5126-RA	FBtr0077978	CG5126-RA	1182297	1184021	-1	1185808	1185967	1787
FBgn0031318	CG4887	chr2L	CG4887-RA	1	CG4887-RA	FBtr0077966	CG4887-RA	1173011	1177496	1	1185808	1185967	8312
FBgn0031319	CG4896	chr2L	CG4896-RB	1	CG4896-RD	FBtr0077968	CG4896-RD	1177706	1182454	1	1185808	1185967	3354
FBgn0031319	CG4896	chr2L	CG4896-RB	2	CG4896-RC	FBtr0077970	CG4896-RC	1177706	1182454	1	1185808	1185967	3354
NA	NA	chr2L	NA	NA	NA	NA	NA	NA	NA	NA	7288494	7288720	NA
FBgn0032481	CG16972	chr2L	CG16972-RA	1	CG16972-RA	FBtr0080488	CG16972-RA	13197092	13203269	-1	13203798	13203962	529
FBgn0032480	Edem2	chr2L	CG5682-RA	1	CG5682-RA	FBtr0080438	Edem2-RA	13192206	13197281	1	13203798	13203962	6517
FBgn0032482	Pect	chr2L	CG5547-RA	1	CG5547-RB	FBtr0080439	Pect-RB	13203768	13210848	1	13203798	13203962	0
FBgn0032482	Pect	chr2L	CG5547-RA	2	CG5547-RC	FBtr0080440	Pect-RC	13203768	13210848	1	13203798	13203962	0
FBgn0032482	Pect	chr2L	CG5547-RA	3	CG5547-RD	FBtr0080441	Pect-RD	13203768	13210848	1	13203798	13203962	0
FBgn0032482	Pect	chr2L	CG5547-RA	4	CG5547-RA	FBtr0080442	Pect-RA	13209266	13210848	1	13203798	13203962	5304
FBgn0013726	pnut	chr2R	CG8705-RA	1	CG8705-RB	FBtr0088792	pnut-RB	4124774	4127835	1	4124510	4124839	0
FBgn0013726	pnut	chr2R	CG8705-RA	2	CG8705-RA	FBtr0088793	pnut-RA	4125364	4127835	1	4124510	4124839	525
FBgn0013726	pnut	chr2R	CG8705-RA	1	CG8705-RB	FBtr0088792	pnut-RB	4124774	4127835	1	4129965	4130407	2130
FBgn0013726	pnut	chr2R	CG8705-RA	2	CG8705-RA	FBtr0088793	pnut-RA	4125364	4127835	1	4129965	4130407	2130
FBgn0033313	Cirl	chr2R	CG8639-RA	1	CG8639-RB	FBtr0290112	Cirl-RB	4503675	4512708	1	4495488	4495653	8022
FBgn0033313	Cirl	chr2R	CG8639-RA	2	CG8639-RG	FBtr0305081	Cirl-RG	4502296	4512708	1	4495488	4495653	6643
FBgn0033313	Cirl	chr2R	CG8639-RA	3	CG8639-RH	FBtr0305082	Cirl-RH	4502296	4512708	1	4495488	4495653	6643
FBgn0033309	CG8735	chr2R	CG8735-RA	1	CG8735-RA	FBtr0088730	CG8735-RA	4485033	4487436	-1	4495488	4495653	8052
FBgn0034139	CG4927	chr2R	CG4927-RA	1	CG4927-RC	FBtr0100547	CG4927-RC	12459604	12461659	1	12459935	12460200	0
FBgn0034138	RpS15	chr2R	CG8332-RA	1	CG8332-RA	FBtr0087123	RpS15-RA	12457618	12458756	-1	12459935	12460200	1179
FBgn0034138	RpS15	chr2R	CG8332-RA	2	CG8332-RB	FBtr0087124	RpS15-RB	12457618	12458710	-1	12459935	12460200	1225
FBgn0034140	CG8317	chr2R	CG8317-RA	1	CG8317-RA	FBtr0087122	CG8317-RA	12462084	12464087	-1	12459935	12460200	1884
FBgn0034140	CG8317	chr2R	CG8317-RA	2	CG8317-RB	FBtr0306005	CG8317-RB	12462084	12464087	-1	12459935	12460200	1884
FBgn0034140	CG8317	chr2R	CG8317-RA	3	CG8317-RC	FBtr0306006	CG8317-RC	12462084	12464087	-1	12459935	12460200	1884
FBgn0034138	RpS15	chr2R	CG8332-RB	1	CG8332-RB	FBtr0087124	RpS15-RB	12457618	12458710	-1	12459935	12460200	1225
FBgn0016131	Cdk4	chr2R	CG5072-RA	1	CG5072-RC	FBtr0087102	Cdk4-RC	12466981	12472953	1	12459935	12460200	6781
FBgn0016131	Cdk4	chr2R	CG5072-RA	2	CG5072-RA	FBtr0087103	Cdk4-RA	12467024	12472953	1	12459935	12460200	6824
FBgn0016131	Cdk4	chr2R	CG5072-RA	3	CG5072-RB	FBtr0087104	Cdk4-RB	12467629	12472953	1	12459935	12460200	7429
FBgn0023214	edl	chr2R	CG15085-RA	1	CG15085-RA	FBtr0086652	edl-RA	14555026	14561037	-1	14551036	14551239	3787
FBgn0034371	SP2637	chr2R	CG5473-RA	1	CG5473-RA	FBtr0086657	SP2637-RA	14528528	14545706	-1	14551036	14551239	5330
FBgn0034371	SP2637	chr2R	CG5473-RA	3	CG5473-RC	FBtr0301861	SP2637-RC	14528476	14545706	-1	14551036	14551239	5330
NA	NA	chr2R	NA	NA	NA	NA	NA	NA	NA	NA	15616162	15616261	NA
FBgn0034726	Mes4	chr2R	CG11301-RA	1	CG11301-RA	FBtr0071827	Mes4-RA	18299312	18300030	1	18290040	18290199	9113
FBgn0034726	Mes4	chr2R	CG11301-RA	2	CG11301-RB	FBtr0301243	Mes4-RB	18299312	18300087	1	18290040	18290199	9113
FBgn0034725	CG6044	chr2R	CG6044-RC	1	CG6044-RA	FBtr0071823	CG6044-RA	18291678	18295877	1	18290040	18290199	1479
FBgn0034725	CG6044	chr2R	CG6044-RC	2	CG6044-RE	FBtr0301188	CG6044-RE	18291680	18295877	1	18290040	18290199	1481
FBgn0034724	CG3624	chr2R	CG3624-RA	1	CG3624-RA	FBtr0071845	CG3624-RA	18281567	18289561	-1	18290040	18290199	479
FBgn0034725	CG6044	chr2R	CG6044-RB	1	CG6044-RA	FBtr0071823	CG6044-RA	18291678	18295877	1	18290040	18290199	1479
FBgn0034725	CG6044	chr2R	CG6044-RB	2	CG6044-RD	FBtr0113108	CG6044-RD	18294509	18295877	1	18290040	18290199	4310
FBgn0034725	CG6044	chr2R	CG6044-RB	3	CG6044-RF	FBtr0301242	CG6044-RF	18294296	18295880	1	18290040	18290199	4097
FBgn0034725	CG6044	chr2R	CG6044-RB	4	CG6044-RE	FBtr0301188	CG6044-RE	18291680	18295877	1	18290040	18290199	1481
FBgn0022984	qkr58E-3	chr2R	CG3584-RA	1	CG3584-RC	FBtr0307214	qkr58E-3-RC	18296797	18299049	-1	18290040	18290199	6598
FBgn0022984	qkr58E-3	chr2R	CG3584-RA	2	CG3584-RB	FBtr0290254	qkr58E-3-RB	18297009	18299049	-1	18290040	18290199	6810
FBgn0034723	CG13506	chr2R	CG13506-RA	1	CG13506-RA	FBtr0071822	CG13506-RA	18270641	18281527	1	18290040	18290199	8513
FBgn0034814	CG9890	chr2R	CG9890-RA	1	CG9890-RA	FBtr0071984	CG9890-RA	18950270	18951787	-1	18940409	18940575	9695
FBgn0010622	l(2)06496	chr2R	CG9893-RA	1	CG9893-RA	FBtr0071985	l(2)06496-RA	18948943	18950125	-1	18940409	18940575	8368
FBgn0003900	twi	chr2R	CG2956-RA	1	CG2956-RA	FBtr0071953	twi-RA	18933631	18935849	1	18940409	18940575	4560
FBgn0003900	twi	chr2R	CG2956-RA	2	CG2956-RB	FBtr0100130	twi-RB	18933849	18935849	1	18940409	18940575	4560
FBgn0024277	trio	chr3L	CG18214-RF	1	CG18214-RA	FBtr0072644	trio-RA	995982	1034875	-1	1031364	1031684	0
FBgn0024277	trio	chr3L	CG18214-RF	2	CG18214-RC	FBtr0072645	trio-RC	995982	1034875	-1	1031364	1031684	0
FBgn0024277	trio	chr3L	CG18214-RF	3	CG18214-RD	FBtr0072646	trio-RD	995982	1022889	-1	1031364	1031684	8475
FBgn0024277	trio	chr3L	CG18214-RB	1	CG18214-RA	FBtr0072644	trio-RA	995982	1034875	-1	1031364	1031684	0
FBgn0024277	trio	chr3L	CG18214-RB	2	CG18214-RC	FBtr0072645	trio-RC	995982	1034875	-1	1031364	1031684	0
FBgn0024277	trio	chr3L	CG18214-RB	3	CG18214-RD	FBtr0072646	trio-RD	995982	1022889	-1	1031364	1031684	8475
FBgn0035181	CG9205	chr3L	CG9205-RA	1	CG9205-RA	FBtr0072621	CG9205-RA	1034697	1036298	1	1031364	1031684	3013
FBgn0035181	CG9205	chr3L	CG9205-RA	2	CG9205-RB	FBtr0072622	CG9205-RB	1035190	1036298	1	1031364	1031684	3506
FBgn0259173	corn	chr3L	CG32390-RA	1	CG42278-RC	FBtr0299641	corn-RC	7136086	7150173	-1	7147647	7147853	0
FBgn0259173	corn	chr3L	CG32386-RA	1	CG42278-RB	FBtr0299640	corn-RB	7137624	7150173	-1	7147647	7147853	0
FBgn0259173	corn	chr3L	CG32386-RA	2	CG42278-RC	FBtr0299641	corn-RC	7136086	7150173	-1	7147647	7147853	0
FBgn0040837	CG8620	chr3L	CG8620-RA	1	CG8620-RA	FBtr0076918	CG8620-RA	7151199	7151974	1	7147647	7147853	3346
FBgn0040837	CG8620	chr3L	CG8620-RA	2	CG8620-RB	FBtr0273402	CG8620-RB	7151200	7151974	1	7147647	7147853	3347
FBgn0015618	Cdk8	chr3L	CG10572-RA	1	CG10572-RA	FBtr0076369	Cdk8-RA	9830185	9831750	-1	9841153	9841375	9403
FBgn0036052	CG10809	chr3L	CG10809-RA	1	CG10809-RA	FBtr0076366	CG10809-RA	9850688	9852989	-1	9841153	9841375	9313
FBgn0036052	CG10809	chr3L	CG10809-RA	2	CG10809-RB	FBtr0300688	CG10809-RB	9850688	9852989	-1	9841153	9841375	9313
FBgn0004390	Gap1	chr3L	CG6721-RB	1	CG6721-RA	FBtr0076367	Gap1-RA	9832786	9848379	-1	9841153	9841375	0
FBgn0004390	Gap1	chr3L	CG6721-RB	2	CG6721-RB	FBtr0076368	Gap1-RB	9832195	9848379	-1	9841153	9841375	0
FBgn0026376	Rgl	chr3L	CG8865-RA	1	CG8865-RA	FBtr0075793	Rgl-RA	13899995	13913044	-1	13913138	13913348	94
FBgn0026376	Rgl	chr3L	CG8865-RA	2	CG8865-RB	FBtr0075794	Rgl-RB	13899991	13918348	-1	13913138	13913348	0
FBgn0026376	Rgl	chr3L	CG8865-RA	3	CG8865-RD	FBtr0075795	Rgl-RD	13899991	13918348	-1	13913138	13913348	0
FBgn0026376	Rgl	chr3L	CG8865-RA	4	CG8865-RC	FBtr0075796	Rgl-RC	13899995	13915397	-1	13913138	13913348	0
FBgn0001108	Gl	chr3L	CG9206-RA	1	CG9206-RA	FBtr0075756	Gl-RA	13922489	13927756	1	13913138	13913348	9141
FBgn0036386	CG8833	chr3L	CG8833-RA	1	CG8833-RA	FBtr0075792	CG8833-RA	13918985	13922097	-1	13913138	13913348	5637
FBgn0003997	W	chr3L	CG5123-RA	1	CG5123-RA	FBtr0075133	W-RA	18160842	18178737	-1	18163930	18164249	0
FBgn0016797	fz2	chr3L	CG9739-RB	4	CG9739-RD	FBtr0299586	fz2-RD	19135998	19228191	-1	19220690	19220905	0
FBgn0038576	Arp5	chr3R	CG7940-RA	1	CG7940-RA	FBtr0083557	Arp5-RA	14011241	14013597	1	14004938	14005040	6201
FBgn0038574	cdm	chr3R	CG7212-RA	1	CG7212-RA	FBtr0083619	cdm-RA	14005435	14009201	-1	14004938	14005040	395
FBgn0038578	MED17	chr3R	CG7957-RA	1	CG7957-RA	FBtr0083558	MED17-RA	14014787	14016987	1	14004938	14005040	9747
FBgn0038577	CG12321	chr3R	CG12321-RA	1	CG12321-RA	FBtr0083616	CG12321-RA	14013527	14014384	-1	14004938	14005040	8487
FBgn0042693	PP2A-B'	chr3R	CG7913-RA	1	CG7913-RE	FBtr0083553	PP2A-B'-RE	13993451	14002963	1	14004938	14005040	1975
FBgn0042693	PP2A-B'	chr3R	CG7913-RA	2	CG7913-RC	FBtr0083554	PP2A-B'-RC	13997196	14002963	1	14004938	14005040	1975
FBgn0042693	PP2A-B'	chr3R	CG7913-RA	3	CG7913-RA	FBtr0083555	PP2A-B'-RA	13998566	14002963	1	14004938	14005040	1975
FBgn0042693	PP2A-B'	chr3R	CG7913-RA	4	CG7913-RB	FBtr0083556	PP2A-B'-RB	13998566	14004097	1	14004938	14005040	841
FBgn0042693	PP2A-B'	chr3R	CG7913-RA	5	CG7913-RD	FBtr0083552	PP2A-B'-RD	13993451	14002963	1	14004938	14005040	1975
FBgn0042693	PP2A-B'	chr3R	CG7913-RA	6	CG7913-RK	FBtr0290319	PP2A-B'-RK	13993451	14005771	1	14004938	14005040	0
FBgn0042693	PP2A-B'	chr3R	CG7913-RA	7	CG7913-RJ	FBtr0290320	PP2A-B'-RJ	13993451	14004097	1	14004938	14005040	841
FBgn0042693	PP2A-B'	chr3R	CG7913-RA	8	CG7913-RI	FBtr0290321	PP2A-B'-RI	13993451	14002963	1	14004938	14005040	1975
FBgn0042693	PP2A-B'	chr3R	CG7913-RA	9	CG7913-RL	FBtr0305032	PP2A-B'-RL	13993859	14002963	1	14004938	14005040	1975
FBgn0042693	PP2A-B'	chr3R	CG7913-RA	10	CG7913-RM	FBtr0305033	PP2A-B'-RM	13993859	14002963	1	14004938	14005040	1975
FBgn0042693	PP2A-B'	chr3R	CG7913-RA	11	CG7913-RN	FBtr0305034	PP2A-B'-RN	13994500	14002963	1	14004938	14005040	1975
FBgn0042693	PP2A-B'	chr3R	CG7913-RA	12	CG7913-RO	FBtr0306646	PP2A-B'-RO	13994163	14005496	1	14004938	14005040	0
FBgn0004876	cdi	chr3R	CG6027-RA	1	CG6027-RA	FBtr0083716	cdi-RA	14871416	14920076	-1	14925916	14926023	5840
FBgn0004876	cdi	chr3R	CG6027-RA	2	CG6027-RB	FBtr0305321	cdi-RB	14870604	14920076	-1	14925916	14926023	5840
FBgn0038679	CG6040	chr3R	CG6040-RA	1	CG6040-RA	FBtr0083729	CG6040-RA	14922958	14957651	1	14925916	14926023	0
FBgn0016120	ATPsyn-d	chr3R	CG6030-RA	1	CG6030-RB	FBtr0083727	ATPsyn-d-RB	14920709	14921790	1	14925916	14926023	4126
FBgn0016120	ATPsyn-d	chr3R	CG6030-RA	2	CG6030-RA	FBtr0083728	ATPsyn-d-RA	14920714	14921777	1	14925916	14926023	4139
FBgn0038678	mRpL55	chr3R	CG14283-RA	1	CG14283-RA	FBtr0083754	mRpL55-RA	14920118	14920624	-1	14925916	14926023	5292
FBgn0002735	HLHmgamma	chr3R	CG8333-RA	1	CG8333-RA	FBtr0084955	HLHmgamma-RA	21825580	21826421	1	21821856	21822120	3460
FBgn0015269	Nf1	chr3R	CG8318-RC	1	CG8318-RB	FBtr0084952	Nf1-RB	21808735	21819713	1	21821856	21822120	2143
FBgn0015269	Nf1	chr3R	CG8318-RC	2	CG8318-RC	FBtr0084953	Nf1-RC	21808735	21820875	1	21821856	21822120	981
FBgn0015269	Nf1	chr3R	CG8318-RC	3	CG8318-RD	FBtr0100113	Nf1-RD	21808735	21821459	1	21821856	21822120	397
FBgn0002733	HLHmbeta	chr3R	CG14548-RA	1	CG14548-RA	FBtr0084982	HLHmbeta-RA	21830648	21831745	-1	21821856	21822120	8528
FBgn0002734	HLHmdelta	chr3R	CG8328-RA	1	CG8328-RA	FBtr0084954	HLHmdelta-RA	21823343	21824355	1	21821856	21822120	1223
FBgn0002735	HLHmgamma	chr3R	CG8333-RA	1	CG8333-RA	FBtr0084955	HLHmgamma-RA	21825580	21826421	1	21830286	21830840	3865
FBgn0015269	Nf1	chr3R	CG8318-RC	2	CG8318-RC	FBtr0084953	Nf1-RC	21808735	21820875	1	21830286	21830840	9411
FBgn0015269	Nf1	chr3R	CG8318-RC	3	CG8318-RD	FBtr0100113	Nf1-RD	21808735	21821459	1	21830286	21830840	8827
FBgn0002733	HLHmbeta	chr3R	CG14548-RA	1	CG14548-RA	FBtr0084982	HLHmbeta-RA	21830648	21831745	-1	21830286	21830840	0
FBgn0002732	malpha	chr3R	CG8337-RA	1	CG8337-RA	FBtr0084956	malpha-RA	21836615	21837290	1	21830286	21830840	5775
FBgn0002734	HLHmdelta	chr3R	CG8328-RA	1	CG8328-RA	FBtr0084954	HLHmdelta-RA	21823343	21824355	1	21830286	21830840	5931
FBgn0002735	HLHmgamma	chr3R	CG8333-RA	1	CG8333-RA	FBtr0084955	HLHmgamma-RA	21825580	21826421	1	21831706	21832417	5285
FBgn0002592	m2	chr3R	CG6104-RA	1	CG6104-RA	FBtr0084981	m2-RA	21842236	21843192	-1	21831706	21832417	9819
FBgn0002733	HLHmbeta	chr3R	CG14548-RA	1	CG14548-RA	FBtr0084982	HLHmbeta-RA	21830648	21831745	-1	21831706	21832417	0
FBgn0002732	malpha	chr3R	CG8337-RA	1	CG8337-RA	FBtr0084956	malpha-RA	21836615	21837290	1	21831706	21832417	4198
FBgn0002734	HLHmdelta	chr3R	CG8328-RA	1	CG8328-RA	FBtr0084954	HLHmdelta-RA	21823343	21824355	1	21831706	21832417	7351
FBgn0002735	HLHmgamma	chr3R	CG8333-RA	1	CG8333-RA	FBtr0084955	HLHmgamma-RA	21825580	21826421	1	21834186	21834565	7765
FBgn0002592	m2	chr3R	CG6104-RA	1	CG6104-RA	FBtr0084981	m2-RA	21842236	21843192	-1	21834186	21834565	7671
FBgn0002733	HLHmbeta	chr3R	CG14548-RA	1	CG14548-RA	FBtr0084982	HLHmbeta-RA	21830648	21831745	-1	21834186	21834565	2441
FBgn0002732	malpha	chr3R	CG8337-RA	1	CG8337-RA	FBtr0084956	malpha-RA	21836615	21837290	1	21834186	21834565	2050
FBgn0002734	HLHmdelta	chr3R	CG8328-RA	1	CG8328-RA	FBtr0084954	HLHmdelta-RA	21823343	21824355	1	21834186	21834565	9831
FBgn0002592	m2	chr3R	CG6104-RA	1	CG6104-RA	FBtr0084981	m2-RA	21842236	21843192	-1	21844361	21844520	1169
FBgn0002609	HLHm3	chr3R	CG8346-RA	1	CG8346-RA	FBtr0084958	HLHm3-RA	21847437	21848849	1	21844361	21844520	2917
FBgn0002732	malpha	chr3R	CG8337-RA	1	CG8337-RA	FBtr0084956	malpha-RA	21836615	21837290	1	21844361	21844520	7071
FBgn0002592	m2	chr3R	CG6104-RA	1	CG6104-RA	FBtr0084981	m2-RA	21842236	21843192	-1	21846221	21846875	3029
FBgn0002609	HLHm3	chr3R	CG8346-RA	1	CG8346-RA	FBtr0084958	HLHm3-RA	21847437	21848849	1	21846221	21846875	562
FBgn0002732	malpha	chr3R	CG8337-RA	1	CG8337-RA	FBtr0084956	malpha-RA	21836615	21837290	1	21846221	21846875	8931
FBgn0001139	gro	chr3R	CG8384-RE	1	CG8384-RH	FBtr0305047	gro-RH	21867432	21875633	1	21858171	21858490	8942
FBgn0002632	m6	chr3R	CG8354-RA	1	CG8354-RA	FBtr0084959	m6-RA	21858633	21859769	1	21858171	21858490	143
FBgn0002609	HLHm3	chr3R	CG8346-RA	1	CG8346-RA	FBtr0084958	HLHm3-RA	21847437	21848849	1	21858171	21858490	9322
FBgn0002633	HLHm7	chr3R	CG8361-RA	1	CG8361-RA	FBtr0084960	HLHm7-RA	21862760	21863741	1	21858171	21858490	4270
FBgn0001139	gro	chr3R	CG8384-RE	1	CG8384-RH	FBtr0305047	gro-RH	21867432	21875633	1	21861910	21862288	5144
FBgn0002632	m6	chr3R	CG8354-RA	1	CG8354-RA	FBtr0084959	m6-RA	21858633	21859769	1	21861910	21862288	2141
FBgn0002633	HLHm7	chr3R	CG8361-RA	1	CG8361-RA	FBtr0084960	HLHm7-RA	21862760	21863741	1	21861910	21862288	472
FBgn0039419	CG12290	chr3R	CG12290-RA	1	CG12290-RA	FBtr0084990	CG12290-RA	22055974	22059051	1	22055837	22055926	48
FBgn0027930	MP1	chr3R	CG1102-RA	1	CG1102-RA	FBtr0078903	MP1-RA	133630	135559	1	133435	133539	91
FBgn0027930	MP1	chr3R	CG1102-RA	2	CG1102-RC	FBtr0300936	MP1-RC	133630	135559	1	133435	133539	91
FBgn0037231	vps24	chr3R	CG9779-RA	1	CG9779-RA	FBtr0078958	vps24-RA	135364	136667	-1	133435	133539	1825
FBgn0037232	CG9791	chr3R	CG9791-RA	1	CG9791-RC	FBtr0273009	CG9791-RC	137258	140094	1	133435	133539	3719
FBgn0053324	gpp	chr3R	CG10272-RB	1	CG42803-RB	FBtr0303787	gpp-RB	2232579	2271718	1	2233609	2233842	0
FBgn0053324	gpp	chr3R	CG10272-RB	2	CG42803-RC	FBtr0303788	gpp-RC	2232579	2271718	1	2233609	2233842	0
FBgn0053324	gpp	chr3R	CG10272-RB	3	CG42803-RE	FBtr0303790	gpp-RE	2232579	2273729	1	2233609	2233842	0
FBgn0037443	CG1021	chr3R	CG1021-RA	1	CG1021-RF	FBtr0290326	CG1021-RF	2214884	2231613	-1	2233609	2233842	1996
FBgn0037443	CG1021	chr3R	CG1021-RA	2	CG1021-RG	FBtr0290327	CG1021-RG	2214884	2231613	-1	2233609	2233842	1996
FBgn0037443	CG1021	chr3R	CG1021-RA	3	CG1021-RD	FBtr0289939	CG1021-RD	2214884	2231613	-1	2233609	2233842	1996
FBgn0037443	CG1021	chr3R	CG1021-RA	4	CG1021-RE	FBtr0289940	CG1021-RE	2214884	2231613	-1	2233609	2233842	1996
FBgn0037443	CG1021	chr3R	CG1021-RA	5	CG1021-RH	FBtr0300261	CG1021-RH	2214884	2231613	-1	2233609	2233842	1996
FBgn0053324	gpp	chr3R	CG33324-RA	1	CG42803-RD	FBtr0303789	gpp-RD	2232579	2273729	1	2233609	2233842	0
FBgn0053324	gpp	chr3R	CG33324-RA	2	CG42803-RE	FBtr0303790	gpp-RE	2232579	2273729	1	2233609	2233842	0
FBgn0086372	lap	chr3R	CG2520-RA	1	CG2520-RA	FBtr0081572	lap-RA	3012719	3026631	1	3013843	3014013	0
FBgn0037482	CG10055	chr3R	CG10055-RA	1	CG10055-RA	FBtr0081605	CG10055-RA	3009823	3012375	-1	3013843	3014013	1468
NA	NA	chrU	NA	NA	NA	NA	NA	NA	NA	NA	3545357	3545461	NA
NA	NA	chrU	NA	NA	NA	NA	NA	NA	NA	NA	3558562	3559267	NA
NA	NA	chrU	NA	NA	NA	NA	NA	NA	NA	NA	3651891	3652325	NA
NA	NA	chrU	NA	NA	NA	NA	NA	NA	NA	NA	5913491	5913715	NA
NA	NA	chrU	NA	NA	NA	NA	NA	NA	NA	NA	8839615	8839984	NA
NA	NA	chrU	NA	NA	NA	NA	NA	NA	NA	NA	9539160	9539249	NA
NA	NA	chrU	NA	NA	NA	NA	NA	NA	NA	NA	9599429	9599593	NA
NA	NA	chrU	NA	NA	NA	NA	NA	NA	NA	NA	9692609	9692763	NA
NA	NA	chrU	NA	NA	NA	NA	NA	NA	NA	NA	9692874	9693028	NA
NA	NA	chrU	NA	NA	NA	NA	NA	NA	NA	NA	9728796	9728885	NA
NA	NA	chrU	NA	NA	NA	NA	NA	NA	NA	NA	9805075	9805186	NA
NA	NA	chrU	NA	NA	NA	NA	NA	NA	NA	NA	9823949	9824595	NA
NA	NA	chrU	NA	NA	NA	NA	NA	NA	NA	NA	9836985	9837095	NA
FBgn0040384	CG32795	chrX	CG32795-RC	1	CG32795-RA	FBtr0070491	CG32795-RA	2676939	2683975	-1	2684783	2685441	808
FBgn0040384	CG32795	chrX	CG32795-RC	2	CG32795-RB	FBtr0070492	CG32795-RB	2676939	2683496	-1	2684783	2685441	1287
FBgn0040384	CG32795	chrX	CG32795-RC	3	CG32795-RC	FBtr0070493	CG32795-RC	2676939	2683975	-1	2684783	2685441	808
FBgn0040384	CG32795	chrX	CG32795-RC	1	CG32795-RA	FBtr0070491	CG32795-RA	2676939	2683975	-1	2685818	2687137	1843
FBgn0040384	CG32795	chrX	CG32795-RC	2	CG32795-RB	FBtr0070492	CG32795-RB	2676939	2683496	-1	2685818	2687137	2322
FBgn0040384	CG32795	chrX	CG32795-RC	3	CG32795-RC	FBtr0070493	CG32795-RC	2676939	2683975	-1	2685818	2687137	1843
FBgn0040384	CG32795	chrX	CG32795-RC	1	CG32795-RA	FBtr0070491	CG32795-RA	2676939	2683975	-1	2690438	2690547	6463
FBgn0040384	CG32795	chrX	CG32795-RC	2	CG32795-RB	FBtr0070492	CG32795-RB	2676939	2683496	-1	2690438	2690547	6942
FBgn0040384	CG32795	chrX	CG32795-RC	3	CG32795-RC	FBtr0070493	CG32795-RC	2676939	2683975	-1	2690438	2690547	6463
FBgn0028369	kirre	chrX	CG3653-RB	1	CG3653-RB	FBtr0070559	kirre-RB	2862308	3026836	1	2954834	2955048	0
FBgn0028746	CG18508	chrX	CG18508-RA	1	CG18508-RA	FBtr0070543	CG18508-RA	3066487	3067172	-1	3056311	3056510	9977
FBgn0004647	N	chrX	CG3936-RA	1	CG3936-RA	FBtr0070507	N-RA	3028905	3066295	1	3056311	3056510	0
FBgn0004647	N	chrX	CG3936-RA	2	CG3936-RB	FBtr0304659	N-RB	3028905	3065715	1	3056311	3056510	0
FBgn0029881	pigs	chrX	CG3973-RA	1	CG3973-RA	FBtr0070948	pigs-RA	6494098	6546131	1	6495508	6496003	0
FBgn0029878	Pat1	chrX	CG10695-RA	1	CG10695-RA	FBtr0070945	Pat1-RA	6484811	6490667	1	6495508	6496003	4841
FBgn0085388	IP3K2	chrX	CG12724-RA	1	CG34359-RC	FBtr0112573	IP3K2-RC	13212685	13223350	1	13205067	13205166	7519
FBgn0085388	IP3K2	chrX	CG1630-RB	1	CG34359-RC	FBtr0112573	IP3K2-RC	13212685	13223350	1	13205067	13205166	7519
FBgn0030469	CG15745	chrX	CG15745-RA	1	CG15745-RB	FBtr0073758	CG15745-RB	13198915	13201427	1	13205067	13205166	3640
FBgn0030469	CG15745	chrX	CG15745-RA	2	CG15745-RA	FBtr0073759	CG15745-RA	13199552	13201427	1	13205067	13205166	3640
FBgn0259165	CG42684	chrX	CG32560-RA	1	CG42684-RA	FBtr0302833	CG42684-RA	17632446	17645718	1	17629605	17629974	2472
FBgn0259165	CG42684	chrX	CG32560-RA	2	CG42684-RE	FBtr0302837	CG42684-RE	17604178	17645718	1	17629605	17629974	0
FBgn0030866	CG42684	chrX	CG15816-RA	1	CG42684-RA	FBtr0302833	CG42684-RA	17632446	17645718	1	17629605	17629974	2472
NA	NA	chrXHet	NA	NA	NA	NA	NA	NA	NA	NA	190316	191122	NA
NA	NA	chrXHet	NA	NA	NA	NA	NA	NA	NA	NA	194381	194751	NA

## Sheet: 10 min
GeneFBgn	GeneSymbol	Chromosome	OligoID	TransIndex	TransCGNumber	TransFBtr	TransSymbol	TransLeft	TransRight	TransStrand	SuHLeft	SuHRight	MinDist
FBgn0031322	CG5001	chr2L	CG5001-RA	1	CG5001-RB	FBtr0307056	CG5001-RB	1185757	1196807	1	1185808	1185918	0
FBgn0031322	CG5001	chr2L	CG5001-RA	2	CG5001-RC	FBtr0307057	CG5001-RC	1186256	1196807	1	1185808	1185918	338
FBgn0031322	CG5001	chr2L	CG5001-RA	3	CG5001-RA	FBtr0077972	CG5001-RA	1186256	1196807	1	1185808	1185918	338
FBgn0031321	Tgt	chr2L	CG4947-RA	1	CG4947-RA	FBtr0077971	Tgt-RA	1184088	1185698	1	1185808	1185918	110
FBgn0031320	CG5126	chr2L	CG5126-RA	1	CG5126-RA	FBtr0077978	CG5126-RA	1182297	1184021	-1	1185808	1185918	1787
FBgn0031318	CG4887	chr2L	CG4887-RA	1	CG4887-RA	FBtr0077966	CG4887-RA	1173011	1177496	1	1185808	1185918	8312
FBgn0031319	CG4896	chr2L	CG4896-RB	1	CG4896-RD	FBtr0077968	CG4896-RD	1177706	1182454	1	1185808	1185918	3354
FBgn0031319	CG4896	chr2L	CG4896-RB	2	CG4896-RC	FBtr0077970	CG4896-RC	1177706	1182454	1	1185808	1185918	3354
NA	NA	chr2L	NA	NA	NA	NA	NA	NA	NA	NA	7288559	7288661	NA
FBgn0032481	CG16972	chr2L	CG16972-RA	1	CG16972-RA	FBtr0080488	CG16972-RA	13197092	13203269	-1	13203798	13203902	529
FBgn0032480	Edem2	chr2L	CG5682-RA	1	CG5682-RA	FBtr0080438	Edem2-RA	13192206	13197281	1	13203798	13203902	6517
FBgn0032482	Pect	chr2L	CG5547-RA	1	CG5547-RB	FBtr0080439	Pect-RB	13203768	13210848	1	13203798	13203902	0
FBgn0032482	Pect	chr2L	CG5547-RA	2	CG5547-RC	FBtr0080440	Pect-RC	13203768	13210848	1	13203798	13203902	0
FBgn0032482	Pect	chr2L	CG5547-RA	3	CG5547-RD	FBtr0080441	Pect-RD	13203768	13210848	1	13203798	13203902	0
FBgn0032482	Pect	chr2L	CG5547-RA	4	CG5547-RA	FBtr0080442	Pect-RA	13209266	13210848	1	13203798	13203902	5364
FBgn0013726	pnut	chr2R	CG8705-RA	1	CG8705-RB	FBtr0088792	pnut-RB	4124774	4127835	1	4124460	4124896	0
FBgn0013726	pnut	chr2R	CG8705-RA	2	CG8705-RA	FBtr0088793	pnut-RA	4125364	4127835	1	4124460	4124896	468
FBgn0013726	pnut	chr2R	CG8705-RA	1	CG8705-RB	FBtr0088792	pnut-RB	4124774	4127835	1	4130075	4130407	2240
FBgn0013726	pnut	chr2R	CG8705-RA	2	CG8705-RA	FBtr0088793	pnut-RA	4125364	4127835	1	4130075	4130407	2240
FBgn0034139	CG4927	chr2R	CG4927-RA	1	CG4927-RC	FBtr0100547	CG4927-RC	12459604	12461659	1	12459935	12460255	0
FBgn0034138	RpS15	chr2R	CG8332-RA	1	CG8332-RA	FBtr0087123	RpS15-RA	12457618	12458756	-1	12459935	12460255	1179
FBgn0034138	RpS15	chr2R	CG8332-RA	2	CG8332-RB	FBtr0087124	RpS15-RB	12457618	12458710	-1	12459935	12460255	1225
FBgn0034140	CG8317	chr2R	CG8317-RA	1	CG8317-RA	FBtr0087122	CG8317-RA	12462084	12464087	-1	12459935	12460255	1829
FBgn0034140	CG8317	chr2R	CG8317-RA	2	CG8317-RB	FBtr0306005	CG8317-RB	12462084	12464087	-1	12459935	12460255	1829
FBgn0034140	CG8317	chr2R	CG8317-RA	3	CG8317-RC	FBtr0306006	CG8317-RC	12462084	12464087	-1	12459935	12460255	1829
FBgn0034138	RpS15	chr2R	CG8332-RB	1	CG8332-RB	FBtr0087124	RpS15-RB	12457618	12458710	-1	12459935	12460255	1225
FBgn0016131	Cdk4	chr2R	CG5072-RA	1	CG5072-RC	FBtr0087102	Cdk4-RC	12466981	12472953	1	12459935	12460255	6726
FBgn0016131	Cdk4	chr2R	CG5072-RA	2	CG5072-RA	FBtr0087103	Cdk4-RA	12467024	12472953	1	12459935	12460255	6769
FBgn0016131	Cdk4	chr2R	CG5072-RA	3	CG5072-RB	FBtr0087104	Cdk4-RB	12467629	12472953	1	12459935	12460255	7374
FBgn0023214	edl	chr2R	CG15085-RA	1	CG15085-RA	FBtr0086652	edl-RA	14555026	14561037	-1	14551036	14551285	3741
FBgn0034371	SP2637	chr2R	CG5473-RA	1	CG5473-RA	FBtr0086657	SP2637-RA	14528528	14545706	-1	14551036	14551285	5330
FBgn0034371	SP2637	chr2R	CG5473-RA	3	CG5473-RC	FBtr0301861	SP2637-RC	14528476	14545706	-1	14551036	14551285	5330
NA	NA	chr2R	NA	NA	NA	NA	NA	NA	NA	NA	15616162	15616261	NA
FBgn0034726	Mes4	chr2R	CG11301-RA	1	CG11301-RA	FBtr0071827	Mes4-RA	18299312	18300030	1	18289980	18290199	9113
FBgn0034726	Mes4	chr2R	CG11301-RA	2	CG11301-RB	FBtr0301243	Mes4-RB	18299312	18300087	1	18289980	18290199	9113
FBgn0034725	CG6044	chr2R	CG6044-RC	1	CG6044-RA	FBtr0071823	CG6044-RA	18291678	18295877	1	18289980	18290199	1479
FBgn0034725	CG6044	chr2R	CG6044-RC	2	CG6044-RE	FBtr0301188	CG6044-RE	18291680	18295877	1	18289980	18290199	1481
FBgn0034724	CG3624	chr2R	CG3624-RA	1	CG3624-RA	FBtr0071845	CG3624-RA	18281567	18289561	-1	18289980	18290199	419
FBgn0034725	CG6044	chr2R	CG6044-RB	1	CG6044-RA	FBtr0071823	CG6044-RA	18291678	18295877	1	18289980	18290199	1479
FBgn0034725	CG6044	chr2R	CG6044-RB	2	CG6044-RD	FBtr0113108	CG6044-RD	18294509	18295877	1	18289980	18290199	4310
FBgn0034725	CG6044	chr2R	CG6044-RB	3	CG6044-RF	FBtr0301242	CG6044-RF	18294296	18295880	1	18289980	18290199	4097
FBgn0034725	CG6044	chr2R	CG6044-RB	4	CG6044-RE	FBtr0301188	CG6044-RE	18291680	18295877	1	18289980	18290199	1481
FBgn0022984	qkr58E-3	chr2R	CG3584-RA	1	CG3584-RC	FBtr0307214	qkr58E-3-RC	18296797	18299049	-1	18289980	18290199	6598
FBgn0022984	qkr58E-3	chr2R	CG3584-RA	2	CG3584-RB	FBtr0290254	qkr58E-3-RB	18297009	18299049	-1	18289980	18290199	6810
FBgn0034723	CG13506	chr2R	CG13506-RA	1	CG13506-RA	FBtr0071822	CG13506-RA	18270641	18281527	1	18289980	18290199	8453
FBgn0034814	CG9890	chr2R	CG9890-RA	1	CG9890-RA	FBtr0071984	CG9890-RA	18950270	18951787	-1	18940529	18940618	9652
FBgn0010622	l(2)06496	chr2R	CG9893-RA	1	CG9893-RA	FBtr0071985	l(2)06496-RA	18948943	18950125	-1	18940529	18940618	8325
FBgn0003900	twi	chr2R	CG2956-RA	1	CG2956-RA	FBtr0071953	twi-RA	18933631	18935849	1	18940529	18940618	4680
FBgn0003900	twi	chr2R	CG2956-RA	2	CG2956-RB	FBtr0100130	twi-RB	18933849	18935849	1	18940529	18940618	4680
FBgn0024277	trio	chr3L	CG18214-RF	1	CG18214-RA	FBtr0072644	trio-RA	995982	1034875	-1	1031364	1031684	0
FBgn0024277	trio	chr3L	CG18214-RF	2	CG18214-RC	FBtr0072645	trio-RC	995982	1034875	-1	1031364	1031684	0
FBgn0024277	trio	chr3L	CG18214-RF	3	CG18214-RD	FBtr0072646	trio-RD	995982	1022889	-1	1031364	1031684	8475
FBgn0024277	trio	chr3L	CG18214-RB	1	CG18214-RA	FBtr0072644	trio-RA	995982	1034875	-1	1031364	1031684	0
FBgn0024277	trio	chr3L	CG18214-RB	2	CG18214-RC	FBtr0072645	trio-RC	995982	1034875	-1	1031364	1031684	0
FBgn0024277	trio	chr3L	CG18214-RB	3	CG18214-RD	FBtr0072646	trio-RD	995982	1022889	-1	1031364	1031684	8475
FBgn0035181	CG9205	chr3L	CG9205-RA	1	CG9205-RA	FBtr0072621	CG9205-RA	1034697	1036298	1	1031364	1031684	3013
FBgn0035181	CG9205	chr3L	CG9205-RA	2	CG9205-RB	FBtr0072622	CG9205-RB	1035190	1036298	1	1031364	1031684	3506
FBgn0259173	corn	chr3L	CG32390-RA	1	CG42278-RC	FBtr0299641	corn-RC	7136086	7150173	-1	7147647	7147853	0
FBgn0259173	corn	chr3L	CG32386-RA	1	CG42278-RB	FBtr0299640	corn-RB	7137624	7150173	-1	7147647	7147853	0
FBgn0259173	corn	chr3L	CG32386-RA	2	CG42278-RC	FBtr0299641	corn-RC	7136086	7150173	-1	7147647	7147853	0
FBgn0040837	CG8620	chr3L	CG8620-RA	1	CG8620-RA	FBtr0076918	CG8620-RA	7151199	7151974	1	7147647	7147853	3346
FBgn0040837	CG8620	chr3L	CG8620-RA	2	CG8620-RB	FBtr0273402	CG8620-RB	7151200	7151974	1	7147647	7147853	3347
FBgn0015618	Cdk8	chr3L	CG10572-RA	1	CG10572-RA	FBtr0076369	Cdk8-RA	9830185	9831750	-1	9841153	9841428	9403
FBgn0036052	CG10809	chr3L	CG10809-RA	1	CG10809-RA	FBtr0076366	CG10809-RA	9850688	9852989	-1	9841153	9841428	9260
FBgn0036052	CG10809	chr3L	CG10809-RA	2	CG10809-RB	FBtr0300688	CG10809-RB	9850688	9852989	-1	9841153	9841428	9260
FBgn0004390	Gap1	chr3L	CG6721-RB	1	CG6721-RA	FBtr0076367	Gap1-RA	9832786	9848379	-1	9841153	9841428	0
FBgn0004390	Gap1	chr3L	CG6721-RB	2	CG6721-RB	FBtr0076368	Gap1-RB	9832195	9848379	-1	9841153	9841428	0
FBgn0026376	Rgl	chr3L	CG8865-RA	1	CG8865-RA	FBtr0075793	Rgl-RA	13899995	13913044	-1	13913193	13913302	149
FBgn0026376	Rgl	chr3L	CG8865-RA	2	CG8865-RB	FBtr0075794	Rgl-RB	13899991	13918348	-1	13913193	13913302	0
FBgn0026376	Rgl	chr3L	CG8865-RA	3	CG8865-RD	FBtr0075795	Rgl-RD	13899991	13918348	-1	13913193	13913302	0
FBgn0026376	Rgl	chr3L	CG8865-RA	4	CG8865-RC	FBtr0075796	Rgl-RC	13899995	13915397	-1	13913193	13913302	0
FBgn0001108	Gl	chr3L	CG9206-RA	1	CG9206-RA	FBtr0075756	Gl-RA	13922489	13927756	1	13913193	13913302	9187
FBgn0036386	CG8833	chr3L	CG8833-RA	1	CG8833-RA	FBtr0075792	CG8833-RA	13918985	13922097	-1	13913193	13913302	5683
FBgn0003997	W	chr3L	CG5123-RA	1	CG5123-RA	FBtr0075133	W-RA	18160842	18178737	-1	18163930	18164249	0
FBgn0016797	fz2	chr3L	CG9739-RB	4	CG9739-RD	FBtr0299586	fz2-RD	19135998	19228191	-1	19220580	19220973	0
FBgn0038576	Arp5	chr3R	CG7940-RA	1	CG7940-RA	FBtr0083557	Arp5-RA	14011241	14013597	1	14004938	14005040	6201
FBgn0261532	cdm	chr3R	CG7212-RA	1	CG7212-RA	FBtr0083619	cdm-RA	14005435	14009201	-1	14004938	14005040	395
FBgn0038578	MED17	chr3R	CG7957-RA	1	CG7957-RA	FBtr0083558	MED17-RA	14014787	14016987	1	14004938	14005040	9747
FBgn0038577	CG12321	chr3R	CG12321-RA	1	CG12321-RA	FBtr0083616	CG12321-RA	14013527	14014384	-1	14004938	14005040	8487
FBgn0042693	PP2A-B'	chr3R	CG7913-RA	1	CG7913-RE	FBtr0083553	PP2A-B'-RE	13993451	14002963	1	14004938	14005040	1975
FBgn0042693	PP2A-B'	chr3R	CG7913-RA	2	CG7913-RC	FBtr0083554	PP2A-B'-RC	13997196	14002963	1	14004938	14005040	1975
FBgn0042693	PP2A-B'	chr3R	CG7913-RA	3	CG7913-RA	FBtr0083555	PP2A-B'-RA	13998566	14002963	1	14004938	14005040	1975
FBgn0042693	PP2A-B'	chr3R	CG7913-RA	4	CG7913-RB	FBtr0083556	PP2A-B'-RB	13998566	14004097	1	14004938	14005040	841
FBgn0042693	PP2A-B'	chr3R	CG7913-RA	5	CG7913-RD	FBtr0083552	PP2A-B'-RD	13993451	14002963	1	14004938	14005040	1975
FBgn0042693	PP2A-B'	chr3R	CG7913-RA	6	CG7913-RK	FBtr0290319	PP2A-B'-RK	13993451	14005771	1	14004938	14005040	0
FBgn0042693	PP2A-B'	chr3R	CG7913-RA	7	CG7913-RJ	FBtr0290320	PP2A-B'-RJ	13993451	14004097	1	14004938	14005040	841
FBgn0042693	PP2A-B'	chr3R	CG7913-RA	8	CG7913-RI	FBtr0290321	PP2A-B'-RI	13993451	14002963	1	14004938	14005040	1975
FBgn0042693	PP2A-B'	chr3R	CG7913-RA	9	CG7913-RL	FBtr0305032	PP2A-B'-RL	13993859	14002963	1	14004938	14005040	1975
FBgn0042693	PP2A-B'	chr3R	CG7913-RA	10	CG7913-RM	FBtr0305033	PP2A-B'-RM	13993859	14002963	1	14004938	14005040	1975
FBgn0042693	PP2A-B'	chr3R	CG7913-RA	11	CG7913-RN	FBtr0305034	PP2A-B'-RN	13994500	14002963	1	14004938	14005040	1975
FBgn0042693	PP2A-B'	chr3R	CG7913-RA	12	CG7913-RO	FBtr0306646	PP2A-B'-RO	13994163	14005496	1	14004938	14005040	0
FBgn0002735	HLHmgamma	chr3R	CG8333-RA	1	CG8333-RA	FBtr0084955	HLHmgamma-RA	21825580	21826421	1	21821811	21822230	3350
FBgn0015269	Nf1	chr3R	CG8318-RC	1	CG8318-RB	FBtr0084952	Nf1-RB	21808735	21819713	1	21821811	21822230	2098
FBgn0015269	Nf1	chr3R	CG8318-RC	2	CG8318-RC	FBtr0084953	Nf1-RC	21808735	21820875	1	21821811	21822230	936
FBgn0015269	Nf1	chr3R	CG8318-RC	3	CG8318-RD	FBtr0100113	Nf1-RD	21808735	21821459	1	21821811	21822230	352
FBgn0002733	HLHmbeta	chr3R	CG14548-RA	1	CG14548-RA	FBtr0084982	HLHmbeta-RA	21830648	21831745	-1	21821811	21822230	8418
FBgn0002734	HLHmdelta	chr3R	CG8328-RA	1	CG8328-RA	FBtr0084954	HLHmdelta-RA	21823343	21824355	1	21821811	21822230	1113
FBgn0002735	HLHmgamma	chr3R	CG8333-RA	1	CG8333-RA	FBtr0084955	HLHmgamma-RA	21825580	21826421	1	21830396	21830776	3975
FBgn0015269	Nf1	chr3R	CG8318-RC	2	CG8318-RC	FBtr0084953	Nf1-RC	21808735	21820875	1	21830396	21830776	9521
FBgn0015269	Nf1	chr3R	CG8318-RC	3	CG8318-RD	FBtr0100113	Nf1-RD	21808735	21821459	1	21830396	21830776	8937
FBgn0002733	HLHmbeta	chr3R	CG14548-RA	1	CG14548-RA	FBtr0084982	HLHmbeta-RA	21830648	21831745	-1	21830396	21830776	0
FBgn0002732	malpha	chr3R	CG8337-RA	1	CG8337-RA	FBtr0084956	malpha-RA	21836615	21837290	1	21830396	21830776	5839
FBgn0002734	HLHmdelta	chr3R	CG8328-RA	1	CG8328-RA	FBtr0084954	HLHmdelta-RA	21823343	21824355	1	21830396	21830776	6041
FBgn0002735	HLHmgamma	chr3R	CG8333-RA	1	CG8333-RA	FBtr0084955	HLHmgamma-RA	21825580	21826421	1	21831706	21832417	5285
FBgn0002592	m2	chr3R	CG6104-RA	1	CG6104-RA	FBtr0084981	m2-RA	21842236	21843192	-1	21831706	21832417	9819
FBgn0002733	HLHmbeta	chr3R	CG14548-RA	1	CG14548-RA	FBtr0084982	HLHmbeta-RA	21830648	21831745	-1	21831706	21832417	0
FBgn0002732	malpha	chr3R	CG8337-RA	1	CG8337-RA	FBtr0084956	malpha-RA	21836615	21837290	1	21831706	21832417	4198
FBgn0002734	HLHmdelta	chr3R	CG8328-RA	1	CG8328-RA	FBtr0084954	HLHmdelta-RA	21823343	21824355	1	21831706	21832417	7351
FBgn0002735	HLHmgamma	chr3R	CG8333-RA	1	CG8333-RA	FBtr0084955	HLHmgamma-RA	21825580	21826421	1	21834401	21834565	7980
FBgn0002592	m2	chr3R	CG6104-RA	1	CG6104-RA	FBtr0084981	m2-RA	21842236	21843192	-1	21834401	21834565	7671
FBgn0002733	HLHmbeta	chr3R	CG14548-RA	1	CG14548-RA	FBtr0084982	HLHmbeta-RA	21830648	21831745	-1	21834401	21834565	2656
FBgn0002732	malpha	chr3R	CG8337-RA	1	CG8337-RA	FBtr0084956	malpha-RA	21836615	21837290	1	21834401	21834565	2050
FBgn0002592	m2	chr3R	CG6104-RA	1	CG6104-RA	FBtr0084981	m2-RA	21842236	21843192	-1	21844131	21844308	939
FBgn0002609	HLHm3	chr3R	CG8346-RA	1	CG8346-RA	FBtr0084958	HLHm3-RA	21847437	21848849	1	21844131	21844308	3129
FBgn0002732	malpha	chr3R	CG8337-RA	1	CG8337-RA	FBtr0084956	malpha-RA	21836615	21837290	1	21844131	21844308	6841
FBgn0002592	m2	chr3R	CG6104-RA	1	CG6104-RA	FBtr0084981	m2-RA	21842236	21843192	-1	21844361	21844615	1169
FBgn0002609	HLHm3	chr3R	CG8346-RA	1	CG8346-RA	FBtr0084958	HLHm3-RA	21847437	21848849	1	21844361	21844615	2822
FBgn0002732	malpha	chr3R	CG8337-RA	1	CG8337-RA	FBtr0084956	malpha-RA	21836615	21837290	1	21844361	21844615	7071
FBgn0002592	m2	chr3R	CG6104-RA	1	CG6104-RA	FBtr0084981	m2-RA	21842236	21843192	-1	21846221	21846925	3029
FBgn0002609	HLHm3	chr3R	CG8346-RA	1	CG8346-RA	FBtr0084958	HLHm3-RA	21847437	21848849	1	21846221	21846925	512
FBgn0002732	malpha	chr3R	CG8337-RA	1	CG8337-RA	FBtr0084956	malpha-RA	21836615	21837290	1	21846221	21846925	8931
FBgn0002592	m2	chr3R	CG6104-RA	1	CG6104-RA	FBtr0084981	m2-RA	21842236	21843192	-1	21847446	21847545	4254
FBgn0002609	HLHm3	chr3R	CG8346-RA	1	CG8346-RA	FBtr0084958	HLHm3-RA	21847437	21848849	1	21847446	21847545	0
FBgn0001139	gro	chr3R	CG8384-RE	1	CG8384-RH	FBtr0305047	gro-RH	21867432	21875633	1	21858116	21858595	8837
FBgn0002632	m6	chr3R	CG8354-RA	1	CG8354-RA	FBtr0084959	m6-RA	21858633	21859769	1	21858116	21858595	38
FBgn0002609	HLHm3	chr3R	CG8346-RA	1	CG8346-RA	FBtr0084958	HLHm3-RA	21847437	21848849	1	21858116	21858595	9267
FBgn0002633	HLHm7	chr3R	CG8361-RA	1	CG8361-RA	FBtr0084960	HLHm7-RA	21862760	21863741	1	21858116	21858595	4165
FBgn0001139	gro	chr3R	CG8384-RE	1	CG8384-RH	FBtr0305047	gro-RH	21867432	21875633	1	21861845	21862337	5095
FBgn0002632	m6	chr3R	CG8354-RA	1	CG8354-RA	FBtr0084959	m6-RA	21858633	21859769	1	21861845	21862337	2076
FBgn0002633	HLHm7	chr3R	CG8361-RA	1	CG8361-RA	FBtr0084960	HLHm7-RA	21862760	21863741	1	21861845	21862337	423
NA	NA	chrU	NA	NA	NA	NA	NA	NA	NA	NA	3558842	3559212	NA
NA	NA	chrU	NA	NA	NA	NA	NA	NA	NA	NA	8839615	8839984	NA
NA	NA	chrU	NA	NA	NA	NA	NA	NA	NA	NA	9539160	9539249	NA
NA	NA	chrU	NA	NA	NA	NA	NA	NA	NA	NA	9599429	9599593	NA
NA	NA	chrU	NA	NA	NA	NA	NA	NA	NA	NA	9692609	9692763	NA
NA	NA	chrU	NA	NA	NA	NA	NA	NA	NA	NA	9728796	9728885	NA
NA	NA	chrU	NA	NA	NA	NA	NA	NA	NA	NA	9824336	9824595	NA
FBgn0040384	CG32795	chrX	CG32795-RC	1	CG32795-RA	FBtr0070491	CG32795-RA	2676939	2683975	-1	2684783	2685441	808
FBgn0040384	CG32795	chrX	CG32795-RC	2	CG32795-RB	FBtr0070492	CG32795-RB	2676939	2683496	-1	2684783	2685441	1287
FBgn0040384	CG32795	chrX	CG32795-RC	3	CG32795-RC	FBtr0070493	CG32795-RC	2676939	2683975	-1	2684783	2685441	808
FBgn0040384	CG32795	chrX	CG32795-RC	1	CG32795-RA	FBtr0070491	CG32795-RA	2676939	2683975	-1	2685883	2687137	1908
FBgn0040384	CG32795	chrX	CG32795-RC	2	CG32795-RB	FBtr0070492	CG32795-RB	2676939	2683496	-1	2685883	2687137	2387
FBgn0040384	CG32795	chrX	CG32795-RC	3	CG32795-RC	FBtr0070493	CG32795-RC	2676939	2683975	-1	2685883	2687137	1908
FBgn0028746	CG18508	chrX	CG18508-RA	1	CG18508-RA	FBtr0070543	CG18508-RA	3066487	3067172	-1	3056311	3056510	9977
FBgn0004647	N	chrX	CG3936-RA	1	CG3936-RA	FBtr0070507	N-RA	3028905	3066295	1	3056311	3056510	0
FBgn0004647	N	chrX	CG3936-RA	2	CG3936-RB	FBtr0304659	N-RB	3028905	3065715	1	3056311	3056510	0
FBgn0029881	pigs	chrX	CG3973-RA	1	CG3973-RA	FBtr0070948	pigs-RA	6494098	6546131	1	6495508	6496003	0
FBgn0029878	Pat1	chrX	CG10695-RA	1	CG10695-RA	FBtr0070945	Pat1-RA	6484811	6490667	1	6495508	6496003	4841
FBgn0085388	IP3K2	chrX	CG12724-RA	1	CG34359-RC	FBtr0112573	IP3K2-RC	13212685	13223350	1	13204902	13205166	7519
FBgn0085388	IP3K2	chrX	CG1630-RB	1	CG34359-RC	FBtr0112573	IP3K2-RC	13212685	13223350	1	13204902	13205166	7519
FBgn0030469	CG15745	chrX	CG15745-RA	1	CG15745-RB	FBtr0073758	CG15745-RB	13198915	13201427	1	13204902	13205166	3475
FBgn0030469	CG15745	chrX	CG15745-RA	2	CG15745-RA	FBtr0073759	CG15745-RA	13199552	13201427	1	13204902	13205166	3475
FBgn0261570	CG42684	chrX	CG32560-RA	1	CG42684-RA	FBtr0302833	CG42684-RA	17632446	17645718	1	17629605	17629930	2516
FBgn0261570	CG42684	chrX	CG32560-RA	2	CG42684-RE	FBtr0302837	CG42684-RE	17604178	17645718	1	17629605	17629930	0
FBgn0261570	CG42684	chrX	CG15816-RA	1	CG42684-RA	FBtr0302833	CG42684-RA	17632446	17645718	1	17629605	17629930	2516
NA	NA	chrXHet	NA	NA	NA	NA	NA	NA	NA	NA	194381	194751	NA

## Sheet: 20 min
GeneFBgn	GeneSymbol	Chromosome	OligoID	TransIndex	TransCGNumber	TransFBtr	TransSymbol	TransLeft	TransRight	TransStrand	SuHLeft	SuHRight	MinDist
NA	NA	chr2L	NA	NA	NA	NA	NA	NA	NA	NA	7288494	7288720	NA
FBgn0032481	CG16972	chr2L	CG16972-RA	1	CG16972-RA	FBtr0080488	CG16972-RA	13197092	13203269	-1	13203748	13203962	479
FBgn0032480	Edem2	chr2L	CG5682-RA	1	CG5682-RA	FBtr0080438	Edem2-RA	13192206	13197281	1	13203748	13203962	6467
FBgn0032482	Pect	chr2L	CG5547-RA	1	CG5547-RB	FBtr0080439	Pect-RB	13203768	13210848	1	13203748	13203962	0
FBgn0032482	Pect	chr2L	CG5547-RA	2	CG5547-RC	FBtr0080440	Pect-RC	13203768	13210848	1	13203748	13203962	0
FBgn0032482	Pect	chr2L	CG5547-RA	3	CG5547-RD	FBtr0080441	Pect-RD	13203768	13210848	1	13203748	13203962	0
FBgn0032482	Pect	chr2L	CG5547-RA	4	CG5547-RA	FBtr0080442	Pect-RA	13209266	13210848	1	13203748	13203962	5304
FBgn0010309	pigeon	chr2L	CG10739-RA	1	CG10739-RA	FBtr0081194	pigeon-RA	19186036	19189938	1	19197315	19197591	7377
FBgn0010309	pigeon	chr2L	CG10739-RA	2	CG10739-RB	FBtr0302561	pigeon-RB	19186036	19189938	1	19197315	19197591	7377
FBgn0015380	drl	chr2L	CG17348-RA	1	CG17348-RA	FBtr0081195	drl-RA	19190346	19208615	1	19197315	19197591	0
NA	NA	chr2R	NA	NA	NA	NA	NA	NA	NA	NA	21133703	21133924	NA
NA	NA	chr2R	NA	NA	NA	NA	NA	NA	NA	NA	609511	609688	NA
FBgn0013726	pnut	chr2R	CG8705-RA	1	CG8705-RB	FBtr0088792	pnut-RB	4124774	4127835	1	4124405	4124896	0
FBgn0013726	pnut	chr2R	CG8705-RA	2	CG8705-RA	FBtr0088793	pnut-RA	4125364	4127835	1	4124405	4124896	468
FBgn0013726	pnut	chr2R	CG8705-RA	1	CG8705-RB	FBtr0088792	pnut-RB	4124774	4127835	1	4130230	4130407	2395
FBgn0013726	pnut	chr2R	CG8705-RA	2	CG8705-RA	FBtr0088793	pnut-RA	4125364	4127835	1	4130230	4130407	2395
FBgn0029082	hbs	chr2R	CG7449-RB	1	CG7449-RA	FBtr0087413	hbs-RA	10898903	10928901	1	10934727	10934928	5826
FBgn0029082	hbs	chr2R	CG7449-RB	2	CG7449-RB	FBtr0087414	hbs-RB	10898903	10928901	1	10934727	10934928	5826
FBgn0034139	CG4927	chr2R	CG4927-RA	1	CG4927-RC	FBtr0100547	CG4927-RC	12459604	12461659	1	12459935	12460255	0
FBgn0034138	RpS15	chr2R	CG8332-RA	1	CG8332-RA	FBtr0087123	RpS15-RA	12457618	12458756	-1	12459935	12460255	1179
FBgn0034138	RpS15	chr2R	CG8332-RA	2	CG8332-RB	FBtr0087124	RpS15-RB	12457618	12458710	-1	12459935	12460255	1225
FBgn0034140	CG8317	chr2R	CG8317-RA	1	CG8317-RA	FBtr0087122	CG8317-RA	12462084	12464087	-1	12459935	12460255	1829
FBgn0034140	CG8317	chr2R	CG8317-RA	2	CG8317-RB	FBtr0306005	CG8317-RB	12462084	12464087	-1	12459935	12460255	1829
FBgn0034140	CG8317	chr2R	CG8317-RA	3	CG8317-RC	FBtr0306006	CG8317-RC	12462084	12464087	-1	12459935	12460255	1829
FBgn0034138	RpS15	chr2R	CG8332-RB	1	CG8332-RB	FBtr0087124	RpS15-RB	12457618	12458710	-1	12459935	12460255	1225
FBgn0016131	Cdk4	chr2R	CG5072-RA	1	CG5072-RC	FBtr0087102	Cdk4-RC	12466981	12472953	1	12459935	12460255	6726
FBgn0016131	Cdk4	chr2R	CG5072-RA	2	CG5072-RA	FBtr0087103	Cdk4-RA	12467024	12472953	1	12459935	12460255	6769
FBgn0016131	Cdk4	chr2R	CG5072-RA	3	CG5072-RB	FBtr0087104	Cdk4-RB	12467629	12472953	1	12459935	12460255	7374
FBgn0023214	edl	chr2R	CG15085-RA	1	CG15085-RA	FBtr0086652	edl-RA	14555026	14561037	-1	14550981	14551450	3576
FBgn0034371	SP2637	chr2R	CG5473-RA	1	CG5473-RA	FBtr0086657	SP2637-RA	14528528	14545706	-1	14550981	14551450	5275
FBgn0034371	SP2637	chr2R	CG5473-RA	3	CG5473-RC	FBtr0301861	SP2637-RC	14528476	14545706	-1	14550981	14551450	5275
NA	NA	chr2R	NA	NA	NA	NA	NA	NA	NA	NA	15615547	15615826	NA
FBgn0034626	CG10795	chr2R	CG10795-RA	1	CG10795-RA	FBtr0071609	CG10795-RA	17270732	17271846	-1	17262315	17262684	8048
FBgn0000395	cv-2	chr2R	CG15671-RA	1	CG15671-RA	FBtr0071610	cv-2-RA	17242520	17266967	-1	17262315	17262684	0
FBgn0034726	Mes4	chr2R	CG11301-RA	1	CG11301-RA	FBtr0071827	Mes4-RA	18299312	18300030	1	18289980	18290319	8993
FBgn0034726	Mes4	chr2R	CG11301-RA	2	CG11301-RB	FBtr0301243	Mes4-RB	18299312	18300087	1	18289980	18290319	8993
FBgn0034725	CG6044	chr2R	CG6044-RC	1	CG6044-RA	FBtr0071823	CG6044-RA	18291678	18295877	1	18289980	18290319	1359
FBgn0034725	CG6044	chr2R	CG6044-RC	2	CG6044-RE	FBtr0301188	CG6044-RE	18291680	18295877	1	18289980	18290319	1361
FBgn0034724	CG3624	chr2R	CG3624-RA	1	CG3624-RA	FBtr0071845	CG3624-RA	18281567	18289561	-1	18289980	18290319	419
FBgn0034725	CG6044	chr2R	CG6044-RB	1	CG6044-RA	FBtr0071823	CG6044-RA	18291678	18295877	1	18289980	18290319	1359
FBgn0034725	CG6044	chr2R	CG6044-RB	2	CG6044-RD	FBtr0113108	CG6044-RD	18294509	18295877	1	18289980	18290319	4190
FBgn0034725	CG6044	chr2R	CG6044-RB	3	CG6044-RF	FBtr0301242	CG6044-RF	18294296	18295880	1	18289980	18290319	3977
FBgn0034725	CG6044	chr2R	CG6044-RB	4	CG6044-RE	FBtr0301188	CG6044-RE	18291680	18295877	1	18289980	18290319	1361
FBgn0022984	qkr58E-3	chr2R	CG3584-RA	1	CG3584-RC	FBtr0307214	qkr58E-3-RC	18296797	18299049	-1	18289980	18290319	6478
FBgn0022984	qkr58E-3	chr2R	CG3584-RA	2	CG3584-RB	FBtr0290254	qkr58E-3-RB	18297009	18299049	-1	18289980	18290319	6690
FBgn0034723	CG13506	chr2R	CG13506-RA	1	CG13506-RA	FBtr0071822	CG13506-RA	18270641	18281527	1	18289980	18290319	8453
FBgn0024277	trio	chr3L	CG18214-RF	1	CG18214-RA	FBtr0072644	trio-RA	995982	1034875	-1	1031364	1031535	0
FBgn0024277	trio	chr3L	CG18214-RF	2	CG18214-RC	FBtr0072645	trio-RC	995982	1034875	-1	1031364	1031535	0
FBgn0024277	trio	chr3L	CG18214-RF	3	CG18214-RD	FBtr0072646	trio-RD	995982	1022889	-1	1031364	1031535	8475
FBgn0024277	trio	chr3L	CG18214-RB	1	CG18214-RA	FBtr0072644	trio-RA	995982	1034875	-1	1031364	1031535	0
FBgn0024277	trio	chr3L	CG18214-RB	2	CG18214-RC	FBtr0072645	trio-RC	995982	1034875	-1	1031364	1031535	0
FBgn0024277	trio	chr3L	CG18214-RB	3	CG18214-RD	FBtr0072646	trio-RD	995982	1022889	-1	1031364	1031535	8475
FBgn0035181	CG9205	chr3L	CG9205-RA	1	CG9205-RA	FBtr0072621	CG9205-RA	1034697	1036298	1	1031364	1031535	3162
FBgn0035181	CG9205	chr3L	CG9205-RA	2	CG9205-RB	FBtr0072622	CG9205-RB	1035190	1036298	1	1031364	1031535	3655
FBgn0026259	eIF5B	chr3L	CG10840-RB	1	CG10840-RB	FBtr0073144	eIF5B-RB	3428654	3460602	-1	3455389	3455768	0
FBgn0041164	armi	chr3L	CG11513-RA	1	CG11513-RA	FBtr0073126	armi-RA	3461323	3466314	1	3455389	3455768	5555
FBgn0041164	armi	chr3L	CG11513-RA	2	CG11513-RB	FBtr0100641	armi-RB	3461345	3466314	1	3455389	3455768	5577
FBgn0035630	CG10576	chr3L	CG10576-RA	1	CG10576-RA	FBtr0077121	CG10576-RA	5755127	5758606	-1	5758459	5758835	0
FBgn0035632	Ppat-Dpck	chr3L	CG10575-RA	1	CG10575-RA	FBtr0077120	Ppat-Dpck-RA	5760117	5761894	-1	5758459	5758835	1282
FBgn0260936	scny	chr3L	CG5505-RA	1	CG5505-RA	FBtr0077099	scny-RA	5762102	5768948	1	5758459	5758835	3267
FBgn0260936	scny	chr3L	CG5505-RA	2	CG5505-RD	FBtr0077100	scny-RD	5762102	5768948	1	5758459	5758835	3267
FBgn0260936	scny	chr3L	CG5505-RA	3	CG5505-RB	FBtr0077101	scny-RB	5764265	5768948	1	5758459	5758835	5430
FBgn0260936	scny	chr3L	CG5505-RA	4	CG5505-RE	FBtr0077102	scny-RE	5764265	5768948	1	5758459	5758835	5430
FBgn0260936	scny	chr3L	CG5505-RA	5	CG5505-RC	FBtr0077103	scny-RC	5764320	5768948	1	5758459	5758835	5485
FBgn0260936	scny	chr3L	CG5505-RA	6	CG5505-RF	FBtr0077104	scny-RF	5764320	5768948	1	5758459	5758835	5485
FBgn0260936	scny	chr3L	CG5505-RA	7	CG5505-RG	FBtr0307975	scny-RG	5762103	5768948	1	5758459	5758835	3268
FBgn0260936	scny	chr3L	CG5505-RA	8	CG5505-RH	FBtr0307976	scny-RH	5762102	5768948	1	5758459	5758835	3267
FBgn0016756	Ubp64E	chr3L	CG5486-RA	1	CG5486-RA	FBtr0077095	Ubp64E-RA	5746086	5754668	1	5758459	5758835	3791
FBgn0016756	Ubp64E	chr3L	CG5486-RA	2	CG5486-RB	FBtr0077096	Ubp64E-RB	5747281	5754519	1	5758459	5758835	3940
FBgn0016756	Ubp64E	chr3L	CG5486-RA	3	CG5486-RD	FBtr0306259	Ubp64E-RD	5746086	5754668	1	5758459	5758835	3791
FBgn0035631	Txl	chr3L	CG5495-RA	1	CG5495-RA	FBtr0077098	Txl-RA	5758947	5760184	1	5758459	5758835	112
FBgn0035674	CG13295	chr3L	CG13295-RA	1	CG13295-RA	FBtr0077065	CG13295-RA	6066589	6068340	-1	6075141	6075420	6801
FBgn0035678	CG10469	chr3L	CG10469-RA	1	CG10469-RA	FBtr0077064	CG10469-RA	6085288	6086413	-1	6075141	6075420	9868
FBgn0035675	CG6610	chr3L	CG6610-RA	1	CG6610-RA	FBtr0077048	CG6610-RA	6068637	6069358	1	6075141	6075420	5783
FBgn0259173	corn	chr3L	CG32390-RA	1	CG42278-RC	FBtr0299641	corn-RC	7136086	7150173	-1	7147647	7147853	0
FBgn0259173	corn	chr3L	CG32386-RA	1	CG42278-RB	FBtr0299640	corn-RB	7137624	7150173	-1	7147647	7147853	0
FBgn0259173	corn	chr3L	CG32386-RA	2	CG42278-RC	FBtr0299641	corn-RC	7136086	7150173	-1	7147647	7147853	0
FBgn0040837	CG8620	chr3L	CG8620-RA	1	CG8620-RA	FBtr0076918	CG8620-RA	7151199	7151974	1	7147647	7147853	3346
FBgn0040837	CG8620	chr3L	CG8620-RA	2	CG8620-RB	FBtr0273402	CG8620-RB	7151200	7151974	1	7147647	7147853	3347
FBgn0035888	CG7120	chr3L	CG7120-RA	1	CG7120-RF	FBtr0307378	CG7120-RF	8391300	8395395	1	8382951	8383090	8210
FBgn0035888	CG7120	chr3L	CG7120-RA	2	CG7120-RD	FBtr0307376	CG7120-RD	8389100	8395395	1	8382951	8383090	6010
FBgn0035888	CG7120	chr3L	CG7120-RA	3	CG7120-RE	FBtr0307377	CG7120-RE	8391300	8395395	1	8382951	8383090	8210
FBgn0015618	Cdk8	chr3L	CG10572-RA	1	CG10572-RA	FBtr0076369	Cdk8-RA	9830185	9831750	-1	9841043	9841428	9293
FBgn0036052	CG10809	chr3L	CG10809-RA	1	CG10809-RA	FBtr0076366	CG10809-RA	9850688	9852989	-1	9841043	9841428	9260
FBgn0036052	CG10809	chr3L	CG10809-RA	2	CG10809-RB	FBtr0300688	CG10809-RB	9850688	9852989	-1	9841043	9841428	9260
FBgn0004390	Gap1	chr3L	CG6721-RB	1	CG6721-RA	FBtr0076367	Gap1-RA	9832786	9848379	-1	9841043	9841428	0
FBgn0004390	Gap1	chr3L	CG6721-RB	2	CG6721-RB	FBtr0076368	Gap1-RB	9832195	9848379	-1	9841043	9841428	0
NA	NA	chr3L	NA	NA	NA	NA	NA	NA	NA	NA	11028657	11029102	NA
FBgn0023095	caps	chr3L	CG11282-RA	1	CG11282-RA	FBtr0075832	caps-RA	13221789	13272742	1	13247909	13248073	0
FBgn0023095	caps	chr3L	CG11282-RA	2	CG11282-RB	FBtr0075833	caps-RB	13221789	13272742	1	13247909	13248073	0
FBgn0023095	caps	chr3L	CG11282-RA	3	CG11282-RD	FBtr0305480	caps-RD	13221789	13272742	1	13247909	13248073	0
NA	NA	chr3L	NA	NA	NA	NA	NA	NA	NA	NA	16192398	16192671	NA
NA	NA	chr3L	NA	NA	NA	NA	NA	NA	NA	NA	17069758	17069957	NA
FBgn0003997	W	chr3L	CG5123-RA	1	CG5123-RA	FBtr0075133	W-RA	18160842	18178737	-1	18163865	18164249	0
FBgn0036812	Nufip	chr3L	CG4076-RA	1	CG4076-RA	FBtr0075088	Nufip-RA	18739711	18741437	-1	18736917	18737073	2638
FBgn0001078	ftz-f1	chr3L	CG4059-RA	1	CG4059-RB	FBtr0075086	ftz-f1-RB	18744849	18794409	-1	18736917	18737073	7776
FBgn0001078	ftz-f1	chr3L	CG4059-RA	2	CG4059-RA	FBtr0075087	ftz-f1-RA	18744849	18758056	-1	18736917	18737073	7776
FBgn0001078	ftz-f1	chr3L	CG4059-RA	3	CG4059-RC	FBtr0304627	ftz-f1-RC	18743707	18758839	-1	18736917	18737073	6634
FBgn0036813	Aut1	chr3L	CG6877-RA	1	CG6877-RA	FBtr0075055	Aut1-RA	18741808	18743583	1	18736917	18737073	4735
FBgn0036811	MED11	chr3L	CG6884-RA	1	CG6884-RA	FBtr0075054	MED11-RA	18739002	18739718	1	18736917	18737073	1929
FBgn0016797	fz2	chr3L	CG9739-RB	4	CG9739-RD	FBtr0299586	fz2-RD	19135998	19228191	-1	19220580	19220973	0
FBgn0037153	olf413	chr3L	CG12673-RA	1	CG12673-RB	FBtr0301492	olf413-RB	22129216	22235892	1	22214624	22214777	0
FBgn0052230	CG32230	chr3L	CG32230-RA	1	CG32230-RA	FBtr0070040	CG32230-RA	23332426	23334706	1	23333876	23334093	0
FBgn0052230	CG32230	chr3L	CG32230-RA	2	CG32230-RB	FBtr0070041	CG32230-RB	23332426	23334706	1	23333876	23334093	0
FBgn0010215	alpha-Cat	chr3L	CG17947-RA	1	CG17947-RA	FBtr0070038	alpha-Cat-RA	23311774	23331205	-1	23333876	23334093	2671
NA	NA	chr3R	NA	NA	NA	NA	NA	NA	NA	NA	13322996	13323260	NA
FBgn0262582	cic	chr3R	CG5060-RA	1	CG43122-RD	FBtr0305029	cic-RD	16078492	16126676	1	16129035	16129202	2359
FBgn0261550	CG42668	chr3R	CG5077-RA	1	CG42668-RK	FBtr0302673	CG42668-RK	16135263	16149918	1	16129035	16129202	6061
FBgn0261550	CG42668	chr3R	CG5077-RA	2	CG42668-RL	FBtr0303586	CG42668-RL	16135263	16149918	1	16129035	16129202	6061
FBgn0261550	CG42668	chr3R	CG5077-RA	3	CG42668-RM	FBtr0306633	CG42668-RM	16135263	16149918	1	16129035	16129202	6061
FBgn0262582	cic	chr3R	CG5067-RA	1	CG43122-RA	FBtr0305026	cic-RA	16118987	16127099	1	16129035	16129202	1936
FBgn0262582	cic	chr3R	CG5067-RA	2	CG43122-RB	FBtr0305027	cic-RB	16118987	16127099	1	16129035	16129202	1936
FBgn0262582	cic	chr3R	CG5067-RA	3	CG43122-RC	FBtr0305028	cic-RC	16118987	16127099	1	16129035	16129202	1936
FBgn0262582	cic	chr3R	CG5067-RA	4	CG43122-RD	FBtr0305029	cic-RD	16078492	16126676	1	16129035	16129202	2359
FBgn0262582	cic	chr3R	CG5067-RA	5	CG43122-RE	FBtr0305030	cic-RE	16118987	16128194	1	16129035	16129202	841
FBgn0262582	cic	chr3R	CG5067-RA	6	CG43122-RF	FBtr0305031	cic-RF	16118987	16127099	1	16129035	16129202	1936
NA	NA	chr3R	NA	NA	NA	NA	NA	NA	NA	NA	17135472	17135857	NA
NA	NA	chr3R	NA	NA	NA	NA	NA	NA	NA	NA	19800386	19800605	NA
FBgn0051510	CG31510	chr3R	CG31510-RA	1	CG31510-RA	FBtr0084783	CG31510-RA	20943147	20948631	-1	20947088	20947250	0
FBgn0051108	CG31108	chr3R	CG31108-RA	1	CG31108-RA	FBtr0084802	CG31108-RA	20938587	20948631	-1	20947088	20947250	0
FBgn0011666	msi	chr3R	CG5099-RA	1	CG5099-RA	FBtr0084882	msi-RA	21420235	21431482	1	21432191	21432405	709
FBgn0039348	CG4673	chr3R	CG4673-RA	1	CG4673-RB	FBtr0084892	CG4673-RB	21436735	21450382	-1	21432191	21432405	4330
FBgn0039348	CG4673	chr3R	CG4673-RA	2	CG4673-RA	FBtr0084893	CG4673-RA	21436775	21449467	-1	21432191	21432405	4370
FBgn0039348	CG4673	chr3R	CG4673-RA	3	CG4673-RC	FBtr0300729	CG4673-RC	21436775	21449166	-1	21432191	21432405	4370
FBgn0039348	CG4673	chr3R	CG4673-RA	4	CG4673-RD	FBtr0300730	CG4673-RD	21436775	21450382	-1	21432191	21432405	4370
FBgn0039346	CG5079	chr3R	CG5079-RA	1	CG5079-RA	FBtr0084883	CG5079-RA	21439527	21440040	1	21432191	21432405	7122
FBgn0002735	HLHmgamma	chr3R	CG8333-RA	1	CG8333-RA	FBtr0084955	HLHmgamma-RA	21825580	21826421	1	21821646	21822352	3228
FBgn0015269	Nf1	chr3R	CG8318-RC	1	CG8318-RB	FBtr0084952	Nf1-RB	21808735	21819713	1	21821646	21822352	1933
FBgn0015269	Nf1	chr3R	CG8318-RC	2	CG8318-RC	FBtr0084953	Nf1-RC	21808735	21820875	1	21821646	21822352	771
FBgn0015269	Nf1	chr3R	CG8318-RC	3	CG8318-RD	FBtr0100113	Nf1-RD	21808735	21821459	1	21821646	21822352	187
FBgn0002733	HLHmbeta	chr3R	CG14548-RA	1	CG14548-RA	FBtr0084982	HLHmbeta-RA	21830648	21831745	-1	21821646	21822352	8296
FBgn0002734	HLHmdelta	chr3R	CG8328-RA	1	CG8328-RA	FBtr0084954	HLHmdelta-RA	21823343	21824355	1	21821646	21822352	991
FBgn0002735	HLHmgamma	chr3R	CG8333-RA	1	CG8333-RA	FBtr0084955	HLHmgamma-RA	21825580	21826421	1	21831656	21832625	5235
FBgn0002592	m2	chr3R	CG6104-RA	1	CG6104-RA	FBtr0084981	m2-RA	21842236	21843192	-1	21831656	21832625	9611
FBgn0002733	HLHmbeta	chr3R	CG14548-RA	1	CG14548-RA	FBtr0084982	HLHmbeta-RA	21830648	21831745	-1	21831656	21832625	0
FBgn0002732	malpha	chr3R	CG8337-RA	1	CG8337-RA	FBtr0084956	malpha-RA	21836615	21837290	1	21831656	21832625	3990
FBgn0002734	HLHmdelta	chr3R	CG8328-RA	1	CG8328-RA	FBtr0084954	HLHmdelta-RA	21823343	21824355	1	21831656	21832625	7301
FBgn0002735	HLHmgamma	chr3R	CG8333-RA	1	CG8333-RA	FBtr0084955	HLHmgamma-RA	21825580	21826421	1	21834186	21834688	7765
FBgn0002592	m2	chr3R	CG6104-RA	1	CG6104-RA	FBtr0084981	m2-RA	21842236	21843192	-1	21834186	21834688	7548
FBgn0002733	HLHmbeta	chr3R	CG14548-RA	1	CG14548-RA	FBtr0084982	HLHmbeta-RA	21830648	21831745	-1	21834186	21834688	2441
FBgn0002732	malpha	chr3R	CG8337-RA	1	CG8337-RA	FBtr0084956	malpha-RA	21836615	21837290	1	21834186	21834688	1927
FBgn0002734	HLHmdelta	chr3R	CG8328-RA	1	CG8328-RA	FBtr0084954	HLHmdelta-RA	21823343	21824355	1	21834186	21834688	9831
FBgn0002592	m2	chr3R	CG6104-RA	1	CG6104-RA	FBtr0084981	m2-RA	21842236	21843192	-1	21843866	21844730	674
FBgn0002609	HLHm3	chr3R	CG8346-RA	1	CG8346-RA	FBtr0084958	HLHm3-RA	21847437	21848849	1	21843866	21844730	2707
FBgn0002732	malpha	chr3R	CG8337-RA	1	CG8337-RA	FBtr0084956	malpha-RA	21836615	21837290	1	21843866	21844730	6576
FBgn0002592	m2	chr3R	CG6104-RA	1	CG6104-RA	FBtr0084981	m2-RA	21842236	21843192	-1	21845891	21846045	2699
FBgn0002609	HLHm3	chr3R	CG8346-RA	1	CG8346-RA	FBtr0084958	HLHm3-RA	21847437	21848849	1	21845891	21846045	1392
FBgn0002732	malpha	chr3R	CG8337-RA	1	CG8337-RA	FBtr0084956	malpha-RA	21836615	21837290	1	21845891	21846045	8601
FBgn0002592	m2	chr3R	CG6104-RA	1	CG6104-RA	FBtr0084981	m2-RA	21842236	21843192	-1	21846221	21847046	3029
FBgn0002609	HLHm3	chr3R	CG8346-RA	1	CG8346-RA	FBtr0084958	HLHm3-RA	21847437	21848849	1	21846221	21847046	391
FBgn0002732	malpha	chr3R	CG8337-RA	1	CG8337-RA	FBtr0084956	malpha-RA	21836615	21837290	1	21846221	21847046	8931
FBgn0002592	m2	chr3R	CG6104-RA	1	CG6104-RA	FBtr0084981	m2-RA	21842236	21843192	-1	21847381	21847585	4189
FBgn0002609	HLHm3	chr3R	CG8346-RA	1	CG8346-RA	FBtr0084958	HLHm3-RA	21847437	21848849	1	21847381	21847585	0
FBgn0001139	gro	chr3R	CG8384-RE	1	CG8384-RH	FBtr0305047	gro-RH	21867432	21875633	1	21857891	21858709	8723
FBgn0002632	m6	chr3R	CG8354-RA	1	CG8354-RA	FBtr0084959	m6-RA	21858633	21859769	1	21857891	21858709	0
FBgn0002609	HLHm3	chr3R	CG8346-RA	1	CG8346-RA	FBtr0084958	HLHm3-RA	21847437	21848849	1	21857891	21858709	9042
FBgn0002633	HLHm7	chr3R	CG8361-RA	1	CG8361-RA	FBtr0084960	HLHm7-RA	21862760	21863741	1	21857891	21858709	4051
FBgn0001139	gro	chr3R	CG8384-RE	1	CG8384-RH	FBtr0305047	gro-RH	21867432	21875633	1	21861735	21862518	4914
FBgn0002632	m6	chr3R	CG8354-RA	1	CG8354-RA	FBtr0084959	m6-RA	21858633	21859769	1	21861735	21862518	1966
FBgn0002633	HLHm7	chr3R	CG8361-RA	1	CG8361-RA	FBtr0084960	HLHm7-RA	21862760	21863741	1	21861735	21862518	242
FBgn0039419	CG12290	chr3R	CG12290-RA	1	CG12290-RA	FBtr0084990	CG12290-RA	22055974	22059051	1	22055777	22055926	48
FBgn0039580	Gfat2	chr3R	CG1345-RA	1	CG1345-RA	FBtr0085297	Gfat2-RA	24162741	24165490	-1	24157158	24157322	5419
FBgn0039581	Moca-cyp	chr3R	CG1866-RB	1	CG1866-RA	FBtr0085286	Moca-cyp-RA	24166060	24170891	1	24157158	24157322	8738
FBgn0039581	Moca-cyp	chr3R	CG1866-RB	2	CG1866-RB	FBtr0085287	Moca-cyp-RB	24166075	24170891	1	24157158	24157322	8753
FBgn0039581	Moca-cyp	chr3R	CG1866-RB	3	CG1866-RC	FBtr0300346	Moca-cyp-RC	24167307	24170891	1	24157158	24157322	9985
FBgn0261618	larp	chr3R	CG14065-RA	1	CG42551-RD	FBtr0301180	larp-RD	24143905	24162162	-1	24157158	24157322	0
FBgn0261618	larp	chr3R	CG14065-RA	2	CG42551-RG	FBtr0306389	larp-RG	24143905	24161263	-1	24157158	24157322	0
FBgn0261618	larp	chr3R	CG14065-RA	3	CG42551-RH	FBtr0306390	larp-RH	24143905	24161263	-1	24157158	24157322	0
FBgn0261618	larp	chr3R	CG14066-RB	1	CG42551-RB	FBtr0089682	larp-RB	24143905	24154005	-1	24157158	24157322	3153
FBgn0261618	larp	chr3R	CG14066-RB	2	CG42551-RD	FBtr0301180	larp-RD	24143905	24162162	-1	24157158	24157322	0
FBgn0261618	larp	chr3R	CG14066-RB	3	CG42551-RA	FBtr0089680	larp-RA	24143905	24151986	-1	24157158	24157322	5172
FBgn0261618	larp	chr3R	CG14066-RB	4	CG42551-RE	FBtr0301181	larp-RE	24143905	24151963	-1	24157158	24157322	5195
FBgn0261618	larp	chr3R	CG14066-RB	5	CG42551-RF	FBtr0306388	larp-RF	24143905	24156940	-1	24157158	24157322	218
FBgn0261618	larp	chr3R	CG14066-RB	6	CG42551-RG	FBtr0306389	larp-RG	24143905	24161263	-1	24157158	24157322	0
FBgn0261618	larp	chr3R	CG14066-RB	7	CG42551-RH	FBtr0306390	larp-RH	24143905	24161263	-1	24157158	24157322	0
FBgn0039580	Gfat2	chr3R	CG1345-RA	1	CG1345-RA	FBtr0085297	Gfat2-RA	24162741	24165490	-1	24159633	24159852	2889
FBgn0039581	Moca-cyp	chr3R	CG1866-RB	1	CG1866-RA	FBtr0085286	Moca-cyp-RA	24166060	24170891	1	24159633	24159852	6208
FBgn0039581	Moca-cyp	chr3R	CG1866-RB	2	CG1866-RB	FBtr0085287	Moca-cyp-RB	24166075	24170891	1	24159633	24159852	6223
FBgn0039581	Moca-cyp	chr3R	CG1866-RB	3	CG1866-RC	FBtr0300346	Moca-cyp-RC	24167307	24170891	1	24159633	24159852	7455
FBgn0261618	larp	chr3R	CG14065-RA	1	CG42551-RD	FBtr0301180	larp-RD	24143905	24162162	-1	24159633	24159852	0
FBgn0261618	larp	chr3R	CG14065-RA	2	CG42551-RG	FBtr0306389	larp-RG	24143905	24161263	-1	24159633	24159852	0
FBgn0261618	larp	chr3R	CG14065-RA	3	CG42551-RH	FBtr0306390	larp-RH	24143905	24161263	-1	24159633	24159852	0
FBgn0261618	larp	chr3R	CG14066-RB	1	CG42551-RB	FBtr0089682	larp-RB	24143905	24154005	-1	24159633	24159852	5628
FBgn0261618	larp	chr3R	CG14066-RB	2	CG42551-RD	FBtr0301180	larp-RD	24143905	24162162	-1	24159633	24159852	0
FBgn0261618	larp	chr3R	CG14066-RB	3	CG42551-RA	FBtr0089680	larp-RA	24143905	24151986	-1	24159633	24159852	7647
FBgn0261618	larp	chr3R	CG14066-RB	4	CG42551-RE	FBtr0301181	larp-RE	24143905	24151963	-1	24159633	24159852	7670
FBgn0261618	larp	chr3R	CG14066-RB	5	CG42551-RF	FBtr0306388	larp-RF	24143905	24156940	-1	24159633	24159852	2693
FBgn0261618	larp	chr3R	CG14066-RB	6	CG42551-RG	FBtr0306389	larp-RG	24143905	24161263	-1	24159633	24159852	0
FBgn0261618	larp	chr3R	CG14066-RB	7	CG42551-RH	FBtr0306390	larp-RH	24143905	24161263	-1	24159633	24159852	0
NA	NA	chr3R	NA	NA	NA	NA	NA	NA	NA	NA	25107735	25107889	NA
NA	NA	chr3R	NA	NA	NA	NA	NA	NA	NA	NA	25383117	25383381	NA
FBgn0011224	heph	chr3R	CG31000-RE	1	CG31000-RG	FBtr0085887	heph-RG	27676742	27807472	-1	27668965	27669145	7597
FBgn0011224	heph	chr3R	CG31000-RE	2	CG31000-RF	FBtr0085888	heph-RF	27676742	27806317	-1	27668965	27669145	7597
FBgn0011224	heph	chr3R	CG31000-RE	3	CG31000-RA	FBtr0085879	heph-RA	27676742	27811487	-1	27668965	27669145	7597
FBgn0011224	heph	chr3R	CG31000-RE	4	CG31000-RC	FBtr0085880	heph-RC	27676742	27760892	-1	27668965	27669145	7597
FBgn0011224	heph	chr3R	CG31000-RE	5	CG31000-RH	FBtr0085881	heph-RH	27676704	27811487	-1	27668965	27669145	7559
FBgn0011224	heph	chr3R	CG31000-RE	6	CG31000-RD	FBtr0085882	heph-RD	27676742	27811487	-1	27668965	27669145	7597
FBgn0011224	heph	chr3R	CG31000-RE	7	CG31000-RE	FBtr0085883	heph-RE	27676742	27811487	-1	27668965	27669145	7597
FBgn0011224	heph	chr3R	CG31000-RE	8	CG31000-RI	FBtr0085884	heph-RI	27676742	27811487	-1	27668965	27669145	7597
FBgn0011224	heph	chr3R	CG31000-RE	9	CG31000-RJ	FBtr0085885	heph-RJ	27676742	27811487	-1	27668965	27669145	7597
FBgn0011224	heph	chr3R	CG31000-RE	10	CG31000-RK	FBtr0085886	heph-RK	27676742	27811487	-1	27668965	27669145	7597
FBgn0011224	heph	chr3R	CG31000-RE	11	CG31000-RB	FBtr0085878	heph-RB	27677206	27819000	-1	27668965	27669145	8061
FBgn0011224	heph	chr3R	CG31000-RE	12	CG31000-RL	FBtr0112864	heph-RL	27676742	27811487	-1	27668965	27669145	7597
FBgn0011224	heph	chr3R	CG31000-RE	13	CG31000-RM	FBtr0112865	heph-RM	27677206	27811487	-1	27668965	27669145	8061
FBgn0011224	heph	chr3R	CG31000-RE	14	CG31000-RN	FBtr0112866	heph-RN	27676742	27811487	-1	27668965	27669145	7597
FBgn0011224	heph	chr3R	CG31000-RE	15	CG31000-RO	FBtr0300263	heph-RO	27676704	27811487	-1	27668965	27669145	7559
FBgn0011224	heph	chr3R	CG31000-RE	16	CG31000-RP	FBtr0300264	heph-RP	27677206	27811477	-1	27668965	27669145	8061
FBgn0011224	heph	chr3R	CG31000-RE	17	CG31000-RR	FBtr0300266	heph-RR	27676742	27807179	-1	27668965	27669145	7597
FBgn0011224	heph	chr3R	CG31000-RE	18	CG31000-RS	FBtr0300267	heph-RS	27676742	27763110	-1	27668965	27669145	7597
FBgn0011224	heph	chr3R	CG31000-RE	19	CG31000-RT	FBtr0300268	heph-RT	27676742	27763110	-1	27668965	27669145	7597
FBgn0011224	heph	chr3R	CG31000-RE	20	CG31000-RU	FBtr0300269	heph-RU	27676742	27763110	-1	27668965	27669145	7597
FBgn0011224	heph	chr3R	CG31000-RE	21	CG31000-RV	FBtr0300270	heph-RV	27677206	27811487	-1	27668965	27669145	8061
FBgn0011224	heph	chr3R	CG31000-RE	22	CG31000-RW	FBtr0306692	heph-RW	27676742	27811487	-1	27668965	27669145	7597
FBgn0011224	heph	chr3R	CG31000-RE	23	CG31000-RY	FBtr0306693	heph-RY	27676742	27806891	-1	27668965	27669145	7597
FBgn0011224	heph	chr3R	CG31000-RE	1	CG31000-RG	FBtr0085887	heph-RG	27676742	27807472	-1	27674195	27674464	2278
FBgn0011224	heph	chr3R	CG31000-RE	2	CG31000-RF	FBtr0085888	heph-RF	27676742	27806317	-1	27674195	27674464	2278
FBgn0011224	heph	chr3R	CG31000-RE	3	CG31000-RA	FBtr0085879	heph-RA	27676742	27811487	-1	27674195	27674464	2278
FBgn0011224	heph	chr3R	CG31000-RE	4	CG31000-RC	FBtr0085880	heph-RC	27676742	27760892	-1	27674195	27674464	2278
FBgn0011224	heph	chr3R	CG31000-RE	5	CG31000-RH	FBtr0085881	heph-RH	27676704	27811487	-1	27674195	27674464	2240
FBgn0011224	heph	chr3R	CG31000-RE	6	CG31000-RD	FBtr0085882	heph-RD	27676742	27811487	-1	27674195	27674464	2278
FBgn0011224	heph	chr3R	CG31000-RE	7	CG31000-RE	FBtr0085883	heph-RE	27676742	27811487	-1	27674195	27674464	2278
FBgn0011224	heph	chr3R	CG31000-RE	8	CG31000-RI	FBtr0085884	heph-RI	27676742	27811487	-1	27674195	27674464	2278
FBgn0011224	heph	chr3R	CG31000-RE	9	CG31000-RJ	FBtr0085885	heph-RJ	27676742	27811487	-1	27674195	27674464	2278
FBgn0011224	heph	chr3R	CG31000-RE	10	CG31000-RK	FBtr0085886	heph-RK	27676742	27811487	-1	27674195	27674464	2278
FBgn0011224	heph	chr3R	CG31000-RE	11	CG31000-RB	FBtr0085878	heph-RB	27677206	27819000	-1	27674195	27674464	2742
FBgn0011224	heph	chr3R	CG31000-RE	12	CG31000-RL	FBtr0112864	heph-RL	27676742	27811487	-1	27674195	27674464	2278
FBgn0011224	heph	chr3R	CG31000-RE	13	CG31000-RM	FBtr0112865	heph-RM	27677206	27811487	-1	27674195	27674464	2742
FBgn0011224	heph	chr3R	CG31000-RE	14	CG31000-RN	FBtr0112866	heph-RN	27676742	27811487	-1	27674195	27674464	2278
FBgn0011224	heph	chr3R	CG31000-RE	15	CG31000-RO	FBtr0300263	heph-RO	27676704	27811487	-1	27674195	27674464	2240
FBgn0011224	heph	chr3R	CG31000-RE	16	CG31000-RP	FBtr0300264	heph-RP	27677206	27811477	-1	27674195	27674464	2742
FBgn0011224	heph	chr3R	CG31000-RE	17	CG31000-RR	FBtr0300266	heph-RR	27676742	27807179	-1	27674195	27674464	2278
FBgn0011224	heph	chr3R	CG31000-RE	18	CG31000-RS	FBtr0300267	heph-RS	27676742	27763110	-1	27674195	27674464	2278
FBgn0011224	heph	chr3R	CG31000-RE	19	CG31000-RT	FBtr0300268	heph-RT	27676742	27763110	-1	27674195	27674464	2278
FBgn0011224	heph	chr3R	CG31000-RE	20	CG31000-RU	FBtr0300269	heph-RU	27676742	27763110	-1	27674195	27674464	2278
FBgn0011224	heph	chr3R	CG31000-RE	21	CG31000-RV	FBtr0300270	heph-RV	27677206	27811487	-1	27674195	27674464	2742
FBgn0011224	heph	chr3R	CG31000-RE	22	CG31000-RW	FBtr0306692	heph-RW	27676742	27811487	-1	27674195	27674464	2278
FBgn0011224	heph	chr3R	CG31000-RE	23	CG31000-RY	FBtr0306693	heph-RY	27676742	27806891	-1	27674195	27674464	2278
NA	NA	chr3RHet	NA	NA	NA	NA	NA	NA	NA	NA	911034	911288	NA
NA	NA	chr3RHet	NA	NA	NA	NA	NA	NA	NA	NA	1135490	1135649	NA
NA	NA	chr3RHet	NA	NA	NA	NA	NA	NA	NA	NA	1402116	1402339	NA
FBgn0004859	ci	chr4	CG2125-RA	1	CG2125-RA	FBtr0089178	ci-RA	68336	76925	-1	68646	68881	0
FBgn0004859	ci	chr4	CG2125-RA	2	CG2125-RC	FBtr0308074	ci-RC	68341	76934	-1	68646	68881	0
FBgn0004859	ci	chr4	CG2125-RA	3	CG2125-RB	FBtr0306168	ci-RB	68336	77667	-1	68646	68881	0
FBgn0017545	RpS3A	chr4	CG2168-RA	1	CG2168-RA	FBtr0089175	RpS3A-RA	86745	87863	-1	94879	95051	7016
FBgn0017545	RpS3A	chr4	CG2168-RA	2	CG2168-RB	FBtr0089176	RpS3A-RB	86745	87863	-1	94879	95051	7016
FBgn0017545	RpS3A	chr4	CG2168-RA	3	CG2168-RD	FBtr0089177	RpS3A-RD	86745	87863	-1	94879	95051	7016
FBgn0085432	pan	chr4	CG17964-RB	2	CG34403-RH	FBtr0100245	pan-RH	90008	129430	1	94879	95051	0
FBgn0085432	pan	chr4	CG17964-RB	3	CG34403-RE	FBtr0089156	pan-RE	89956	129430	1	94879	95051	0
FBgn0085432	pan	chr4	CG17964-RB	4	CG34403-RD	FBtr0089162	pan-RD	91032	129430	1	94879	95051	0
FBgn0085432	pan	chr4	CG17964-RB	5	CG34403-RB	FBtr0089159	pan-RB	90008	129430	1	94879	95051	0
FBgn0085432	pan	chr4	CG17964-RB	6	CG34403-RC	FBtr0089160	pan-RC	90011	129430	1	94879	95051	0
FBgn0085432	pan	chr4	CG17964-RB	7	CG34403-RF	FBtr0089158	pan-RF	89956	129430	1	94879	95051	0
FBgn0085432	pan	chr4	CG17964-RB	8	CG34403-RA	FBtr0089161	pan-RA	90354	129430	1	94879	95051	0
FBgn0085432	pan	chr4	CG17964-RB	9	CG34403-RG	FBtr0089157	pan-RG	89956	129430	1	94879	95051	0
FBgn0085432	pan	chr4	CG17964-RB	1	CG34403-RJ	FBtr0112657	pan-RJ	111840	129430	1	129972	130197	542
FBgn0085432	pan	chr4	CG17964-RB	2	CG34403-RH	FBtr0100245	pan-RH	90008	129430	1	129972	130197	542
FBgn0085432	pan	chr4	CG17964-RB	3	CG34403-RE	FBtr0089156	pan-RE	89956	129430	1	129972	130197	542
FBgn0085432	pan	chr4	CG17964-RB	4	CG34403-RD	FBtr0089162	pan-RD	91032	129430	1	129972	130197	542
FBgn0085432	pan	chr4	CG17964-RB	5	CG34403-RB	FBtr0089159	pan-RB	90008	129430	1	129972	130197	542
FBgn0085432	pan	chr4	CG17964-RB	6	CG34403-RC	FBtr0089160	pan-RC	90011	129430	1	129972	130197	542
FBgn0085432	pan	chr4	CG17964-RB	7	CG34403-RF	FBtr0089158	pan-RF	89956	129430	1	129972	130197	542
FBgn0085432	pan	chr4	CG17964-RB	8	CG34403-RA	FBtr0089161	pan-RA	90354	129430	1	129972	130197	542
FBgn0085432	pan	chr4	CG17964-RB	9	CG34403-RG	FBtr0089157	pan-RG	89956	129430	1	129972	130197	542
FBgn0011747	Ank	chr4	CG1651-RB	1	CG1651-RB	FBtr0089173	Ank-RB	137015	150338	-1	129972	130197	6818
FBgn0011747	Ank	chr4	CG1651-RB	2	CG1651-RA	FBtr0089174	Ank-RA	137015	150323	-1	129972	130197	6818
FBgn0011747	Ank	chr4	CG1651-RB	3	CG1651-RC	FBtr0089171	Ank-RC	137015	150378	-1	129972	130197	6818
FBgn0011747	Ank	chr4	CG1651-RB	4	CG1651-RD	FBtr0089172	Ank-RD	137015	150345	-1	129972	130197	6818
FBgn0011747	Ank	chr4	CG1651-RB	5	CG1651-RE	FBtr0300497	Ank-RE	137015	150368	-1	129972	130197	6818
FBgn0011747	Ank	chr4	CG1651-RB	6	CG1651-RF	FBtr0300498	Ank-RF	137015	150317	-1	129972	130197	6818
FBgn0085432	pan	chr4	CG17964-RB	1	CG34403-RJ	FBtr0112657	pan-RJ	111840	129430	1	130902	131120	1472
FBgn0085432	pan	chr4	CG17964-RB	2	CG34403-RH	FBtr0100245	pan-RH	90008	129430	1	130902	131120	1472
FBgn0085432	pan	chr4	CG17964-RB	3	CG34403-RE	FBtr0089156	pan-RE	89956	129430	1	130902	131120	1472
FBgn0085432	pan	chr4	CG17964-RB	4	CG34403-RD	FBtr0089162	pan-RD	91032	129430	1	130902	131120	1472
FBgn0085432	pan	chr4	CG17964-RB	5	CG34403-RB	FBtr0089159	pan-RB	90008	129430	1	130902	131120	1472
FBgn0085432	pan	chr4	CG17964-RB	6	CG34403-RC	FBtr0089160	pan-RC	90011	129430	1	130902	131120	1472
FBgn0085432	pan	chr4	CG17964-RB	7	CG34403-RF	FBtr0089158	pan-RF	89956	129430	1	130902	131120	1472
FBgn0085432	pan	chr4	CG17964-RB	8	CG34403-RA	FBtr0089161	pan-RA	90354	129430	1	130902	131120	1472
FBgn0085432	pan	chr4	CG17964-RB	9	CG34403-RG	FBtr0089157	pan-RG	89956	129430	1	130902	131120	1472
FBgn0011747	Ank	chr4	CG1651-RB	1	CG1651-RB	FBtr0089173	Ank-RB	137015	150338	-1	130902	131120	5895
FBgn0011747	Ank	chr4	CG1651-RB	2	CG1651-RA	FBtr0089174	Ank-RA	137015	150323	-1	130902	131120	5895
FBgn0011747	Ank	chr4	CG1651-RB	3	CG1651-RC	FBtr0089171	Ank-RC	137015	150378	-1	130902	131120	5895
FBgn0011747	Ank	chr4	CG1651-RB	4	CG1651-RD	FBtr0089172	Ank-RD	137015	150345	-1	130902	131120	5895
FBgn0011747	Ank	chr4	CG1651-RB	5	CG1651-RE	FBtr0300497	Ank-RE	137015	150368	-1	130902	131120	5895
FBgn0011747	Ank	chr4	CG1651-RB	6	CG1651-RF	FBtr0300498	Ank-RF	137015	150317	-1	130902	131120	5895
FBgn0052000	CG32000	chr4	CG32000-RG	1	CG32000-RG	FBtr0089451	CG32000-RG	152850	163754	1	153287	153458	0
FBgn0052000	CG32000	chr4	CG32000-RG	2	CG32000-RA	FBtr0089449	CG32000-RA	156909	163754	1	153287	153458	3451
FBgn0052000	CG32000	chr4	CG32000-RG	3	CG32000-RB	FBtr0089448	CG32000-RB	156898	163754	1	153287	153458	3440
FBgn0052000	CG32000	chr4	CG32000-RG	4	CG32000-RH	FBtr0113417	CG32000-RH	152850	163754	1	153287	153458	0
FBgn0052000	CG32000	chr4	CG32000-RD	1	CG32000-RE	FBtr0089445	CG32000-RE	152850	160709	1	153287	153458	0
FBgn0052000	CG32000	chr4	CG32000-RD	2	CG32000-RF	FBtr0089450	CG32000-RF	156909	160709	1	153287	153458	3451
FBgn0052000	CG32000	chr4	CG32000-RD	3	CG32000-RG	FBtr0089451	CG32000-RG	152850	163754	1	153287	153458	0
FBgn0052000	CG32000	chr4	CG32000-RD	4	CG32000-RA	FBtr0089449	CG32000-RA	156909	163754	1	153287	153458	3451
FBgn0052000	CG32000	chr4	CG32000-RD	5	CG32000-RD	FBtr0089447	CG32000-RD	152850	160716	1	153287	153458	0
FBgn0052000	CG32000	chr4	CG32000-RD	6	CG32000-RB	FBtr0089448	CG32000-RB	156898	163754	1	153287	153458	3440
FBgn0052000	CG32000	chr4	CG32000-RD	7	CG32000-RC	FBtr0089446	CG32000-RC	152850	160709	1	153287	153458	0
FBgn0052000	CG32000	chr4	CG32000-RD	8	CG32000-RH	FBtr0113417	CG32000-RH	152850	163754	1	153287	153458	0
FBgn0011747	Ank	chr4	CG1651-RB	1	CG1651-RB	FBtr0089173	Ank-RB	137015	150338	-1	153287	153458	2949
FBgn0011747	Ank	chr4	CG1651-RB	2	CG1651-RA	FBtr0089174	Ank-RA	137015	150323	-1	153287	153458	2964
FBgn0011747	Ank	chr4	CG1651-RB	3	CG1651-RC	FBtr0089171	Ank-RC	137015	150378	-1	153287	153458	2909
FBgn0011747	Ank	chr4	CG1651-RB	4	CG1651-RD	FBtr0089172	Ank-RD	137015	150345	-1	153287	153458	2942
FBgn0011747	Ank	chr4	CG1651-RB	5	CG1651-RE	FBtr0300497	Ank-RE	137015	150368	-1	153287	153458	2919
FBgn0011747	Ank	chr4	CG1651-RB	6	CG1651-RF	FBtr0300498	Ank-RF	137015	150317	-1	153287	153458	2970
FBgn0039889	CG2219	chr4	CG2219-RA	1	CG2219-RA	FBtr0089153	CG2219-RA	198058	199980	-1	193052	193222	4836
NA	NA	chr4	NA	NA	NA	NA	NA	NA	NA	NA	295035	295202	NA
FBgn0039902	CG2177	chr4	CG2177-RB	1	CG2177-RA	FBtr0089132	CG2177-RA	331558	334534	-1	326600	326773	4785
FBgn0039902	CG2177	chr4	CG2177-RB	2	CG2177-RB	FBtr0089133	CG2177-RB	331558	334528	-1	326600	326773	4785
FBgn0039902	CG2177	chr4	CG2177-RB	3	CG2177-RC	FBtr0114519	CG2177-RC	331558	334501	-1	326600	326773	4785
FBgn0052850	CG32850	chr4	CG32850-RA	1	CG32850-RA	FBtr0089123	CG32850-RA	335572	342013	1	326600	326773	8799
FBgn0026777	Rad23	chr4	CG1836-RB	1	CG1836-RB	FBtr0089121	Rad23-RB	328723	330934	1	326600	326773	1950
FBgn0026777	Rad23	chr4	CG1836-RB	2	CG1836-RA	FBtr0089122	Rad23-RA	328733	330930	1	326600	326773	1960
FBgn0039902	CG2177	chr4	CG2177-RB	1	CG2177-RA	FBtr0089132	CG2177-RA	331558	334534	-1	331660	332106	0
FBgn0039902	CG2177	chr4	CG2177-RB	2	CG2177-RB	FBtr0089133	CG2177-RB	331558	334528	-1	331660	332106	0
FBgn0039902	CG2177	chr4	CG2177-RB	3	CG2177-RC	FBtr0114519	CG2177-RC	331558	334501	-1	331660	332106	0
FBgn0052850	CG32850	chr4	CG32850-RA	1	CG32850-RA	FBtr0089123	CG32850-RA	335572	342013	1	331660	332106	3466
FBgn0026777	Rad23	chr4	CG1836-RB	1	CG1836-RB	FBtr0089121	Rad23-RB	328723	330934	1	331660	332106	726
FBgn0026777	Rad23	chr4	CG1836-RB	2	CG1836-RA	FBtr0089122	Rad23-RA	328733	330930	1	331660	332106	730
FBgn0259214	PMCA	chr4	CG2165-RA	1	CG42314-RO	FBtr0304046	PMCA-RO	349442	379526	-1	360033	360195	0
FBgn0259214	PMCA	chr4	CG2165-RA	2	CG42314-RP	FBtr0304047	PMCA-RP	349442	379298	-1	360033	360195	0
FBgn0259214	PMCA	chr4	CG2165-RA	3	CG42314-RQ	FBtr0304048	PMCA-RQ	349442	379282	-1	360033	360195	0
FBgn0259214	PMCA	chr4	CG2165-RA	4	CG42314-RR	FBtr0304049	PMCA-RR	349442	379285	-1	360033	360195	0
FBgn0259214	PMCA	chr4	CG2165-RA	5	CG42314-RS	FBtr0304050	PMCA-RS	350143	379282	-1	360033	360195	0
FBgn0259214	PMCA	chr4	CG2165-RA	6	CG42314-RI	FBtr0300554	PMCA-RI	349442	379282	-1	360033	360195	0
FBgn0259214	PMCA	chr4	CG2165-RA	7	CG42314-RJ	FBtr0300555	PMCA-RJ	349442	379282	-1	360033	360195	0
FBgn0259214	PMCA	chr4	CG2165-RA	8	CG42314-RK	FBtr0300556	PMCA-RK	349442	379282	-1	360033	360195	0
FBgn0259214	PMCA	chr4	CG2165-RA	9	CG42314-RL	FBtr0300557	PMCA-RL	349442	379298	-1	360033	360195	0
FBgn0259214	PMCA	chr4	CG2165-RA	10	CG42314-RM	FBtr0300558	PMCA-RM	351482	379282	-1	360033	360195	0
FBgn0259214	PMCA	chr4	CG2165-RA	11	CG42314-RN	FBtr0300559	PMCA-RN	355296	379282	-1	360033	360195	0
FBgn0039907	lgs	chr4	CG2041-RA	1	CG2041-RA	FBtr0089111	lgs-RA	457577	464533	-1	468381	468545	3848
FBgn0016126	CaMKI	chr4	CG1495-RA	1	CG1495-RB	FBtr0089069	CaMKI-RB	466952	474566	1	468381	468545	0
FBgn0016126	CaMKI	chr4	CG1495-RA	2	CG1495-RH	FBtr0089063	CaMKI-RH	466120	474566	1	468381	468545	0
FBgn0016126	CaMKI	chr4	CG1495-RA	3	CG1495-RD	FBtr0089064	CaMKI-RD	466146	474566	1	468381	468545	0
FBgn0016126	CaMKI	chr4	CG1495-RA	4	CG1495-RG	FBtr0089065	CaMKI-RG	466207	474566	1	468381	468545	0
FBgn0016126	CaMKI	chr4	CG1495-RA	5	CG1495-RE	FBtr0089066	CaMKI-RE	466749	474566	1	468381	468545	0
FBgn0016126	CaMKI	chr4	CG1495-RA	6	CG1495-RA	FBtr0089067	CaMKI-RA	466794	474566	1	468381	468545	0
FBgn0016126	CaMKI	chr4	CG1495-RA	7	CG1495-RC	FBtr0089068	CaMKI-RC	466794	474566	1	468381	468545	0
FBgn0026262	bip2	chr4	CG2009-RA	1	CG2009-RA	FBtr0089110	bip2-RA	480508	487450	-1	492251	492493	4801
FBgn0039908	Asator	chr4	CG11533-RA	1	CG11533-RD	FBtr0300342	Asator-RD	491912	502562	-1	492251	492493	0
FBgn0039908	Asator	chr4	CG11533-RA	2	CG11533-RE	FBtr0300343	Asator-RE	493521	502562	-1	492251	492493	1028
FBgn0039908	Asator	chr4	CG11533-RA	3	CG11533-RF	FBtr0300344	Asator-RF	491912	504406	-1	492251	492493	0
FBgn0039908	Asator	chr4	CG11533-RA	1	CG11533-RD	FBtr0300342	Asator-RD	491912	502562	-1	506012	506174	3450
FBgn0039908	Asator	chr4	CG11533-RA	2	CG11533-RE	FBtr0300343	Asator-RE	493521	502562	-1	506012	506174	3450
FBgn0039908	Asator	chr4	CG11533-RA	3	CG11533-RF	FBtr0300344	Asator-RF	491912	504406	-1	506012	506174	1606
NA	NA	chr4	NA	NA	NA	NA	NA	NA	NA	NA	538506	538660	NA
FBgn0026869	Thd1	chr4	CG1981-RA	1	CG1981-RA	FBtr0089106	Thd1-RA	565889	578440	-1	565467	565615	274
FBgn0022361	Pur-alpha	chr4	CG1507-RB	1	CG1507-RA	FBtr0089996	Pur-alpha-RA	578608	586562	1	592627	592797	6065
FBgn0022361	Pur-alpha	chr4	CG1507-RB	2	CG1507-RB	FBtr0089995	Pur-alpha-RB	578608	586562	1	592627	592797	6065
FBgn0040324	Ephrin	chr4	CG1862-RA	1	CG1862-RA	FBtr0089075	Ephrin-RA	592383	598159	1	592627	592797	0
FBgn0040324	Ephrin	chr4	CG1862-RA	2	CG1862-RB	FBtr0089076	Ephrin-RB	592383	598159	1	592627	592797	0
FBgn0040324	Ephrin	chr4	CG1862-RA	3	CG1862-RC	FBtr0089077	Ephrin-RC	592383	598159	1	592627	592797	0
FBgn0040324	Ephrin	chr4	CG1862-RA	4	CG1862-RD	FBtr0089078	Ephrin-RD	592383	598159	1	592627	592797	0
FBgn0039909	CG1970	chr4	CG1970-RA	1	CG1970-RA	FBtr0089105	CG1970-RA	588914	591420	-1	592627	592797	1207
FBgn0025936	Eph	chr4	CG1511-RA	1	CG1511-RA	FBtr0089082	Eph-RA	631312	641552	1	636252	636572	0
FBgn0025936	Eph	chr4	CG1511-RA	2	CG1511-RB	FBtr0089083	Eph-RB	631312	641552	1	636252	636572	0
FBgn0025936	Eph	chr4	CG1511-RA	3	CG1511-RC	FBtr0089084	Eph-RC	631312	641552	1	636252	636572	0
FBgn0025936	Eph	chr4	CG1511-RA	4	CG1511-RD	FBtr0089085	Eph-RD	631312	640977	1	636252	636572	0
FBgn0025936	Eph	chr4	CG1511-RA	5	CG1511-RE	FBtr0089086	Eph-RE	631312	641360	1	636252	636572	0
FBgn0025936	Eph	chr4	CG1511-RA	6	CG1511-RF	FBtr0301285	Eph-RF	631312	641326	1	636252	636572	0
FBgn0039914	mav	chr4	CG1901-RA	1	CG1901-RA	FBtr0089103	mav-RA	643842	646656	-1	636252	636572	7270
FBgn0039914	mav	chr4	CG1901-RA	2	CG1901-RB	FBtr0100502	mav-RB	643842	646656	-1	636252	636572	7270
FBgn0039914	mav	chr4	CG1901-RA	3	CG1901-RC	FBtr0290233	mav-RC	643842	646475	-1	636252	636572	7270
FBgn0026199	myoglianin	chr4	CG1838-RA	1	CG1838-RA	FBtr0089092	myoglianin-RA	711893	716675	-1	708852	709005	2888
FBgn0026199	myoglianin	chr4	CG1838-RA	2	CG1838-RB	FBtr0089093	myoglianin-RB	711890	716675	-1	708852	709005	2885
FBgn0026199	myoglianin	chr4	CG1838-RA	3	CG1838-RC	FBtr0089094	myoglianin-RC	711890	716675	-1	708852	709005	2885
FBgn0026199	myoglianin	chr4	CG1838-RA	4	CG1838-RD	FBtr0089095	myoglianin-RD	711890	716675	-1	708852	709005	2885
FBgn0039920	CG11360	chr4	CG11360-RA	1	CG11360-RA	FBtr0089091	CG11360-RA	701245	706796	1	708852	709005	2056
FBgn0026199	myoglianin	chr4	CG1838-RA	1	CG1838-RA	FBtr0089092	myoglianin-RA	711893	716675	-1	714022	714293	0
FBgn0026199	myoglianin	chr4	CG1838-RA	2	CG1838-RB	FBtr0089093	myoglianin-RB	711890	716675	-1	714022	714293	0
FBgn0026199	myoglianin	chr4	CG1838-RA	3	CG1838-RC	FBtr0089094	myoglianin-RC	711890	716675	-1	714022	714293	0
FBgn0026199	myoglianin	chr4	CG1838-RA	4	CG1838-RD	FBtr0089095	myoglianin-RD	711890	716675	-1	714022	714293	0
FBgn0039920	CG11360	chr4	CG11360-RA	1	CG11360-RA	FBtr0089091	CG11360-RA	701245	706796	1	714022	714293	7226
NA	NA	chr4	NA	NA	NA	NA	NA	NA	NA	NA	742897	743061	NA
FBgn0025726	unc-13	chr4	CG2999-RA	1	CG2999-RA	FBtr0089245	unc-13-RA	891551	925419	-1	901232	901399	0
FBgn0025726	unc-13	chr4	CG2999-RA	2	CG2999-RC	FBtr0089246	unc-13-RC	891553	925419	-1	901232	901399	0
FBgn0025726	unc-13	chr4	CG2999-RA	3	CG2999-RB	FBtr0089247	unc-13-RB	891553	914179	-1	901232	901399	0
FBgn0052016	CG32016	chr4	CG32016-RC	1	CG32016-RE	FBtr0089234	CG32016-RE	972187	978958	-1	967682	967828	4359
FBgn0052016	CG32016	chr4	CG32016-RC	2	CG32016-RB	FBtr0089229	CG32016-RB	972187	979094	-1	967682	967828	4359
FBgn0052016	CG32016	chr4	CG32016-RC	3	CG32016-RA	FBtr0089230	CG32016-RA	972187	979018	-1	967682	967828	4359
FBgn0052016	CG32016	chr4	CG32016-RC	4	CG32016-RF	FBtr0089231	CG32016-RF	972187	979018	-1	967682	967828	4359
FBgn0052016	CG32016	chr4	CG32016-RC	5	CG32016-RD	FBtr0089232	CG32016-RD	972187	978992	-1	967682	967828	4359
FBgn0052016	CG32016	chr4	CG32016-RC	6	CG32016-RC	FBtr0089233	CG32016-RC	972187	978983	-1	967682	967828	4359
FBgn0039929	CG11076	chr4	CG11076-RA	1	CG11076-RB	FBtr0089220	CG11076-RB	1050337	1052286	-1	1056784	1056946	4498
FBgn0039929	CG11076	chr4	CG11076-RA	2	CG11076-RA	FBtr0089221	CG11076-RA	1050337	1051597	-1	1056784	1056946	5187
FBgn0010217	ATPsyn-beta	chr4	CG11154-RA	1	CG11154-RA	FBtr0089186	ATPsyn-beta-RA	1052440	1055175	1	1056784	1056946	1609
FBgn0025741	plexA	chr4	CG11081-RD	1	CG11081-RB	FBtr0089225	plexA-RB	1034030	1047654	-1	1056784	1056946	9130
FBgn0025741	plexA	chr4	CG11081-RD	2	CG11081-RC	FBtr0089224	plexA-RC	1034259	1047679	-1	1056784	1056946	9105
FBgn0025741	plexA	chr4	CG11081-RD	3	CG11081-RD	FBtr0089226	plexA-RD	1034030	1047654	-1	1056784	1056946	9130
FBgn0025741	plexA	chr4	CG11081-RD	4	CG11081-RA	FBtr0089223	plexA-RA	1034030	1047720	-1	1056784	1056946	9064
FBgn0025741	plexA	chr4	CG11081-RD	5	CG11081-RE	FBtr0100296	plexA-RE	1034259	1047669	-1	1056784	1056946	9115
FBgn0010217	ATPsyn-beta	chr4	CG11154-RB	1	CG11154-RA	FBtr0089186	ATPsyn-beta-RA	1052440	1055175	1	1056784	1056946	1609
FBgn0010217	ATPsyn-beta	chr4	CG11154-RB	2	CG11154-RB	FBtr0089187	ATPsyn-beta-RB	1052440	1054161	1	1056784	1056946	2623
FBgn0004624	CaMKII	chr4	CG18069-RA	1	CG18069-RA	FBtr0089218	CaMKII-RA	1056649	1071994	-1	1056784	1056946	0
FBgn0004624	CaMKII	chr4	CG18069-RA	2	CG18069-RB	FBtr0089219	CaMKII-RB	1056649	1071956	-1	1056784	1056946	0
FBgn0004624	CaMKII	chr4	CG18069-RA	3	CG18069-RD	FBtr0100146	CaMKII-RD	1056643	1074329	-1	1056784	1056946	0
FBgn0004624	CaMKII	chr4	CG18069-RA	4	CG18069-RE	FBtr0100147	CaMKII-RE	1056643	1074329	-1	1056784	1056946	0
FBgn0004624	CaMKII	chr4	CG18069-RA	5	CG18069-RG	FBtr0100148	CaMKII-RG	1056643	1074329	-1	1056784	1056946	0
FBgn0004624	CaMKII	chr4	CG18069-RA	6	CG18069-RC	FBtr0089217	CaMKII-RC	1056649	1074329	-1	1056784	1056946	0
FBgn0004624	CaMKII	chr4	CG18069-RA	7	CG18069-RI	FBtr0300378	CaMKII-RI	1056643	1071994	-1	1056784	1056946	0
FBgn0039930	CG11077	chr4	CG11077-RA	1	CG11077-RA	FBtr0089222	CG11077-RA	1049301	1049985	-1	1056784	1056946	6799
FBgn0011642	Zyx102EF	chr4	CG32018-RB	1	CG32018-RA	FBtr0089210	Zyx102EF-RA	1077991	1081542	-1	1078554	1078739	0
FBgn0011642	Zyx102EF	chr4	CG32018-RB	2	CG32018-RB	FBtr0089211	Zyx102EF-RB	1077991	1081542	-1	1078554	1078739	0
FBgn0011642	Zyx102EF	chr4	CG32018-RB	3	CG32018-RE	FBtr0089212	Zyx102EF-RE	1077991	1081542	-1	1078554	1078739	0
FBgn0011642	Zyx102EF	chr4	CG32018-RB	4	CG32018-RF	FBtr0089213	Zyx102EF-RF	1077991	1081542	-1	1078554	1078739	0
FBgn0011642	Zyx102EF	chr4	CG32018-RB	5	CG32018-RG	FBtr0089214	Zyx102EF-RG	1077991	1081512	-1	1078554	1078739	0
FBgn0011642	Zyx102EF	chr4	CG32018-RB	6	CG32018-RD	FBtr0089215	Zyx102EF-RD	1077991	1081542	-1	1078554	1078739	0
FBgn0011642	Zyx102EF	chr4	CG32018-RB	7	CG32018-RC	FBtr0089216	Zyx102EF-RC	1077991	1081542	-1	1078554	1078739	0
FBgn0004624	CaMKII	chr4	CG18069-RA	1	CG18069-RA	FBtr0089218	CaMKII-RA	1056649	1071994	-1	1078554	1078739	6560
FBgn0004624	CaMKII	chr4	CG18069-RA	2	CG18069-RB	FBtr0089219	CaMKII-RB	1056649	1071956	-1	1078554	1078739	6598
FBgn0004624	CaMKII	chr4	CG18069-RA	3	CG18069-RD	FBtr0100146	CaMKII-RD	1056643	1074329	-1	1078554	1078739	4225
FBgn0004624	CaMKII	chr4	CG18069-RA	4	CG18069-RE	FBtr0100147	CaMKII-RE	1056643	1074329	-1	1078554	1078739	4225
FBgn0004624	CaMKII	chr4	CG18069-RA	5	CG18069-RG	FBtr0100148	CaMKII-RG	1056643	1074329	-1	1078554	1078739	4225
FBgn0004624	CaMKII	chr4	CG18069-RA	6	CG18069-RC	FBtr0089217	CaMKII-RC	1056649	1074329	-1	1078554	1078739	4225
FBgn0004624	CaMKII	chr4	CG18069-RA	7	CG18069-RI	FBtr0300378	CaMKII-RI	1056643	1071994	-1	1078554	1078739	6560
FBgn0039928	cals	chr4	CG11059-RA	1	CG11059-RA	FBtr0089207	cals-RA	1135804	1144024	-1	1126181	1126340	9464
FBgn0039928	cals	chr4	CG11059-RA	2	CG11059-RB	FBtr0089208	cals-RB	1135804	1143583	-1	1126181	1126340	9464
FBgn0013749	Arf102F	chr4	CG11027-RA	1	CG11027-RA	FBtr0089192	Arf102F-RA	1144800	1145807	1	1136966	1137122	7678
FBgn0039928	cals	chr4	CG11059-RA	1	CG11059-RA	FBtr0089207	cals-RA	1135804	1144024	-1	1136966	1137122	0
FBgn0039928	cals	chr4	CG11059-RA	2	CG11059-RB	FBtr0089208	cals-RB	1135804	1143583	-1	1136966	1137122	0
FBgn0013749	Arf102F	chr4	CG11027-RA	1	CG11027-RA	FBtr0089192	Arf102F-RA	1144800	1145807	1	1137306	1137507	7293
FBgn0039928	cals	chr4	CG11059-RA	1	CG11059-RA	FBtr0089207	cals-RA	1135804	1144024	-1	1137306	1137507	0
FBgn0039928	cals	chr4	CG11059-RA	2	CG11059-RB	FBtr0089208	cals-RB	1135804	1143583	-1	1137306	1137507	0
FBgn0013749	Arf102F	chr4	CG11027-RA	1	CG11027-RA	FBtr0089192	Arf102F-RA	1144800	1145807	1	1151703	1151923	5896
FBgn0039928	cals	chr4	CG11059-RA	1	CG11059-RA	FBtr0089207	cals-RA	1135804	1144024	-1	1151703	1151923	7679
FBgn0039928	cals	chr4	CG11059-RA	2	CG11059-RB	FBtr0089208	cals-RB	1135804	1143583	-1	1151703	1151923	8120
FBgn0013749	Arf102F	chr4	CG11027-RA	1	CG11027-RA	FBtr0089192	Arf102F-RA	1144800	1145807	1	1153143	1153293	7336
FBgn0039928	cals	chr4	CG11059-RA	1	CG11059-RA	FBtr0089207	cals-RA	1135804	1144024	-1	1153143	1153293	9119
FBgn0039928	cals	chr4	CG11059-RA	2	CG11059-RB	FBtr0089208	cals-RB	1135804	1143583	-1	1153143	1153293	9560
NA	NA	chr4	NA	NA	NA	NA	NA	NA	NA	NA	1165618	1165832	NA
FBgn0002521	pho	chr4	CG17743-RA	1	CG17743-RA	FBtr0089204	pho-RA	1193094	1202271	-1	1193458	1193615	0
FBgn0002521	pho	chr4	CG17743-RA	2	CG17743-RB	FBtr0089205	pho-RB	1193094	1202242	-1	1193458	1193615	0
FBgn0002521	pho	chr4	CG17743-RA	1	CG17743-RA	FBtr0089204	pho-RA	1193094	1202271	-1	1199993	1200159	0
FBgn0002521	pho	chr4	CG17743-RA	2	CG17743-RB	FBtr0089205	pho-RB	1193094	1202242	-1	1199993	1200159	0
FBgn0027101	Dyrk3	chr4	CG40478-RC	1	CG40478-RA	FBtr0100402	Dyrk3-RA	1229461	1234433	-1	1237117	1237285	2684
FBgn0027101	Dyrk3	chr4	CG40478-RC	2	CG40478-RB	FBtr0100403	Dyrk3-RB	1229461	1234418	-1	1237117	1237285	2699
FBgn0027101	Dyrk3	chr4	CG40478-RC	3	CG40478-RC	FBtr0100404	Dyrk3-RC	1229461	1234433	-1	1237117	1237285	2684
FBgn0027101	Dyrk3	chr4	CG40478-RC	4	CG40478-RD	FBtr0100405	Dyrk3-RD	1229461	1234422	-1	1237117	1237285	2695
FBgn0027101	Dyrk3	chr4	CG40478-RC	5	CG40478-RE	FBtr0100406	Dyrk3-RE	1228840	1234433	-1	1237117	1237285	2684
FBgn0263112	Mitf	chr4	CG17469-RA	1	CG43369-RA	FBtr0307326	Mitf-RA	1219484	1228193	1	1237117	1237285	8924
FBgn0263112	Mitf	chr4	CG17469-RA	2	CG43369-RD	FBtr0307329	Mitf-RD	1219484	1228244	1	1237117	1237285	8873
NA	NA	chr4	NA	NA	NA	NA	NA	NA	NA	NA	1247787	1247966	NA
NA	NA	chr4	NA	NA	NA	NA	NA	NA	NA	NA	1254452	1254609	NA
NA	NA	chr4	NA	NA	NA	NA	NA	NA	NA	NA	1254837	1254999	NA
NA	NA	chrU	NA	NA	NA	NA	NA	NA	NA	NA	2702762	2702933	NA
NA	NA	chrU	NA	NA	NA	NA	NA	NA	NA	NA	2951693	2951965	NA
NA	NA	chrU	NA	NA	NA	NA	NA	NA	NA	NA	3557792	3559267	NA
NA	NA	chrU	NA	NA	NA	NA	NA	NA	NA	NA	3651891	3653258	NA
NA	NA	chrU	NA	NA	NA	NA	NA	NA	NA	NA	5507331	5507553	NA
NA	NA	chrU	NA	NA	NA	NA	NA	NA	NA	NA	8908522	8908671	NA
NA	NA	chrU	NA	NA	NA	NA	NA	NA	NA	NA	9692829	9693028	NA
NA	NA	chrU	NA	NA	NA	NA	NA	NA	NA	NA	9823949	9824595	NA
FBgn0027791	O-fut2	chrX	CG14789-RA	1	CG14789-RA	FBtr0070296	O-fut2-RA	1358396	1360465	-1	1368195	1368454	7730
FBgn0260986	mei-38	chrX	CG14781-RA	1	CG14781-RA	FBtr0070258	mei-38-RA	1371127	1372515	1	1368195	1368454	2673
FBgn0028274	ns3	chrX	CG14788-RA	1	CG14788-RA	FBtr0070297	ns3-RA	1356013	1358245	-1	1368195	1368454	9950
FBgn0052808	CG32808	chrX	CG32808-RA	1	CG32808-RA	FBtr0070295	CG32808-RA	1362763	1363679	-1	1368195	1368454	4516
FBgn0025381	CG14782	chrX	CG14782-RA	1	CG14782-RA	FBtr0070259	CG14782-RA	1372585	1375455	1	1368195	1368454	4131
FBgn0026872	CG14777	chrX	CG14777-RB	1	CG14777-RB	FBtr0070253	CG14777-RB	1360786	1362725	1	1368195	1368454	5470
FBgn0026872	CG14777	chrX	CG14777-RB	2	CG14777-RC	FBtr0300352	CG14777-RC	1361526	1362725	1	1368195	1368454	5470
FBgn0003517	sta	chrX	CG14792-RD	1	CG14792-RD	FBtr0070291	sta-RD	1375830	1377053	-1	1368195	1368454	7376
FBgn0003517	sta	chrX	CG14792-RA	1	CG14792-RA	FBtr0070289	sta-RA	1375830	1377446	-1	1368195	1368454	7376
FBgn0003517	sta	chrX	CG14792-RA	2	CG14792-RD	FBtr0070291	sta-RD	1375830	1377053	-1	1368195	1368454	7376
FBgn0025382	Rab27	chrX	CG14791-RC	1	CG14791-RB	FBtr0070293	Rab27-RB	1367917	1370963	-1	1368195	1368454	0
FBgn0025382	Rab27	chrX	CG14791-RC	2	CG14791-RC	FBtr0070294	Rab27-RC	1367917	1370963	-1	1368195	1368454	0
FBgn0013720	pck	chrX	CG14779-RA	1	CG14779-RA	FBtr0070255	pck-RA	1364699	1366350	1	1368195	1368454	1845
FBgn0013720	pck	chrX	CG14779-RA	2	CG14779-RC	FBtr0070256	pck-RC	1364885	1366350	1	1368195	1368454	1845
FBgn0013720	pck	chrX	CG14779-RA	3	CG14779-RD	FBtr0100198	pck-RD	1364789	1366350	1	1368195	1368454	1845
FBgn0026086	Adar	chrX	CG12598-RA	1	CG12598-RA	FBtr0070299	Adar-RA	1667752	1678034	1	1675747	1675917	0
FBgn0026086	Adar	chrX	CG12598-RA	2	CG12598-RB	FBtr0070300	Adar-RB	1667752	1678034	1	1675747	1675917	0
FBgn0026086	Adar	chrX	CG12598-RA	3	CG12598-RC	FBtr0100557	Adar-RC	1667752	1678034	1	1675747	1675917	0
FBgn0026086	Adar	chrX	CG12598-RA	4	CG12598-RH	FBtr0307895	Adar-RH	1667752	1678034	1	1675747	1675917	0
FBgn0026086	Adar	chrX	CG12598-RA	5	CG12598-RD	FBtr0305497	Adar-RD	1667752	1675215	1	1675747	1675917	532
FBgn0026086	Adar	chrX	CG12598-RA	6	CG12598-RE	FBtr0305498	Adar-RE	1667752	1678034	1	1675747	1675917	0
FBgn0026086	Adar	chrX	CG12598-RA	7	CG12598-RF	FBtr0305499	Adar-RF	1667752	1682100	1	1675747	1675917	0
FBgn0261548	CG42666	chrX	CG14801-RB	1	CG42666-RE	FBtr0302658	CG42666-RE	1719693	1746966	1	1726782	1727165	0
FBgn0261548	CG42666	chrX	CG14801-RB	2	CG42666-RF	FBtr0302659	CG42666-RF	1736661	1746966	1	1726782	1727165	9496
FBgn0040388	boi	chrX	CG32796-RA	1	CG32796-RB	FBtr0070457	boi-RB	2338200	2364036	-1	2365840	2365998	1804
FBgn0040388	boi	chrX	CG32796-RA	3	CG32796-RD	FBtr0114528	boi-RD	2338200	2364036	-1	2365840	2365998	1804
FBgn0040388	boi	chrX	CG32796-RA	4	CG32796-RE	FBtr0303886	boi-RE	2338200	2364036	-1	2365840	2365998	1804
FBgn0040388	boi	chrX	CG32796-RA	5	CG32796-RF	FBtr0303887	boi-RF	2338200	2364036	-1	2365840	2365998	1804
FBgn0261451	trol	chrX	CG7981-RE	1	CG33950-RD	FBtr0091965	trol-RD	2365016	2399583	-1	2365840	2365998	0
FBgn0261451	trol	chrX	CG7981-RE	2	CG33950-RD	FBtr0091965	trol-RD	2365016	2399583	-1	2365840	2365998	0
FBgn0261451	trol	chrX	CG7981-RE	3	CG33950-RI	FBtr0305158	trol-RI	2365016	2439423	-1	2365840	2365998	0
FBgn0261451	trol	chrX	CG7981-RE	4	CG33950-RK	FBtr0305160	trol-RK	2365016	2439423	-1	2365840	2365998	0
FBgn0261451	trol	chrX	CG7981-RE	5	CG33950-RL	FBtr0305161	trol-RL	2365016	2439423	-1	2365840	2365998	0
FBgn0261451	trol	chrX	CG7981-RE	6	CG33950-RM	FBtr0305162	trol-RM	2365016	2412176	-1	2365840	2365998	0
FBgn0261451	trol	chrX	CG7981-RE	7	CG33950-RO	FBtr0305164	trol-RO	2365016	2412176	-1	2365840	2365998	0
FBgn0261451	trol	chrX	CG7981-RE	8	CG33950-RS	FBtr0305168	trol-RS	2365016	2439423	-1	2365840	2365998	0
FBgn0261451	trol	chrX	CG7981-RE	9	CG33950-RT	FBtr0305169	trol-RT	2365016	2439423	-1	2365840	2365998	0
FBgn0261451	trol	chrX	CG7981-RE	10	CG33950-RU	FBtr0305170	trol-RU	2365016	2439423	-1	2365840	2365998	0
FBgn0261451	trol	chrX	CG7981-RE	11	CG33950-RW	FBtr0305172	trol-RW	2365016	2439423	-1	2365840	2365998	0
FBgn0261451	trol	chrX	CG7981-RE	12	CG33950-RX	FBtr0305173	trol-RX	2365016	2439423	-1	2365840	2365998	0
FBgn0261451	trol	chrX	CG7981-RE	13	CG33950-RY	FBtr0305174	trol-RY	2365016	2439423	-1	2365840	2365998	0
FBgn0261451	trol	chrX	CG7981-RE	14	CG33950-RZ	FBtr0305175	trol-RZ	2365016	2439423	-1	2365840	2365998	0
FBgn0040388	boi	chrX	CG32796-RB	1	CG32796-RB	FBtr0070457	boi-RB	2338200	2364036	-1	2365840	2365998	1804
FBgn0040388	boi	chrX	CG32796-RB	3	CG32796-RD	FBtr0114528	boi-RD	2338200	2364036	-1	2365840	2365998	1804
FBgn0040388	boi	chrX	CG32796-RB	4	CG32796-RE	FBtr0303886	boi-RE	2338200	2364036	-1	2365840	2365998	1804
FBgn0040388	boi	chrX	CG32796-RB	5	CG32796-RF	FBtr0303887	boi-RF	2338200	2364036	-1	2365840	2365998	1804
FBgn0261451	trol	chrX	CG12497-RA	1	CG33950-RD	FBtr0091965	trol-RD	2365016	2399583	-1	2365840	2365998	0
FBgn0261451	trol	chrX	CG12497-RA	2	CG33950-RI	FBtr0305158	trol-RI	2365016	2439423	-1	2365840	2365998	0
FBgn0261451	trol	chrX	CG12497-RA	3	CG33950-RJ	FBtr0305159	trol-RJ	2374591	2439423	-1	2365840	2365998	8593
FBgn0261451	trol	chrX	CG12497-RA	4	CG33950-RK	FBtr0305160	trol-RK	2365016	2439423	-1	2365840	2365998	0
FBgn0261451	trol	chrX	CG12497-RA	5	CG33950-RL	FBtr0305161	trol-RL	2365016	2439423	-1	2365840	2365998	0
FBgn0261451	trol	chrX	CG12497-RA	6	CG33950-RS	FBtr0305168	trol-RS	2365016	2439423	-1	2365840	2365998	0
FBgn0261451	trol	chrX	CG12497-RA	7	CG33950-RT	FBtr0305169	trol-RT	2365016	2439423	-1	2365840	2365998	0
FBgn0261451	trol	chrX	CG12497-RA	8	CG33950-RU	FBtr0305170	trol-RU	2365016	2439423	-1	2365840	2365998	0
FBgn0261451	trol	chrX	CG12497-RA	9	CG33950-RW	FBtr0305172	trol-RW	2365016	2439423	-1	2365840	2365998	0
FBgn0261451	trol	chrX	CG12497-RA	10	CG33950-RX	FBtr0305173	trol-RX	2365016	2439423	-1	2365840	2365998	0
FBgn0261451	trol	chrX	CG12497-RA	11	CG33950-RY	FBtr0305174	trol-RY	2365016	2439423	-1	2365840	2365998	0
FBgn0261451	trol	chrX	CG12497-RA	12	CG33950-RZ	FBtr0305175	trol-RZ	2365016	2439423	-1	2365840	2365998	0
FBgn0040384	CG32795	chrX	CG32795-RC	1	CG32795-RA	FBtr0070491	CG32795-RA	2676939	2683975	-1	2684343	2684675	368
FBgn0040384	CG32795	chrX	CG32795-RC	2	CG32795-RB	FBtr0070492	CG32795-RB	2676939	2683496	-1	2684343	2684675	847
FBgn0040384	CG32795	chrX	CG32795-RC	3	CG32795-RC	FBtr0070493	CG32795-RC	2676939	2683975	-1	2684343	2684675	368
FBgn0040384	CG32795	chrX	CG32795-RC	1	CG32795-RA	FBtr0070491	CG32795-RA	2676939	2683975	-1	2684728	2685494	753
FBgn0040384	CG32795	chrX	CG32795-RC	2	CG32795-RB	FBtr0070492	CG32795-RB	2676939	2683496	-1	2684728	2685494	1232
FBgn0040384	CG32795	chrX	CG32795-RC	3	CG32795-RC	FBtr0070493	CG32795-RC	2676939	2683975	-1	2684728	2685494	753
FBgn0040384	CG32795	chrX	CG32795-RC	1	CG32795-RA	FBtr0070491	CG32795-RA	2676939	2683975	-1	2686213	2687137	2238
FBgn0040384	CG32795	chrX	CG32795-RC	2	CG32795-RB	FBtr0070492	CG32795-RB	2676939	2683496	-1	2686213	2687137	2717
FBgn0040384	CG32795	chrX	CG32795-RC	3	CG32795-RC	FBtr0070493	CG32795-RC	2676939	2683975	-1	2686213	2687137	2238
FBgn0028369	kirre	chrX	CG3653-RB	1	CG3653-RB	FBtr0070559	kirre-RB	2862308	3026836	1	2954834	2955154	0
NA	NA	chrX	NA	NA	NA	NA	NA	NA	NA	NA	4473319	4473592	NA
FBgn0003053	peb	chrX	CG12212-RA	1	CG12212-RA	FBtr0070680	peb-RA	4511602	4520256	1	4505722	4505878	5724
FBgn0003053	peb	chrX	CG12212-RA	2	CG12212-RB	FBtr0100265	peb-RB	4511602	4520256	1	4505722	4505878	5724
FBgn0028474	CG4119	chrX	CG4119-RA	1	CG4119-RA	FBtr0070799	CG4119-RA	5560127	5564586	1	5554301	5554455	5672
FBgn0029783	Sirt4	chrX	CG3187-RB	1	CG3187-RA	FBtr0070850	Sirt4-RA	5558661	5560002	-1	5554301	5554455	4206
FBgn0029783	Sirt4	chrX	CG3187-RB	2	CG3187-RB	FBtr0070851	Sirt4-RB	5558661	5560002	-1	5554301	5554455	4206
FBgn0029783	Sirt4	chrX	CG3187-RB	3	CG3187-RC	FBtr0070852	Sirt4-RC	5558661	5560002	-1	5554301	5554455	4206
FBgn0029840	raptor	chrX	CG4320-RA	1	CG4320-RA	FBtr0070885	raptor-RA	5978807	5983739	-1	5973278	5973437	5370
FBgn0026060	Mipp2	chrX	CG4317-RA	1	CG4317-RA	FBtr0070884	Mipp2-RA	5976740	5985472	-1	5973278	5973437	3303
FBgn0029837	Tsp5D	chrX	CG4690-RA	1	CG4690-RA	FBtr0070888	Tsp5D-RA	5963164	5968890	-1	5973278	5973437	4388
FBgn0029837	Tsp5D	chrX	CG4690-RA	2	CG4690-RB	FBtr0114466	Tsp5D-RB	5963164	5967030	-1	5973278	5973437	6248
FBgn0259228	C3G	chrX	CG14436-RA	1	CG42328-RE	FBtr0299793	C3G-RE	6675449	6694724	-1	6680473	6680622	0
FBgn0259228	C3G	chrX	CG14436-RA	2	CG42328-RF	FBtr0299794	C3G-RF	6675449	6694724	-1	6680473	6680622	0
FBgn0259228	C3G	chrX	CG3126-RA	1	CG42328-RC	FBtr0299791	C3G-RC	6675449	6697579	-1	6680473	6680622	0
FBgn0259228	C3G	chrX	CG3126-RA	2	CG42328-RD	FBtr0299792	C3G-RD	6675449	6689611	-1	6680473	6680622	0
FBgn0259228	C3G	chrX	CG3126-RA	3	CG42328-RE	FBtr0299793	C3G-RE	6675449	6694724	-1	6680473	6680622	0
FBgn0259228	C3G	chrX	CG3126-RA	4	CG42328-RF	FBtr0299794	C3G-RF	6675449	6694724	-1	6680473	6680622	0
FBgn0259228	C3G	chrX	CG3126-RA	5	CG42328-RG	FBtr0299795	C3G-RG	6675449	6689611	-1	6680473	6680622	0
FBgn0259228	C3G	chrX	CG3126-RA	6	CG42328-RH	FBtr0300526	C3G-RH	6675449	6697579	-1	6680473	6680622	0
FBgn0027864	Ogg1	chrX	CG1795-RA	1	CG1795-RA	FBtr0071223	Ogg1-RA	8584363	8585844	1	8580829	8580988	3375
FBgn0030055	CG12772	chrX	CG12772-RA	1	CG12772-RA	FBtr0071221	CG12772-RA	8571096	8574751	1	8580829	8580988	6078
FBgn0030056	CG11284	chrX	CG11284-RA	1	CG11284-RA	FBtr0071222	CG11284-RA	8575615	8582793	1	8580829	8580988	0
FBgn0030057	Ppt1	chrX	CG12108-RA	1	CG12108-RA	FBtr0071225	Ppt1-RA	8582660	8584077	-1	8580829	8580988	1672
FBgn0000499	dsh	chrX	CG18361-RA	1	CG18361-RA	FBtr0073454	dsh-RA	11249914	11252757	1	11254267	11254432	1510
FBgn0030294	CG11750	chrX	CG11750-RA	1	CG11750-RA	FBtr0073456	CG11750-RA	11253270	11254962	1	11254267	11254432	0
FBgn0027359	Tim8	chrX	CG1728-RA	1	CG1728-RA	FBtr0073482	Tim8-RA	11262464	11263216	1	11254267	11254432	8032
FBgn0004864	hop	chrX	CG1594-RA	1	CG1594-RA	FBtr0073457	hop-RA	11254932	11262130	-1	11254267	11254432	500
FBgn0030293	CG1737	chrX	CG1737-RA	1	CG1737-RA	FBtr0073453	CG1737-RA	11244667	11249331	1	11254267	11254432	4936
FBgn0030292	CG11752	chrX	CG11752-RA	1	CG11752-RA	FBtr0073452	CG11752-RA	11244032	11244527	1	11254267	11254432	9740
FBgn0001624	dlg1	chrX	CG1725-RB	2	CG1725-RH	FBtr0073490	dlg1-RH	11263670	11301784	1	11254267	11254432	9238
FBgn0001624	dlg1	chrX	CG1725-RB	3	CG1725-RB	FBtr0073488	dlg1-RB	11263670	11301784	1	11254267	11254432	9238
FBgn0001624	dlg1	chrX	CG1725-RB	8	CG1725-RL	FBtr0112813	dlg1-RL	11263670	11301784	1	11254267	11254432	9238
NA	NA	chrX	NA	NA	NA	NA	NA	NA	NA	NA	11872203	11872425	NA
FBgn0259240	Ten-a	chrX	CG32659-RA	1	CG42338-RG	FBtr0300201	Ten-a-RG	12123956	12226198	1	12189996	12190145	0
FBgn0259240	Ten-a	chrX	CG32659-RA	2	CG42338-RH	FBtr0300202	Ten-a-RH	12089802	12226198	1	12189996	12190145	0
FBgn0259240	Ten-a	chrX	CG32659-RA	3	CG42338-RI	FBtr0300203	Ten-a-RI	12089802	12226198	1	12189996	12190145	0
FBgn0259240	Ten-a	chrX	CG32659-RA	4	CG42338-RJ	FBtr0300204	Ten-a-RJ	12089802	12226198	1	12189996	12190145	0
FBgn0259240	Ten-a	chrX	CG32659-RA	5	CG42338-RD	FBtr0299858	Ten-a-RD	12124061	12226198	1	12189996	12190145	0
FBgn0259240	Ten-a	chrX	CG32659-RA	6	CG42338-RE	FBtr0299859	Ten-a-RE	12087914	12226198	1	12189996	12190145	0
FBgn0259240	Ten-a	chrX	CG32659-RA	7	CG42338-RF	FBtr0299860	Ten-a-RF	12087914	12226198	1	12189996	12190145	0
FBgn0259240	Ten-a	chrX	CG32659-RA	8	CG42338-RK	FBtr0308221	Ten-a-RK	12097865	12226198	1	12189996	12190145	0
FBgn0259240	Ten-a	chrX	CG32659-RA	9	CG42338-RL	FBtr0308222	Ten-a-RL	12097865	12226198	1	12189996	12190145	0
FBgn0259240	Ten-a	chrX	CG32659-RA	10	CG42338-RM	FBtr0308223	Ten-a-RM	12097865	12226198	1	12189996	12190145	0
FBgn0052654	Sec16	chrX	CG32654-RC	1	CG32654-RE	FBtr0113445	Sec16-RE	12490106	12503943	1	12513943	12514087	10000
FBgn0030410	Aven	chrX	CG15727-RA	1	CG15727-RA	FBtr0073709	Aven-RA	12522403	12523631	-1	12513943	12514087	8316
FBgn0030406	CG1463	chrX	CG1463-RA	1	CG1463-RA	FBtr0073657	CG1463-RA	12503590	12505632	-1	12513943	12514087	8311
FBgn0030407	CG2543	chrX	CG2543-RA	1	CG2543-RA	FBtr0073655	CG2543-RA	12505947	12509563	1	12513943	12514087	4380
FBgn0030411	CG2540	chrX	CG2540-RA	1	CG2540-RA	FBtr0073675	CG2540-RA	12523943	12525144	1	12513943	12514087	9856
FBgn0261524	lic	chrX	CG12244-RA	1	CG12244-RA	FBtr0073720	lic-RA	12985156	12988026	1	12992707	12992926	4681
FBgn0263005	CG43313	chrX	CG12714-RB	1	CG43313-RA	FBtr0306847	CG43313-RA	12990125	13006475	-1	12992707	12992926	0
FBgn0010303	hep	chrX	CG4353-RC	1	CG4353-RA	FBtr0073747	hep-RA	12973748	12984466	-1	12992707	12992926	8241
FBgn0010303	hep	chrX	CG4353-RC	2	CG4353-RC	FBtr0073748	hep-RC	12976841	12984453	-1	12992707	12992926	8254
FBgn0010303	hep	chrX	CG4353-RA	1	CG4353-RA	FBtr0073747	hep-RA	12973748	12984466	-1	12992707	12992926	8241
FBgn0030447	CG2200	chrX	CG2200-RA	1	CG2200-RA	FBtr0073721	CG2200-RA	12988547	12989770	1	12992707	12992926	2937
FBgn0263005	CG43313	chrX	CG4351-RA	1	CG43313-RA	FBtr0306847	CG43313-RA	12990125	13006475	-1	12992707	12992926	0
FBgn0085388	IP3K2	chrX	CG12724-RA	1	CG34359-RC	FBtr0112573	IP3K2-RC	13212685	13223350	1	13204787	13205218	7467
FBgn0085388	IP3K2	chrX	CG1630-RB	1	CG34359-RC	FBtr0112573	IP3K2-RC	13212685	13223350	1	13204787	13205218	7467
FBgn0030469	CG15745	chrX	CG15745-RA	1	CG15745-RB	FBtr0073758	CG15745-RB	13198915	13201427	1	13204787	13205218	3360
FBgn0030469	CG15745	chrX	CG15745-RA	2	CG15745-RA	FBtr0073759	CG15745-RA	13199552	13201427	1	13204787	13205218	3360
FBgn0030522	CG11103	chrX	CG11103-RA	1	CG11103-RB	FBtr0100218	CG11103-RB	13676546	13677419	1	13672024	13672190	4356
FBgn0030521	CG10992	chrX	CG10992-RA	1	CG10992-RA	FBtr0073838	CG10992-RA	13674051	13676214	-1	13672024	13672190	1861
FBgn0261244	inaE	chrX	CG33174-RA	1	CG33174-RD	FBtr0073825	inaE-RD	13677782	13705526	1	13672024	13672190	5592
FBgn0261244	inaE	chrX	CG33174-RA	2	CG33174-RA	FBtr0073826	inaE-RA	13677782	13701660	1	13672024	13672190	5592
FBgn0261244	inaE	chrX	CG33174-RA	3	CG33174-RE	FBtr0290302	inaE-RE	13677782	13705526	1	13672024	13672190	5592
FBgn0261244	inaE	chrX	CG33174-RA	4	CG33174-RF	FBtr0290303	inaE-RF	13677782	13705526	1	13672024	13672190	5592
FBgn0003218	rdgB	chrX	CG11111-RB	1	CG11111-RC	FBtr0100194	rdgB-RC	13656803	13670782	1	13672024	13672190	1242
FBgn0003218	rdgB	chrX	CG11111-RB	2	CG11111-RD	FBtr0100195	rdgB-RD	13656803	13670782	1	13672024	13672190	1242
FBgn0003218	rdgB	chrX	CG11111-RB	3	CG11111-RB	FBtr0073823	rdgB-RB	13661697	13669627	1	13672024	13672190	2397
FBgn0003218	rdgB	chrX	CG11111-RB	4	CG11111-RA	FBtr0073822	rdgB-RA	13656803	13670782	1	13672024	13672190	1242
FBgn0003218	rdgB	chrX	CG11111-RB	5	CG11111-RE	FBtr0301532	rdgB-RE	13656803	13669222	1	13672024	13672190	2802
FBgn0003218	rdgB	chrX	CG11111-RB	6	CG11111-RF	FBtr0301533	rdgB-RF	13656803	13669627	1	13672024	13672190	2397
FBgn0003218	rdgB	chrX	CG11111-RB	7	CG11111-RG	FBtr0301534	rdgB-RG	13656803	13669627	1	13672024	13672190	2397
FBgn0003218	rdgB	chrX	CG11111-RB	8	CG11111-RH	FBtr0301535	rdgB-RH	13656803	13669627	1	13672024	13672190	2397
FBgn0030522	CG11103	chrX	CG11103-RA	1	CG11103-RB	FBtr0100218	CG11103-RB	13676546	13677419	1	13672244	13672402	4144
FBgn0030521	CG10992	chrX	CG10992-RA	1	CG10992-RA	FBtr0073838	CG10992-RA	13674051	13676214	-1	13672244	13672402	1649
FBgn0261244	inaE	chrX	CG33174-RA	1	CG33174-RD	FBtr0073825	inaE-RD	13677782	13705526	1	13672244	13672402	5380
FBgn0261244	inaE	chrX	CG33174-RA	2	CG33174-RA	FBtr0073826	inaE-RA	13677782	13701660	1	13672244	13672402	5380
FBgn0261244	inaE	chrX	CG33174-RA	3	CG33174-RE	FBtr0290302	inaE-RE	13677782	13705526	1	13672244	13672402	5380
FBgn0261244	inaE	chrX	CG33174-RA	4	CG33174-RF	FBtr0290303	inaE-RF	13677782	13705526	1	13672244	13672402	5380
FBgn0003218	rdgB	chrX	CG11111-RB	1	CG11111-RC	FBtr0100194	rdgB-RC	13656803	13670782	1	13672244	13672402	1462
FBgn0003218	rdgB	chrX	CG11111-RB	2	CG11111-RD	FBtr0100195	rdgB-RD	13656803	13670782	1	13672244	13672402	1462
FBgn0003218	rdgB	chrX	CG11111-RB	3	CG11111-RB	FBtr0073823	rdgB-RB	13661697	13669627	1	13672244	13672402	2617
FBgn0003218	rdgB	chrX	CG11111-RB	4	CG11111-RA	FBtr0073822	rdgB-RA	13656803	13670782	1	13672244	13672402	1462
FBgn0003218	rdgB	chrX	CG11111-RB	5	CG11111-RE	FBtr0301532	rdgB-RE	13656803	13669222	1	13672244	13672402	3022
FBgn0003218	rdgB	chrX	CG11111-RB	6	CG11111-RF	FBtr0301533	rdgB-RF	13656803	13669627	1	13672244	13672402	2617
FBgn0003218	rdgB	chrX	CG11111-RB	7	CG11111-RG	FBtr0301534	rdgB-RG	13656803	13669627	1	13672244	13672402	2617
FBgn0003218	rdgB	chrX	CG11111-RB	8	CG11111-RH	FBtr0301535	rdgB-RH	13656803	13669627	1	13672244	13672402	2617
FBgn0003301	rut	chrX	CG9533-RA	1	CG9533-RA	FBtr0073992	rut-RA	14683284	14720106	-1	14678907	14679061	4223
FBgn0003301	rut	chrX	CG9533-RA	2	CG9533-RB	FBtr0305581	rut-RB	14681661	14720106	-1	14678907	14679061	2600
NA	NA	chrX	NA	NA	NA	NA	NA	NA	NA	NA	15283137	15283294	NA
FBgn0003392	shi	chrX	CG18102-RB	1	CG18102-RH	FBtr0111036	shi-RH	15786234	15799262	1	15793531	15793703	0
FBgn0003392	shi	chrX	CG18102-RB	2	CG18102-RI	FBtr0111037	shi-RI	15786274	15799262	1	15793531	15793703	0
FBgn0003392	shi	chrX	CG18102-RB	3	CG18102-RB	FBtr0074118	shi-RB	15786233	15799262	1	15793531	15793703	0
FBgn0003392	shi	chrX	CG18102-RB	4	CG18102-RC	FBtr0074119	shi-RC	15786922	15799262	1	15793531	15793703	0
FBgn0003392	shi	chrX	CG18102-RB	5	CG18102-RA	FBtr0074121	shi-RA	15786149	15799262	1	15793531	15793703	0
FBgn0003392	shi	chrX	CG18102-RB	6	CG18102-RE	FBtr0074122	shi-RE	15786216	15799262	1	15793531	15793703	0
FBgn0003392	shi	chrX	CG18102-RB	7	CG18102-RF	FBtr0074123	shi-RF	15786216	15800285	1	15793531	15793703	0
FBgn0003392	shi	chrX	CG18102-RB	8	CG18102-RG	FBtr0074124	shi-RG	15786149	15800285	1	15793531	15793703	0
FBgn0003392	shi	chrX	CG18102-RB	9	CG18102-RJ	FBtr0301594	shi-RJ	15786233	15800285	1	15793531	15793703	0
FBgn0003392	shi	chrX	CG18102-RB	10	CG18102-RK	FBtr0301595	shi-RK	15786258	15800285	1	15793531	15793703	0
FBgn0003392	shi	chrX	CG18102-RB	11	CG18102-RL	FBtr0301596	shi-RL	15786922	15800285	1	15793531	15793703	0
FBgn0003392	shi	chrX	CG18102-RB	12	CG18102-RM	FBtr0301597	shi-RM	15786233	15799262	1	15793531	15793703	0
FBgn0030704	CG15916	chrX	CG15916-RA	1	CG15916-RA	FBtr0074117	CG15916-RA	15784632	15785580	1	15793531	15793703	7951
FBgn0010315	CycD	chrX	CG9096-RC	1	CG9096-RD	FBtr0300391	CycD-RD	15800855	15803703	-1	15793531	15793703	7152
FBgn0010315	CycD	chrX	CG9096-RC	2	CG9096-RE	FBtr0300392	CycD-RE	15800855	15803682	-1	15793531	15793703	7152
FBgn0010315	CycD	chrX	CG9096-RC	3	CG9096-RF	FBtr0300393	CycD-RF	15800855	15803708	-1	15793531	15793703	7152
FBgn0030703	MSBP	chrX	CG9066-RA	1	CG9066-RA	FBtr0074166	MSBP-RA	15781600	15784125	-1	15793531	15793703	9406
FBgn0030703	MSBP	chrX	CG9066-RA	2	CG9066-RB	FBtr0301598	MSBP-RB	15781600	15784149	-1	15793531	15793703	9382
FBgn0030724	Nipsnap	chrX	CG9212-RA	1	CG9212-RB	FBtr0074259	Nipsnap-RB	15964395	15967561	-1	15970792	15970970	3231
FBgn0030724	Nipsnap	chrX	CG9212-RA	2	CG9212-RA	FBtr0074258	Nipsnap-RA	15964395	15967561	-1	15970792	15970970	3231
FBgn0030724	Nipsnap	chrX	CG9212-RA	3	CG9212-RC	FBtr0074257	Nipsnap-RC	15964395	15967599	-1	15970792	15970970	3193
FBgn0030723	dpr18	chrX	CG14948-RA	1	CG14948-RA	FBtr0074206	dpr18-RA	15957774	15964337	1	15970792	15970970	6455
FBgn0030724	Nipsnap	chrX	CG9212-RA	1	CG9212-RB	FBtr0074259	Nipsnap-RB	15964395	15967561	-1	15972124	15972281	4563
FBgn0030724	Nipsnap	chrX	CG9212-RA	2	CG9212-RA	FBtr0074258	Nipsnap-RA	15964395	15967561	-1	15972124	15972281	4563
FBgn0030724	Nipsnap	chrX	CG9212-RA	3	CG9212-RC	FBtr0074257	Nipsnap-RC	15964395	15967599	-1	15972124	15972281	4525
FBgn0030723	dpr18	chrX	CG14948-RA	1	CG14948-RA	FBtr0074206	dpr18-RA	15957774	15964337	1	15972124	15972281	7787
NA	NA	chrX	NA	NA	NA	NA	NA	NA	NA	NA	15987402	15987686	NA
NA	NA	chrX	NA	NA	NA	NA	NA	NA	NA	NA	16407120	16407333	NA
FBgn0260748	CG5004	chrX	CG5004-RA	1	CG5004-RB	FBtr0302375	CG5004-RB	17019595	17030021	1	17025755	17026089	0
FBgn0260748	CG5004	chrX	CG5004-RA	2	CG5004-RC	FBtr0302376	CG5004-RC	17019496	17030021	1	17025755	17026089	0
FBgn0260748	CG5004	chrX	CG5004-RA	3	CG5004-RA	FBtr0074386	CG5004-RA	17001626	17030021	1	17025755	17026089	0
FBgn0261570	CG42684	chrX	CG32560-RA	1	CG42684-RA	FBtr0302833	CG42684-RA	17632446	17645718	1	17629705	17629930	2516
FBgn0261570	CG42684	chrX	CG32560-RA	2	CG42684-RE	FBtr0302837	CG42684-RE	17604178	17645718	1	17629705	17629930	0
FBgn0261570	CG42684	chrX	CG15816-RA	1	CG42684-RA	FBtr0302833	CG42684-RA	17632446	17645718	1	17629705	17629930	2516
NA	NA	chrX	NA	NA	NA	NA	NA	NA	NA	NA	18221401	18221605	NA
FBgn0030963	CG7101	chrX	CG7101-RA	1	CG7101-RA	FBtr0074639	CG7101-RA	18724599	18726156	1	18714640	18714794	9805
NA	NA	chrX	NA	NA	NA	NA	NA	NA	NA	NA	18906474	18906803	NA
FBgn0261461	RhoGAP18B	chrX	CG7481-RA	1	CG42274-RB	FBtr0299622	RhoGAP18B-RB	19037484	19059362	-1	19055743	19056129	0
FBgn0261461	RhoGAP18B	chrX	CG7481-RA	2	CG42274-RF	FBtr0299625	RhoGAP18B-RF	19037484	19059362	-1	19055743	19056129	0
FBgn0261461	RhoGAP18B	chrX	CG7481-RA	3	CG42274-RC	FBtr0299623	RhoGAP18B-RC	19030259	19048986	-1	19055743	19056129	6757
FBgn0261461	RhoGAP18B	chrX	CG7481-RA	4	CG42274-RD	FBtr0299624	RhoGAP18B-RD	19036145	19047487	-1	19055743	19056129	8256
FBgn0261461	RhoGAP18B	chrX	CG7502-RA	1	CG42274-RC	FBtr0299623	RhoGAP18B-RC	19030259	19048986	-1	19055743	19056129	6757
FBgn0261461	RhoGAP18B	chrX	CG7502-RA	2	CG42274-RD	FBtr0299624	RhoGAP18B-RD	19036145	19047487	-1	19055743	19056129	8256
FBgn0030994	CG14193	chrX	CG14193-RA	1	CG14193-RA	FBtr0074670	CG14193-RA	19084247	19085062	1	19081923	19082192	2055
FBgn0030995	CG7914	chrX	CG7914-RA	1	CG7914-RA	FBtr0074696	CG7914-RA	19086534	19087481	-1	19081923	19082192	4342
FBgn0030993	Mec2	chrX	CG7635-RA	1	CG7635-RA	FBtr0074669	Mec2-RA	19082068	19084226	1	19081923	19082192	0
FBgn0030991	CG7453	chrX	CG7453-RA	1	CG7453-RA	FBtr0074666	CG7453-RA	19074211	19076057	1	19081923	19082192	5866
FBgn0030990	CG7556	chrX	CG7556-RA	1	CG7556-RA	FBtr0074697	CG7556-RA	19071030	19073988	-1	19081923	19082192	7935
FBgn0030996	CG14194	chrX	CG14194-RA	1	CG14194-RA	FBtr0074671	CG14194-RA	19087600	19090080	1	19081923	19082192	5408
NA	NA	chrX	NA	NA	NA	NA	NA	NA	NA	NA	19231587	19231746	NA
FBgn0026430	Grip84	chrX	CG3917-RA	1	CG3917-RA	FBtr0074775	Grip84-RA	19455373	19459629	-1	19469514	19469893	9885
FBgn0026430	Grip84	chrX	CG3917-RA	4	CG3917-RD	FBtr0301307	Grip84-RD	19455373	19459629	-1	19469514	19469893	9885
FBgn0026430	Grip84	chrX	CG3917-RA	5	CG3917-RE	FBtr0301308	Grip84-RE	19455373	19459629	-1	19469514	19469893	9885
FBgn0000257	car	chrX	CG12230-RA	1	CG12230-RB	FBtr0074727	car-RB	19460052	19463434	1	19469514	19469893	6080
FBgn0000257	car	chrX	CG12230-RA	2	CG12230-RA	FBtr0074728	car-RA	19460218	19463434	1	19469514	19469893	6080
FBgn0031030	Tao-1	chrX	CG14217-RB	1	CG14217-RE	FBtr0074771	Tao-1-RE	19465202	19473841	-1	19469514	19469893	0
FBgn0031030	Tao-1	chrX	CG14217-RB	2	CG14217-RD	FBtr0074772	Tao-1-RD	19465202	19473826	-1	19469514	19469893	0
FBgn0031030	Tao-1	chrX	CG14217-RB	3	CG14217-RB	FBtr0074773	Tao-1-RB	19465202	19467890	-1	19469514	19469893	1624
FBgn0031030	Tao-1	chrX	CG14217-RB	4	CG14217-RA	FBtr0074774	Tao-1-RA	19465202	19467876	-1	19469514	19469893	1638
FBgn0031030	Tao-1	chrX	CG14217-RB	5	CG14217-RF	FBtr0303999	Tao-1-RF	19464418	19473841	-1	19469514	19469893	0
FBgn0031030	Tao-1	chrX	CG14217-RB	6	CG14217-RG	FBtr0304000	Tao-1-RG	19464680	19467876	-1	19469514	19469893	1638
FBgn0031054	CG14216	chrX	CG14216-RA	1	CG14216-RA	FBtr0074747	CG14216-RA	19558600	19560908	1	19552898	19553097	5503
FBgn0031053	CG14223	chrX	CG14223-RA	1	CG14223-RA	FBtr0074758	CG14223-RA	19553745	19555555	-1	19552898	19553097	648
FBgn0004057	Zw	chrX	CG12529-RA	1	CG12529-RA	FBtr0074748	Zw-RA	19561266	19566385	1	19552898	19553097	8169
FBgn0031052	CG14215	chrX	CG14215-RA	1	CG14215-RA	FBtr0074746	CG14215-RA	19546340	19553444	1	19552898	19553097	0
FBgn0031051	Ranbp21	chrX	CG12234-RA	1	CG12234-RA	FBtr0074759	Ranbp21-RA	19540617	19545958	-1	19552898	19553097	6940
NA	NA	chrXHet	NA	NA	NA	NA	NA	NA	NA	NA	193341	194751	NA

## Sheet: 30 min
GeneFBgn	GeneSymbol	Chromosome	OligoID	TransIndex	TransCGNumber	TransFBtr	TransSymbol	TransLeft	TransRight	TransStrand	SuHLeft	SuHRight	MinDist
FBgn0031322	CG5001	chr2L	CG5001-RA	1	CG5001-RB	FBtr0307056	CG5001-RB	1185757	1196807	1	1185753	1186017	0
FBgn0031322	CG5001	chr2L	CG5001-RA	2	CG5001-RC	FBtr0307057	CG5001-RC	1186256	1196807	1	1185753	1186017	239
FBgn0031322	CG5001	chr2L	CG5001-RA	3	CG5001-RA	FBtr0077972	CG5001-RA	1186256	1196807	1	1185753	1186017	239
FBgn0031321	Tgt	chr2L	CG4947-RA	1	CG4947-RA	FBtr0077971	Tgt-RA	1184088	1185698	1	1185753	1186017	55
FBgn0031320	CG5126	chr2L	CG5126-RA	1	CG5126-RA	FBtr0077978	CG5126-RA	1182297	1184021	-1	1185753	1186017	1732
FBgn0031318	CG4887	chr2L	CG4887-RA	1	CG4887-RA	FBtr0077966	CG4887-RA	1173011	1177496	1	1185753	1186017	8257
FBgn0031319	CG4896	chr2L	CG4896-RB	1	CG4896-RD	FBtr0077968	CG4896-RD	1177706	1182454	1	1185753	1186017	3299
FBgn0031319	CG4896	chr2L	CG4896-RB	2	CG4896-RC	FBtr0077970	CG4896-RC	1177706	1182454	1	1185753	1186017	3299
FBgn0031549	Spindly	chr2L	CG15415-RA	1	CG15415-RB	FBtr0301590	Spindly-RB	3527387	3530317	-1	3534096	3534423	3779
NA	NA	chr2L	NA	NA	NA	NA	NA	NA	NA	NA	4157066	4157230	NA
NA	NA	chr2L	NA	NA	NA	NA	NA	NA	NA	NA	7288449	7288720	NA
FBgn0002973	numb	chr2L	CG3779-RA	1	CG3779-RA	FBtr0079822	numb-RA	9449830	9463293	1	9446692	9446846	2984
FBgn0002973	numb	chr2L	CG3779-RA	2	CG3779-RB	FBtr0079821	numb-RB	9437513	9463293	1	9446692	9446846	0
NA	NA	chr2L	NA	NA	NA	NA	NA	NA	NA	NA	9818931	9819105	NA
FBgn0261266	zuc	chr2L	CG12314-RA	1	CG12314-RA	FBtr0080316	zuc-RA	11988735	11989861	-1	11981424	11981647	7088
FBgn0032391	escl	chr2L	CG5202-RA	1	CG5202-RA	FBtr0080286	escl-RA	11990927	11992848	1	11981424	11981647	9280
FBgn0032390	dgt2	chr2L	CG16969-RA	1	CG16969-RA	FBtr0080285	dgt2-RA	11989938	11990834	1	11981424	11981647	8291
FBgn0032388	CG6686	chr2L	CG6686-RA	1	CG6686-RA	FBtr0089572	CG6686-RA	11984327	11988035	-1	11981424	11981647	2680
FBgn0032388	CG6686	chr2L	CG6686-RA	2	CG6686-RB	FBtr0089573	CG6686-RB	11984327	11988035	-1	11981424	11981647	2680
FBgn0032388	CG6686	chr2L	CG6686-RA	3	CG6686-RC	FBtr0301171	CG6686-RC	11984327	11988035	-1	11981424	11981647	2680
FBgn0032481	CG16972	chr2L	CG16972-RA	1	CG16972-RA	FBtr0080488	CG16972-RA	13197092	13203269	-1	13203798	13204007	529
FBgn0032480	Edem2	chr2L	CG5682-RA	1	CG5682-RA	FBtr0080438	Edem2-RA	13192206	13197281	1	13203798	13204007	6517
FBgn0032482	Pect	chr2L	CG5547-RA	1	CG5547-RB	FBtr0080439	Pect-RB	13203768	13210848	1	13203798	13204007	0
FBgn0032482	Pect	chr2L	CG5547-RA	2	CG5547-RC	FBtr0080440	Pect-RC	13203768	13210848	1	13203798	13204007	0
FBgn0032482	Pect	chr2L	CG5547-RA	3	CG5547-RD	FBtr0080441	Pect-RD	13203768	13210848	1	13203798	13204007	0
FBgn0032482	Pect	chr2L	CG5547-RA	4	CG5547-RA	FBtr0080442	Pect-RA	13209266	13210848	1	13203798	13204007	5259
FBgn0024734	PRL-1	chr2L	CG4993-RB	1	CG4993-RA	FBtr0080857	PRL-1-RA	16245826	16251786	-1	16240194	16240351	5475
FBgn0024734	PRL-1	chr2L	CG4993-RB	2	CG4993-RB	FBtr0080856	PRL-1-RB	16245826	16257603	-1	16240194	16240351	5475
FBgn0260966	sick	chr2L	CG33316-RB	4	CG42589-RH	FBtr0307595	sick-RH	19796365	19957767	1	19816241	19816447	0
FBgn0260966	sick	chr2L	CG10662-RA	4	CG42589-RH	FBtr0307595	sick-RH	19796365	19957767	1	19816241	19816447	0
NA	NA	chr2R	NA	NA	NA	NA	NA	NA	NA	NA	20589207	20589473	NA
NA	NA	chr2R	NA	NA	NA	NA	NA	NA	NA	NA	21133763	21133924	NA
NA	NA	chr2R	NA	NA	NA	NA	NA	NA	NA	NA	783537	783701	NA
NA	NA	chr2R	NA	NA	NA	NA	NA	NA	NA	NA	784137	784311	NA
NA	NA	chr2R	NA	NA	NA	NA	NA	NA	NA	NA	789592	789753	NA
NA	NA	chr2R	NA	NA	NA	NA	NA	NA	NA	NA	1409666	1409810	NA
FBgn0027507	CG1344	chr2R	CG1344-RA	1	CG1344-RA	FBtr0086034	CG1344-RA	1541144	1543453	1	1536376	1536531	4613
FBgn0033028	CG11665	chr2R	CG11665-RA	1	CG11665-RA	FBtr0086072	CG11665-RA	1529160	1540288	-1	1536376	1536531	0
FBgn0033029	l(2)NC136	chr2R	CG8426-RA	1	CG8426-RA	FBtr0086062	l(2)NC136-RA	1544423	1550725	-1	1536376	1536531	7892
NA	NA	chr2R	NA	NA	NA	NA	NA	NA	NA	NA	1690100	1690266	NA
FBgn0033159	Dscam	chr2R	CG17800-RE	1	CG17800-RBG	FBtr0111079	Dscam-RBG	3207059	3269374	-1	3212896	3213050	0
FBgn0033159	Dscam	chr2R	CG17800-RE	2	CG17800-RBH	FBtr0111080	Dscam-RBH	3207059	3269374	-1	3212896	3213050	0
FBgn0033159	Dscam	chr2R	CG17800-RE	3	CG17800-RBB	FBtr0111074	Dscam-RBB	3207059	3269374	-1	3212896	3213050	0
FBgn0033159	Dscam	chr2R	CG17800-RE	4	CG17800-RBC	FBtr0111075	Dscam-RBC	3207059	3269374	-1	3212896	3213050	0
FBgn0033159	Dscam	chr2R	CG17800-RE	5	CG17800-RBD	FBtr0111076	Dscam-RBD	3207059	3269374	-1	3212896	3213050	0
FBgn0033159	Dscam	chr2R	CG17800-RE	6	CG17800-RBE	FBtr0111077	Dscam-RBE	3207059	3269374	-1	3212896	3213050	0
FBgn0033159	Dscam	chr2R	CG17800-RE	7	CG17800-RBF	FBtr0111078	Dscam-RBF	3207059	3269374	-1	3212896	3213050	0
FBgn0033159	Dscam	chr2R	CG17800-RE	8	CG17800-RAW	FBtr0111069	Dscam-RAW	3207059	3269374	-1	3212896	3213050	0
FBgn0033159	Dscam	chr2R	CG17800-RE	9	CG17800-RAX	FBtr0111070	Dscam-RAX	3207059	3269374	-1	3212896	3213050	0
FBgn0033159	Dscam	chr2R	CG17800-RE	10	CG17800-RAY	FBtr0111071	Dscam-RAY	3207059	3269374	-1	3212896	3213050	0
FBgn0033159	Dscam	chr2R	CG17800-RE	11	CG17800-RAZ	FBtr0111072	Dscam-RAZ	3207059	3269374	-1	3212896	3213050	0
FBgn0033159	Dscam	chr2R	CG17800-RE	12	CG17800-RBA	FBtr0111073	Dscam-RBA	3207059	3269374	-1	3212896	3213050	0
FBgn0033159	Dscam	chr2R	CG17800-RE	13	CG17800-RAQ	FBtr0111064	Dscam-RAQ	3207059	3269374	-1	3212896	3213050	0
FBgn0033159	Dscam	chr2R	CG17800-RE	14	CG17800-RAR	FBtr0111101	Dscam-RAR	3207059	3269374	-1	3212896	3213050	0
FBgn0033159	Dscam	chr2R	CG17800-RE	15	CG17800-RAS	FBtr0111065	Dscam-RAS	3207059	3269374	-1	3212896	3213050	0
FBgn0033159	Dscam	chr2R	CG17800-RE	16	CG17800-RAT	FBtr0111066	Dscam-RAT	3207059	3269374	-1	3212896	3213050	0
FBgn0033159	Dscam	chr2R	CG17800-RE	17	CG17800-RAU	FBtr0111067	Dscam-RAU	3207059	3269374	-1	3212896	3213050	0
FBgn0033159	Dscam	chr2R	CG17800-RE	18	CG17800-RAV	FBtr0111068	Dscam-RAV	3207059	3269374	-1	3212896	3213050	0
FBgn0033159	Dscam	chr2R	CG17800-RE	19	CG17800-RAL	FBtr0111060	Dscam-RAL	3207059	3269374	-1	3212896	3213050	0
FBgn0033159	Dscam	chr2R	CG17800-RE	20	CG17800-RA	FBtr0089016	Dscam-RA	3207059	3269374	-1	3212896	3213050	0
FBgn0033159	Dscam	chr2R	CG17800-RE	21	CG17800-RC	FBtr0089018	Dscam-RC	3207059	3269374	-1	3212896	3213050	0
FBgn0033159	Dscam	chr2R	CG17800-RE	22	CG17800-RD	FBtr0089019	Dscam-RD	3207059	3269374	-1	3212896	3213050	0
FBgn0033159	Dscam	chr2R	CG17800-RE	23	CG17800-RE	FBtr0089020	Dscam-RE	3207059	3269374	-1	3212896	3213050	0
FBgn0033159	Dscam	chr2R	CG17800-RE	24	CG17800-RAM	FBtr0111061	Dscam-RAM	3207059	3269374	-1	3212896	3213050	0
FBgn0033159	Dscam	chr2R	CG17800-RE	25	CG17800-RAN	FBtr0111102	Dscam-RAN	3207059	3269374	-1	3212896	3213050	0
FBgn0033159	Dscam	chr2R	CG17800-RE	26	CG17800-RAO	FBtr0111062	Dscam-RAO	3207059	3269374	-1	3212896	3213050	0
FBgn0033159	Dscam	chr2R	CG17800-RE	27	CG17800-RF	FBtr0111081	Dscam-RF	3207059	3269374	-1	3212896	3213050	0
FBgn0033159	Dscam	chr2R	CG17800-RE	28	CG17800-RG	FBtr0111082	Dscam-RG	3207059	3269374	-1	3212896	3213050	0
FBgn0033159	Dscam	chr2R	CG17800-RE	29	CG17800-RH	FBtr0111083	Dscam-RH	3207059	3269374	-1	3212896	3213050	0
FBgn0033159	Dscam	chr2R	CG17800-RE	30	CG17800-RI	FBtr0111084	Dscam-RI	3207059	3269374	-1	3212896	3213050	0
FBgn0033159	Dscam	chr2R	CG17800-RE	31	CG17800-RJ	FBtr0111085	Dscam-RJ	3207059	3269374	-1	3212896	3213050	0
FBgn0033159	Dscam	chr2R	CG17800-RE	32	CG17800-RL	FBtr0111087	Dscam-RL	3207059	3269374	-1	3212896	3213050	0
FBgn0033159	Dscam	chr2R	CG17800-RE	33	CG17800-RM	FBtr0111088	Dscam-RM	3207059	3269374	-1	3212896	3213050	0
FBgn0033159	Dscam	chr2R	CG17800-RE	34	CG17800-RO	FBtr0111089	Dscam-RO	3207059	3269374	-1	3212896	3213050	0
FBgn0033159	Dscam	chr2R	CG17800-RE	35	CG17800-RR	FBtr0111092	Dscam-RR	3207059	3269374	-1	3212896	3213050	0
FBgn0033159	Dscam	chr2R	CG17800-RE	36	CG17800-RT	FBtr0111094	Dscam-RT	3207059	3269374	-1	3212896	3213050	0
FBgn0033159	Dscam	chr2R	CG17800-RE	37	CG17800-RV	FBtr0111096	Dscam-RV	3207059	3269374	-1	3212896	3213050	0
FBgn0033159	Dscam	chr2R	CG17800-RE	38	CG17800-RW	FBtr0111097	Dscam-RW	3207059	3269374	-1	3212896	3213050	0
FBgn0033159	Dscam	chr2R	CG17800-RE	39	CG17800-RX	FBtr0111098	Dscam-RX	3207059	3269374	-1	3212896	3213050	0
FBgn0033159	Dscam	chr2R	CG17800-RE	40	CG17800-RY	FBtr0111099	Dscam-RY	3207059	3269374	-1	3212896	3213050	0
FBgn0033159	Dscam	chr2R	CG17800-RE	41	CG17800-RZ	FBtr0111100	Dscam-RZ	3207059	3269374	-1	3212896	3213050	0
FBgn0033159	Dscam	chr2R	CG17800-RE	42	CG17800-RAA	FBtr0111049	Dscam-RAA	3207059	3269374	-1	3212896	3213050	0
FBgn0033159	Dscam	chr2R	CG17800-RE	43	CG17800-RAB	FBtr0111050	Dscam-RAB	3207059	3269374	-1	3212896	3213050	0
FBgn0033159	Dscam	chr2R	CG17800-RE	44	CG17800-RAC	FBtr0111051	Dscam-RAC	3207059	3269374	-1	3212896	3213050	0
FBgn0033159	Dscam	chr2R	CG17800-RE	45	CG17800-RAD	FBtr0111052	Dscam-RAD	3207059	3269374	-1	3212896	3213050	0
FBgn0033159	Dscam	chr2R	CG17800-RE	46	CG17800-RAE	FBtr0111053	Dscam-RAE	3207059	3269374	-1	3212896	3213050	0
FBgn0033159	Dscam	chr2R	CG17800-RE	47	CG17800-RAF	FBtr0111054	Dscam-RAF	3207059	3269374	-1	3212896	3213050	0
FBgn0033159	Dscam	chr2R	CG17800-RE	48	CG17800-RAG	FBtr0111055	Dscam-RAG	3207059	3269374	-1	3212896	3213050	0
FBgn0033159	Dscam	chr2R	CG17800-RE	49	CG17800-RAH	FBtr0111056	Dscam-RAH	3207059	3269374	-1	3212896	3213050	0
FBgn0033159	Dscam	chr2R	CG17800-RE	50	CG17800-RAI	FBtr0111057	Dscam-RAI	3207059	3269374	-1	3212896	3213050	0
FBgn0033159	Dscam	chr2R	CG17800-RE	51	CG17800-RAJ	FBtr0111058	Dscam-RAJ	3207059	3269374	-1	3212896	3213050	0
FBgn0033159	Dscam	chr2R	CG17800-RE	52	CG17800-RAK	FBtr0111059	Dscam-RAK	3207059	3269374	-1	3212896	3213050	0
FBgn0033159	Dscam	chr2R	CG17800-RE	53	CG17800-RAP	FBtr0111063	Dscam-RAP	3207059	3269374	-1	3212896	3213050	0
FBgn0033159	Dscam	chr2R	CG17800-RE	54	CG17800-RBI	FBtr0306773	Dscam-RBI	3207059	3269374	-1	3212896	3213050	0
FBgn0033159	Dscam	chr2R	CG17800-RE	55	CG17800-RBJ	FBtr0306774	Dscam-RBJ	3207059	3269374	-1	3212896	3213050	0
FBgn0033159	Dscam	chr2R	CG17800-RE	56	CG17800-RBK	FBtr0306775	Dscam-RBK	3207059	3269374	-1	3212896	3213050	0
FBgn0033159	Dscam	chr2R	CG17800-RE	57	CG17800-RBL	FBtr0306776	Dscam-RBL	3207059	3269374	-1	3212896	3213050	0
FBgn0033159	Dscam	chr2R	CG17800-RE	58	CG17800-RBM	FBtr0306777	Dscam-RBM	3207059	3269374	-1	3212896	3213050	0
FBgn0033159	Dscam	chr2R	CG17800-RE	59	CG17800-RBN	FBtr0306778	Dscam-RBN	3207059	3269374	-1	3212896	3213050	0
FBgn0033159	Dscam	chr2R	CG17800-RE	60	CG17800-RBO	FBtr0306779	Dscam-RBO	3207059	3269374	-1	3212896	3213050	0
FBgn0033159	Dscam	chr2R	CG17800-RE	61	CG17800-RBP	FBtr0306780	Dscam-RBP	3207059	3269374	-1	3212896	3213050	0
FBgn0033159	Dscam	chr2R	CG17800-RE	62	CG17800-RBQ	FBtr0306781	Dscam-RBQ	3207059	3269374	-1	3212896	3213050	0
FBgn0033159	Dscam	chr2R	CG17800-RE	63	CG17800-RBR	FBtr0306782	Dscam-RBR	3207059	3269374	-1	3212896	3213050	0
FBgn0033159	Dscam	chr2R	CG17800-RE	64	CG17800-RBS	FBtr0306783	Dscam-RBS	3207059	3269374	-1	3212896	3213050	0
FBgn0033159	Dscam	chr2R	CG17800-RE	65	CG17800-RBT	FBtr0306784	Dscam-RBT	3207059	3269374	-1	3212896	3213050	0
FBgn0033159	Dscam	chr2R	CG17800-RE	66	CG17800-RBU	FBtr0306785	Dscam-RBU	3207059	3269374	-1	3212896	3213050	0
FBgn0033159	Dscam	chr2R	CG17800-RE	67	CG17800-RBV	FBtr0306786	Dscam-RBV	3207059	3269374	-1	3212896	3213050	0
FBgn0033159	Dscam	chr2R	CG17800-RE	68	CG17800-RBW	FBtr0306787	Dscam-RBW	3207059	3269374	-1	3212896	3213050	0
FBgn0013726	pnut	chr2R	CG8705-RA	1	CG8705-RB	FBtr0088792	pnut-RB	4124774	4127835	1	4124460	4124839	0
FBgn0013726	pnut	chr2R	CG8705-RA	2	CG8705-RA	FBtr0088793	pnut-RA	4125364	4127835	1	4124460	4124839	525
FBgn0013726	pnut	chr2R	CG8705-RA	1	CG8705-RB	FBtr0088792	pnut-RB	4124774	4127835	1	4129965	4130407	2130
FBgn0013726	pnut	chr2R	CG8705-RA	2	CG8705-RA	FBtr0088793	pnut-RA	4125364	4127835	1	4129965	4130407	2130
FBgn0033313	Cirl	chr2R	CG8639-RA	1	CG8639-RB	FBtr0290112	Cirl-RB	4503675	4512708	1	4495373	4495692	7983
FBgn0033313	Cirl	chr2R	CG8639-RA	2	CG8639-RG	FBtr0305081	Cirl-RG	4502296	4512708	1	4495373	4495692	6604
FBgn0033313	Cirl	chr2R	CG8639-RA	3	CG8639-RH	FBtr0305082	Cirl-RH	4502296	4512708	1	4495373	4495692	6604
FBgn0033309	CG8735	chr2R	CG8735-RA	1	CG8735-RA	FBtr0088730	CG8735-RA	4485033	4487436	-1	4495373	4495692	7937
NA	NA	chr2R	NA	NA	NA	NA	NA	NA	NA	NA	7978918	7979071	NA
FBgn0033855	CG13333	chr2R	CG13333-RA	1	CG13333-RA	FBtr0087676	CG13333-RA	9443398	9444847	1	9448671	9448840	3824
FBgn0014877	Roe1	chr2R	CG6155-RA	1	CG6155-RA	FBtr0087675	Roe1-RA	9441587	9443111	1	9448671	9448840	5560
FBgn0029082	hbs	chr2R	CG7449-RB	1	CG7449-RA	FBtr0087413	hbs-RA	10898903	10928901	1	10934727	10934881	5826
FBgn0029082	hbs	chr2R	CG7449-RB	2	CG7449-RB	FBtr0087414	hbs-RB	10898903	10928901	1	10934727	10934881	5826
FBgn0000996	dup	chr2R	CG8171-RA	1	CG8171-RA	FBtr0087387	dup-RA	11264124	11268465	-1	11255375	11255542	8582
FBgn0034013	unc-5	chr2R	CG8166-RA	1	CG8166-RA	FBtr0087382	unc-5-RA	11237659	11255807	1	11255375	11255542	0
FBgn0011660	Pms2	chr2R	CG8169-RA	1	CG8169-RA	FBtr0087388	Pms2-RA	11255577	11259021	-1	11255375	11255542	35
NA	NA	chr2R	NA	NA	NA	NA	NA	NA	NA	NA	11863888	11864330	NA
FBgn0034073	CG8414	chr2R	CG8414-RA	1	CG8414-RA	FBtr0087255	CG8414-RA	11986811	11990108	-1	11997877	11998026	7769
FBgn0014020	Rho1	chr2R	CG8416-RB	1	CG8416-RB	FBtr0087212	Rho1-RB	11990191	11994734	1	11997877	11998026	3143
FBgn0014020	Rho1	chr2R	CG8416-RB	2	CG8416-RC	FBtr0087213	Rho1-RC	11990293	11994734	1	11997877	11998026	3143
FBgn0014020	Rho1	chr2R	CG8416-RB	3	CG8416-RD	FBtr0087214	Rho1-RD	11990898	11994734	1	11997877	11998026	3143
FBgn0014020	Rho1	chr2R	CG8416-RB	4	CG8416-RF	FBtr0087216	Rho1-RF	11990191	11994734	1	11997877	11998026	3143
FBgn0014020	Rho1	chr2R	CG8416-RB	5	CG8416-RG	FBtr0087217	Rho1-RG	11990604	11994734	1	11997877	11998026	3143
FBgn0010052	Jhe	chr2R	CG8425-RA	1	CG8425-RA	FBtr0087223	Jhe-RA	12007311	12010278	1	11997877	11998026	9285
FBgn0010052	Jhe	chr2R	CG8425-RA	2	CG8425-RB	FBtr0301751	Jhe-RB	12007656	12010278	1	11997877	11998026	9630
FBgn0014020	Rho1	chr2R	CG8416-RA	1	CG8416-RB	FBtr0087212	Rho1-RB	11990191	11994734	1	11997877	11998026	3143
FBgn0014020	Rho1	chr2R	CG8416-RA	2	CG8416-RC	FBtr0087213	Rho1-RC	11990293	11994734	1	11997877	11998026	3143
FBgn0014020	Rho1	chr2R	CG8416-RA	3	CG8416-RD	FBtr0087214	Rho1-RD	11990898	11994734	1	11997877	11998026	3143
FBgn0014020	Rho1	chr2R	CG8416-RA	4	CG8416-RE	FBtr0087215	Rho1-RE	11990422	11993699	1	11997877	11998026	4178
FBgn0014020	Rho1	chr2R	CG8416-RA	5	CG8416-RF	FBtr0087216	Rho1-RF	11990191	11994734	1	11997877	11998026	3143
FBgn0014020	Rho1	chr2R	CG8416-RA	6	CG8416-RG	FBtr0087217	Rho1-RG	11990604	11994734	1	11997877	11998026	3143
FBgn0014020	Rho1	chr2R	CG8416-RA	7	CG8416-RA	FBtr0087211	Rho1-RA	11990191	11993900	1	11997877	11998026	3977
FBgn0017549	Ric	chr2R	CG8418-RA	1	CG8418-RA	FBtr0087254	Ric-RA	11994945	11997520	-1	11997877	11998026	357
FBgn0017549	Ric	chr2R	CG8418-RA	2	CG8418-RB	FBtr0300576	Ric-RB	11995182	11997520	-1	11997877	11998026	357
FBgn0034091	mrj	chr2R	CG8448-RC	1	CG8448-RD	FBtr0087193	mrj-RD	12090834	12109308	-1	12106994	12107144	0
FBgn0034091	mrj	chr2R	CG8448-RC	2	CG8448-RB	FBtr0087194	mrj-RB	12090834	12097904	-1	12106994	12107144	9090
FBgn0034091	mrj	chr2R	CG8448-RC	3	CG8448-RC	FBtr0087195	mrj-RC	12090834	12097348	-1	12106994	12107144	9646
FBgn0034091	mrj	chr2R	CG8448-RC	5	CG8448-RE	FBtr0113084	mrj-RE	12090834	12097904	-1	12106994	12107144	9090
FBgn0034091	mrj	chr2R	CG8448-RC	7	CG8448-RG	FBtr0306653	mrj-RG	12090834	12097904	-1	12106994	12107144	9090
FBgn0034093	CG15706	chr2R	CG15706-RA	1	CG15706-RA	FBtr0087191	CG15706-RA	12110719	12118189	-1	12106994	12107144	3575
FBgn0034126	CG4398	chr2R	CG4398-RA	1	CG4398-RA	FBtr0087157	CG4398-RA	12319678	12320682	1	12319792	12320118	0
FBgn0034139	CG4927	chr2R	CG4927-RA	1	CG4927-RC	FBtr0100547	CG4927-RC	12459604	12461659	1	12459935	12460255	0
FBgn0034138	RpS15	chr2R	CG8332-RA	1	CG8332-RA	FBtr0087123	RpS15-RA	12457618	12458756	-1	12459935	12460255	1179
FBgn0034138	RpS15	chr2R	CG8332-RA	2	CG8332-RB	FBtr0087124	RpS15-RB	12457618	12458710	-1	12459935	12460255	1225
FBgn0034140	CG8317	chr2R	CG8317-RA	1	CG8317-RA	FBtr0087122	CG8317-RA	12462084	12464087	-1	12459935	12460255	1829
FBgn0034140	CG8317	chr2R	CG8317-RA	2	CG8317-RB	FBtr0306005	CG8317-RB	12462084	12464087	-1	12459935	12460255	1829
FBgn0034140	CG8317	chr2R	CG8317-RA	3	CG8317-RC	FBtr0306006	CG8317-RC	12462084	12464087	-1	12459935	12460255	1829
FBgn0034138	RpS15	chr2R	CG8332-RB	1	CG8332-RB	FBtr0087124	RpS15-RB	12457618	12458710	-1	12459935	12460255	1225
FBgn0016131	Cdk4	chr2R	CG5072-RA	1	CG5072-RC	FBtr0087102	Cdk4-RC	12466981	12472953	1	12459935	12460255	6726
FBgn0016131	Cdk4	chr2R	CG5072-RA	2	CG5072-RA	FBtr0087103	Cdk4-RA	12467024	12472953	1	12459935	12460255	6769
FBgn0016131	Cdk4	chr2R	CG5072-RA	3	CG5072-RB	FBtr0087104	Cdk4-RB	12467629	12472953	1	12459935	12460255	7374
FBgn0023214	edl	chr2R	CG15085-RA	1	CG15085-RA	FBtr0086652	edl-RA	14555026	14561037	-1	14551036	14551422	3604
FBgn0034371	SP2637	chr2R	CG5473-RA	1	CG5473-RA	FBtr0086657	SP2637-RA	14528528	14545706	-1	14551036	14551422	5330
FBgn0034371	SP2637	chr2R	CG5473-RA	3	CG5473-RC	FBtr0301861	SP2637-RC	14528476	14545706	-1	14551036	14551422	5330
NA	NA	chr2R	NA	NA	NA	NA	NA	NA	NA	NA	15614722	15614942	NA
NA	NA	chr2R	NA	NA	NA	NA	NA	NA	NA	NA	15615547	15615826	NA
NA	NA	chr2R	NA	NA	NA	NA	NA	NA	NA	NA	15616102	15616422	NA
NA	NA	chr2R	NA	NA	NA	NA	NA	NA	NA	NA	15616482	15616646	NA
FBgn0034626	CG10795	chr2R	CG10795-RA	1	CG10795-RA	FBtr0071609	CG10795-RA	17270732	17271846	-1	17262425	17262574	8158
FBgn0000395	cv-2	chr2R	CG15671-RA	1	CG15671-RA	FBtr0071610	cv-2-RA	17242520	17266967	-1	17262425	17262574	0
NA	NA	chr2R	NA	NA	NA	NA	NA	NA	NA	NA	18870238	18870388	NA
FBgn0034814	CG9890	chr2R	CG9890-RA	1	CG9890-RA	FBtr0071984	CG9890-RA	18950270	18951787	-1	18940409	18940618	9652
FBgn0010622	l(2)06496	chr2R	CG9893-RA	1	CG9893-RA	FBtr0071985	l(2)06496-RA	18948943	18950125	-1	18940409	18940618	8325
FBgn0003900	twi	chr2R	CG2956-RA	1	CG2956-RA	FBtr0071953	twi-RA	18933631	18935849	1	18940409	18940618	4560
FBgn0003900	twi	chr2R	CG2956-RA	2	CG2956-RB	FBtr0100130	twi-RB	18933849	18935849	1	18940409	18940618	4560
NA	NA	chr2RHet	NA	NA	NA	NA	NA	NA	NA	NA	1742031	1742189	NA
NA	NA	chr2RHet	NA	NA	NA	NA	NA	NA	NA	NA	1819965	1820119	NA
FBgn0261914	Glut1	chr3L	CG1086-RB	1	CG1086-RC	FBtr0072617	Glut1-RC	959662	984436	1	957993	958157	1505
FBgn0261914	Glut1	chr3L	CG1086-RB	2	CG1086-RB	FBtr0072616	Glut1-RB	959662	984436	1	957993	958157	1505
FBgn0261914	Glut1	chr3L	CG1086-RB	3	CG1086-RD	FBtr0112909	Glut1-RD	959662	985622	1	957993	958157	1505
FBgn0261914	Glut1	chr3L	CG1086-RB	4	CG1086-RE	FBtr0112910	Glut1-RE	959662	984436	1	957993	958157	1505
FBgn0261914	Glut1	chr3L	CG1086-RB	5	CG1086-RJ	FBtr0306034	Glut1-RJ	959662	991298	1	957993	958157	1505
FBgn0261914	Glut1	chr3L	CG1086-RB	6	CG1086-RK	FBtr0306035	Glut1-RK	914074	985622	1	957993	958157	0
FBgn0261914	Glut1	chr3L	CG1086-RB	7	CG1086-RL	FBtr0306036	Glut1-RL	959662	985622	1	957993	958157	1505
FBgn0261914	Glut1	chr3L	CG1086-RB	8	CG1086-RM	FBtr0306037	Glut1-RM	959662	991298	1	957993	958157	1505
FBgn0024277	trio	chr3L	CG18214-RF	1	CG18214-RA	FBtr0072644	trio-RA	995982	1034875	-1	1031364	1031684	0
FBgn0024277	trio	chr3L	CG18214-RF	2	CG18214-RC	FBtr0072645	trio-RC	995982	1034875	-1	1031364	1031684	0
FBgn0024277	trio	chr3L	CG18214-RF	3	CG18214-RD	FBtr0072646	trio-RD	995982	1022889	-1	1031364	1031684	8475
FBgn0024277	trio	chr3L	CG18214-RB	1	CG18214-RA	FBtr0072644	trio-RA	995982	1034875	-1	1031364	1031684	0
FBgn0024277	trio	chr3L	CG18214-RB	2	CG18214-RC	FBtr0072645	trio-RC	995982	1034875	-1	1031364	1031684	0
FBgn0024277	trio	chr3L	CG18214-RB	3	CG18214-RD	FBtr0072646	trio-RD	995982	1022889	-1	1031364	1031684	8475
FBgn0035181	CG9205	chr3L	CG9205-RA	1	CG9205-RA	FBtr0072621	CG9205-RA	1034697	1036298	1	1031364	1031684	3013
FBgn0035181	CG9205	chr3L	CG9205-RA	2	CG9205-RB	FBtr0072622	CG9205-RB	1035190	1036298	1	1031364	1031684	3506
FBgn0035630	CG10576	chr3L	CG10576-RA	1	CG10576-RA	FBtr0077121	CG10576-RA	5755127	5758606	-1	5758504	5758783	0
FBgn0035632	Ppat-Dpck	chr3L	CG10575-RA	1	CG10575-RA	FBtr0077120	Ppat-Dpck-RA	5760117	5761894	-1	5758504	5758783	1334
FBgn0260936	scny	chr3L	CG5505-RA	1	CG5505-RA	FBtr0077099	scny-RA	5762102	5768948	1	5758504	5758783	3319
FBgn0260936	scny	chr3L	CG5505-RA	2	CG5505-RD	FBtr0077100	scny-RD	5762102	5768948	1	5758504	5758783	3319
FBgn0260936	scny	chr3L	CG5505-RA	3	CG5505-RB	FBtr0077101	scny-RB	5764265	5768948	1	5758504	5758783	5482
FBgn0260936	scny	chr3L	CG5505-RA	4	CG5505-RE	FBtr0077102	scny-RE	5764265	5768948	1	5758504	5758783	5482
FBgn0260936	scny	chr3L	CG5505-RA	5	CG5505-RC	FBtr0077103	scny-RC	5764320	5768948	1	5758504	5758783	5537
FBgn0260936	scny	chr3L	CG5505-RA	6	CG5505-RF	FBtr0077104	scny-RF	5764320	5768948	1	5758504	5758783	5537
FBgn0260936	scny	chr3L	CG5505-RA	7	CG5505-RG	FBtr0307975	scny-RG	5762103	5768948	1	5758504	5758783	3320
FBgn0260936	scny	chr3L	CG5505-RA	8	CG5505-RH	FBtr0307976	scny-RH	5762102	5768948	1	5758504	5758783	3319
FBgn0016756	Ubp64E	chr3L	CG5486-RA	1	CG5486-RA	FBtr0077095	Ubp64E-RA	5746086	5754668	1	5758504	5758783	3836
FBgn0016756	Ubp64E	chr3L	CG5486-RA	2	CG5486-RB	FBtr0077096	Ubp64E-RB	5747281	5754519	1	5758504	5758783	3985
FBgn0016756	Ubp64E	chr3L	CG5486-RA	3	CG5486-RD	FBtr0306259	Ubp64E-RD	5746086	5754668	1	5758504	5758783	3836
FBgn0035631	Txl	chr3L	CG5495-RA	1	CG5495-RA	FBtr0077098	Txl-RA	5758947	5760184	1	5758504	5758783	164
NA	NA	chr3L	NA	NA	NA	NA	NA	NA	NA	NA	6927156	6927350	NA
FBgn0259173	corn	chr3L	CG32390-RA	1	CG42278-RC	FBtr0299641	corn-RC	7136086	7150173	-1	7147477	7147911	0
FBgn0259173	corn	chr3L	CG32386-RA	1	CG42278-RB	FBtr0299640	corn-RB	7137624	7150173	-1	7147477	7147911	0
FBgn0259173	corn	chr3L	CG32386-RA	2	CG42278-RC	FBtr0299641	corn-RC	7136086	7150173	-1	7147477	7147911	0
FBgn0040837	CG8620	chr3L	CG8620-RA	1	CG8620-RA	FBtr0076918	CG8620-RA	7151199	7151974	1	7147477	7147911	3288
FBgn0040837	CG8620	chr3L	CG8620-RA	2	CG8620-RB	FBtr0273402	CG8620-RB	7151200	7151974	1	7147477	7147911	3289
NA	NA	chr3L	NA	NA	NA	NA	NA	NA	NA	NA	8655527	8655854	NA
FBgn0015618	Cdk8	chr3L	CG10572-RA	1	CG10572-RA	FBtr0076369	Cdk8-RA	9830185	9831750	-1	9841103	9841428	9353
FBgn0036052	CG10809	chr3L	CG10809-RA	1	CG10809-RA	FBtr0076366	CG10809-RA	9850688	9852989	-1	9841103	9841428	9260
FBgn0036052	CG10809	chr3L	CG10809-RA	2	CG10809-RB	FBtr0300688	CG10809-RB	9850688	9852989	-1	9841103	9841428	9260
FBgn0004390	Gap1	chr3L	CG6721-RB	1	CG6721-RA	FBtr0076367	Gap1-RA	9832786	9848379	-1	9841103	9841428	0
FBgn0004390	Gap1	chr3L	CG6721-RB	2	CG6721-RB	FBtr0076368	Gap1-RB	9832195	9848379	-1	9841103	9841428	0
FBgn0052068	CG32068	chr3L	CG32068-RA	1	CG32068-RB	FBtr0113421	CG32068-RB	10656489	10657534	1	10649609	10649772	6717
FBgn0052066	CG32066	chr3L	CG32066-RB	1	CG32066-RC	FBtr0076277	CG32066-RC	10633493	10654113	-1	10649609	10649772	0
FBgn0052066	CG32066	chr3L	CG32066-RB	2	CG32066-RB	FBtr0076278	CG32066-RB	10633493	10653081	-1	10649609	10649772	0
FBgn0010762	simj	chr3L	CG32067-RA	1	CG32067-RB	FBtr0076262	simj-RB	10657843	10682480	1	10649609	10649772	8071
FBgn0010762	simj	chr3L	CG32067-RA	2	CG32067-RA	FBtr0076263	simj-RA	10657843	10682480	1	10649609	10649772	8071
FBgn0010762	simj	chr3L	CG32067-RA	3	CG32067-RC	FBtr0076264	simj-RC	10657843	10682480	1	10649609	10649772	8071
FBgn0036096	CG8003	chr3L	CG8003-RA	1	CG8003-RA	FBtr0076260	CG8003-RA	10654579	10656077	1	10649609	10649772	4807
FBgn0026160	tna	chr3L	CG7958-RA	2	CG7958-RA	FBtr0076267	tna-RA	10850992	10867746	1	10849865	10850088	904
FBgn0026160	tna	chr3L	CG7958-RA	3	CG7958-RC	FBtr0112923	tna-RC	10828628	10867746	1	10849865	10850088	0
FBgn0026160	tna	chr3L	CG7958-RA	4	CG7958-RD	FBtr0301658	tna-RD	10851504	10867746	1	10849865	10850088	1416
NA	NA	chr3L	NA	NA	NA	NA	NA	NA	NA	NA	11028717	11028921	NA
FBgn0015278	Pi3K68D	chr3L	CG11621-RA	1	CG11621-RC	FBtr0076087	Pi3K68D-RC	11767750	11783108	-1	11762303	11763630	4120
FBgn0015278	Pi3K68D	chr3L	CG11621-RA	2	CG11621-RA	FBtr0076088	Pi3K68D-RA	11767750	11783094	-1	11762303	11763630	4120
FBgn0015278	Pi3K68D	chr3L	CG11621-RA	3	CG11621-RD	FBtr0301816	Pi3K68D-RD	11767750	11783103	-1	11762303	11763630	4120
FBgn0015278	Pi3K68D	chr3L	CG11621-RB	1	CG11621-RC	FBtr0076087	Pi3K68D-RC	11767750	11783108	-1	11762303	11763630	4120
FBgn0015278	Pi3K68D	chr3L	CG11621-RB	2	CG11621-RA	FBtr0076088	Pi3K68D-RA	11767750	11783094	-1	11762303	11763630	4120
FBgn0015278	Pi3K68D	chr3L	CG11621-RB	4	CG11621-RD	FBtr0301816	Pi3K68D-RD	11767750	11783103	-1	11762303	11763630	4120
FBgn0026376	Rgl	chr3L	CG8865-RA	1	CG8865-RA	FBtr0075793	Rgl-RA	13899995	13913044	-1	13913033	13913461	0
FBgn0026376	Rgl	chr3L	CG8865-RA	2	CG8865-RB	FBtr0075794	Rgl-RB	13899991	13918348	-1	13913033	13913461	0
FBgn0026376	Rgl	chr3L	CG8865-RA	3	CG8865-RD	FBtr0075795	Rgl-RD	13899991	13918348	-1	13913033	13913461	0
FBgn0026376	Rgl	chr3L	CG8865-RA	4	CG8865-RC	FBtr0075796	Rgl-RC	13899995	13915397	-1	13913033	13913461	0
FBgn0001108	Gl	chr3L	CG9206-RA	1	CG9206-RA	FBtr0075756	Gl-RA	13922489	13927756	1	13913033	13913461	9028
FBgn0036386	CG8833	chr3L	CG8833-RA	1	CG8833-RA	FBtr0075792	CG8833-RA	13918985	13922097	-1	13913033	13913461	5524
FBgn0036446	CG9384	chr3L	CG9384-RA	1	CG9384-RA	FBtr0075690	CG9384-RA	14755145	14760812	1	14759255	14759435	0
FBgn0036447	CG17173	chr3L	CG17173-RA	1	CG17173-RA	FBtr0075701	CG17173-RA	14760803	14762383	-1	14759255	14759435	1368
FBgn0053260	CG33260	chr3L	CG33260-RA	1	CG33260-RC	FBtr0302436	CG33260-RC	14753679	14754944	-1	14759255	14759435	4311
FBgn0013263	Trl	chr3L	CG33261-RD	1	CG33261-RA	FBtr0075705	Trl-RA	14743342	14751059	-1	14759255	14759435	8196
FBgn0013263	Trl	chr3L	CG33261-RD	2	CG33261-RD	FBtr0075706	Trl-RD	14743342	14751059	-1	14759255	14759435	8196
FBgn0036448	mop	chr3L	CG9311-RA	1	CG9311-RA	FBtr0075700	mop-RA	14762441	14769243	-1	14759255	14759435	3006
NA	NA	chr3L	NA	NA	NA	NA	NA	NA	NA	NA	15415239	15415457	NA
NA	NA	chr3L	NA	NA	NA	NA	NA	NA	NA	NA	17447494	17447762	NA
FBgn0036726	CG7603	chr3L	CG7603-RA	1	CG7603-RA	FBtr0075220	CG7603-RA	17459045	17459868	1	17450579	17450733	8312
FBgn0003997	W	chr3L	CG5123-RA	1	CG5123-RA	FBtr0075133	W-RA	18160842	18178737	-1	18163865	18164317	0
FBgn0016797	fz2	chr3L	CG9739-RB	4	CG9739-RD	FBtr0299586	fz2-RD	19135998	19228191	-1	19220580	19220973	0
FBgn0027339	jim	chr3L	CG11352-RC	1	CG11352-RC	FBtr0078582	jim-RC	22789077	22828294	-1	22785841	22786072	3005
FBgn0027339	jim	chr3L	CG11352-RC	2	CG11352-RD	FBtr0100184	jim-RD	22789077	22794765	-1	22785841	22786072	3005
FBgn0027339	jim	chr3L	CG11352-RC	3	CG11352-RE	FBtr0304985	jim-RE	22789077	22817935	-1	22785841	22786072	3005
NA	NA	chr3L	NA	NA	NA	NA	NA	NA	NA	NA	22979895	22980039	NA
FBgn0037212	nAcRalpha-80B	chr3L	CG12414-RA	1	CG12414-RC	FBtr0300118	nAcRalpha-80B-RC	23199770	23277304	1	23240142	23240311	0
NA	NA	chr3LHet	NA	NA	NA	NA	NA	NA	NA	NA	211651	211863	NA
NA	NA	chr3LHet	NA	NA	NA	NA	NA	NA	NA	NA	1018004	1018282	NA
NA	NA	chr3LHet	NA	NA	NA	NA	NA	NA	NA	NA	1140542	1140766	NA
NA	NA	chr3LHet	NA	NA	NA	NA	NA	NA	NA	NA	1828705	1828936	NA
FBgn0000063	ald	chr3R	CG7643-RA	1	CG7643-RA	FBtr0083478	ald-RA	13496999	13499543	1	13493758	13494037	2962
FBgn0038533	CG7523	chr3R	CG7523-RA	1	CG7523-RA	FBtr0083490	CG7523-RA	13494866	13496616	-1	13493758	13494037	829
FBgn0038535	alt	chr3R	CG18212-RG	1	CG18212-RF	FBtr0089412	alt-RF	13499903	13508234	-1	13493758	13494037	5866
FBgn0038535	alt	chr3R	CG18212-RG	2	CG18212-RE	FBtr0089413	alt-RE	13499903	13508234	-1	13493758	13494037	5866
FBgn0038535	alt	chr3R	CG18212-RG	3	CG18212-RG	FBtr0089414	alt-RG	13499903	13507965	-1	13493758	13494037	5866
FBgn0038535	alt	chr3R	CG18212-RG	4	CG18212-RA	FBtr0089415	alt-RA	13499903	13505009	-1	13493758	13494037	5866
FBgn0038535	alt	chr3R	CG18212-RG	5	CG18212-RD	FBtr0089416	alt-RD	13499903	13504425	-1	13493758	13494037	5866
FBgn0038535	alt	chr3R	CG18212-RG	6	CG18212-RB	FBtr0089417	alt-RB	13499903	13508234	-1	13493758	13494037	5866
FBgn0038532	CG14322	chr3R	CG14322-RA	1	CG14322-RA	FBtr0083476	CG14322-RA	13473666	13494939	1	13493758	13494037	0
FBgn0038564	CG7785	chr3R	CG7785-RA	1	CG7785-RA	FBtr0083539	CG7785-RA	13847327	13849413	1	13843228	13843450	3877
FBgn0038576	Arp5	chr3R	CG7940-RA	1	CG7940-RA	FBtr0083557	Arp5-RA	14011241	14013597	1	14004773	14005088	6153
FBgn0261532	cdm	chr3R	CG7212-RA	1	CG7212-RA	FBtr0083619	cdm-RA	14005435	14009201	-1	14004773	14005088	347
FBgn0038578	MED17	chr3R	CG7957-RA	1	CG7957-RA	FBtr0083558	MED17-RA	14014787	14016987	1	14004773	14005088	9699
FBgn0038577	CG12321	chr3R	CG12321-RA	1	CG12321-RA	FBtr0083616	CG12321-RA	14013527	14014384	-1	14004773	14005088	8439
FBgn0042693	PP2A-B'	chr3R	CG7913-RA	1	CG7913-RE	FBtr0083553	PP2A-B'-RE	13993451	14002963	1	14004773	14005088	1810
FBgn0042693	PP2A-B'	chr3R	CG7913-RA	2	CG7913-RC	FBtr0083554	PP2A-B'-RC	13997196	14002963	1	14004773	14005088	1810
FBgn0042693	PP2A-B'	chr3R	CG7913-RA	3	CG7913-RA	FBtr0083555	PP2A-B'-RA	13998566	14002963	1	14004773	14005088	1810
FBgn0042693	PP2A-B'	chr3R	CG7913-RA	4	CG7913-RB	FBtr0083556	PP2A-B'-RB	13998566	14004097	1	14004773	14005088	676
FBgn0042693	PP2A-B'	chr3R	CG7913-RA	5	CG7913-RD	FBtr0083552	PP2A-B'-RD	13993451	14002963	1	14004773	14005088	1810
FBgn0042693	PP2A-B'	chr3R	CG7913-RA	6	CG7913-RK	FBtr0290319	PP2A-B'-RK	13993451	14005771	1	14004773	14005088	0
FBgn0042693	PP2A-B'	chr3R	CG7913-RA	7	CG7913-RJ	FBtr0290320	PP2A-B'-RJ	13993451	14004097	1	14004773	14005088	676
FBgn0042693	PP2A-B'	chr3R	CG7913-RA	8	CG7913-RI	FBtr0290321	PP2A-B'-RI	13993451	14002963	1	14004773	14005088	1810
FBgn0042693	PP2A-B'	chr3R	CG7913-RA	9	CG7913-RL	FBtr0305032	PP2A-B'-RL	13993859	14002963	1	14004773	14005088	1810
FBgn0042693	PP2A-B'	chr3R	CG7913-RA	10	CG7913-RM	FBtr0305033	PP2A-B'-RM	13993859	14002963	1	14004773	14005088	1810
FBgn0042693	PP2A-B'	chr3R	CG7913-RA	11	CG7913-RN	FBtr0305034	PP2A-B'-RN	13994500	14002963	1	14004773	14005088	1810
FBgn0042693	PP2A-B'	chr3R	CG7913-RA	12	CG7913-RO	FBtr0306646	PP2A-B'-RO	13994163	14005496	1	14004773	14005088	0
FBgn0004876	cdi	chr3R	CG6027-RA	1	CG6027-RA	FBtr0083716	cdi-RA	14871416	14920076	-1	14925796	14926055	5720
FBgn0004876	cdi	chr3R	CG6027-RA	2	CG6027-RB	FBtr0305321	cdi-RB	14870604	14920076	-1	14925796	14926055	5720
FBgn0038679	CG6040	chr3R	CG6040-RA	1	CG6040-RA	FBtr0083729	CG6040-RA	14922958	14957651	1	14925796	14926055	0
FBgn0016120	ATPsyn-d	chr3R	CG6030-RA	1	CG6030-RB	FBtr0083727	ATPsyn-d-RB	14920709	14921790	1	14925796	14926055	4006
FBgn0016120	ATPsyn-d	chr3R	CG6030-RA	2	CG6030-RA	FBtr0083728	ATPsyn-d-RA	14920714	14921777	1	14925796	14926055	4019
FBgn0038678	mRpL55	chr3R	CG14283-RA	1	CG14283-RA	FBtr0083754	mRpL55-RA	14920118	14920624	-1	14925796	14926055	5172
FBgn0086613	Ino80	chr3R	CG31212-RA	1	CG31212-RA	FBtr0083771	Ino80-RA	15194717	15228870	-1	15212013	15212181	0
FBgn0038700	CG3734	chr3R	CG3734-RA	1	CG3734-RA	FBtr0083755	CG3734-RA	15213581	15215599	1	15212013	15212181	1400
NA	NA	chr3R	NA	NA	NA	NA	NA	NA	NA	NA	15252942	15253103	NA
FBgn0038755	Hs6st	chr3R	CG4451-RA	1	CG4451-RA	FBtr0083846	Hs6st-RA	15755436	15834244	-1	15798600	15798816	0
NA	NA	chr3R	NA	NA	NA	NA	NA	NA	NA	NA	15997910	15998084	NA
FBgn0262582	cic	chr3R	CG5060-RA	1	CG43122-RD	FBtr0305029	cic-RD	16078492	16126676	1	16128920	16129103	2244
FBgn0261550	CG42668	chr3R	CG5077-RA	1	CG42668-RK	FBtr0302673	CG42668-RK	16135263	16149918	1	16128920	16129103	6160
FBgn0261550	CG42668	chr3R	CG5077-RA	2	CG42668-RL	FBtr0303586	CG42668-RL	16135263	16149918	1	16128920	16129103	6160
FBgn0261550	CG42668	chr3R	CG5077-RA	3	CG42668-RM	FBtr0306633	CG42668-RM	16135263	16149918	1	16128920	16129103	6160
FBgn0262582	cic	chr3R	CG5067-RA	1	CG43122-RA	FBtr0305026	cic-RA	16118987	16127099	1	16128920	16129103	1821
FBgn0262582	cic	chr3R	CG5067-RA	2	CG43122-RB	FBtr0305027	cic-RB	16118987	16127099	1	16128920	16129103	1821
FBgn0262582	cic	chr3R	CG5067-RA	3	CG43122-RC	FBtr0305028	cic-RC	16118987	16127099	1	16128920	16129103	1821
FBgn0262582	cic	chr3R	CG5067-RA	4	CG43122-RD	FBtr0305029	cic-RD	16078492	16126676	1	16128920	16129103	2244
FBgn0262582	cic	chr3R	CG5067-RA	5	CG43122-RE	FBtr0305030	cic-RE	16118987	16128194	1	16128920	16129103	726
FBgn0262582	cic	chr3R	CG5067-RA	6	CG43122-RF	FBtr0305031	cic-RF	16118987	16127099	1	16128920	16129103	1821
FBgn0038816	Lrrk	chr3R	CG5483-RA	1	CG5483-RB	FBtr0112788	Lrrk-RB	16461910	16469856	1	16474546	16474690	4690
FBgn0053094	Synd	chr3R	CG33094-RB	1	CG33094-RB	FBtr0083966	Synd-RB	16658507	16665840	1	16670895	16671119	5055
FBgn0038834	RpS30	chr3R	CG15697-RA	1	CG15697-RA	FBtr0083969	RpS30-RA	16676271	16677156	1	16670895	16671119	5152
FBgn0038834	RpS30	chr3R	CG15697-RA	2	CG15697-RB	FBtr0083970	RpS30-RB	16676570	16677156	1	16670895	16671119	5451
FBgn0038832	CG15695	chr3R	CG15695-RA	1	CG15695-RA	FBtr0083967	CG15695-RA	16667864	16670709	1	16670895	16671119	186
FBgn0002921	Atpalpha	chr3R	CG5670-RE	1	CG5670-RB	FBtr0089511	Atpalpha-RB	16783463	16800053	1	16795740	16796079	0
FBgn0002921	Atpalpha	chr3R	CG5670-RE	2	CG5670-RC	FBtr0089509	Atpalpha-RC	16774436	16800053	1	16795740	16796079	0
FBgn0002921	Atpalpha	chr3R	CG5670-RE	3	CG5670-RE	FBtr0089513	Atpalpha-RE	16783463	16800053	1	16795740	16796079	0
FBgn0002921	Atpalpha	chr3R	CG5670-RE	4	CG5670-RF	FBtr0089514	Atpalpha-RF	16774436	16800053	1	16795740	16796079	0
FBgn0002921	Atpalpha	chr3R	CG5670-RE	5	CG5670-RG	FBtr0089515	Atpalpha-RG	16774436	16800053	1	16795740	16796079	0
FBgn0002921	Atpalpha	chr3R	CG5670-RE	6	CG5670-RH	FBtr0089516	Atpalpha-RH	16783463	16800053	1	16795740	16796079	0
FBgn0002921	Atpalpha	chr3R	CG5670-RE	7	CG5670-RA	FBtr0089510	Atpalpha-RA	16774436	16800053	1	16795740	16796079	0
FBgn0002921	Atpalpha	chr3R	CG5670-RE	8	CG5670-RD	FBtr0089512	Atpalpha-RD	16783483	16801022	1	16795740	16796079	0
FBgn0002921	Atpalpha	chr3R	CG5670-RE	9	CG5670-RI	FBtr0300191	Atpalpha-RI	16774436	16800053	1	16795740	16796079	0
FBgn0002921	Atpalpha	chr3R	CG5670-RD	1	CG5670-RD	FBtr0089512	Atpalpha-RD	16783483	16801022	1	16795740	16796079	0
FBgn0013759	CASK	chr3R	CG6703-RA	1	CG6703-RB	FBtr0084161	CASK-RB	17611484	17648364	-1	17629267	17629416	0
FBgn0013759	CASK	chr3R	CG6703-RA	2	CG6703-RA	FBtr0084162	CASK-RA	17611484	17633624	-1	17629267	17629416	0
FBgn0013759	CASK	chr3R	CG6703-RA	3	CG6703-RD	FBtr0112872	CASK-RD	17611484	17634409	-1	17629267	17629416	0
FBgn0013759	CASK	chr3R	CG6703-RA	4	CG6703-RE	FBtr0112873	CASK-RE	17611484	17634409	-1	17629267	17629416	0
FBgn0013759	CASK	chr3R	CG6703-RA	5	CG6703-RF	FBtr0301327	CASK-RF	17611484	17648364	-1	17629267	17629416	0
FBgn0013759	CASK	chr3R	CG6703-RA	6	CG6703-RG	FBtr0301328	CASK-RG	17611484	17634409	-1	17629267	17629416	0
FBgn0017397	how	chr3R	CG10293-RB	1	CG10293-RB	FBtr0084178	how-RB	17867914	17898092	1	17903942	17904112	5850
FBgn0017397	how	chr3R	CG10293-RB	2	CG10293-RA	FBtr0084177	how-RA	17867914	17905043	1	17903942	17904112	0
FBgn0017397	how	chr3R	CG10293-RB	3	CG10293-RC	FBtr0100514	how-RC	17867914	17899024	1	17903942	17904112	4918
FBgn0017397	how	chr3R	CG10293-RB	4	CG10293-RD	FBtr0301401	how-RD	17867914	17905043	1	17903942	17904112	0
FBgn0017397	how	chr3R	CG10293-RB	5	CG10293-RE	FBtr0301402	how-RE	17867914	17904185	1	17903942	17904112	0
FBgn0017397	how	chr3R	CG10293-RA	1	CG10293-RA	FBtr0084177	how-RA	17867914	17905043	1	17903942	17904112	0
FBgn0017397	how	chr3R	CG10293-RA	2	CG10293-RD	FBtr0301401	how-RD	17867914	17905043	1	17903942	17904112	0
FBgn0004395	unk	chr3R	CG4620-RB	1	CG4620-RA	FBtr0084402	unk-RA	18977286	18983592	-1	18992000	18992164	8408
FBgn0004395	unk	chr3R	CG4620-RB	2	CG4620-RB	FBtr0084403	unk-RB	18978764	18983592	-1	18992000	18992164	8408
FBgn0004395	unk	chr3R	CG4620-RB	3	CG4620-RC	FBtr0305571	unk-RC	18977814	18983592	-1	18992000	18992164	8408
FBgn0004395	unk	chr3R	CG4620-RB	4	CG4620-RD	FBtr0305572	unk-RD	18977814	18983592	-1	18992000	18992164	8408
FBgn0004395	unk	chr3R	CG4620-RB	5	CG4620-RE	FBtr0305573	unk-RE	18975963	18983592	-1	18992000	18992164	8408
FBgn0004395	unk	chr3R	CG4620-RA	1	CG4620-RA	FBtr0084402	unk-RA	18977286	18983592	-1	18992000	18992164	8408
FBgn0004395	unk	chr3R	CG4620-RA	2	CG4620-RE	FBtr0305573	unk-RE	18975963	18983592	-1	18992000	18992164	8408
FBgn0039061	Ir	chr3R	CG6747-RA	2	CG6747-RE	FBtr0303041	Ir-RE	18999595	19011364	1	18992000	18992164	7431
FBgn0039068	CG13827	chr3R	CG13827-RA	1	CG13827-RA	FBtr0084376	CG13827-RA	19084091	19086324	1	19087588	19087750	1264
FBgn0039068	CG13827	chr3R	CG13827-RA	2	CG13827-RB	FBtr0307596	CG13827-RB	19084602	19086324	1	19087588	19087750	1264
FBgn0039066	EloA	chr3R	CG6755-RA	1	CG6755-RA	FBtr0084374	EloA-RA	19077266	19080793	1	19087588	19087750	6795
FBgn0039066	EloA	chr3R	CG6755-RA	2	CG6755-RB	FBtr0084375	EloA-RB	19077266	19080793	1	19087588	19087750	6795
NA	NA	chr3R	NA	NA	NA	NA	NA	NA	NA	NA	20239135	20239303	NA
FBgn0039233	CG7006	chr3R	CG7006-RA	1	CG7006-RA	FBtr0084704	CG7006-RA	20676341	20677107	1	20666308	20666539	9802
FBgn0039274	CG11920	chr3R	CG11920-RA	1	CG11920-RA	FBtr0084769	CG11920-RA	20900604	20902104	1	20905564	20905730	3460
FBgn0039271	CG11839	chr3R	CG11839-RA	1	CG11839-RB	FBtr0304718	CG11839-RB	20895649	20896636	1	20905564	20905730	8928
FBgn0039273	CG9996	chr3R	CG9996-RA	1	CG9996-RB	FBtr0113285	CG9996-RB	20898451	20900329	-1	20905564	20905730	5235
FBgn0053096	CG33096	chr3R	CG33096-RB	1	CG33096-RC	FBtr0114464	CG33096-RC	20923364	20925507	1	20932018	20932282	6511
FBgn0053096	CG33096	chr3R	CG33096-RB	2	CG33096-RD	FBtr0301975	CG33096-RD	20923364	20925507	1	20932018	20932282	6511
FBgn0053096	CG33096	chr3R	CG33096-RB	3	CG33096-RE	FBtr0301976	CG33096-RE	20923364	20925507	1	20932018	20932282	6511
FBgn0051108	CG31108	chr3R	CG31108-RA	1	CG31108-RA	FBtr0084802	CG31108-RA	20938587	20948631	-1	20932018	20932282	6305
FBgn0053096	CG33096	chr3R	CG33096-RA	1	CG33096-RC	FBtr0114464	CG33096-RC	20923364	20925507	1	20932018	20932282	6511
FBgn0053096	CG33096	chr3R	CG33096-RA	2	CG33096-RD	FBtr0301975	CG33096-RD	20923364	20925507	1	20932018	20932282	6511
FBgn0053096	CG33096	chr3R	CG33096-RA	3	CG33096-RE	FBtr0301976	CG33096-RE	20923364	20925507	1	20932018	20932282	6511
FBgn0053095	CG33095	chr3R	CG33095-RA	1	CG33095-RA	FBtr0084774	CG33095-RA	20925714	20927868	1	20932018	20932282	4150
FBgn0053095	CG33095	chr3R	CG33095-RA	2	CG33095-RB	FBtr0100204	CG33095-RB	20924610	20927868	1	20932018	20932282	4150
FBgn0051510	CG31510	chr3R	CG31510-RA	1	CG31510-RA	FBtr0084783	CG31510-RA	20943147	20948631	-1	20942528	20942797	350
FBgn0051108	CG31108	chr3R	CG31108-RA	1	CG31108-RA	FBtr0084802	CG31108-RA	20938587	20948631	-1	20942528	20942797	0
FBgn0051098	CG31098	chr3R	CG31098-RA	1	CG31098-RA	FBtr0084863	CG31098-RA	21117092	21118693	-1	21115010	21115159	1933
FBgn0039316	CG11893	chr3R	CG11893-RA	1	CG11893-RA	FBtr0084827	CG11893-RA	21115611	21117088	1	21115010	21115159	452
FBgn0039315	CG13658	chr3R	CG13658-RA	1	CG13658-RB	FBtr0273361	CG13658-RB	21113196	21114652	1	21115010	21115159	358
FBgn0039342	CG5107	chr3R	CG5107-RA	1	CG5107-RA	FBtr0084879	CG5107-RA	21330935	21331653	1	21338806	21339227	7153
FBgn0011666	msi	chr3R	CG5099-RA	1	CG5099-RA	FBtr0084882	msi-RA	21420235	21431482	1	21424381	21424658	0
FBgn0011666	msi	chr3R	CG5099-RA	1	CG5099-RA	FBtr0084882	msi-RA	21420235	21431482	1	21432016	21432307	534
FBgn0039348	CG4673	chr3R	CG4673-RA	1	CG4673-RB	FBtr0084892	CG4673-RB	21436735	21450382	-1	21432016	21432307	4428
FBgn0039348	CG4673	chr3R	CG4673-RA	2	CG4673-RA	FBtr0084893	CG4673-RA	21436775	21449467	-1	21432016	21432307	4468
FBgn0039348	CG4673	chr3R	CG4673-RA	3	CG4673-RC	FBtr0300729	CG4673-RC	21436775	21449166	-1	21432016	21432307	4468
FBgn0039348	CG4673	chr3R	CG4673-RA	4	CG4673-RD	FBtr0300730	CG4673-RD	21436775	21450382	-1	21432016	21432307	4468
FBgn0039346	CG5079	chr3R	CG5079-RA	1	CG5079-RA	FBtr0084883	CG5079-RA	21439527	21440040	1	21432016	21432307	7220
FBgn0011666	msi	chr3R	CG5099-RA	1	CG5099-RA	FBtr0084882	msi-RA	21420235	21431482	1	21433336	21433523	1854
FBgn0039348	CG4673	chr3R	CG4673-RA	1	CG4673-RB	FBtr0084892	CG4673-RB	21436735	21450382	-1	21433336	21433523	3212
FBgn0039348	CG4673	chr3R	CG4673-RA	2	CG4673-RA	FBtr0084893	CG4673-RA	21436775	21449467	-1	21433336	21433523	3252
FBgn0039348	CG4673	chr3R	CG4673-RA	3	CG4673-RC	FBtr0300729	CG4673-RC	21436775	21449166	-1	21433336	21433523	3252
FBgn0039348	CG4673	chr3R	CG4673-RA	4	CG4673-RD	FBtr0300730	CG4673-RD	21436775	21450382	-1	21433336	21433523	3252
FBgn0039346	CG5079	chr3R	CG5079-RA	1	CG5079-RA	FBtr0084883	CG5079-RA	21439527	21440040	1	21433336	21433523	6004
NA	NA	chr3R	NA	NA	NA	NA	NA	NA	NA	NA	21743110	21743442	NA
FBgn0002735	HLHmgamma	chr3R	CG8333-RA	1	CG8333-RA	FBtr0084955	HLHmgamma-RA	21825580	21826421	1	21821746	21822298	3282
FBgn0015269	Nf1	chr3R	CG8318-RC	1	CG8318-RB	FBtr0084952	Nf1-RB	21808735	21819713	1	21821746	21822298	2033
FBgn0015269	Nf1	chr3R	CG8318-RC	2	CG8318-RC	FBtr0084953	Nf1-RC	21808735	21820875	1	21821746	21822298	871
FBgn0015269	Nf1	chr3R	CG8318-RC	3	CG8318-RD	FBtr0100113	Nf1-RD	21808735	21821459	1	21821746	21822298	287
FBgn0002733	HLHmbeta	chr3R	CG14548-RA	1	CG14548-RA	FBtr0084982	HLHmbeta-RA	21830648	21831745	-1	21821746	21822298	8350
FBgn0002734	HLHmdelta	chr3R	CG8328-RA	1	CG8328-RA	FBtr0084954	HLHmdelta-RA	21823343	21824355	1	21821746	21822298	1045
FBgn0002735	HLHmgamma	chr3R	CG8333-RA	1	CG8333-RA	FBtr0084955	HLHmgamma-RA	21825580	21826421	1	21830001	21830840	3580
FBgn0015269	Nf1	chr3R	CG8318-RC	2	CG8318-RC	FBtr0084953	Nf1-RC	21808735	21820875	1	21830001	21830840	9126
FBgn0015269	Nf1	chr3R	CG8318-RC	3	CG8318-RD	FBtr0100113	Nf1-RD	21808735	21821459	1	21830001	21830840	8542
FBgn0002733	HLHmbeta	chr3R	CG14548-RA	1	CG14548-RA	FBtr0084982	HLHmbeta-RA	21830648	21831745	-1	21830001	21830840	0
FBgn0002732	malpha	chr3R	CG8337-RA	1	CG8337-RA	FBtr0084956	malpha-RA	21836615	21837290	1	21830001	21830840	5775
FBgn0002734	HLHmdelta	chr3R	CG8328-RA	1	CG8328-RA	FBtr0084954	HLHmdelta-RA	21823343	21824355	1	21830001	21830840	5646
FBgn0002735	HLHmgamma	chr3R	CG8333-RA	1	CG8333-RA	FBtr0084955	HLHmgamma-RA	21825580	21826421	1	21831591	21832625	5170
FBgn0002592	m2	chr3R	CG6104-RA	1	CG6104-RA	FBtr0084981	m2-RA	21842236	21843192	-1	21831591	21832625	9611
FBgn0002733	HLHmbeta	chr3R	CG14548-RA	1	CG14548-RA	FBtr0084982	HLHmbeta-RA	21830648	21831745	-1	21831591	21832625	0
FBgn0002732	malpha	chr3R	CG8337-RA	1	CG8337-RA	FBtr0084956	malpha-RA	21836615	21837290	1	21831591	21832625	3990
FBgn0002734	HLHmdelta	chr3R	CG8328-RA	1	CG8328-RA	FBtr0084954	HLHmdelta-RA	21823343	21824355	1	21831591	21832625	7236
FBgn0002735	HLHmgamma	chr3R	CG8333-RA	1	CG8333-RA	FBtr0084955	HLHmgamma-RA	21825580	21826421	1	21834081	21834743	7660
FBgn0002592	m2	chr3R	CG6104-RA	1	CG6104-RA	FBtr0084981	m2-RA	21842236	21843192	-1	21834081	21834743	7493
FBgn0002733	HLHmbeta	chr3R	CG14548-RA	1	CG14548-RA	FBtr0084982	HLHmbeta-RA	21830648	21831745	-1	21834081	21834743	2336
FBgn0002732	malpha	chr3R	CG8337-RA	1	CG8337-RA	FBtr0084956	malpha-RA	21836615	21837290	1	21834081	21834743	1872
FBgn0002734	HLHmdelta	chr3R	CG8328-RA	1	CG8328-RA	FBtr0084954	HLHmdelta-RA	21823343	21824355	1	21834081	21834743	9726
FBgn0002592	m2	chr3R	CG6104-RA	1	CG6104-RA	FBtr0084981	m2-RA	21842236	21843192	-1	21844021	21844615	829
FBgn0002609	HLHm3	chr3R	CG8346-RA	1	CG8346-RA	FBtr0084958	HLHm3-RA	21847437	21848849	1	21844021	21844615	2822
FBgn0002732	malpha	chr3R	CG8337-RA	1	CG8337-RA	FBtr0084956	malpha-RA	21836615	21837290	1	21844021	21844615	6731
FBgn0002592	m2	chr3R	CG6104-RA	1	CG6104-RA	FBtr0084981	m2-RA	21842236	21843192	-1	21846111	21847046	2919
FBgn0002609	HLHm3	chr3R	CG8346-RA	1	CG8346-RA	FBtr0084958	HLHm3-RA	21847437	21848849	1	21846111	21847046	391
FBgn0002732	malpha	chr3R	CG8337-RA	1	CG8337-RA	FBtr0084956	malpha-RA	21836615	21837290	1	21846111	21847046	8821
FBgn0002592	m2	chr3R	CG6104-RA	1	CG6104-RA	FBtr0084981	m2-RA	21842236	21843192	-1	21847331	21847585	4139
FBgn0002609	HLHm3	chr3R	CG8346-RA	1	CG8346-RA	FBtr0084958	HLHm3-RA	21847437	21848849	1	21847331	21847585	0
FBgn0001139	gro	chr3R	CG8384-RE	1	CG8384-RH	FBtr0305047	gro-RH	21867432	21875633	1	21857946	21858709	8723
FBgn0002632	m6	chr3R	CG8354-RA	1	CG8354-RA	FBtr0084959	m6-RA	21858633	21859769	1	21857946	21858709	0
FBgn0002609	HLHm3	chr3R	CG8346-RA	1	CG8346-RA	FBtr0084958	HLHm3-RA	21847437	21848849	1	21857946	21858709	9097
FBgn0002633	HLHm7	chr3R	CG8361-RA	1	CG8361-RA	FBtr0084960	HLHm7-RA	21862760	21863741	1	21857946	21858709	4051
FBgn0001139	gro	chr3R	CG8384-RE	1	CG8384-RH	FBtr0305047	gro-RH	21867432	21875633	1	21861735	21862337	5095
FBgn0002632	m6	chr3R	CG8354-RA	1	CG8354-RA	FBtr0084959	m6-RA	21858633	21859769	1	21861735	21862337	1966
FBgn0002633	HLHm7	chr3R	CG8361-RA	1	CG8361-RA	FBtr0084960	HLHm7-RA	21862760	21863741	1	21861735	21862337	423
FBgn0039419	CG12290	chr3R	CG12290-RA	1	CG12290-RA	FBtr0084990	CG12290-RA	22055974	22059051	1	22055722	22055991	0
NA	NA	chr3R	NA	NA	NA	NA	NA	NA	NA	NA	22523723	22523933	NA
FBgn0262473	Tl	chr3R	CG5490-RA	1	CG5490-RA	FBtr0085060	Tl-RA	22624765	22668125	1	22667716	22667889	0
FBgn0262473	Tl	chr3R	CG5490-RA	2	CG5490-RB	FBtr0085059	Tl-RB	22624765	22668125	1	22667716	22667889	0
NA	NA	chr3R	NA	NA	NA	NA	NA	NA	NA	NA	23475941	23476370	NA
FBgn0039580	Gfat2	chr3R	CG1345-RA	1	CG1345-RA	FBtr0085297	Gfat2-RA	24162741	24165490	-1	24153373	24153688	9053
FBgn0261618	larp	chr3R	CG14065-RA	1	CG42551-RD	FBtr0301180	larp-RD	24143905	24162162	-1	24153373	24153688	0
FBgn0261618	larp	chr3R	CG14065-RA	2	CG42551-RG	FBtr0306389	larp-RG	24143905	24161263	-1	24153373	24153688	0
FBgn0261618	larp	chr3R	CG14065-RA	3	CG42551-RH	FBtr0306390	larp-RH	24143905	24161263	-1	24153373	24153688	0
FBgn0261618	larp	chr3R	CG14066-RB	1	CG42551-RB	FBtr0089682	larp-RB	24143905	24154005	-1	24153373	24153688	0
FBgn0261618	larp	chr3R	CG14066-RB	2	CG42551-RD	FBtr0301180	larp-RD	24143905	24162162	-1	24153373	24153688	0
FBgn0261618	larp	chr3R	CG14066-RB	3	CG42551-RA	FBtr0089680	larp-RA	24143905	24151986	-1	24153373	24153688	1387
FBgn0261618	larp	chr3R	CG14066-RB	4	CG42551-RE	FBtr0301181	larp-RE	24143905	24151963	-1	24153373	24153688	1410
FBgn0261618	larp	chr3R	CG14066-RB	5	CG42551-RF	FBtr0306388	larp-RF	24143905	24156940	-1	24153373	24153688	0
FBgn0261618	larp	chr3R	CG14066-RB	6	CG42551-RG	FBtr0306389	larp-RG	24143905	24161263	-1	24153373	24153688	0
FBgn0261618	larp	chr3R	CG14066-RB	7	CG42551-RH	FBtr0306390	larp-RH	24143905	24161263	-1	24153373	24153688	0
FBgn0027655	htt	chr3R	CG9995-RA	1	CG9995-RA	FBtr0085310	htt-RA	24521964	24560073	1	24518674	24518833	3131
NA	NA	chr3R	NA	NA	NA	NA	NA	NA	NA	NA	25117030	25117241	NA
FBgn0039664	CG2006	chr3R	CG2006-RA	1	CG2006-RA	FBtr0085425	CG2006-RA	25315193	25317105	1	25325203	25325407	8098
FBgn0039664	CG2006	chr3R	CG2006-RA	2	CG2006-RB	FBtr0303455	CG2006-RB	25315193	25316328	1	25325203	25325407	8875
FBgn0039665	CG2310	chr3R	CG2310-RB	1	CG2310-RB	FBtr0085434	CG2310-RB	25317246	25319218	-1	25325203	25325407	5985
FBgn0039668	Trc8	chr3R	CG2304-RD	1	CG2304-RB	FBtr0085430	Trc8-RB	25324562	25329519	-1	25325203	25325407	0
FBgn0039668	Trc8	chr3R	CG2304-RD	2	CG2304-RC	FBtr0085431	Trc8-RC	25324841	25327322	-1	25325203	25325407	0
FBgn0039668	Trc8	chr3R	CG2304-RD	3	CG2304-RD	FBtr0085432	Trc8-RD	25324562	25329519	-1	25325203	25325407	0
FBgn0039668	Trc8	chr3R	CG2304-RD	4	CG2304-RA	FBtr0085429	Trc8-RA	25324841	25329519	-1	25325203	25325407	0
FBgn0040623	Spase12	chr3R	CG11500-RA	1	CG11500-RA	FBtr0085435	Spase12-RA	25316266	25316842	-1	25325203	25325407	8361
FBgn0039668	Trc8	chr3R	CG2304-RC	1	CG2304-RB	FBtr0085430	Trc8-RB	25324562	25329519	-1	25325203	25325407	0
FBgn0039668	Trc8	chr3R	CG2304-RC	2	CG2304-RC	FBtr0085431	Trc8-RC	25324841	25327322	-1	25325203	25325407	0
FBgn0039668	Trc8	chr3R	CG2304-RC	3	CG2304-RD	FBtr0085432	Trc8-RD	25324562	25329519	-1	25325203	25325407	0
FBgn0039668	Trc8	chr3R	CG2304-RC	4	CG2304-RA	FBtr0085429	Trc8-RA	25324841	25329519	-1	25325203	25325407	0
NA	NA	chr3R	NA	NA	NA	NA	NA	NA	NA	NA	25383117	25383381	NA
FBgn0019990	Gcn2	chr3R	CG1609-RA	1	CG1609-RA	FBtr0085787	Gcn2-RA	27221380	27227735	1	27216421	27216746	4634
FBgn0039863	CG1815	chr3R	CG1815-RA	1	CG1815-RA	FBtr0085822	CG1815-RA	27494957	27503703	1	27487793	27488081	6876
FBgn0039863	CG1815	chr3R	CG1815-RA	2	CG1815-RB	FBtr0085823	CG1815-RB	27495187	27503703	1	27487793	27488081	7106
FBgn0039863	CG1815	chr3R	CG1815-RA	3	CG1815-RC	FBtr0085824	CG1815-RC	27495187	27503703	1	27487793	27488081	7106
FBgn0011224	heph	chr3R	CG31000-RE	1	CG31000-RG	FBtr0085887	heph-RG	27676742	27807472	-1	27674195	27674464	2278
FBgn0011224	heph	chr3R	CG31000-RE	2	CG31000-RF	FBtr0085888	heph-RF	27676742	27806317	-1	27674195	27674464	2278
FBgn0011224	heph	chr3R	CG31000-RE	3	CG31000-RA	FBtr0085879	heph-RA	27676742	27811487	-1	27674195	27674464	2278
FBgn0011224	heph	chr3R	CG31000-RE	4	CG31000-RC	FBtr0085880	heph-RC	27676742	27760892	-1	27674195	27674464	2278
FBgn0011224	heph	chr3R	CG31000-RE	5	CG31000-RH	FBtr0085881	heph-RH	27676704	27811487	-1	27674195	27674464	2240
FBgn0011224	heph	chr3R	CG31000-RE	6	CG31000-RD	FBtr0085882	heph-RD	27676742	27811487	-1	27674195	27674464	2278
FBgn0011224	heph	chr3R	CG31000-RE	7	CG31000-RE	FBtr0085883	heph-RE	27676742	27811487	-1	27674195	27674464	2278
FBgn0011224	heph	chr3R	CG31000-RE	8	CG31000-RI	FBtr0085884	heph-RI	27676742	27811487	-1	27674195	27674464	2278
FBgn0011224	heph	chr3R	CG31000-RE	9	CG31000-RJ	FBtr0085885	heph-RJ	27676742	27811487	-1	27674195	27674464	2278
FBgn0011224	heph	chr3R	CG31000-RE	10	CG31000-RK	FBtr0085886	heph-RK	27676742	27811487	-1	27674195	27674464	2278
FBgn0011224	heph	chr3R	CG31000-RE	11	CG31000-RB	FBtr0085878	heph-RB	27677206	27819000	-1	27674195	27674464	2742
FBgn0011224	heph	chr3R	CG31000-RE	12	CG31000-RL	FBtr0112864	heph-RL	27676742	27811487	-1	27674195	27674464	2278
FBgn0011224	heph	chr3R	CG31000-RE	13	CG31000-RM	FBtr0112865	heph-RM	27677206	27811487	-1	27674195	27674464	2742
FBgn0011224	heph	chr3R	CG31000-RE	14	CG31000-RN	FBtr0112866	heph-RN	27676742	27811487	-1	27674195	27674464	2278
FBgn0011224	heph	chr3R	CG31000-RE	15	CG31000-RO	FBtr0300263	heph-RO	27676704	27811487	-1	27674195	27674464	2240
FBgn0011224	heph	chr3R	CG31000-RE	16	CG31000-RP	FBtr0300264	heph-RP	27677206	27811477	-1	27674195	27674464	2742
FBgn0011224	heph	chr3R	CG31000-RE	17	CG31000-RR	FBtr0300266	heph-RR	27676742	27807179	-1	27674195	27674464	2278
FBgn0011224	heph	chr3R	CG31000-RE	18	CG31000-RS	FBtr0300267	heph-RS	27676742	27763110	-1	27674195	27674464	2278
FBgn0011224	heph	chr3R	CG31000-RE	19	CG31000-RT	FBtr0300268	heph-RT	27676742	27763110	-1	27674195	27674464	2278
FBgn0011224	heph	chr3R	CG31000-RE	20	CG31000-RU	FBtr0300269	heph-RU	27676742	27763110	-1	27674195	27674464	2278
FBgn0011224	heph	chr3R	CG31000-RE	21	CG31000-RV	FBtr0300270	heph-RV	27677206	27811487	-1	27674195	27674464	2742
FBgn0011224	heph	chr3R	CG31000-RE	22	CG31000-RW	FBtr0306692	heph-RW	27676742	27811487	-1	27674195	27674464	2278
FBgn0011224	heph	chr3R	CG31000-RE	23	CG31000-RY	FBtr0306693	heph-RY	27676742	27806891	-1	27674195	27674464	2278
FBgn0011224	heph	chr3R	CG31000-RE	1	CG31000-RG	FBtr0085887	heph-RG	27676742	27807472	-1	27780505	27780669	0
FBgn0011224	heph	chr3R	CG31000-RE	2	CG31000-RF	FBtr0085888	heph-RF	27676742	27806317	-1	27780505	27780669	0
FBgn0011224	heph	chr3R	CG31000-RE	3	CG31000-RA	FBtr0085879	heph-RA	27676742	27811487	-1	27780505	27780669	0
FBgn0011224	heph	chr3R	CG31000-RE	5	CG31000-RH	FBtr0085881	heph-RH	27676704	27811487	-1	27780505	27780669	0
FBgn0011224	heph	chr3R	CG31000-RE	6	CG31000-RD	FBtr0085882	heph-RD	27676742	27811487	-1	27780505	27780669	0
FBgn0011224	heph	chr3R	CG31000-RE	7	CG31000-RE	FBtr0085883	heph-RE	27676742	27811487	-1	27780505	27780669	0
FBgn0011224	heph	chr3R	CG31000-RE	8	CG31000-RI	FBtr0085884	heph-RI	27676742	27811487	-1	27780505	27780669	0
FBgn0011224	heph	chr3R	CG31000-RE	9	CG31000-RJ	FBtr0085885	heph-RJ	27676742	27811487	-1	27780505	27780669	0
FBgn0011224	heph	chr3R	CG31000-RE	10	CG31000-RK	FBtr0085886	heph-RK	27676742	27811487	-1	27780505	27780669	0
FBgn0011224	heph	chr3R	CG31000-RE	11	CG31000-RB	FBtr0085878	heph-RB	27677206	27819000	-1	27780505	27780669	0
FBgn0011224	heph	chr3R	CG31000-RE	12	CG31000-RL	FBtr0112864	heph-RL	27676742	27811487	-1	27780505	27780669	0
FBgn0011224	heph	chr3R	CG31000-RE	13	CG31000-RM	FBtr0112865	heph-RM	27677206	27811487	-1	27780505	27780669	0
FBgn0011224	heph	chr3R	CG31000-RE	14	CG31000-RN	FBtr0112866	heph-RN	27676742	27811487	-1	27780505	27780669	0
FBgn0011224	heph	chr3R	CG31000-RE	15	CG31000-RO	FBtr0300263	heph-RO	27676704	27811487	-1	27780505	27780669	0
FBgn0011224	heph	chr3R	CG31000-RE	16	CG31000-RP	FBtr0300264	heph-RP	27677206	27811477	-1	27780505	27780669	0
FBgn0011224	heph	chr3R	CG31000-RE	17	CG31000-RR	FBtr0300266	heph-RR	27676742	27807179	-1	27780505	27780669	0
FBgn0011224	heph	chr3R	CG31000-RE	21	CG31000-RV	FBtr0300270	heph-RV	27677206	27811487	-1	27780505	27780669	0
FBgn0011224	heph	chr3R	CG31000-RE	22	CG31000-RW	FBtr0306692	heph-RW	27676742	27811487	-1	27780505	27780669	0
FBgn0011224	heph	chr3R	CG31000-RE	23	CG31000-RY	FBtr0306693	heph-RY	27676742	27806891	-1	27780505	27780669	0
FBgn0040206	krz	chr3R	CG1487-RA	1	CG1487-RA	FBtr0085877	krz-RA	27872924	27877711	-1	27871420	27871649	1275
FBgn0040206	krz	chr3R	CG1487-RA	2	CG1487-RB	FBtr0305268	krz-RB	27874329	27877711	-1	27871420	27871649	2680
FBgn0002780	mod	chr3R	CG2050-RA	1	CG2050-RA	FBtr0085874	mod-RA	27877794	27880696	1	27871420	27871649	6145
FBgn0002780	mod	chr3R	CG2050-RA	2	CG2050-RB	FBtr0305267	mod-RB	27878324	27880696	1	27871420	27871649	6675
NA	NA	chr3R	NA	NA	NA	NA	NA	NA	NA	NA	1245096	1245256	NA
NA	NA	chr3R	NA	NA	NA	NA	NA	NA	NA	NA	1997066	1997287	NA
FBgn0261972	gpp	chr3R	CG10272-RB	1	CG42803-RB	FBtr0303787	gpp-RB	2232579	2271718	1	2233564	2233887	0
FBgn0261972	gpp	chr3R	CG10272-RB	2	CG42803-RC	FBtr0303788	gpp-RC	2232579	2271718	1	2233564	2233887	0
FBgn0261972	gpp	chr3R	CG10272-RB	3	CG42803-RE	FBtr0303790	gpp-RE	2232579	2273729	1	2233564	2233887	0
FBgn0037443	CG1021	chr3R	CG1021-RA	1	CG1021-RF	FBtr0290326	CG1021-RF	2214884	2231613	-1	2233564	2233887	1951
FBgn0037443	CG1021	chr3R	CG1021-RA	2	CG1021-RG	FBtr0290327	CG1021-RG	2214884	2231613	-1	2233564	2233887	1951
FBgn0037443	CG1021	chr3R	CG1021-RA	3	CG1021-RD	FBtr0289939	CG1021-RD	2214884	2231613	-1	2233564	2233887	1951
FBgn0037443	CG1021	chr3R	CG1021-RA	4	CG1021-RE	FBtr0289940	CG1021-RE	2214884	2231613	-1	2233564	2233887	1951
FBgn0037443	CG1021	chr3R	CG1021-RA	5	CG1021-RH	FBtr0300261	CG1021-RH	2214884	2231613	-1	2233564	2233887	1951
FBgn0261972	gpp	chr3R	CG33324-RA	1	CG42803-RD	FBtr0303789	gpp-RD	2232579	2273729	1	2233564	2233887	0
FBgn0261972	gpp	chr3R	CG33324-RA	2	CG42803-RE	FBtr0303790	gpp-RE	2232579	2273729	1	2233564	2233887	0
NA	NA	chr3R	NA	NA	NA	NA	NA	NA	NA	NA	2645723	2645992	NA
NA	NA	chr3R	NA	NA	NA	NA	NA	NA	NA	NA	2648363	2648517	NA
FBgn0086372	lap	chr3R	CG2520-RA	1	CG2520-RA	FBtr0081572	lap-RA	3012719	3026631	1	3013738	3014121	0
FBgn0037482	CG10055	chr3R	CG10055-RA	1	CG10055-RA	FBtr0081605	CG10055-RA	3009823	3012375	-1	3013738	3014121	1363
FBgn0037696	CG9362	chr3R	CG9362-RA	1	CG9362-RA	FBtr0082044	CG9362-RA	5281234	5282264	-1	5288748	5288974	6484
FBgn0001235	hth	chr3R	CG17117-RD	1	CG17117-RE	FBtr0100454	hth-RE	6408187	6464386	-1	6428084	6428339	0
FBgn0001235	hth	chr3R	CG17117-RA	1	CG17117-RA	FBtr0082256	hth-RA	6335569	6439973	-1	6428084	6428339	0
FBgn0001235	hth	chr3R	CG17117-RA	2	CG17117-RB	FBtr0082254	hth-RB	6335569	6439973	-1	6428084	6428339	0
FBgn0001235	hth	chr3R	CG17117-RA	3	CG17117-RC	FBtr0082255	hth-RC	6335569	6439973	-1	6428084	6428339	0
FBgn0001235	hth	chr3R	CG17117-RA	4	CG17117-RD	FBtr0082253	hth-RD	6335569	6431392	-1	6428084	6428339	0
FBgn0001235	hth	chr3R	CG17117-RA	6	CG17117-RH	FBtr0301956	hth-RH	6335569	6431392	-1	6428084	6428339	0
FBgn0051272	CG31272	chr3R	CG31272-RA	1	CG31272-RA	FBtr0082312	CG31272-RA	6582018	6585113	-1	6574053	6574211	7807
FBgn0002719	Men	chr3R	CG10120-RB	1	CG10120-RB	FBtr0082660	Men-RB	8538819	8548267	-1	8542176	8542375	0
FBgn0002719	Men	chr3R	CG10120-RB	2	CG10120-RA	FBtr0082661	Men-RA	8538819	8546506	-1	8542176	8542375	0
FBgn0002905	mus308	chr3R	CG6019-RA	1	CG6019-RA	FBtr0082662	mus308-RA	8531245	8538021	-1	8542176	8542375	4155
NA	NA	chr3R	NA	NA	NA	NA	NA	NA	NA	NA	9992797	9992958	NA
FBgn0045035	tefu	chr3R	CG6535-RA	1	CG6535-RB	FBtr0110874	tefu-RB	11057934	11067958	-1	11072054	11072215	4096
FBgn0001219	Hsc70-4	chr3R	CG4264-RA	1	CG4264-RE	FBtr0083055	Hsc70-4-RE	11068878	11072336	1	11072054	11072215	0
FBgn0001219	Hsc70-4	chr3R	CG4264-RA	2	CG4264-RF	FBtr0083056	Hsc70-4-RF	11069978	11072336	1	11072054	11072215	0
FBgn0001219	Hsc70-4	chr3R	CG4264-RA	3	CG4264-RA	FBtr0083057	Hsc70-4-RA	11068370	11072336	1	11072054	11072215	0
FBgn0001219	Hsc70-4	chr3R	CG4264-RA	4	CG4264-RC	FBtr0083058	Hsc70-4-RC	11068878	11072336	1	11072054	11072215	0
FBgn0001219	Hsc70-4	chr3R	CG4264-RA	5	CG4264-RD	FBtr0083059	Hsc70-4-RD	11068920	11072336	1	11072054	11072215	0
FBgn0001219	Hsc70-4	chr3R	CG4264-RA	6	CG4264-RB	FBtr0083060	Hsc70-4-RB	11069941	11072336	1	11072054	11072215	0
NA	NA	chr3RHet	NA	NA	NA	NA	NA	NA	NA	NA	123644	123875	NA
NA	NA	chr3RHet	NA	NA	NA	NA	NA	NA	NA	NA	193443	193670	NA
NA	NA	chr3RHet	NA	NA	NA	NA	NA	NA	NA	NA	195858	196022	NA
NA	NA	chr3RHet	NA	NA	NA	NA	NA	NA	NA	NA	864387	864718	NA
NA	NA	chr3RHet	NA	NA	NA	NA	NA	NA	NA	NA	865647	865817	NA
NA	NA	chr3RHet	NA	NA	NA	NA	NA	NA	NA	NA	1041274	1041425	NA
NA	NA	chr3RHet	NA	NA	NA	NA	NA	NA	NA	NA	1131360	1131703	NA
NA	NA	chr3RHet	NA	NA	NA	NA	NA	NA	NA	NA	1133775	1134274	NA
NA	NA	chr3RHet	NA	NA	NA	NA	NA	NA	NA	NA	1134820	1135046	NA
NA	NA	chr3RHet	NA	NA	NA	NA	NA	NA	NA	NA	1234101	1234306	NA
NA	NA	chr3RHet	NA	NA	NA	NA	NA	NA	NA	NA	1405471	1405640	NA
NA	NA	chr3RHet	NA	NA	NA	NA	NA	NA	NA	NA	1571638	1572122	NA
NA	NA	chr3RHet	NA	NA	NA	NA	NA	NA	NA	NA	1632524	1633008	NA
FBgn0039955	CG41099	chr3RHet	CG41099-RB	1	CG41099-RA	FBtr0113988	CG41099-RA	1685112	1706000	-1	1687350	1687572	0
FBgn0039955	CG41099	chr3RHet	CG41099-RB	2	CG41099-RD	FBtr0113989	CG41099-RD	1685102	1706021	-1	1687350	1687572	0
FBgn0039955	CG41099	chr3RHet	CG41099-RB	3	CG41099-RC	FBtr0113990	CG41099-RC	1685112	1706064	-1	1687350	1687572	0
FBgn0039955	CG41099	chr3RHet	CG41099-RB	4	CG41099-RB	FBtr0113991	CG41099-RB	1685112	1706064	-1	1687350	1687572	0
FBgn0010247	Parp	chr3RHet	CG40411-RC	1	CG40411-RB	FBtr0113885	Parp-RB	1935205	2026815	1	2030879	2031162	4064
NA	NA	chr3RHet	NA	NA	NA	NA	NA	NA	NA	NA	2099746	2099895	NA
NA	NA	chr3RHet	NA	NA	NA	NA	NA	NA	NA	NA	2123006	2123182	NA
NA	NA	chr3RHet	NA	NA	NA	NA	NA	NA	NA	NA	2127636	2127842	NA
NA	NA	chr3RHet	NA	NA	NA	NA	NA	NA	NA	NA	2207550	2207713	NA
NA	NA	chr3RHet	NA	NA	NA	NA	NA	NA	NA	NA	2436073	2436290	NA
NA	NA	chr3RHet	NA	NA	NA	NA	NA	NA	NA	NA	2443709	2443870	NA
NA	NA	chr3RHet	NA	NA	NA	NA	NA	NA	NA	NA	2454049	2454275	NA
NA	NA	chr3RHet	NA	NA	NA	NA	NA	NA	NA	NA	2455380	2455599	NA
NA	NA	chr3RHet	NA	NA	NA	NA	NA	NA	NA	NA	2507354	2507565	NA
NA	NA	chr3RHet	NA	NA	NA	NA	NA	NA	NA	NA	2509884	2510042	NA
NA	NA	chr4	NA	NA	NA	NA	NA	NA	NA	NA	25093	25297	NA
FBgn0004859	ci	chr4	CG2125-RA	1	CG2125-RA	FBtr0089178	ci-RA	68336	76925	-1	68646	68917	0
FBgn0004859	ci	chr4	CG2125-RA	2	CG2125-RC	FBtr0308074	ci-RC	68341	76934	-1	68646	68917	0
FBgn0004859	ci	chr4	CG2125-RA	3	CG2125-RB	FBtr0306168	ci-RB	68336	77667	-1	68646	68917	0
FBgn0085432	pan	chr4	CG17964-RB	1	CG34403-RJ	FBtr0112657	pan-RJ	111840	129430	1	116657	116830	0
FBgn0085432	pan	chr4	CG17964-RB	2	CG34403-RH	FBtr0100245	pan-RH	90008	129430	1	116657	116830	0
FBgn0085432	pan	chr4	CG17964-RB	3	CG34403-RE	FBtr0089156	pan-RE	89956	129430	1	116657	116830	0
FBgn0085432	pan	chr4	CG17964-RB	4	CG34403-RD	FBtr0089162	pan-RD	91032	129430	1	116657	116830	0
FBgn0085432	pan	chr4	CG17964-RB	5	CG34403-RB	FBtr0089159	pan-RB	90008	129430	1	116657	116830	0
FBgn0085432	pan	chr4	CG17964-RB	6	CG34403-RC	FBtr0089160	pan-RC	90011	129430	1	116657	116830	0
FBgn0085432	pan	chr4	CG17964-RB	7	CG34403-RF	FBtr0089158	pan-RF	89956	129430	1	116657	116830	0
FBgn0085432	pan	chr4	CG17964-RB	8	CG34403-RA	FBtr0089161	pan-RA	90354	129430	1	116657	116830	0
FBgn0085432	pan	chr4	CG17964-RB	9	CG34403-RG	FBtr0089157	pan-RG	89956	129430	1	116657	116830	0
FBgn0085432	pan	chr4	CG17964-RB	1	CG34403-RJ	FBtr0112657	pan-RJ	111840	129430	1	117537	117710	0
FBgn0085432	pan	chr4	CG17964-RB	2	CG34403-RH	FBtr0100245	pan-RH	90008	129430	1	117537	117710	0
FBgn0085432	pan	chr4	CG17964-RB	3	CG34403-RE	FBtr0089156	pan-RE	89956	129430	1	117537	117710	0
FBgn0085432	pan	chr4	CG17964-RB	4	CG34403-RD	FBtr0089162	pan-RD	91032	129430	1	117537	117710	0
FBgn0085432	pan	chr4	CG17964-RB	5	CG34403-RB	FBtr0089159	pan-RB	90008	129430	1	117537	117710	0
FBgn0085432	pan	chr4	CG17964-RB	6	CG34403-RC	FBtr0089160	pan-RC	90011	129430	1	117537	117710	0
FBgn0085432	pan	chr4	CG17964-RB	7	CG34403-RF	FBtr0089158	pan-RF	89956	129430	1	117537	117710	0
FBgn0085432	pan	chr4	CG17964-RB	8	CG34403-RA	FBtr0089161	pan-RA	90354	129430	1	117537	117710	0
FBgn0085432	pan	chr4	CG17964-RB	9	CG34403-RG	FBtr0089157	pan-RG	89956	129430	1	117537	117710	0
FBgn0085432	pan	chr4	CG17964-RB	1	CG34403-RJ	FBtr0112657	pan-RJ	111840	129430	1	129972	130132	542
FBgn0085432	pan	chr4	CG17964-RB	2	CG34403-RH	FBtr0100245	pan-RH	90008	129430	1	129972	130132	542
FBgn0085432	pan	chr4	CG17964-RB	3	CG34403-RE	FBtr0089156	pan-RE	89956	129430	1	129972	130132	542
FBgn0085432	pan	chr4	CG17964-RB	4	CG34403-RD	FBtr0089162	pan-RD	91032	129430	1	129972	130132	542
FBgn0085432	pan	chr4	CG17964-RB	5	CG34403-RB	FBtr0089159	pan-RB	90008	129430	1	129972	130132	542
FBgn0085432	pan	chr4	CG17964-RB	6	CG34403-RC	FBtr0089160	pan-RC	90011	129430	1	129972	130132	542
FBgn0085432	pan	chr4	CG17964-RB	7	CG34403-RF	FBtr0089158	pan-RF	89956	129430	1	129972	130132	542
FBgn0085432	pan	chr4	CG17964-RB	8	CG34403-RA	FBtr0089161	pan-RA	90354	129430	1	129972	130132	542
FBgn0085432	pan	chr4	CG17964-RB	9	CG34403-RG	FBtr0089157	pan-RG	89956	129430	1	129972	130132	542
FBgn0011747	Ank	chr4	CG1651-RB	1	CG1651-RB	FBtr0089173	Ank-RB	137015	150338	-1	129972	130132	6883
FBgn0011747	Ank	chr4	CG1651-RB	2	CG1651-RA	FBtr0089174	Ank-RA	137015	150323	-1	129972	130132	6883
FBgn0011747	Ank	chr4	CG1651-RB	3	CG1651-RC	FBtr0089171	Ank-RC	137015	150378	-1	129972	130132	6883
FBgn0011747	Ank	chr4	CG1651-RB	4	CG1651-RD	FBtr0089172	Ank-RD	137015	150345	-1	129972	130132	6883
FBgn0011747	Ank	chr4	CG1651-RB	5	CG1651-RE	FBtr0300497	Ank-RE	137015	150368	-1	129972	130132	6883
FBgn0011747	Ank	chr4	CG1651-RB	6	CG1651-RF	FBtr0300498	Ank-RF	137015	150317	-1	129972	130132	6883
FBgn0085432	pan	chr4	CG17964-RB	1	CG34403-RJ	FBtr0112657	pan-RJ	111840	129430	1	130902	131071	1472
FBgn0085432	pan	chr4	CG17964-RB	2	CG34403-RH	FBtr0100245	pan-RH	90008	129430	1	130902	131071	1472
FBgn0085432	pan	chr4	CG17964-RB	3	CG34403-RE	FBtr0089156	pan-RE	89956	129430	1	130902	131071	1472
FBgn0085432	pan	chr4	CG17964-RB	4	CG34403-RD	FBtr0089162	pan-RD	91032	129430	1	130902	131071	1472
FBgn0085432	pan	chr4	CG17964-RB	5	CG34403-RB	FBtr0089159	pan-RB	90008	129430	1	130902	131071	1472
FBgn0085432	pan	chr4	CG17964-RB	6	CG34403-RC	FBtr0089160	pan-RC	90011	129430	1	130902	131071	1472
FBgn0085432	pan	chr4	CG17964-RB	7	CG34403-RF	FBtr0089158	pan-RF	89956	129430	1	130902	131071	1472
FBgn0085432	pan	chr4	CG17964-RB	8	CG34403-RA	FBtr0089161	pan-RA	90354	129430	1	130902	131071	1472
FBgn0085432	pan	chr4	CG17964-RB	9	CG34403-RG	FBtr0089157	pan-RG	89956	129430	1	130902	131071	1472
FBgn0011747	Ank	chr4	CG1651-RB	1	CG1651-RB	FBtr0089173	Ank-RB	137015	150338	-1	130902	131071	5944
FBgn0011747	Ank	chr4	CG1651-RB	2	CG1651-RA	FBtr0089174	Ank-RA	137015	150323	-1	130902	131071	5944
FBgn0011747	Ank	chr4	CG1651-RB	3	CG1651-RC	FBtr0089171	Ank-RC	137015	150378	-1	130902	131071	5944
FBgn0011747	Ank	chr4	CG1651-RB	4	CG1651-RD	FBtr0089172	Ank-RD	137015	150345	-1	130902	131071	5944
FBgn0011747	Ank	chr4	CG1651-RB	5	CG1651-RE	FBtr0300497	Ank-RE	137015	150368	-1	130902	131071	5944
FBgn0011747	Ank	chr4	CG1651-RB	6	CG1651-RF	FBtr0300498	Ank-RF	137015	150317	-1	130902	131071	5944
FBgn0051997	CG31997	chr4	CG31997-RA	1	CG31997-RA	FBtr0089154	CG31997-RA	175335	176678	-1	183107	183437	6429
FBgn0039889	CG2219	chr4	CG2219-RA	1	CG2219-RA	FBtr0089153	CG2219-RA	198058	199980	-1	194097	194325	3733
FBgn0039890	CG2316	chr4	CG2316-RB	1	CG2316-RB	FBtr0089148	CG2316-RB	204842	214415	-1	195202	195368	9474
FBgn0039890	CG2316	chr4	CG2316-RB	2	CG2316-RG	FBtr0089149	CG2316-RG	204842	214115	-1	195202	195368	9474
FBgn0039890	CG2316	chr4	CG2316-RB	3	CG2316-RA	FBtr0089150	CG2316-RA	204842	214095	-1	195202	195368	9474
FBgn0039890	CG2316	chr4	CG2316-RB	4	CG2316-RE	FBtr0089151	CG2316-RE	204842	214091	-1	195202	195368	9474
FBgn0039890	CG2316	chr4	CG2316-RB	5	CG2316-RF	FBtr0089152	CG2316-RF	204842	214079	-1	195202	195368	9474
FBgn0039890	CG2316	chr4	CG2316-RB	6	CG2316-RD	FBtr0089146	CG2316-RD	204842	214448	-1	195202	195368	9474
FBgn0039890	CG2316	chr4	CG2316-RB	7	CG2316-RC	FBtr0089147	CG2316-RC	204842	214430	-1	195202	195368	9474
FBgn0039889	CG2219	chr4	CG2219-RA	1	CG2219-RA	FBtr0089153	CG2219-RA	198058	199980	-1	195202	195368	2690
FBgn0039890	CG2316	chr4	CG2316-RB	1	CG2316-RB	FBtr0089148	CG2316-RB	204842	214415	-1	196077	196292	8550
FBgn0039890	CG2316	chr4	CG2316-RB	2	CG2316-RG	FBtr0089149	CG2316-RG	204842	214115	-1	196077	196292	8550
FBgn0039890	CG2316	chr4	CG2316-RB	3	CG2316-RA	FBtr0089150	CG2316-RA	204842	214095	-1	196077	196292	8550
FBgn0039890	CG2316	chr4	CG2316-RB	4	CG2316-RE	FBtr0089151	CG2316-RE	204842	214091	-1	196077	196292	8550
FBgn0039890	CG2316	chr4	CG2316-RB	5	CG2316-RF	FBtr0089152	CG2316-RF	204842	214079	-1	196077	196292	8550
FBgn0039890	CG2316	chr4	CG2316-RB	6	CG2316-RD	FBtr0089146	CG2316-RD	204842	214448	-1	196077	196292	8550
FBgn0039890	CG2316	chr4	CG2316-RB	7	CG2316-RC	FBtr0089147	CG2316-RC	204842	214430	-1	196077	196292	8550
FBgn0039889	CG2219	chr4	CG2219-RA	1	CG2219-RA	FBtr0089153	CG2219-RA	198058	199980	-1	196077	196292	1766
FBgn0039890	CG2316	chr4	CG2316-RB	1	CG2316-RB	FBtr0089148	CG2316-RB	204842	214415	-1	198892	199051	5791
FBgn0039890	CG2316	chr4	CG2316-RB	2	CG2316-RG	FBtr0089149	CG2316-RG	204842	214115	-1	198892	199051	5791
FBgn0039890	CG2316	chr4	CG2316-RB	3	CG2316-RA	FBtr0089150	CG2316-RA	204842	214095	-1	198892	199051	5791
FBgn0039890	CG2316	chr4	CG2316-RB	4	CG2316-RE	FBtr0089151	CG2316-RE	204842	214091	-1	198892	199051	5791
FBgn0039890	CG2316	chr4	CG2316-RB	5	CG2316-RF	FBtr0089152	CG2316-RF	204842	214079	-1	198892	199051	5791
FBgn0039890	CG2316	chr4	CG2316-RB	6	CG2316-RD	FBtr0089146	CG2316-RD	204842	214448	-1	198892	199051	5791
FBgn0039890	CG2316	chr4	CG2316-RB	7	CG2316-RC	FBtr0089147	CG2316-RC	204842	214430	-1	198892	199051	5791
FBgn0039889	CG2219	chr4	CG2219-RA	1	CG2219-RA	FBtr0089153	CG2219-RA	198058	199980	-1	198892	199051	0
FBgn0039890	CG2316	chr4	CG2316-RB	1	CG2316-RB	FBtr0089148	CG2316-RB	204842	214415	-1	206647	206858	0
FBgn0039890	CG2316	chr4	CG2316-RB	2	CG2316-RG	FBtr0089149	CG2316-RG	204842	214115	-1	206647	206858	0
FBgn0039890	CG2316	chr4	CG2316-RB	3	CG2316-RA	FBtr0089150	CG2316-RA	204842	214095	-1	206647	206858	0
FBgn0039890	CG2316	chr4	CG2316-RB	4	CG2316-RE	FBtr0089151	CG2316-RE	204842	214091	-1	206647	206858	0
FBgn0039890	CG2316	chr4	CG2316-RB	5	CG2316-RF	FBtr0089152	CG2316-RF	204842	214079	-1	206647	206858	0
FBgn0039890	CG2316	chr4	CG2316-RB	6	CG2316-RD	FBtr0089146	CG2316-RD	204842	214448	-1	206647	206858	0
FBgn0039890	CG2316	chr4	CG2316-RB	7	CG2316-RC	FBtr0089147	CG2316-RC	204842	214430	-1	206647	206858	0
FBgn0039889	CG2219	chr4	CG2219-RA	1	CG2219-RA	FBtr0089153	CG2219-RA	198058	199980	-1	206647	206858	6667
FBgn0051999	CG31999	chr4	CG31999-RA	1	CG31999-RA	FBtr0089144	CG31999-RA	235635	246580	-1	238325	238529	0
FBgn0024811	Crk	chr4	CG1587-RA	1	CG1587-RC	FBtr0089112	Crk-RC	230882	233791	1	238325	238529	4534
FBgn0024811	Crk	chr4	CG1587-RA	2	CG1587-RA	FBtr0089113	Crk-RA	230852	233791	1	238325	238529	4534
FBgn0024811	Crk	chr4	CG1587-RA	3	CG1587-RB	FBtr0089114	Crk-RB	230852	233791	1	238325	238529	4534
FBgn0024811	Crk	chr4	CG1587-RA	4	CG1587-RD	FBtr0304871	Crk-RD	230852	233791	1	238325	238529	4534
FBgn0039897	CG1674	chr4	CG1674-RA	1	CG1674-RB	FBtr0089116	CG1674-RB	251356	266500	1	252950	253449	0
FBgn0039897	CG1674	chr4	CG1674-RA	2	CG1674-RE	FBtr0300796	CG1674-RE	252054	266529	1	252950	253449	0
FBgn0039897	CG1674	chr4	CG1674-RA	3	CG1674-RF	FBtr0300797	CG1674-RF	252542	266529	1	252950	253449	0
FBgn0039897	CG1674	chr4	CG1674-RA	4	CG1674-RH	FBtr0300798	CG1674-RH	252056	266529	1	252950	253449	0
FBgn0039897	CG1674	chr4	CG1674-RA	5	CG1674-RI	FBtr0300799	CG1674-RI	252056	266529	1	252950	253449	0
FBgn0039897	CG1674	chr4	CG1674-RA	6	CG1674-RJ	FBtr0300800	CG1674-RJ	252054	266529	1	252950	253449	0
FBgn0039897	CG1674	chr4	CG1674-RA	7	CG1674-RK	FBtr0308086	CG1674-RK	252051	266507	1	252950	253449	0
FBgn0039897	CG1674	chr4	CG1674-RA	8	CG1674-RL	FBtr0308087	CG1674-RL	252051	266507	1	252950	253449	0
FBgn0039896	yellow-h	chr4	CG1629-RA	1	CG1629-RA	FBtr0089115	yellow-h-RA	248550	251054	1	252950	253449	1896
FBgn0039897	CG1674	chr4	CG1674-RB	1	CG1674-RB	FBtr0089116	CG1674-RB	251356	266500	1	252950	253449	0
FBgn0039897	CG1674	chr4	CG1674-RB	2	CG1674-RE	FBtr0300796	CG1674-RE	252054	266529	1	252950	253449	0
FBgn0039897	CG1674	chr4	CG1674-RB	3	CG1674-RF	FBtr0300797	CG1674-RF	252542	266529	1	252950	253449	0
FBgn0039897	CG1674	chr4	CG1674-RB	4	CG1674-RH	FBtr0300798	CG1674-RH	252056	266529	1	252950	253449	0
FBgn0039897	CG1674	chr4	CG1674-RB	5	CG1674-RI	FBtr0300799	CG1674-RI	252056	266529	1	252950	253449	0
FBgn0039897	CG1674	chr4	CG1674-RB	6	CG1674-RJ	FBtr0300800	CG1674-RJ	252054	266529	1	252950	253449	0
FBgn0039897	CG1674	chr4	CG1674-RB	7	CG1674-RK	FBtr0308086	CG1674-RK	252051	266507	1	252950	253449	0
FBgn0039897	CG1674	chr4	CG1674-RB	8	CG1674-RL	FBtr0308087	CG1674-RL	252051	266507	1	252950	253449	0
FBgn0051999	CG31999	chr4	CG31999-RA	1	CG31999-RA	FBtr0089144	CG31999-RA	235635	246580	-1	252950	253449	6370
NA	NA	chr4	NA	NA	NA	NA	NA	NA	NA	NA	285245	285406	NA
NA	NA	chr4	NA	NA	NA	NA	NA	NA	NA	NA	289910	290074	NA
NA	NA	chr4	NA	NA	NA	NA	NA	NA	NA	NA	291120	291396	NA
FBgn0039902	CG2177	chr4	CG2177-RB	1	CG2177-RA	FBtr0089132	CG2177-RA	331558	334534	-1	326600	326773	4785
FBgn0039902	CG2177	chr4	CG2177-RB	2	CG2177-RB	FBtr0089133	CG2177-RB	331558	334528	-1	326600	326773	4785
FBgn0039902	CG2177	chr4	CG2177-RB	3	CG2177-RC	FBtr0114519	CG2177-RC	331558	334501	-1	326600	326773	4785
FBgn0052850	CG32850	chr4	CG32850-RA	1	CG32850-RA	FBtr0089123	CG32850-RA	335572	342013	1	326600	326773	8799
FBgn0026777	Rad23	chr4	CG1836-RB	1	CG1836-RB	FBtr0089121	Rad23-RB	328723	330934	1	326600	326773	1950
FBgn0026777	Rad23	chr4	CG1836-RB	2	CG1836-RA	FBtr0089122	Rad23-RA	328733	330930	1	326600	326773	1960
FBgn0039902	CG2177	chr4	CG2177-RB	1	CG2177-RA	FBtr0089132	CG2177-RA	331558	334534	-1	340190	340462	5656
FBgn0039902	CG2177	chr4	CG2177-RB	2	CG2177-RB	FBtr0089133	CG2177-RB	331558	334528	-1	340190	340462	5662
FBgn0039902	CG2177	chr4	CG2177-RB	3	CG2177-RC	FBtr0114519	CG2177-RC	331558	334501	-1	340190	340462	5689
FBgn0052850	CG32850	chr4	CG32850-RA	1	CG32850-RA	FBtr0089123	CG32850-RA	335572	342013	1	340190	340462	0
FBgn0259214	PMCA	chr4	CG2165-RA	1	CG42314-RO	FBtr0304046	PMCA-RO	349442	379526	-1	340190	340462	8980
FBgn0259214	PMCA	chr4	CG2165-RA	2	CG42314-RP	FBtr0304047	PMCA-RP	349442	379298	-1	340190	340462	8980
FBgn0259214	PMCA	chr4	CG2165-RA	3	CG42314-RQ	FBtr0304048	PMCA-RQ	349442	379282	-1	340190	340462	8980
FBgn0259214	PMCA	chr4	CG2165-RA	4	CG42314-RR	FBtr0304049	PMCA-RR	349442	379285	-1	340190	340462	8980
FBgn0259214	PMCA	chr4	CG2165-RA	5	CG42314-RS	FBtr0304050	PMCA-RS	350143	379282	-1	340190	340462	9681
FBgn0259214	PMCA	chr4	CG2165-RA	6	CG42314-RI	FBtr0300554	PMCA-RI	349442	379282	-1	340190	340462	8980
FBgn0259214	PMCA	chr4	CG2165-RA	7	CG42314-RJ	FBtr0300555	PMCA-RJ	349442	379282	-1	340190	340462	8980
FBgn0259214	PMCA	chr4	CG2165-RA	8	CG42314-RK	FBtr0300556	PMCA-RK	349442	379282	-1	340190	340462	8980
FBgn0259214	PMCA	chr4	CG2165-RA	9	CG42314-RL	FBtr0300557	PMCA-RL	349442	379298	-1	340190	340462	8980
FBgn0026777	Rad23	chr4	CG1836-RB	1	CG1836-RB	FBtr0089121	Rad23-RB	328723	330934	1	340190	340462	9256
FBgn0026777	Rad23	chr4	CG1836-RB	2	CG1836-RA	FBtr0089122	Rad23-RA	328733	330930	1	340190	340462	9260
FBgn0259214	PMCA	chr4	CG2165-RA	1	CG42314-RO	FBtr0304046	PMCA-RO	349442	379526	-1	362243	362467	0
FBgn0259214	PMCA	chr4	CG2165-RA	2	CG42314-RP	FBtr0304047	PMCA-RP	349442	379298	-1	362243	362467	0
FBgn0259214	PMCA	chr4	CG2165-RA	3	CG42314-RQ	FBtr0304048	PMCA-RQ	349442	379282	-1	362243	362467	0
FBgn0259214	PMCA	chr4	CG2165-RA	4	CG42314-RR	FBtr0304049	PMCA-RR	349442	379285	-1	362243	362467	0
FBgn0259214	PMCA	chr4	CG2165-RA	5	CG42314-RS	FBtr0304050	PMCA-RS	350143	379282	-1	362243	362467	0
FBgn0259214	PMCA	chr4	CG2165-RA	6	CG42314-RI	FBtr0300554	PMCA-RI	349442	379282	-1	362243	362467	0
FBgn0259214	PMCA	chr4	CG2165-RA	7	CG42314-RJ	FBtr0300555	PMCA-RJ	349442	379282	-1	362243	362467	0
FBgn0259214	PMCA	chr4	CG2165-RA	8	CG42314-RK	FBtr0300556	PMCA-RK	349442	379282	-1	362243	362467	0
FBgn0259214	PMCA	chr4	CG2165-RA	9	CG42314-RL	FBtr0300557	PMCA-RL	349442	379298	-1	362243	362467	0
FBgn0259214	PMCA	chr4	CG2165-RA	10	CG42314-RM	FBtr0300558	PMCA-RM	351482	379282	-1	362243	362467	0
FBgn0259214	PMCA	chr4	CG2165-RA	11	CG42314-RN	FBtr0300559	PMCA-RN	355296	379282	-1	362243	362467	0
NA	NA	chr4	NA	NA	NA	NA	NA	NA	NA	NA	444746	444910	NA
FBgn0039908	Asator	chr4	CG11533-RA	1	CG11533-RD	FBtr0300342	Asator-RD	491912	502562	-1	497476	497645	0
FBgn0039908	Asator	chr4	CG11533-RA	2	CG11533-RE	FBtr0300343	Asator-RE	493521	502562	-1	497476	497645	0
FBgn0039908	Asator	chr4	CG11533-RA	3	CG11533-RF	FBtr0300344	Asator-RF	491912	504406	-1	497476	497645	0
NA	NA	chr4	NA	NA	NA	NA	NA	NA	NA	NA	538741	538963	NA
FBgn0026869	Thd1	chr4	CG1981-RA	1	CG1981-RA	FBtr0089106	Thd1-RA	565889	578440	-1	559966	560130	5759
FBgn0026869	Thd1	chr4	CG1981-RA	1	CG1981-RA	FBtr0089106	Thd1-RA	565889	578440	-1	579427	579593	987
FBgn0022361	Pur-alpha	chr4	CG1507-RB	1	CG1507-RA	FBtr0089996	Pur-alpha-RA	578608	586562	1	579427	579593	0
FBgn0022361	Pur-alpha	chr4	CG1507-RB	2	CG1507-RB	FBtr0089995	Pur-alpha-RB	578608	586562	1	579427	579593	0
FBgn0039909	CG1970	chr4	CG1970-RA	1	CG1970-RA	FBtr0089105	CG1970-RA	588914	591420	-1	579427	579593	9321
FBgn0026869	Thd1	chr4	CG1981-RA	1	CG1981-RA	FBtr0089106	Thd1-RA	565889	578440	-1	583997	584160	5557
FBgn0022361	Pur-alpha	chr4	CG1507-RB	1	CG1507-RA	FBtr0089996	Pur-alpha-RA	578608	586562	1	583997	584160	0
FBgn0022361	Pur-alpha	chr4	CG1507-RB	2	CG1507-RB	FBtr0089995	Pur-alpha-RB	578608	586562	1	583997	584160	0
FBgn0040324	Ephrin	chr4	CG1862-RA	1	CG1862-RA	FBtr0089075	Ephrin-RA	592383	598159	1	583997	584160	8223
FBgn0040324	Ephrin	chr4	CG1862-RA	2	CG1862-RB	FBtr0089076	Ephrin-RB	592383	598159	1	583997	584160	8223
FBgn0040324	Ephrin	chr4	CG1862-RA	3	CG1862-RC	FBtr0089077	Ephrin-RC	592383	598159	1	583997	584160	8223
FBgn0040324	Ephrin	chr4	CG1862-RA	4	CG1862-RD	FBtr0089078	Ephrin-RD	592383	598159	1	583997	584160	8223
FBgn0039909	CG1970	chr4	CG1970-RA	1	CG1970-RA	FBtr0089105	CG1970-RA	588914	591420	-1	583997	584160	4754
FBgn0026869	Thd1	chr4	CG1981-RA	1	CG1981-RA	FBtr0089106	Thd1-RA	565889	578440	-1	586962	587126	8522
FBgn0022361	Pur-alpha	chr4	CG1507-RB	1	CG1507-RA	FBtr0089996	Pur-alpha-RA	578608	586562	1	586962	587126	400
FBgn0022361	Pur-alpha	chr4	CG1507-RB	2	CG1507-RB	FBtr0089995	Pur-alpha-RB	578608	586562	1	586962	587126	400
FBgn0040324	Ephrin	chr4	CG1862-RA	1	CG1862-RA	FBtr0089075	Ephrin-RA	592383	598159	1	586962	587126	5257
FBgn0040324	Ephrin	chr4	CG1862-RA	2	CG1862-RB	FBtr0089076	Ephrin-RB	592383	598159	1	586962	587126	5257
FBgn0040324	Ephrin	chr4	CG1862-RA	3	CG1862-RC	FBtr0089077	Ephrin-RC	592383	598159	1	586962	587126	5257
FBgn0040324	Ephrin	chr4	CG1862-RA	4	CG1862-RD	FBtr0089078	Ephrin-RD	592383	598159	1	586962	587126	5257
FBgn0039909	CG1970	chr4	CG1970-RA	1	CG1970-RA	FBtr0089105	CG1970-RA	588914	591420	-1	586962	587126	1788
FBgn0040324	Ephrin	chr4	CG1862-RA	1	CG1862-RA	FBtr0089075	Ephrin-RA	592383	598159	1	604452	604613	6293
FBgn0040324	Ephrin	chr4	CG1862-RA	2	CG1862-RB	FBtr0089076	Ephrin-RB	592383	598159	1	604452	604613	6293
FBgn0040324	Ephrin	chr4	CG1862-RA	3	CG1862-RC	FBtr0089077	Ephrin-RC	592383	598159	1	604452	604613	6293
FBgn0040324	Ephrin	chr4	CG1862-RA	4	CG1862-RD	FBtr0089078	Ephrin-RD	592383	598159	1	604452	604613	6293
NA	NA	chr4	NA	NA	NA	NA	NA	NA	NA	NA	619967	620135	NA
FBgn0025936	Eph	chr4	CG1511-RA	1	CG1511-RA	FBtr0089082	Eph-RA	631312	641552	1	635702	635852	0
FBgn0025936	Eph	chr4	CG1511-RA	2	CG1511-RB	FBtr0089083	Eph-RB	631312	641552	1	635702	635852	0
FBgn0025936	Eph	chr4	CG1511-RA	3	CG1511-RC	FBtr0089084	Eph-RC	631312	641552	1	635702	635852	0
FBgn0025936	Eph	chr4	CG1511-RA	4	CG1511-RD	FBtr0089085	Eph-RD	631312	640977	1	635702	635852	0
FBgn0025936	Eph	chr4	CG1511-RA	5	CG1511-RE	FBtr0089086	Eph-RE	631312	641360	1	635702	635852	0
FBgn0025936	Eph	chr4	CG1511-RA	6	CG1511-RF	FBtr0301285	Eph-RF	631312	641326	1	635702	635852	0
FBgn0039914	mav	chr4	CG1901-RA	1	CG1901-RA	FBtr0089103	mav-RA	643842	646656	-1	635702	635852	7990
FBgn0039914	mav	chr4	CG1901-RA	2	CG1901-RB	FBtr0100502	mav-RB	643842	646656	-1	635702	635852	7990
FBgn0039914	mav	chr4	CG1901-RA	3	CG1901-RC	FBtr0290233	mav-RC	643842	646475	-1	635702	635852	7990
FBgn0025936	Eph	chr4	CG1511-RA	1	CG1511-RA	FBtr0089082	Eph-RA	631312	641552	1	636132	636472	0
FBgn0025936	Eph	chr4	CG1511-RA	2	CG1511-RB	FBtr0089083	Eph-RB	631312	641552	1	636132	636472	0
FBgn0025936	Eph	chr4	CG1511-RA	3	CG1511-RC	FBtr0089084	Eph-RC	631312	641552	1	636132	636472	0
FBgn0025936	Eph	chr4	CG1511-RA	4	CG1511-RD	FBtr0089085	Eph-RD	631312	640977	1	636132	636472	0
FBgn0025936	Eph	chr4	CG1511-RA	5	CG1511-RE	FBtr0089086	Eph-RE	631312	641360	1	636132	636472	0
FBgn0025936	Eph	chr4	CG1511-RA	6	CG1511-RF	FBtr0301285	Eph-RF	631312	641326	1	636132	636472	0
FBgn0039914	mav	chr4	CG1901-RA	1	CG1901-RA	FBtr0089103	mav-RA	643842	646656	-1	636132	636472	7370
FBgn0039914	mav	chr4	CG1901-RA	2	CG1901-RB	FBtr0100502	mav-RB	643842	646656	-1	636132	636472	7370
FBgn0039914	mav	chr4	CG1901-RA	3	CG1901-RC	FBtr0290233	mav-RC	643842	646475	-1	636132	636472	7370
FBgn0025936	Eph	chr4	CG1511-RA	1	CG1511-RA	FBtr0089082	Eph-RA	631312	641552	1	642242	642468	690
FBgn0025936	Eph	chr4	CG1511-RA	2	CG1511-RB	FBtr0089083	Eph-RB	631312	641552	1	642242	642468	690
FBgn0025936	Eph	chr4	CG1511-RA	3	CG1511-RC	FBtr0089084	Eph-RC	631312	641552	1	642242	642468	690
FBgn0025936	Eph	chr4	CG1511-RA	4	CG1511-RD	FBtr0089085	Eph-RD	631312	640977	1	642242	642468	1265
FBgn0025936	Eph	chr4	CG1511-RA	5	CG1511-RE	FBtr0089086	Eph-RE	631312	641360	1	642242	642468	882
FBgn0025936	Eph	chr4	CG1511-RA	6	CG1511-RF	FBtr0301285	Eph-RF	631312	641326	1	642242	642468	916
FBgn0039914	mav	chr4	CG1901-RA	1	CG1901-RA	FBtr0089103	mav-RA	643842	646656	-1	642242	642468	1374
FBgn0039914	mav	chr4	CG1901-RA	2	CG1901-RB	FBtr0100502	mav-RB	643842	646656	-1	642242	642468	1374
FBgn0039914	mav	chr4	CG1901-RA	3	CG1901-RC	FBtr0290233	mav-RC	643842	646475	-1	642242	642468	1374
FBgn0025936	Eph	chr4	CG1511-RA	1	CG1511-RA	FBtr0089082	Eph-RA	631312	641552	1	648297	648466	6745
FBgn0025936	Eph	chr4	CG1511-RA	2	CG1511-RB	FBtr0089083	Eph-RB	631312	641552	1	648297	648466	6745
FBgn0025936	Eph	chr4	CG1511-RA	3	CG1511-RC	FBtr0089084	Eph-RC	631312	641552	1	648297	648466	6745
FBgn0025936	Eph	chr4	CG1511-RA	4	CG1511-RD	FBtr0089085	Eph-RD	631312	640977	1	648297	648466	7320
FBgn0025936	Eph	chr4	CG1511-RA	5	CG1511-RE	FBtr0089086	Eph-RE	631312	641360	1	648297	648466	6937
FBgn0025936	Eph	chr4	CG1511-RA	6	CG1511-RF	FBtr0301285	Eph-RF	631312	641326	1	648297	648466	6971
FBgn0039914	mav	chr4	CG1901-RA	1	CG1901-RA	FBtr0089103	mav-RA	643842	646656	-1	648297	648466	1641
FBgn0039914	mav	chr4	CG1901-RA	2	CG1901-RB	FBtr0100502	mav-RB	643842	646656	-1	648297	648466	1641
FBgn0039914	mav	chr4	CG1901-RA	3	CG1901-RC	FBtr0290233	mav-RC	643842	646475	-1	648297	648466	1822
FBgn0024728	Slip1	chr4	CG1783-RA	1	CG1783-RA	FBtr0089090	Slip1-RA	684214	690510	1	689047	689319	0
FBgn0051992	gw	chr4	CG31992-RD	1	CG31992-RD	FBtr0089099	gw-RD	670575	680572	-1	689047	689319	8475
FBgn0051992	gw	chr4	CG31992-RD	2	CG31992-RG	FBtr0100165	gw-RG	670575	682391	-1	689047	689319	6656
FBgn0051992	gw	chr4	CG31992-RD	3	CG31992-RH	FBtr0100166	gw-RH	670575	681222	-1	689047	689319	7825
FBgn0051992	gw	chr4	CG31992-RD	4	CG31992-RE	FBtr0089097	gw-RE	670575	680590	-1	689047	689319	8457
FBgn0051992	gw	chr4	CG31992-RD	5	CG31992-RB	FBtr0089096	gw-RB	670575	681222	-1	689047	689319	7825
FBgn0051992	gw	chr4	CG31992-RD	6	CG31992-RF	FBtr0089101	gw-RF	670575	680557	-1	689047	689319	8490
FBgn0051992	gw	chr4	CG31992-RD	7	CG31992-RC	FBtr0089098	gw-RC	670575	680575	-1	689047	689319	8472
FBgn0051992	gw	chr4	CG31992-RD	8	CG31992-RA	FBtr0089100	gw-RA	670575	680563	-1	689047	689319	8484
FBgn0026199	myoglianin	chr4	CG1838-RA	1	CG1838-RA	FBtr0089092	myoglianin-RA	711893	716675	-1	705222	705376	6517
FBgn0026199	myoglianin	chr4	CG1838-RA	2	CG1838-RB	FBtr0089093	myoglianin-RB	711890	716675	-1	705222	705376	6514
FBgn0026199	myoglianin	chr4	CG1838-RA	3	CG1838-RC	FBtr0089094	myoglianin-RC	711890	716675	-1	705222	705376	6514
FBgn0026199	myoglianin	chr4	CG1838-RA	4	CG1838-RD	FBtr0089095	myoglianin-RD	711890	716675	-1	705222	705376	6514
FBgn0039920	CG11360	chr4	CG11360-RA	1	CG11360-RA	FBtr0089091	CG11360-RA	701245	706796	1	705222	705376	0
NA	NA	chr4	NA	NA	NA	NA	NA	NA	NA	NA	764624	764787	NA
NA	NA	chr4	NA	NA	NA	NA	NA	NA	NA	NA	767154	767425	NA
NA	NA	chr4	NA	NA	NA	NA	NA	NA	NA	NA	774079	774352	NA
FBgn0039923	MED26	chr4	CG1793-RA	1	CG1793-RA	FBtr0089254	MED26-RA	799080	808262	-1	790694	790910	8170
FBgn0039923	MED26	chr4	CG1793-RA	2	CG1793-RB	FBtr0089253	MED26-RB	799080	809604	-1	790694	790910	8170
NA	NA	chr4	NA	NA	NA	NA	NA	NA	NA	NA	837885	838054	NA
FBgn0025726	unc-13	chr4	CG2999-RA	1	CG2999-RA	FBtr0089245	unc-13-RA	891551	925419	-1	900797	900969	0
FBgn0025726	unc-13	chr4	CG2999-RA	2	CG2999-RC	FBtr0089246	unc-13-RC	891553	925419	-1	900797	900969	0
FBgn0025726	unc-13	chr4	CG2999-RA	3	CG2999-RB	FBtr0089247	unc-13-RB	891553	914179	-1	900797	900969	0
FBgn0023213	eIF4G	chr4	CG10811-RA	1	CG10811-RA	FBtr0089243	eIF4G-RA	935911	951347	-1	959047	959196	7700
FBgn0023213	eIF4G	chr4	CG10811-RA	2	CG10811-RB	FBtr0112904	eIF4G-RB	935911	951347	-1	959047	959196	7700
FBgn0023213	eIF4G	chr4	CG10811-RA	3	CG10811-RC	FBtr0289951	eIF4G-RC	935911	951347	-1	959047	959196	7700
FBgn0039929	CG11076	chr4	CG11076-RA	1	CG11076-RB	FBtr0089220	CG11076-RB	1050337	1052286	-1	1044569	1044725	5612
FBgn0039929	CG11076	chr4	CG11076-RA	2	CG11076-RA	FBtr0089221	CG11076-RA	1050337	1051597	-1	1044569	1044725	5612
FBgn0010217	ATPsyn-beta	chr4	CG11154-RA	1	CG11154-RA	FBtr0089186	ATPsyn-beta-RA	1052440	1055175	1	1044569	1044725	7715
FBgn0025741	plexA	chr4	CG11081-RD	1	CG11081-RB	FBtr0089225	plexA-RB	1034030	1047654	-1	1044569	1044725	0
FBgn0025741	plexA	chr4	CG11081-RD	2	CG11081-RC	FBtr0089224	plexA-RC	1034259	1047679	-1	1044569	1044725	0
FBgn0025741	plexA	chr4	CG11081-RD	3	CG11081-RD	FBtr0089226	plexA-RD	1034030	1047654	-1	1044569	1044725	0
FBgn0025741	plexA	chr4	CG11081-RD	4	CG11081-RA	FBtr0089223	plexA-RA	1034030	1047720	-1	1044569	1044725	0
FBgn0025741	plexA	chr4	CG11081-RD	5	CG11081-RE	FBtr0100296	plexA-RE	1034259	1047669	-1	1044569	1044725	0
FBgn0010217	ATPsyn-beta	chr4	CG11154-RB	1	CG11154-RA	FBtr0089186	ATPsyn-beta-RA	1052440	1055175	1	1044569	1044725	7715
FBgn0010217	ATPsyn-beta	chr4	CG11154-RB	2	CG11154-RB	FBtr0089187	ATPsyn-beta-RB	1052440	1054161	1	1044569	1044725	7715
FBgn0039930	CG11077	chr4	CG11077-RA	1	CG11077-RA	FBtr0089222	CG11077-RA	1049301	1049985	-1	1044569	1044725	4576
FBgn0039929	CG11076	chr4	CG11076-RA	1	CG11076-RB	FBtr0089220	CG11076-RB	1050337	1052286	-1	1056719	1056946	4433
FBgn0039929	CG11076	chr4	CG11076-RA	2	CG11076-RA	FBtr0089221	CG11076-RA	1050337	1051597	-1	1056719	1056946	5122
FBgn0010217	ATPsyn-beta	chr4	CG11154-RA	1	CG11154-RA	FBtr0089186	ATPsyn-beta-RA	1052440	1055175	1	1056719	1056946	1544
FBgn0025741	plexA	chr4	CG11081-RD	1	CG11081-RB	FBtr0089225	plexA-RB	1034030	1047654	-1	1056719	1056946	9065
FBgn0025741	plexA	chr4	CG11081-RD	2	CG11081-RC	FBtr0089224	plexA-RC	1034259	1047679	-1	1056719	1056946	9040
FBgn0025741	plexA	chr4	CG11081-RD	3	CG11081-RD	FBtr0089226	plexA-RD	1034030	1047654	-1	1056719	1056946	9065
FBgn0025741	plexA	chr4	CG11081-RD	4	CG11081-RA	FBtr0089223	plexA-RA	1034030	1047720	-1	1056719	1056946	8999
FBgn0025741	plexA	chr4	CG11081-RD	5	CG11081-RE	FBtr0100296	plexA-RE	1034259	1047669	-1	1056719	1056946	9050
FBgn0010217	ATPsyn-beta	chr4	CG11154-RB	1	CG11154-RA	FBtr0089186	ATPsyn-beta-RA	1052440	1055175	1	1056719	1056946	1544
FBgn0010217	ATPsyn-beta	chr4	CG11154-RB	2	CG11154-RB	FBtr0089187	ATPsyn-beta-RB	1052440	1054161	1	1056719	1056946	2558
FBgn0004624	CaMKII	chr4	CG18069-RA	1	CG18069-RA	FBtr0089218	CaMKII-RA	1056649	1071994	-1	1056719	1056946	0
FBgn0004624	CaMKII	chr4	CG18069-RA	2	CG18069-RB	FBtr0089219	CaMKII-RB	1056649	1071956	-1	1056719	1056946	0
FBgn0004624	CaMKII	chr4	CG18069-RA	3	CG18069-RD	FBtr0100146	CaMKII-RD	1056643	1074329	-1	1056719	1056946	0
FBgn0004624	CaMKII	chr4	CG18069-RA	4	CG18069-RE	FBtr0100147	CaMKII-RE	1056643	1074329	-1	1056719	1056946	0
FBgn0004624	CaMKII	chr4	CG18069-RA	5	CG18069-RG	FBtr0100148	CaMKII-RG	1056643	1074329	-1	1056719	1056946	0
FBgn0004624	CaMKII	chr4	CG18069-RA	6	CG18069-RC	FBtr0089217	CaMKII-RC	1056649	1074329	-1	1056719	1056946	0
FBgn0004624	CaMKII	chr4	CG18069-RA	7	CG18069-RI	FBtr0300378	CaMKII-RI	1056643	1071994	-1	1056719	1056946	0
FBgn0039930	CG11077	chr4	CG11077-RA	1	CG11077-RA	FBtr0089222	CG11077-RA	1049301	1049985	-1	1056719	1056946	6734
FBgn0011642	Zyx102EF	chr4	CG32018-RB	1	CG32018-RA	FBtr0089210	Zyx102EF-RA	1077991	1081542	-1	1084664	1084831	3122
FBgn0011642	Zyx102EF	chr4	CG32018-RB	2	CG32018-RB	FBtr0089211	Zyx102EF-RB	1077991	1081542	-1	1084664	1084831	3122
FBgn0011642	Zyx102EF	chr4	CG32018-RB	3	CG32018-RE	FBtr0089212	Zyx102EF-RE	1077991	1081542	-1	1084664	1084831	3122
FBgn0011642	Zyx102EF	chr4	CG32018-RB	4	CG32018-RF	FBtr0089213	Zyx102EF-RF	1077991	1081542	-1	1084664	1084831	3122
FBgn0011642	Zyx102EF	chr4	CG32018-RB	5	CG32018-RG	FBtr0089214	Zyx102EF-RG	1077991	1081512	-1	1084664	1084831	3152
FBgn0011642	Zyx102EF	chr4	CG32018-RB	6	CG32018-RD	FBtr0089215	Zyx102EF-RD	1077991	1081542	-1	1084664	1084831	3122
FBgn0011642	Zyx102EF	chr4	CG32018-RB	7	CG32018-RC	FBtr0089216	Zyx102EF-RC	1077991	1081542	-1	1084664	1084831	3122
FBgn0013749	Arf102F	chr4	CG11027-RA	1	CG11027-RA	FBtr0089192	Arf102F-RA	1144800	1145807	1	1136966	1137122	7678
FBgn0039928	cals	chr4	CG11059-RA	1	CG11059-RA	FBtr0089207	cals-RA	1135804	1144024	-1	1136966	1137122	0
FBgn0039928	cals	chr4	CG11059-RA	2	CG11059-RB	FBtr0089208	cals-RB	1135804	1143583	-1	1136966	1137122	0
FBgn0013749	Arf102F	chr4	CG11027-RA	1	CG11027-RA	FBtr0089192	Arf102F-RA	1144800	1145807	1	1137306	1137720	7080
FBgn0039928	cals	chr4	CG11059-RA	1	CG11059-RA	FBtr0089207	cals-RA	1135804	1144024	-1	1137306	1137720	0
FBgn0039928	cals	chr4	CG11059-RA	2	CG11059-RB	FBtr0089208	cals-RB	1135804	1143583	-1	1137306	1137720	0
NA	NA	chr4	NA	NA	NA	NA	NA	NA	NA	NA	1165233	1165566	NA
NA	NA	chr4	NA	NA	NA	NA	NA	NA	NA	NA	1165618	1165895	NA
FBgn0002521	pho	chr4	CG17743-RA	1	CG17743-RA	FBtr0089204	pho-RA	1193094	1202271	-1	1208308	1208464	6037
FBgn0002521	pho	chr4	CG17743-RA	2	CG17743-RB	FBtr0089205	pho-RB	1193094	1202242	-1	1208308	1208464	6066
FBgn0027101	Dyrk3	chr4	CG40478-RC	1	CG40478-RA	FBtr0100402	Dyrk3-RA	1229461	1234433	-1	1219633	1219869	9592
FBgn0027101	Dyrk3	chr4	CG40478-RC	2	CG40478-RB	FBtr0100403	Dyrk3-RB	1229461	1234418	-1	1219633	1219869	9592
FBgn0027101	Dyrk3	chr4	CG40478-RC	3	CG40478-RC	FBtr0100404	Dyrk3-RC	1229461	1234433	-1	1219633	1219869	9592
FBgn0027101	Dyrk3	chr4	CG40478-RC	4	CG40478-RD	FBtr0100405	Dyrk3-RD	1229461	1234422	-1	1219633	1219869	9592
FBgn0027101	Dyrk3	chr4	CG40478-RC	5	CG40478-RE	FBtr0100406	Dyrk3-RE	1228840	1234433	-1	1219633	1219869	8971
FBgn0263112	Mitf	chr4	CG17469-RA	1	CG43369-RA	FBtr0307326	Mitf-RA	1219484	1228193	1	1219633	1219869	0
FBgn0263112	Mitf	chr4	CG17469-RA	2	CG43369-RD	FBtr0307329	Mitf-RD	1219484	1228244	1	1219633	1219869	0
NA	NA	chr4	NA	NA	NA	NA	NA	NA	NA	NA	1247787	1248004	NA
NA	NA	chr4	NA	NA	NA	NA	NA	NA	NA	NA	1249062	1249384	NA
NA	NA	chrU	NA	NA	NA	NA	NA	NA	NA	NA	195365	195805	NA
NA	NA	chrU	NA	NA	NA	NA	NA	NA	NA	NA	500116	500270	NA
NA	NA	chrU	NA	NA	NA	NA	NA	NA	NA	NA	509471	509648	NA
NA	NA	chrU	NA	NA	NA	NA	NA	NA	NA	NA	989290	989522	NA
FBgn0039993	CG17691	chrU	CG17691-RA	1	CG17691-RC	FBtr0113761	CG17691-RC	1178801	1184774	1	1184990	1185144	216
FBgn0039993	CG17691	chrU	CG17691-RA	2	CG17691-RE	FBtr0302409	CG17691-RE	1178880	1184774	1	1184990	1185144	216
FBgn0039993	CG17691	chrU	CG17691-RA	3	CG17691-RG	FBtr0302411	CG17691-RG	1178880	1184774	1	1184990	1185144	216
NA	NA	chrU	NA	NA	NA	NA	NA	NA	NA	NA	1249054	1249334	NA
NA	NA	chrU	NA	NA	NA	NA	NA	NA	NA	NA	1349265	1349437	NA
NA	NA	chrU	NA	NA	NA	NA	NA	NA	NA	NA	1364995	1365152	NA
NA	NA	chrU	NA	NA	NA	NA	NA	NA	NA	NA	1615302	1615955	NA
NA	NA	chrU	NA	NA	NA	NA	NA	NA	NA	NA	1764626	1764940	NA
NA	NA	chrU	NA	NA	NA	NA	NA	NA	NA	NA	1771673	1771951	NA
NA	NA	chrU	NA	NA	NA	NA	NA	NA	NA	NA	1820504	1820668	NA
NA	NA	chrU	NA	NA	NA	NA	NA	NA	NA	NA	2004423	2006471	NA
NA	NA	chrU	NA	NA	NA	NA	NA	NA	NA	NA	2008938	2010139	NA
NA	NA	chrU	NA	NA	NA	NA	NA	NA	NA	NA	2024728	2031752	NA
NA	NA	chrU	NA	NA	NA	NA	NA	NA	NA	NA	2352628	2352900	NA
NA	NA	chrU	NA	NA	NA	NA	NA	NA	NA	NA	2423472	2423962	NA
NA	NA	chrU	NA	NA	NA	NA	NA	NA	NA	NA	2720366	2739716	NA
NA	NA	chrU	NA	NA	NA	NA	NA	NA	NA	NA	2950263	2952025	NA
NA	NA	chrU	NA	NA	NA	NA	NA	NA	NA	NA	3159971	3160950	NA
NA	NA	chrU	NA	NA	NA	NA	NA	NA	NA	NA	3413754	3421233	NA
NA	NA	chrU	NA	NA	NA	NA	NA	NA	NA	NA	3421509	3423149	NA
NA	NA	chrU	NA	NA	NA	NA	NA	NA	NA	NA	3424859	3429977	NA
NA	NA	chrU	NA	NA	NA	NA	NA	NA	NA	NA	3487003	3490896	NA
NA	NA	chrU	NA	NA	NA	NA	NA	NA	NA	NA	3545302	3546126	NA
NA	NA	chrU	NA	NA	NA	NA	NA	NA	NA	NA	3557192	3559267	NA
NA	NA	chrU	NA	NA	NA	NA	NA	NA	NA	NA	3616046	3616199	NA
NA	NA	chrU	NA	NA	NA	NA	NA	NA	NA	NA	3651891	3653258	NA
NA	NA	chrU	NA	NA	NA	NA	NA	NA	NA	NA	3729067	3743459	NA
NA	NA	chrU	NA	NA	NA	NA	NA	NA	NA	NA	3790883	3808974	NA
NA	NA	chrU	NA	NA	NA	NA	NA	NA	NA	NA	3818226	3821500	NA
NA	NA	chrU	NA	NA	NA	NA	NA	NA	NA	NA	3852759	3863141	NA
NA	NA	chrU	NA	NA	NA	NA	NA	NA	NA	NA	3910897	3911986	NA
NA	NA	chrU	NA	NA	NA	NA	NA	NA	NA	NA	3940427	3940649	NA
NA	NA	chrU	NA	NA	NA	NA	NA	NA	NA	NA	4225322	4228236	NA
NA	NA	chrU	NA	NA	NA	NA	NA	NA	NA	NA	4233852	4236316	NA
NA	NA	chrU	NA	NA	NA	NA	NA	NA	NA	NA	4305526	4306901	NA
NA	NA	chrU	NA	NA	NA	NA	NA	NA	NA	NA	4478816	4478997	NA
NA	NA	chrU	NA	NA	NA	NA	NA	NA	NA	NA	4482669	4483064	NA
NA	NA	chrU	NA	NA	NA	NA	NA	NA	NA	NA	5224842	5235828	NA
NA	NA	chrU	NA	NA	NA	NA	NA	NA	NA	NA	5507386	5507553	NA
NA	NA	chrU	NA	NA	NA	NA	NA	NA	NA	NA	5508091	5508248	NA
NA	NA	chrU	NA	NA	NA	NA	NA	NA	NA	NA	5508976	5509144	NA
NA	NA	chrU	NA	NA	NA	NA	NA	NA	NA	NA	5511346	5511625	NA
NA	NA	chrU	NA	NA	NA	NA	NA	NA	NA	NA	5607587	5607743	NA
NA	NA	chrU	NA	NA	NA	NA	NA	NA	NA	NA	5727319	5727982	NA
NA	NA	chrU	NA	NA	NA	NA	NA	NA	NA	NA	5859812	5861194	NA
NA	NA	chrU	NA	NA	NA	NA	NA	NA	NA	NA	5913491	5914255	NA
NA	NA	chrU	NA	NA	NA	NA	NA	NA	NA	NA	6066672	6067316	NA
NA	NA	chrU	NA	NA	NA	NA	NA	NA	NA	NA	6314280	6316254	NA
NA	NA	chrU	NA	NA	NA	NA	NA	NA	NA	NA	6463222	6464976	NA
NA	NA	chrU	NA	NA	NA	NA	NA	NA	NA	NA	6633834	6634538	NA
NA	NA	chrU	NA	NA	NA	NA	NA	NA	NA	NA	6849108	6850263	NA
NA	NA	chrU	NA	NA	NA	NA	NA	NA	NA	NA	6861539	6869055	NA
NA	NA	chrU	NA	NA	NA	NA	NA	NA	NA	NA	6926437	6927021	NA
NA	NA	chrU	NA	NA	NA	NA	NA	NA	NA	NA	7398990	7402165	NA
NA	NA	chrU	NA	NA	NA	NA	NA	NA	NA	NA	7713431	7713810	NA
NA	NA	chrU	NA	NA	NA	NA	NA	NA	NA	NA	7767553	7767713	NA
NA	NA	chrU	NA	NA	NA	NA	NA	NA	NA	NA	7776066	7777056	NA
NA	NA	chrU	NA	NA	NA	NA	NA	NA	NA	NA	8189777	8190334	NA
NA	NA	chrU	NA	NA	NA	NA	NA	NA	NA	NA	8491958	8492231	NA
NA	NA	chrU	NA	NA	NA	NA	NA	NA	NA	NA	9113291	9113676	NA
NA	NA	chrU	NA	NA	NA	NA	NA	NA	NA	NA	9151184	9151628	NA
NA	NA	chrU	NA	NA	NA	NA	NA	NA	NA	NA	9366066	9366388	NA
NA	NA	chrU	NA	NA	NA	NA	NA	NA	NA	NA	9529420	9529585	NA
NA	NA	chrU	NA	NA	NA	NA	NA	NA	NA	NA	9692609	9693028	NA
NA	NA	chrU	NA	NA	NA	NA	NA	NA	NA	NA	9796062	9796444	NA
NA	NA	chrU	NA	NA	NA	NA	NA	NA	NA	NA	9805075	9805737	NA
NA	NA	chrU	NA	NA	NA	NA	NA	NA	NA	NA	9822461	9824595	NA
NA	NA	chrU	NA	NA	NA	NA	NA	NA	NA	NA	9998783	10000050	NA
NA	NA	chrU	NA	NA	NA	NA	NA	NA	NA	NA	10047191	10047890	NA
FBgn0029128	tyn	chrX	CG17131-RA	1	CG17131-RA	FBtr0100135	tyn-RA	72457	96056	1	75799	75958	0
FBgn0029128	tyn	chrX	CG17131-RA	2	CG17131-RB	FBtr0100136	tyn-RB	72457	96056	1	75799	75958	0
FBgn0029128	tyn	chrX	CG17131-RA	1	CG17131-RA	FBtr0100135	tyn-RA	72457	96056	1	83504	83658	0
FBgn0029128	tyn	chrX	CG17131-RA	2	CG17131-RB	FBtr0100136	tyn-RB	72457	96056	1	83504	83658	0
FBgn0029128	tyn	chrX	CG17131-RA	1	CG17131-RA	FBtr0100135	tyn-RA	72457	96056	1	84164	84384	0
FBgn0029128	tyn	chrX	CG17131-RA	2	CG17131-RB	FBtr0100136	tyn-RB	72457	96056	1	84164	84384	0
FBgn0052816	CG32816	chrX	CG32816-RA	1	CG32816-RB	FBtr0070101	CG32816-RB	210609	228832	-1	233260	233439	4428
FBgn0052816	CG32816	chrX	CG32816-RA	2	CG32816-RA	FBtr0070102	CG32816-RA	210609	228832	-1	233260	233439	4428
FBgn0052816	CG32816	chrX	CG32816-RA	3	CG32816-RC	FBtr0273442	CG32816-RC	210609	364670	-1	233260	233439	0
FBgn0052816	CG32816	chrX	CG32816-RA	4	CG32816-RD	FBtr0273443	CG32816-RD	210609	322284	-1	233260	233439	0
FBgn0052816	CG32816	chrX	CG32816-RA	3	CG32816-RC	FBtr0273442	CG32816-RC	210609	364670	-1	308730	308894	0
FBgn0052816	CG32816	chrX	CG32816-RA	4	CG32816-RD	FBtr0273443	CG32816-RD	210609	322284	-1	308730	308894	0
FBgn0023535	arg	chrX	CG18104-RA	1	CG18104-RA	FBtr0070088	arg-RA	403451	422061	1	406618	406786	0
FBgn0004648	svr	chrX	CG4122-RA	1	CG4122-RD	FBtr0070084	svr-RD	390504	403113	1	406618	406786	3505
FBgn0004648	svr	chrX	CG4122-RA	2	CG4122-RC	FBtr0070083	svr-RC	394878	403113	1	406618	406786	3505
FBgn0004648	svr	chrX	CG4122-RA	3	CG4122-RB	FBtr0070081	svr-RB	393314	403113	1	406618	406786	3505
FBgn0004648	svr	chrX	CG4122-RA	4	CG4122-RG	FBtr0070087	svr-RG	393314	403113	1	406618	406786	3505
FBgn0004648	svr	chrX	CG4122-RA	5	CG4122-RH	FBtr0290016	svr-RH	390504	403113	1	406618	406786	3505
FBgn0004648	svr	chrX	CG4122-RA	6	CG4122-RI	FBtr0290017	svr-RI	394878	402467	1	406618	406786	4151
FBgn0004648	svr	chrX	CG4122-RC	1	CG4122-RD	FBtr0070084	svr-RD	390504	403113	1	406618	406786	3505
FBgn0004648	svr	chrX	CG4122-RC	2	CG4122-RC	FBtr0070083	svr-RC	394878	403113	1	406618	406786	3505
FBgn0004648	svr	chrX	CG4122-RC	3	CG4122-RB	FBtr0070081	svr-RB	393314	403113	1	406618	406786	3505
FBgn0004648	svr	chrX	CG4122-RC	4	CG4122-RG	FBtr0070087	svr-RG	393314	403113	1	406618	406786	3505
FBgn0004648	svr	chrX	CG4122-RC	5	CG4122-RH	FBtr0290016	svr-RH	390504	403113	1	406618	406786	3505
FBgn0004648	svr	chrX	CG4122-RC	6	CG4122-RI	FBtr0290017	svr-RI	394878	402467	1	406618	406786	4151
FBgn0004648	svr	chrX	CG4122-RG	1	CG4122-RD	FBtr0070084	svr-RD	390504	403113	1	406618	406786	3505
FBgn0004648	svr	chrX	CG4122-RG	2	CG4122-RC	FBtr0070083	svr-RC	394878	403113	1	406618	406786	3505
FBgn0004648	svr	chrX	CG4122-RG	3	CG4122-RB	FBtr0070081	svr-RB	393314	403113	1	406618	406786	3505
FBgn0004648	svr	chrX	CG4122-RG	4	CG4122-RG	FBtr0070087	svr-RG	393314	403113	1	406618	406786	3505
FBgn0004648	svr	chrX	CG4122-RG	5	CG4122-RH	FBtr0290016	svr-RH	390504	403113	1	406618	406786	3505
FBgn0004648	svr	chrX	CG4122-RG	6	CG4122-RI	FBtr0290017	svr-RI	394878	402467	1	406618	406786	4151
FBgn0260400	elav	chrX	CG4262-RA	1	CG4262-RD	FBtr0307173	elav-RD	406496	417259	-1	406618	406786	0
FBgn0260400	elav	chrX	CG4262-RA	2	CG4262-RA	FBtr0070091	elav-RA	411269	417259	-1	406618	406786	4483
FBgn0260400	elav	chrX	CG4262-RA	3	CG4262-RB	FBtr0100254	elav-RB	410883	414315	-1	406618	406786	4097
FBgn0260400	elav	chrX	CG4262-RA	4	CG4262-RC	FBtr0114366	elav-RC	411269	417259	-1	406618	406786	4483
FBgn0004648	svr	chrX	CG4122-RE	1	CG4122-RF	FBtr0070086	svr-RF	393314	398365	1	406618	406786	8253
FBgn0004648	svr	chrX	CG4122-RE	2	CG4122-RE	FBtr0070085	svr-RE	390504	398365	1	406618	406786	8253
FBgn0026086	Adar	chrX	CG12598-RA	1	CG12598-RA	FBtr0070299	Adar-RA	1667752	1678034	1	1675747	1675964	0
FBgn0026086	Adar	chrX	CG12598-RA	2	CG12598-RB	FBtr0070300	Adar-RB	1667752	1678034	1	1675747	1675964	0
FBgn0026086	Adar	chrX	CG12598-RA	3	CG12598-RC	FBtr0100557	Adar-RC	1667752	1678034	1	1675747	1675964	0
FBgn0026086	Adar	chrX	CG12598-RA	4	CG12598-RH	FBtr0307895	Adar-RH	1667752	1678034	1	1675747	1675964	0
FBgn0026086	Adar	chrX	CG12598-RA	5	CG12598-RD	FBtr0305497	Adar-RD	1667752	1675215	1	1675747	1675964	532
FBgn0026086	Adar	chrX	CG12598-RA	6	CG12598-RE	FBtr0305498	Adar-RE	1667752	1678034	1	1675747	1675964	0
FBgn0026086	Adar	chrX	CG12598-RA	7	CG12598-RF	FBtr0305499	Adar-RF	1667752	1682100	1	1675747	1675964	0
FBgn0261548	CG42666	chrX	CG14801-RB	1	CG42666-RE	FBtr0302658	CG42666-RE	1719693	1746966	1	1726782	1727165	0
FBgn0261548	CG42666	chrX	CG14801-RB	2	CG42666-RF	FBtr0302659	CG42666-RF	1736661	1746966	1	1726782	1727165	9496
NA	NA	chrX	NA	NA	NA	NA	NA	NA	NA	NA	1891466	1891720	NA
NA	NA	chrX	NA	NA	NA	NA	NA	NA	NA	NA	2271393	2271565	NA
FBgn0040388	boi	chrX	CG32796-RA	1	CG32796-RB	FBtr0070457	boi-RB	2338200	2364036	-1	2365675	2365998	1639
FBgn0040388	boi	chrX	CG32796-RA	3	CG32796-RD	FBtr0114528	boi-RD	2338200	2364036	-1	2365675	2365998	1639
FBgn0040388	boi	chrX	CG32796-RA	4	CG32796-RE	FBtr0303886	boi-RE	2338200	2364036	-1	2365675	2365998	1639
FBgn0040388	boi	chrX	CG32796-RA	5	CG32796-RF	FBtr0303887	boi-RF	2338200	2364036	-1	2365675	2365998	1639
FBgn0261451	trol	chrX	CG7981-RE	1	CG33950-RD	FBtr0091965	trol-RD	2365016	2399583	-1	2365675	2365998	0
FBgn0261451	trol	chrX	CG7981-RE	2	CG33950-RD	FBtr0091965	trol-RD	2365016	2399583	-1	2365675	2365998	0
FBgn0261451	trol	chrX	CG7981-RE	3	CG33950-RI	FBtr0305158	trol-RI	2365016	2439423	-1	2365675	2365998	0
FBgn0261451	trol	chrX	CG7981-RE	4	CG33950-RK	FBtr0305160	trol-RK	2365016	2439423	-1	2365675	2365998	0
FBgn0261451	trol	chrX	CG7981-RE	5	CG33950-RL	FBtr0305161	trol-RL	2365016	2439423	-1	2365675	2365998	0
FBgn0261451	trol	chrX	CG7981-RE	6	CG33950-RM	FBtr0305162	trol-RM	2365016	2412176	-1	2365675	2365998	0
FBgn0261451	trol	chrX	CG7981-RE	7	CG33950-RO	FBtr0305164	trol-RO	2365016	2412176	-1	2365675	2365998	0
FBgn0261451	trol	chrX	CG7981-RE	8	CG33950-RS	FBtr0305168	trol-RS	2365016	2439423	-1	2365675	2365998	0
FBgn0261451	trol	chrX	CG7981-RE	9	CG33950-RT	FBtr0305169	trol-RT	2365016	2439423	-1	2365675	2365998	0
FBgn0261451	trol	chrX	CG7981-RE	10	CG33950-RU	FBtr0305170	trol-RU	2365016	2439423	-1	2365675	2365998	0
FBgn0261451	trol	chrX	CG7981-RE	11	CG33950-RW	FBtr0305172	trol-RW	2365016	2439423	-1	2365675	2365998	0
FBgn0261451	trol	chrX	CG7981-RE	12	CG33950-RX	FBtr0305173	trol-RX	2365016	2439423	-1	2365675	2365998	0
FBgn0261451	trol	chrX	CG7981-RE	13	CG33950-RY	FBtr0305174	trol-RY	2365016	2439423	-1	2365675	2365998	0
FBgn0261451	trol	chrX	CG7981-RE	14	CG33950-RZ	FBtr0305175	trol-RZ	2365016	2439423	-1	2365675	2365998	0
FBgn0040388	boi	chrX	CG32796-RB	1	CG32796-RB	FBtr0070457	boi-RB	2338200	2364036	-1	2365675	2365998	1639
FBgn0040388	boi	chrX	CG32796-RB	3	CG32796-RD	FBtr0114528	boi-RD	2338200	2364036	-1	2365675	2365998	1639
FBgn0040388	boi	chrX	CG32796-RB	4	CG32796-RE	FBtr0303886	boi-RE	2338200	2364036	-1	2365675	2365998	1639
FBgn0040388	boi	chrX	CG32796-RB	5	CG32796-RF	FBtr0303887	boi-RF	2338200	2364036	-1	2365675	2365998	1639
FBgn0261451	trol	chrX	CG12497-RA	1	CG33950-RD	FBtr0091965	trol-RD	2365016	2399583	-1	2365675	2365998	0
FBgn0261451	trol	chrX	CG12497-RA	2	CG33950-RI	FBtr0305158	trol-RI	2365016	2439423	-1	2365675	2365998	0
FBgn0261451	trol	chrX	CG12497-RA	3	CG33950-RJ	FBtr0305159	trol-RJ	2374591	2439423	-1	2365675	2365998	8593
FBgn0261451	trol	chrX	CG12497-RA	4	CG33950-RK	FBtr0305160	trol-RK	2365016	2439423	-1	2365675	2365998	0
FBgn0261451	trol	chrX	CG12497-RA	5	CG33950-RL	FBtr0305161	trol-RL	2365016	2439423	-1	2365675	2365998	0
FBgn0261451	trol	chrX	CG12497-RA	6	CG33950-RS	FBtr0305168	trol-RS	2365016	2439423	-1	2365675	2365998	0
FBgn0261451	trol	chrX	CG12497-RA	7	CG33950-RT	FBtr0305169	trol-RT	2365016	2439423	-1	2365675	2365998	0
FBgn0261451	trol	chrX	CG12497-RA	8	CG33950-RU	FBtr0305170	trol-RU	2365016	2439423	-1	2365675	2365998	0
FBgn0261451	trol	chrX	CG12497-RA	9	CG33950-RW	FBtr0305172	trol-RW	2365016	2439423	-1	2365675	2365998	0
FBgn0261451	trol	chrX	CG12497-RA	10	CG33950-RX	FBtr0305173	trol-RX	2365016	2439423	-1	2365675	2365998	0
FBgn0261451	trol	chrX	CG12497-RA	11	CG33950-RY	FBtr0305174	trol-RY	2365016	2439423	-1	2365675	2365998	0
FBgn0261451	trol	chrX	CG12497-RA	12	CG33950-RZ	FBtr0305175	trol-RZ	2365016	2439423	-1	2365675	2365998	0
FBgn0040384	CG32795	chrX	CG32795-RC	1	CG32795-RA	FBtr0070491	CG32795-RA	2676939	2683975	-1	2684783	2685441	808
FBgn0040384	CG32795	chrX	CG32795-RC	2	CG32795-RB	FBtr0070492	CG32795-RB	2676939	2683496	-1	2684783	2685441	1287
FBgn0040384	CG32795	chrX	CG32795-RC	3	CG32795-RC	FBtr0070493	CG32795-RC	2676939	2683975	-1	2684783	2685441	808
FBgn0040384	CG32795	chrX	CG32795-RC	1	CG32795-RA	FBtr0070491	CG32795-RA	2676939	2683975	-1	2685658	2686477	1683
FBgn0040384	CG32795	chrX	CG32795-RC	2	CG32795-RB	FBtr0070492	CG32795-RB	2676939	2683496	-1	2685658	2686477	2162
FBgn0040384	CG32795	chrX	CG32795-RC	3	CG32795-RC	FBtr0070493	CG32795-RC	2676939	2683975	-1	2685658	2686477	1683
FBgn0040384	CG32795	chrX	CG32795-RC	1	CG32795-RA	FBtr0070491	CG32795-RA	2676939	2683975	-1	2686533	2687137	2558
FBgn0040384	CG32795	chrX	CG32795-RC	2	CG32795-RB	FBtr0070492	CG32795-RB	2676939	2683496	-1	2686533	2687137	3037
FBgn0040384	CG32795	chrX	CG32795-RC	3	CG32795-RC	FBtr0070493	CG32795-RC	2676939	2683975	-1	2686533	2687137	2558
FBgn0040384	CG32795	chrX	CG32795-RC	1	CG32795-RA	FBtr0070491	CG32795-RA	2676939	2683975	-1	2690218	2690547	6243
FBgn0040384	CG32795	chrX	CG32795-RC	2	CG32795-RB	FBtr0070492	CG32795-RB	2676939	2683496	-1	2690218	2690547	6722
FBgn0040384	CG32795	chrX	CG32795-RC	3	CG32795-RC	FBtr0070493	CG32795-RC	2676939	2683975	-1	2690218	2690547	6243
FBgn0028369	kirre	chrX	CG3653-RB	1	CG3653-RB	FBtr0070559	kirre-RB	2862308	3026836	1	2954779	2955106	0
FBgn0004647	N	chrX	CG3936-RA	1	CG3936-RA	FBtr0070507	N-RA	3028905	3066295	1	3038706	3038862	0
FBgn0004647	N	chrX	CG3936-RA	2	CG3936-RB	FBtr0304659	N-RB	3028905	3065715	1	3038706	3038862	0
FBgn0028746	CG18508	chrX	CG18508-RA	1	CG18508-RA	FBtr0070543	CG18508-RA	3066487	3067172	-1	3056256	3056510	9977
FBgn0004647	N	chrX	CG3936-RA	1	CG3936-RA	FBtr0070507	N-RA	3028905	3066295	1	3056256	3056510	0
FBgn0004647	N	chrX	CG3936-RA	2	CG3936-RB	FBtr0304659	N-RB	3028905	3065715	1	3056256	3056510	0
FBgn0000479	dnc	chrX	CG32498-RB	7	CG32498-RB	FBtr0070509	dnc-RB	3070475	3233360	1	3095631	3095844	0
FBgn0000479	dnc	chrX	CG32498-RB	7	CG32498-RB	FBtr0070509	dnc-RB	3070475	3233360	1	3121804	3122039	0
FBgn0262656	dm	chrX	CG10798-RA	1	CG10798-RA	FBtr0070525	dm-RA	3267216	3280049	1	3274594	3274811	0
FBgn0262656	dm	chrX	CG10798-RA	1	CG10798-RA	FBtr0070525	dm-RA	3267216	3280049	1	3287971	3288110	7922
FBgn0029666	CG10803	chrX	CG10803-RA	1	CG10803-RA	FBtr0070569	CG10803-RA	3379686	3382941	1	3373543	3373752	5934
FBgn0029664	CG10802	chrX	CG10802-RA	1	CG10802-RA	FBtr0070568	CG10802-RA	3377002	3378593	1	3373543	3373752	3250
FBgn0029665	CG14270	chrX	CG14270-RA	1	CG14270-RA	FBtr0070590	CG14270-RA	3378633	3379407	-1	3373543	3373752	4881
FBgn0086899	tlk	chrX	CG32782-RC	2	CG34412-RF	FBtr0299580	tlk-RF	3614054	3682851	1	3607512	3607679	6375
FBgn0086899	tlk	chrX	CG32782-RC	4	CG34412-RH	FBtr0299582	tlk-RH	3614054	3682010	1	3607512	3607679	6375
FBgn0015286	Rala	chrX	CG2849-RA	1	CG2849-RB	FBtr0070582	Rala-RB	3599017	3613665	-1	3607512	3607679	0
FBgn0015286	Rala	chrX	CG2849-RA	2	CG2849-RA	FBtr0070583	Rala-RA	3599017	3613665	-1	3607512	3607679	0
FBgn0015286	Rala	chrX	CG2849-RA	3	CG2849-RC	FBtr0070584	Rala-RC	3599017	3613665	-1	3607512	3607679	0
FBgn0260658	CG42541	chrX	CG32776-RB	1	CG42541-RC	FBtr0301099	CG42541-RC	3789080	3805808	-1	3786104	3786262	2818
FBgn0260658	CG42541	chrX	CG32776-RB	2	CG42541-RD	FBtr0301100	CG42541-RD	3789080	3805808	-1	3786104	3786262	2818
FBgn0028665	VhaAC39-1	chrX	CG2934-RA	1	CG2934-RA	FBtr0070611	VhaAC39-1-RA	3774773	3777004	1	3786104	3786262	9100
NA	NA	chrX	NA	NA	NA	NA	NA	NA	NA	NA	4277526	4278457	NA
NA	NA	chrX	NA	NA	NA	NA	NA	NA	NA	NA	4473274	4473592	NA
FBgn0003053	peb	chrX	CG12212-RA	1	CG12212-RA	FBtr0070680	peb-RA	4511602	4520256	1	4505822	4506041	5561
FBgn0003053	peb	chrX	CG12212-RA	2	CG12212-RB	FBtr0100265	peb-RB	4511602	4520256	1	4505822	4506041	5561
NA	NA	chrX	NA	NA	NA	NA	NA	NA	NA	NA	4947262	4947471	NA
NA	NA	chrX	NA	NA	NA	NA	NA	NA	NA	NA	5248279	5248499	NA
NA	NA	chrX	NA	NA	NA	NA	NA	NA	NA	NA	5254602	5254976	NA
NA	NA	chrX	NA	NA	NA	NA	NA	NA	NA	NA	5269455	5269654	NA
NA	NA	chrX	NA	NA	NA	NA	NA	NA	NA	NA	5295574	5295901	NA
FBgn0029764	yu	chrX	CG3249-RA	1	CG3249-RA	FBtr0070794	yu-RA	5307840	5314896	-1	5303768	5303983	3857
FBgn0029764	yu	chrX	CG3249-RA	2	CG3249-RC	FBtr0070795	yu-RC	5307840	5314369	-1	5303768	5303983	3857
FBgn0029826	CG6041	chrX	CG6041-RA	1	CG6041-RA	FBtr0070861	CG6041-RA	5842223	5844241	1	5839189	5839368	2855
FBgn0029825	CG12728	chrX	CG12728-RA	1	CG12728-RA	FBtr0070859	CG12728-RA	5836641	5838655	1	5839189	5839368	534
FBgn0052756	CG32756	chrX	CG32756-RA	1	CG32756-RA	FBtr0070860	CG32756-RA	5839715	5841884	1	5839189	5839368	347
NA	NA	chrX	NA	NA	NA	NA	NA	NA	NA	NA	6004523	6004744	NA
NA	NA	chrX	NA	NA	NA	NA	NA	NA	NA	NA	6016465	6016619	NA
FBgn0029881	pigs	chrX	CG3973-RA	1	CG3973-RA	FBtr0070948	pigs-RA	6494098	6546131	1	6495508	6496003	0
FBgn0029878	Pat1	chrX	CG10695-RA	1	CG10695-RA	FBtr0070945	Pat1-RA	6484811	6490667	1	6495508	6496003	4841
FBgn0029881	pigs	chrX	CG3973-RA	1	CG3973-RA	FBtr0070948	pigs-RA	6494098	6546131	1	6497208	6497362	0
FBgn0029878	Pat1	chrX	CG10695-RA	1	CG10695-RA	FBtr0070945	Pat1-RA	6484811	6490667	1	6497208	6497362	6541
FBgn0029941	CG1677	chrX	CG1677-RA	2	CG1677-RB	FBtr0303415	CG1677-RB	7175122	7299793	-1	7237409	7237559	0
FBgn0026144	CBP	chrX	CG1435-RA	1	CG1435-RA	FBtr0071052	CBP-RA	7231403	7236764	1	7237409	7237559	645
FBgn0026144	CBP	chrX	CG1435-RA	2	CG1435-RB	FBtr0071053	CBP-RB	7232139	7236764	1	7237409	7237559	645
NA	NA	chrX	NA	NA	NA	NA	NA	NA	NA	NA	7735816	7735991	NA
FBgn0014032	Sptr	chrX	CG12117-RA	1	CG12117-RA	FBtr0071241	Sptr-RA	8357338	8359030	-1	8364128	8364296	5098
FBgn0023506	Es2	chrX	CG1474-RA	1	CG1474-RA	FBtr0071198	Es2-RA	8355509	8357382	1	8364128	8364296	6746
FBgn0030040	CG15347	chrX	CG15347-RA	1	CG15347-RA	FBtr0071242	CG15347-RA	8352527	8354927	-1	8364128	8364296	9201
FBgn0030040	CG15347	chrX	CG15347-RA	2	CG15347-RB	FBtr0302500	CG15347-RB	8352527	8354927	-1	8364128	8364296	9201
FBgn0014032	Sptr	chrX	CG12117-RA	1	CG12117-RA	FBtr0071241	Sptr-RA	8357338	8359030	-1	8364358	8364570	5328
FBgn0023506	Es2	chrX	CG1474-RA	1	CG1474-RA	FBtr0071198	Es2-RA	8355509	8357382	1	8364358	8364570	6976
FBgn0030040	CG15347	chrX	CG15347-RA	1	CG15347-RA	FBtr0071242	CG15347-RA	8352527	8354927	-1	8364358	8364570	9431
FBgn0030040	CG15347	chrX	CG15347-RA	2	CG15347-RB	FBtr0302500	CG15347-RB	8352527	8354927	-1	8364358	8364570	9431
NA	NA	chrX	NA	NA	NA	NA	NA	NA	NA	NA	8749521	8749680	NA
NA	NA	chrX	NA	NA	NA	NA	NA	NA	NA	NA	8749896	8750170	NA
FBgn0030101	CG12118	chrX	CG12118-RA	1	CG12118-RA	FBtr0071339	CG12118-RA	9088775	9090494	-1	9100256	9100466	9762
FBgn0030101	CG12118	chrX	CG12118-RA	2	CG12118-RB	FBtr0071340	CG12118-RB	9088775	9090494	-1	9100256	9100466	9762
FBgn0030104	CG15368	chrX	CG15368-RA	1	CG15368-RA	FBtr0071308	CG15368-RA	9109912	9110400	1	9100256	9100466	9446
NA	NA	chrX	NA	NA	NA	NA	NA	NA	NA	NA	9189249	9189403	NA
NA	NA	chrX	NA	NA	NA	NA	NA	NA	NA	NA	9950667	9950823	NA
NA	NA	chrX	NA	NA	NA	NA	NA	NA	NA	NA	10139859	10140081	NA
FBgn0259170	alpha-Man-I	chrX	CG32684-RB	1	CG42275-RJ	FBtr0300511	alpha-Man-I-RJ	10170651	10219990	-1	10224395	10224829	4405
FBgn0259170	alpha-Man-I	chrX	CG32684-RB	3	CG42275-RH	FBtr0299632	alpha-Man-I-RH	10170088	10219990	-1	10224395	10224829	4405
FBgn0259170	alpha-Man-I	chrX	CG32684-RB	5	CG42275-RL	FBtr0300513	alpha-Man-I-RL	10170088	10219990	-1	10224395	10224829	4405
FBgn0259170	alpha-Man-I	chrX	CG32684-RB	6	CG42275-RM	FBtr0300514	alpha-Man-I-RM	10170088	10219990	-1	10224395	10224829	4405
FBgn0259170	alpha-Man-I	chrX	CG32684-RB	7	CG42275-RN	FBtr0300515	alpha-Man-I-RN	10170088	10219990	-1	10224395	10224829	4405
FBgn0259170	alpha-Man-I	chrX	CG32684-RB	8	CG42275-RO	FBtr0300516	alpha-Man-I-RO	10170088	10219990	-1	10224395	10224829	4405
FBgn0030189	CG2909	chrX	CG2909-RA	1	CG2909-RA	FBtr0071441	CG2909-RA	10220504	10222979	1	10224395	10224829	1416
FBgn0011770	Gip	chrX	CG2227-RA	1	CG2227-RA	FBtr0071472	Gip-RA	10222910	10223882	-1	10224395	10224829	513
FBgn0052676	CG32676	chrX	CG32676-RA	1	CG32676-RA	FBtr0071503	CG32676-RA	10607151	10638938	-1	10605114	10605279	1872
FBgn0030242	sofe	chrX	CG1655-RA	1	CG1655-RA	FBtr0073409	sofe-RA	10749174	10751415	-1	10758174	10758346	6759
FBgn0030241	feo	chrX	CG11207-RA	1	CG11207-RA	FBtr0073410	feo-RA	10746478	10748907	-1	10758174	10758346	9267
FBgn0030245	CG1637	chrX	CG1637-RA	1	CG1637-RA	FBtr0073408	CG1637-RA	10766374	10771840	-1	10758174	10758346	8028
FBgn0030245	CG1637	chrX	CG1637-RC	1	CG1637-RC	FBtr0073407	CG1637-RC	10764627	10771840	-1	10758174	10758346	6281
FBgn0030243	CG2186	chrX	CG2186-RA	1	CG2186-RA	FBtr0073381	CG2186-RA	10751690	10757613	1	10758174	10758346	561
FBgn0030245	CG1637	chrX	CG1637-RB	1	CG1637-RB	FBtr0073406	CG1637-RB	10767933	10771840	-1	10758174	10758346	9587
FBgn0027498	CG2061	chrX	CG2061-RA	1	CG2061-RA	FBtr0073429	CG2061-RA	10986526	10988697	1	10988840	10989113	143
FBgn0027498	CG2061	chrX	CG2061-RA	2	CG2061-RC	FBtr0073430	CG2061-RC	10986526	10988697	1	10988840	10989113	143
FBgn0027498	CG2061	chrX	CG2061-RA	3	CG2061-RB	FBtr0073431	CG2061-RB	10986762	10988697	1	10988840	10989113	143
FBgn0030262	Vago	chrX	CG2081-RB	1	CG2081-RB	FBtr0073427	Vago-RB	10983323	10984138	1	10988840	10989113	4702
FBgn0030262	Vago	chrX	CG2081-RB	2	CG2081-RC	FBtr0100644	Vago-RC	10983323	10984138	1	10988840	10989113	4702
FBgn0259101	CG42249	chrX	CG1961-RA	1	CG42249-RB	FBtr0299513	CG42249-RB	10990306	11001048	1	10988840	10989113	1193
FBgn0030263	CG2076	chrX	CG2076-RA	1	CG2076-RA	FBtr0073428	CG2076-RA	10984414	10986127	1	10988840	10989113	2713
FBgn0001624	dlg1	chrX	CG1725-RB	1	CG1725-RG	FBtr0073489	dlg1-RG	11283727	11301784	1	11275937	11276099	7628
FBgn0001624	dlg1	chrX	CG1725-RB	2	CG1725-RH	FBtr0073490	dlg1-RH	11263670	11301784	1	11275937	11276099	0
FBgn0001624	dlg1	chrX	CG1725-RB	3	CG1725-RB	FBtr0073488	dlg1-RB	11263670	11301784	1	11275937	11276099	0
FBgn0001624	dlg1	chrX	CG1725-RB	4	CG1725-RE	FBtr0073487	dlg1-RE	11283703	11301784	1	11275937	11276099	7604
FBgn0001624	dlg1	chrX	CG1725-RB	5	CG1725-RD	FBtr0073485	dlg1-RD	11283727	11301784	1	11275937	11276099	7628
FBgn0001624	dlg1	chrX	CG1725-RB	6	CG1725-RA	FBtr0073486	dlg1-RA	11284103	11301784	1	11275937	11276099	8004
FBgn0001624	dlg1	chrX	CG1725-RB	7	CG1725-RK	FBtr0112812	dlg1-RK	11281270	11301784	1	11275937	11276099	5171
FBgn0001624	dlg1	chrX	CG1725-RB	8	CG1725-RL	FBtr0112813	dlg1-RL	11263670	11301784	1	11275937	11276099	0
FBgn0001624	dlg1	chrX	CG1725-RB	9	CG1725-RN	FBtr0301289	dlg1-RN	11284103	11301784	1	11275937	11276099	8004
FBgn0030328	Amun	chrX	CG2446-RA	1	CG2446-RB	FBtr0073615	Amun-RB	11604153	11609063	-1	11595664	11595824	8329
FBgn0030328	Amun	chrX	CG2446-RA	2	CG2446-RD	FBtr0073616	Amun-RD	11604857	11609063	-1	11595664	11595824	9033
FBgn0030328	Amun	chrX	CG2446-RA	3	CG2446-RC	FBtr0073617	Amun-RC	11604857	11608934	-1	11595664	11595824	9033
FBgn0030328	Amun	chrX	CG2446-RA	4	CG2446-RE	FBtr0073618	Amun-RE	11604857	11608934	-1	11595664	11595824	9033
FBgn0030328	Amun	chrX	CG2446-RA	5	CG2446-RA	FBtr0073619	Amun-RA	11604153	11608246	-1	11595664	11595824	8329
FBgn0030328	Amun	chrX	CG2446-RA	6	CG2446-RF	FBtr0303336	Amun-RF	11604857	11608246	-1	11595664	11595824	9033
FBgn0030328	Amun	chrX	CG2446-RA	7	CG2446-RG	FBtr0303337	Amun-RG	11604857	11608934	-1	11595664	11595824	9033
FBgn0030328	Amun	chrX	CG2446-RA	8	CG2446-RH	FBtr0303338	Amun-RH	11604857	11609063	-1	11595664	11595824	9033
FBgn0030328	Amun	chrX	CG2446-RA	9	CG2446-RI	FBtr0303339	Amun-RI	11604857	11609063	-1	11595664	11595824	9033
FBgn0030327	FucT6	chrX	CG2448-RA	1	CG2448-RA	FBtr0073620	FucT6-RA	11600608	11603983	-1	11595664	11595824	4784
FBgn0014133	bif	chrX	CG1822-RC	1	CG1822-RB	FBtr0073526	bif-RB	11573028	11588766	1	11595664	11595824	6898
FBgn0014133	bif	chrX	CG1822-RC	2	CG1822-RC	FBtr0073527	bif-RC	11573028	11588774	1	11595664	11595824	6890
FBgn0011754	PhKgamma	chrX	CG1830-RB	1	CG1830-RB	FBtr0090002	PhKgamma-RB	11589164	11598427	1	11595664	11595824	0
FBgn0011754	PhKgamma	chrX	CG1830-RB	2	CG1830-RD	FBtr0301500	PhKgamma-RD	11589167	11598427	1	11595664	11595824	0
FBgn0011754	PhKgamma	chrX	CG1830-RB	3	CG1830-RE	FBtr0301501	PhKgamma-RE	11589145	11598427	1	11595664	11595824	0
FBgn0011754	PhKgamma	chrX	CG1830-RA	1	CG1830-RB	FBtr0090002	PhKgamma-RB	11589164	11598427	1	11595664	11595824	0
FBgn0011754	PhKgamma	chrX	CG1830-RA	2	CG1830-RD	FBtr0301500	PhKgamma-RD	11589167	11598427	1	11595664	11595824	0
FBgn0011754	PhKgamma	chrX	CG1830-RA	3	CG1830-RE	FBtr0301501	PhKgamma-RE	11589145	11598427	1	11595664	11595824	0
NA	NA	chrX	NA	NA	NA	NA	NA	NA	NA	NA	11838704	11838867	NA
NA	NA	chrX	NA	NA	NA	NA	NA	NA	NA	NA	11841339	11841553	NA
NA	NA	chrX	NA	NA	NA	NA	NA	NA	NA	NA	11849862	11850413	NA
NA	NA	chrX	NA	NA	NA	NA	NA	NA	NA	NA	11859488	11859708	NA
NA	NA	chrX	NA	NA	NA	NA	NA	NA	NA	NA	11860433	11860587	NA
NA	NA	chrX	NA	NA	NA	NA	NA	NA	NA	NA	11872203	11872425	NA
NA	NA	chrX	NA	NA	NA	NA	NA	NA	NA	NA	12026588	12026802	NA
NA	NA	chrX	NA	NA	NA	NA	NA	NA	NA	NA	12669815	12670029	NA
FBgn0085388	IP3K2	chrX	CG12724-RA	1	CG34359-RC	FBtr0112573	IP3K2-RC	13212685	13223350	1	13204852	13205218	7467
FBgn0085388	IP3K2	chrX	CG1630-RB	1	CG34359-RC	FBtr0112573	IP3K2-RC	13212685	13223350	1	13204852	13205218	7467
FBgn0030469	CG15745	chrX	CG15745-RA	1	CG15745-RB	FBtr0073758	CG15745-RB	13198915	13201427	1	13204852	13205218	3425
FBgn0030469	CG15745	chrX	CG15745-RA	2	CG15745-RA	FBtr0073759	CG15745-RA	13199552	13201427	1	13204852	13205218	3425
NA	NA	chrX	NA	NA	NA	NA	NA	NA	NA	NA	13250121	13250275	NA
FBgn0030522	CG11103	chrX	CG11103-RA	1	CG11103-RB	FBtr0100218	CG11103-RB	13676546	13677419	1	13671904	13672190	4356
FBgn0030521	CG10992	chrX	CG10992-RA	1	CG10992-RA	FBtr0073838	CG10992-RA	13674051	13676214	-1	13671904	13672190	1861
FBgn0261244	inaE	chrX	CG33174-RA	1	CG33174-RD	FBtr0073825	inaE-RD	13677782	13705526	1	13671904	13672190	5592
FBgn0261244	inaE	chrX	CG33174-RA	2	CG33174-RA	FBtr0073826	inaE-RA	13677782	13701660	1	13671904	13672190	5592
FBgn0261244	inaE	chrX	CG33174-RA	3	CG33174-RE	FBtr0290302	inaE-RE	13677782	13705526	1	13671904	13672190	5592
FBgn0261244	inaE	chrX	CG33174-RA	4	CG33174-RF	FBtr0290303	inaE-RF	13677782	13705526	1	13671904	13672190	5592
FBgn0003218	rdgB	chrX	CG11111-RB	1	CG11111-RC	FBtr0100194	rdgB-RC	13656803	13670782	1	13671904	13672190	1122
FBgn0003218	rdgB	chrX	CG11111-RB	2	CG11111-RD	FBtr0100195	rdgB-RD	13656803	13670782	1	13671904	13672190	1122
FBgn0003218	rdgB	chrX	CG11111-RB	3	CG11111-RB	FBtr0073823	rdgB-RB	13661697	13669627	1	13671904	13672190	2277
FBgn0003218	rdgB	chrX	CG11111-RB	4	CG11111-RA	FBtr0073822	rdgB-RA	13656803	13670782	1	13671904	13672190	1122
FBgn0003218	rdgB	chrX	CG11111-RB	5	CG11111-RE	FBtr0301532	rdgB-RE	13656803	13669222	1	13671904	13672190	2682
FBgn0003218	rdgB	chrX	CG11111-RB	6	CG11111-RF	FBtr0301533	rdgB-RF	13656803	13669627	1	13671904	13672190	2277
FBgn0003218	rdgB	chrX	CG11111-RB	7	CG11111-RG	FBtr0301534	rdgB-RG	13656803	13669627	1	13671904	13672190	2277
FBgn0003218	rdgB	chrX	CG11111-RB	8	CG11111-RH	FBtr0301535	rdgB-RH	13656803	13669627	1	13671904	13672190	2277
FBgn0030522	CG11103	chrX	CG11103-RA	1	CG11103-RB	FBtr0100218	CG11103-RB	13676546	13677419	1	13672244	13672402	4144
FBgn0030521	CG10992	chrX	CG10992-RA	1	CG10992-RA	FBtr0073838	CG10992-RA	13674051	13676214	-1	13672244	13672402	1649
FBgn0261244	inaE	chrX	CG33174-RA	1	CG33174-RD	FBtr0073825	inaE-RD	13677782	13705526	1	13672244	13672402	5380
FBgn0261244	inaE	chrX	CG33174-RA	2	CG33174-RA	FBtr0073826	inaE-RA	13677782	13701660	1	13672244	13672402	5380
FBgn0261244	inaE	chrX	CG33174-RA	3	CG33174-RE	FBtr0290302	inaE-RE	13677782	13705526	1	13672244	13672402	5380
FBgn0261244	inaE	chrX	CG33174-RA	4	CG33174-RF	FBtr0290303	inaE-RF	13677782	13705526	1	13672244	13672402	5380
FBgn0003218	rdgB	chrX	CG11111-RB	1	CG11111-RC	FBtr0100194	rdgB-RC	13656803	13670782	1	13672244	13672402	1462
FBgn0003218	rdgB	chrX	CG11111-RB	2	CG11111-RD	FBtr0100195	rdgB-RD	13656803	13670782	1	13672244	13672402	1462
FBgn0003218	rdgB	chrX	CG11111-RB	3	CG11111-RB	FBtr0073823	rdgB-RB	13661697	13669627	1	13672244	13672402	2617
FBgn0003218	rdgB	chrX	CG11111-RB	4	CG11111-RA	FBtr0073822	rdgB-RA	13656803	13670782	1	13672244	13672402	1462
FBgn0003218	rdgB	chrX	CG11111-RB	5	CG11111-RE	FBtr0301532	rdgB-RE	13656803	13669222	1	13672244	13672402	3022
FBgn0003218	rdgB	chrX	CG11111-RB	6	CG11111-RF	FBtr0301533	rdgB-RF	13656803	13669627	1	13672244	13672402	2617
FBgn0003218	rdgB	chrX	CG11111-RB	7	CG11111-RG	FBtr0301534	rdgB-RG	13656803	13669627	1	13672244	13672402	2617
FBgn0003218	rdgB	chrX	CG11111-RB	8	CG11111-RH	FBtr0301535	rdgB-RH	13656803	13669627	1	13672244	13672402	2617
NA	NA	chrX	NA	NA	NA	NA	NA	NA	NA	NA	14175431	14175635	NA
FBgn0030612	CG5599	chrX	CG5599-RA	1	CG5599-RA	FBtr0073964	CG5599-RA	14980171	14982665	1	14974692	14974846	5325
FBgn0030611	CG15027	chrX	CG15027-RA	1	CG15027-RA	FBtr0073965	CG15027-RA	14979194	14979840	-1	14974692	14974846	4348
FBgn0030610	CG9065	chrX	CG9065-RA	1	CG9065-RA	FBtr0073966	CG9065-RA	14978054	14978688	-1	14974692	14974846	3208
FBgn0030608	Lsd-2	chrX	CG9057-RA	1	CG9057-RB	FBtr0110968	Lsd-2-RB	14965489	14970236	-1	14974692	14974846	4456
FBgn0030608	Lsd-2	chrX	CG9057-RA	2	CG9057-RC	FBtr0110969	Lsd-2-RC	14965489	14970236	-1	14974692	14974846	4456
FBgn0030608	Lsd-2	chrX	CG9057-RA	3	CG9057-RA	FBtr0073967	Lsd-2-RA	14965489	14970236	-1	14974692	14974846	4456
NA	NA	chrX	NA	NA	NA	NA	NA	NA	NA	NA	14999007	14999213	NA
FBgn0030655	CG9213	chrX	CG9213-RA	1	CG9213-RA	FBtr0074071	CG9213-RA	15466103	15468618	-1	15462375	15462818	3285
FBgn0030657	cerv	chrX	CG15645-RA	1	CG15645-RB	FBtr0089701	cerv-RB	15471018	15471839	-1	15462375	15462818	8200
FBgn0030657	cerv	chrX	CG15645-RA	2	CG15645-RA	FBtr0089702	cerv-RA	15471018	15472017	-1	15462375	15462818	8200
FBgn0030653	CG7860	chrX	CG7860-RA	1	CG7860-RA	FBtr0074045	CG7860-RA	15463026	15464474	1	15462375	15462818	208
FBgn0030658	CG7872	chrX	CG7872-RA	1	CG7872-RA	FBtr0074046	CG7872-RA	15472123	15473896	1	15462375	15462818	9305
FBgn0030654	CG15643	chrX	CG15643-RA	1	CG15643-RA	FBtr0074072	CG15643-RA	15464410	15466135	-1	15462375	15462818	1592
FBgn0030724	Nipsnap	chrX	CG9212-RA	1	CG9212-RB	FBtr0074259	Nipsnap-RB	15964395	15967561	-1	15972169	15972346	4608
FBgn0030724	Nipsnap	chrX	CG9212-RA	2	CG9212-RA	FBtr0074258	Nipsnap-RA	15964395	15967561	-1	15972169	15972346	4608
FBgn0030724	Nipsnap	chrX	CG9212-RA	3	CG9212-RC	FBtr0074257	Nipsnap-RC	15964395	15967599	-1	15972169	15972346	4570
FBgn0030723	dpr18	chrX	CG14948-RA	1	CG14948-RA	FBtr0074206	dpr18-RA	15957774	15964337	1	15972169	15972346	7832
NA	NA	chrX	NA	NA	NA	NA	NA	NA	NA	NA	16148126	16148402	NA
NA	NA	chrX	NA	NA	NA	NA	NA	NA	NA	NA	16407010	16407278	NA
FBgn0030799	CG4872	chrX	CG4872-RA	1	CG4872-RA	FBtr0074339	CG4872-RA	16775403	16776831	1	16769721	16769880	5523
FBgn0030801	Rcp	chrX	CG4875-RA	1	CG4875-RA	FBtr0074340	Rcp-RA	16778708	16779897	1	16769721	16769880	8828
FBgn0030801	Rcp	chrX	CG4875-RA	2	CG4875-RB	FBtr0074341	Rcp-RB	16778616	16779897	1	16769721	16769880	8736
FBgn0030800	CG9104	chrX	CG9104-RA	1	CG9104-RA	FBtr0074348	CG9104-RA	16776545	16778358	-1	16769721	16769880	6665
FBgn0030802	CG9099	chrX	CG9099-RA	1	CG9099-RA	FBtr0074347	CG9099-RA	16779581	16780558	-1	16769721	16769880	9701
NA	NA	chrX	NA	NA	NA	NA	NA	NA	NA	NA	16925602	16925758	NA
FBgn0262111	f	chrX	CG5424-RA	1	CG42864-RF	FBtr0304061	f-RF	17153508	17174997	1	17170673	17170827	0
FBgn0262111	f	chrX	CG5424-RA	2	CG42864-RB	FBtr0304062	f-RB	17146178	17174997	1	17170673	17170827	0
FBgn0262111	f	chrX	CG5424-RA	3	CG42864-RA	FBtr0304063	f-RA	17169547	17174997	1	17170673	17170827	0
FBgn0262111	f	chrX	CG5424-RA	4	CG42864-RD	FBtr0304064	f-RD	17156710	17174997	1	17170673	17170827	0
FBgn0262111	f	chrX	CG5424-RA	5	CG42864-RC	FBtr0304065	f-RC	17162102	17174997	1	17170673	17170827	0
FBgn0262111	f	chrX	CG5424-RA	6	CG42864-RG	FBtr0304066	f-RG	17172777	17174997	1	17170673	17170827	1950
FBgn0262111	f	chrX	CG5424-RA	7	CG42864-RH	FBtr0304067	f-RH	17126975	17174997	1	17170673	17170827	0
FBgn0262111	f	chrX	CG5424-RA	8	CG42864-RI	FBtr0304068	f-RI	17159466	17174997	1	17170673	17170827	0
FBgn0262111	f	chrX	CG5424-RA	9	CG42864-RJ	FBtr0304069	f-RJ	17153508	17174997	1	17170673	17170827	0
FBgn0024238	Fim	chrX	CG8649-RA	1	CG8649-RA	FBtr0074441	Fim-RA	17179736	17196011	-1	17170673	17170827	8909
FBgn0024238	Fim	chrX	CG8649-RA	2	CG8649-RC	FBtr0074442	Fim-RC	17179736	17194654	-1	17170673	17170827	8909
FBgn0024238	Fim	chrX	CG8649-RA	3	CG8649-RD	FBtr0074443	Fim-RD	17179736	17185701	-1	17170673	17170827	8909
FBgn0261570	CG42684	chrX	CG32560-RA	1	CG42684-RA	FBtr0302833	CG42684-RA	17632446	17645718	1	17629605	17629974	2472
FBgn0261570	CG42684	chrX	CG32560-RA	2	CG42684-RE	FBtr0302837	CG42684-RE	17604178	17645718	1	17629605	17629974	0
FBgn0261570	CG42684	chrX	CG15816-RA	1	CG42684-RA	FBtr0302833	CG42684-RA	17632446	17645718	1	17629605	17629974	2472
NA	NA	chrX	NA	NA	NA	NA	NA	NA	NA	NA	18219921	18220121	NA
FBgn0030974	CG7358	chrX	CG7358-RA	1	CG7358-RA	FBtr0074652	CG7358-RA	18783043	18787666	-1	18776576	18776725	6318
FBgn0030973	CG7332	chrX	CG7332-RA	1	CG7332-RA	FBtr0074647	CG7332-RA	18778535	18781655	1	18776576	18776725	1810
FBgn0085430	CG34401	chrX	CG17757-RA	1	CG34401-RA	FBtr0112653	CG34401-RA	18759473	18774672	1	18776576	18776725	1904
FBgn0085430	CG34401	chrX	CG32542-RA	1	CG34401-RA	FBtr0112653	CG34401-RA	18759473	18774672	1	18776576	18776725	1904
FBgn0261461	RhoGAP18B	chrX	CG7481-RA	1	CG42274-RB	FBtr0299622	RhoGAP18B-RB	19037484	19059362	-1	19055803	19056129	0
FBgn0261461	RhoGAP18B	chrX	CG7481-RA	2	CG42274-RF	FBtr0299625	RhoGAP18B-RF	19037484	19059362	-1	19055803	19056129	0
FBgn0261461	RhoGAP18B	chrX	CG7481-RA	3	CG42274-RC	FBtr0299623	RhoGAP18B-RC	19030259	19048986	-1	19055803	19056129	6817
FBgn0261461	RhoGAP18B	chrX	CG7481-RA	4	CG42274-RD	FBtr0299624	RhoGAP18B-RD	19036145	19047487	-1	19055803	19056129	8316
FBgn0261461	RhoGAP18B	chrX	CG7502-RA	1	CG42274-RC	FBtr0299623	RhoGAP18B-RC	19030259	19048986	-1	19055803	19056129	6817
FBgn0261461	RhoGAP18B	chrX	CG7502-RA	2	CG42274-RD	FBtr0299624	RhoGAP18B-RD	19036145	19047487	-1	19055803	19056129	8316
FBgn0030994	CG14193	chrX	CG14193-RA	1	CG14193-RA	FBtr0074670	CG14193-RA	19084247	19085062	1	19081988	19082192	2055
FBgn0030995	CG7914	chrX	CG7914-RA	1	CG7914-RA	FBtr0074696	CG7914-RA	19086534	19087481	-1	19081988	19082192	4342
FBgn0030993	Mec2	chrX	CG7635-RA	1	CG7635-RA	FBtr0074669	Mec2-RA	19082068	19084226	1	19081988	19082192	0
FBgn0030991	CG7453	chrX	CG7453-RA	1	CG7453-RA	FBtr0074666	CG7453-RA	19074211	19076057	1	19081988	19082192	5931
FBgn0030990	CG7556	chrX	CG7556-RA	1	CG7556-RA	FBtr0074697	CG7556-RA	19071030	19073988	-1	19081988	19082192	8000
FBgn0030996	CG14194	chrX	CG14194-RA	1	CG14194-RA	FBtr0074671	CG14194-RA	19087600	19090080	1	19081988	19082192	5408
FBgn0031011	CG8034	chrX	CG8034-RA	1	CG8034-RA	FBtr0074684	CG8034-RA	19176553	19191753	-1	19175476	19175704	849
FBgn0031011	CG8034	chrX	CG8034-RA	2	CG8034-RB	FBtr0301226	CG8034-RB	19176553	19178861	-1	19175476	19175704	849
FBgn0040068	vav	chrX	CG7893-RB	1	CG7893-RB	FBtr0074678	vav-RB	19155864	19167313	1	19175476	19175704	8163
FBgn0052537	CG32537	chrX	CG32537-RA	1	CG32537-RA	FBtr0074687	CG32537-RA	19167380	19170572	-1	19175476	19175704	4904
FBgn0040068	vav	chrX	CG7893-RA	1	CG7893-RA	FBtr0074677	vav-RA	19155864	19166122	1	19175476	19175704	9354
FBgn0040068	vav	chrX	CG7893-RA	2	CG7893-RB	FBtr0074678	vav-RB	19155864	19167313	1	19175476	19175704	8163
FBgn0040068	vav	chrX	CG7893-RA	3	CG7893-RC	FBtr0113316	vav-RC	19155864	19166122	1	19175476	19175704	9354
FBgn0031016	kek5	chrX	CG12199-RB	1	CG12199-RB	FBtr0074707	kek5-RB	19247218	19364074	1	19309512	19309683	0
FBgn0031016	kek5	chrX	CG12199-RB	2	CG12199-RA	FBtr0074708	kek5-RA	19247231	19364074	1	19309512	19309683	0
FBgn0031068	Alr	chrX	CG12534-RA	1	CG12534-RA	FBtr0074794	Alr-RA	19642952	19644204	1	19633583	19633739	9213
FBgn0010380	Bap	chrX	CG12532-RA	1	CG12532-RA	FBtr0074789	Bap-RA	19625036	19628620	1	19633583	19633739	4963
FBgn0031066	CG14235	chrX	CG14235-RA	1	CG14235-RA	FBtr0074815	CG14235-RA	19634575	19638371	-1	19633583	19633739	836
FBgn0031066	CG14235	chrX	CG14235-RA	2	CG14235-RC	FBtr0074816	CG14235-RC	19634608	19638371	-1	19633583	19633739	869
FBgn0031066	CG14235	chrX	CG14235-RA	3	CG14235-RB	FBtr0074817	CG14235-RB	19634580	19638371	-1	19633583	19633739	841
FBgn0042132	CG18809	chrX	CG18809-RA	1	CG18809-RA	FBtr0074810	CG18809-RA	19635813	19638371	-1	19633583	19633739	2074
FBgn0042132	CG18809	chrX	CG18809-RA	2	CG18809-RB	FBtr0074811	CG18809-RB	19635813	19638371	-1	19633583	19633739	2074
FBgn0052528	CG32528	chrX	CG32528-RA	1	CG32528-RA	FBtr0074793	CG32528-RA	19640090	19642491	1	19633583	19633739	6351
NA	NA	chrX	NA	NA	NA	NA	NA	NA	NA	NA	20104166	20104322	NA
FBgn0052521	CG32521	chrX	CG32521-RB	1	CG32521-RA	FBtr0077234	CG32521-RA	21076337	21152198	-1	21080016	21080180	0
FBgn0052521	CG32521	chrX	CG32521-RB	2	CG32521-RB	FBtr0077235	CG32521-RB	21076337	21152198	-1	21080016	21080180	0
FBgn0052521	CG32521	chrX	CG32521-RB	1	CG32521-RA	FBtr0077234	CG32521-RA	21076337	21152198	-1	21080841	21080995	0
FBgn0052521	CG32521	chrX	CG32521-RB	2	CG32521-RB	FBtr0077235	CG32521-RB	21076337	21152198	-1	21080841	21080995	0
NA	NA	chrX	NA	NA	NA	NA	NA	NA	NA	NA	22042192	22042357	NA
NA	NA	chrX	NA	NA	NA	NA	NA	NA	NA	NA	22292278	22292440	NA
NA	NA	chrX	NA	NA	NA	NA	NA	NA	NA	NA	22323073	22323409	NA
FBgn0039965	CG13865	chrX	CG13865-RA	1	CG13865-RB	FBtr0111191	CG13865-RB	22415346	22415998	1	22407063	22407217	8129
FBgn0039965	CG13865	chrX	CG13865-RA	2	CG13865-RA	FBtr0111192	CG13865-RA	22415347	22417005	1	22407063	22407217	8130
FBgn0003559	su(f)su(f)su(f)su(f)	chrXHet	CG17170-RB	1	CG17170-RB	FBtr0113732	su(f)-RB	69195	80010	1	86630	86963	6620
FBgn0003559	su(f)su(f)su(f)su(f)	chrXHet	CG17170-RB	2	CG17170-RE	FBtr0113733	su(f)-RE	76177	80010	1	86630	86963	6620
FBgn0003559	su(f)su(f)su(f)su(f)	chrXHet	CG17170-RB	3	CG17170-RF	FBtr0306544	su(f)-RF	75615	80249	1	86630	86963	6381
FBgn0003559	su(f)su(f)su(f)su(f)	chrXHet	CG17170-RB	4	CG17170-RG	FBtr0306545	su(f)-RG	75686	80010	1	86630	86963	6620
FBgn0039946	ATbp	chrXHet	CG17172-RC	1	CG17172-RB	FBtr0301978	ATbp-RB	84843	87149	1	86630	86963	0
NA	NA	chrXHet	NA	NA	NA	NA	NA	NA	NA	NA	184421	185370	NA
NA	NA	chrXHet	NA	NA	NA	NA	NA	NA	NA	NA	189981	191675	NA
NA	NA	chrXHet	NA	NA	NA	NA	NA	NA	NA	NA	192726	195312	NA

## Sheet: 40 min
GeneFBgn	GeneSymbol	Chromosome	OligoID	TransIndex	TransCGNumber	TransFBtr	TransSymbol	TransLeft	TransRight	TransStrand	SuHLeft	SuHRight	MinDist
NA	NA	chr2L	NA	NA	NA	NA	NA	NA	NA	NA	951943	952097	NA
FBgn0031322	CG5001	chr2L	CG5001-RA	1	CG5001-RB	FBtr0307056	CG5001-RB	1185757	1196807	1	1185753	1186132	0
FBgn0031322	CG5001	chr2L	CG5001-RA	2	CG5001-RC	FBtr0307057	CG5001-RC	1186256	1196807	1	1185753	1186132	124
FBgn0031322	CG5001	chr2L	CG5001-RA	3	CG5001-RA	FBtr0077972	CG5001-RA	1186256	1196807	1	1185753	1186132	124
FBgn0031321	Tgt	chr2L	CG4947-RA	1	CG4947-RA	FBtr0077971	Tgt-RA	1184088	1185698	1	1185753	1186132	55
FBgn0031320	CG5126	chr2L	CG5126-RA	1	CG5126-RA	FBtr0077978	CG5126-RA	1182297	1184021	-1	1185753	1186132	1732
FBgn0031318	CG4887	chr2L	CG4887-RA	1	CG4887-RA	FBtr0077966	CG4887-RA	1173011	1177496	1	1185753	1186132	8257
FBgn0031319	CG4896	chr2L	CG4896-RB	1	CG4896-RD	FBtr0077968	CG4896-RD	1177706	1182454	1	1185753	1186132	3299
FBgn0031319	CG4896	chr2L	CG4896-RB	2	CG4896-RC	FBtr0077970	CG4896-RC	1177706	1182454	1	1185753	1186132	3299
FBgn0015600	toc	chr2L	CG9660-RA	1	CG9660-RA	FBtr0077662	toc-RA	3068339	3144613	-1	3111961	3112120	0
FBgn0015600	toc	chr2L	CG9660-RA	2	CG9660-RD	FBtr0077663	toc-RD	3068339	3112336	-1	3111961	3112120	0
FBgn0015600	toc	chr2L	CG9660-RA	5	CG9660-RE	FBtr0110903	toc-RE	3068339	3108142	-1	3111961	3112120	3819
FBgn0031549	Spindly	chr2L	CG15415-RA	1	CG15415-RB	FBtr0301590	Spindly-RB	3527387	3530317	-1	3534196	3534345	3879
NA	NA	chr2L	NA	NA	NA	NA	NA	NA	NA	NA	3768225	3768438	NA
FBgn0261836	Msp-300	chr2L	CG18251-RA	1	CG42768-RB	FBtr0303383	Msp-300-RB	5109146	5158264	1	5121713	5121885	0
FBgn0261836	Msp-300	chr2L	CG31649-RA	1	CG42768-RD	FBtr0303385	Msp-300-RD	5109146	5205690	1	5121713	5121885	0
FBgn0261836	Msp-300	chr2L	CG31649-RA	3	CG42768-RH	FBtr0303388	Msp-300-RH	5100877	5205690	1	5121713	5121885	0
FBgn0261836	Msp-300	chr2L	CG31649-RA	4	CG42768-RI	FBtr0303389	Msp-300-RI	5100877	5205690	1	5121713	5121885	0
FBgn0015777	nrv2	chr2L	CG9261-RA	1	CG9261-RD	FBtr0079383	nrv2-RD	6789761	6794625	-1	6785749	6785896	3865
FBgn0015777	nrv2	chr2L	CG9261-RA	2	CG9261-RC	FBtr0079381	nrv2-RC	6789761	6798864	-1	6785749	6785896	3865
FBgn0015777	nrv2	chr2L	CG9261-RA	3	CG9261-RA	FBtr0079382	nrv2-RA	6789761	6794625	-1	6785749	6785896	3865
FBgn0015777	nrv2	chr2L	CG9261-RA	4	CG9261-RE	FBtr0100381	nrv2-RE	6789761	6794595	-1	6785749	6785896	3865
FBgn0015777	nrv2	chr2L	CG9261-RA	5	CG9261-RF	FBtr0100382	nrv2-RF	6789761	6796780	-1	6785749	6785896	3865
FBgn0015776	nrv1	chr2L	CG9258-RA	1	CG9258-RA	FBtr0079384	nrv1-RA	6778554	6786856	-1	6785749	6785896	0
NA	NA	chr2L	NA	NA	NA	NA	NA	NA	NA	NA	7288394	7288823	NA
FBgn0002973	numb	chr2L	CG3779-RA	1	CG3779-RA	FBtr0079822	numb-RA	9449830	9463293	1	9446637	9446915	2915
FBgn0002973	numb	chr2L	CG3779-RA	2	CG3779-RB	FBtr0079821	numb-RB	9437513	9463293	1	9446637	9446915	0
FBgn0261266	zuc	chr2L	CG12314-RA	1	CG12314-RA	FBtr0080316	zuc-RA	11988735	11989861	-1	11981319	11981647	7088
FBgn0032391	escl	chr2L	CG5202-RA	1	CG5202-RA	FBtr0080286	escl-RA	11990927	11992848	1	11981319	11981647	9280
FBgn0032390	dgt2	chr2L	CG16969-RA	1	CG16969-RA	FBtr0080285	dgt2-RA	11989938	11990834	1	11981319	11981647	8291
FBgn0032388	CG6686	chr2L	CG6686-RA	1	CG6686-RA	FBtr0089572	CG6686-RA	11984327	11988035	-1	11981319	11981647	2680
FBgn0032388	CG6686	chr2L	CG6686-RA	2	CG6686-RB	FBtr0089573	CG6686-RB	11984327	11988035	-1	11981319	11981647	2680
FBgn0032388	CG6686	chr2L	CG6686-RA	3	CG6686-RC	FBtr0301171	CG6686-RC	11984327	11988035	-1	11981319	11981647	2680
FBgn0032393	CG12264	chr2L	CG12264-RA	1	CG12264-RA	FBtr0080290	CG12264-RA	11999654	12001244	1	12003159	12003473	1915
FBgn0051864	Qtzl	chr2L	CG31864-RA	1	CG31864-RA	FBtr0080288	Qtzl-RA	11995792	11996471	1	12003159	12003473	6688
FBgn0032394	CG6746	chr2L	CG6746-RA	1	CG6746-RA	FBtr0080313	CG6746-RA	12001234	12002276	-1	12003159	12003473	883
FBgn0032481	CG16972	chr2L	CG16972-RA	1	CG16972-RA	FBtr0080488	CG16972-RA	13197092	13203269	-1	13203748	13204007	479
FBgn0032480	Edem2	chr2L	CG5682-RA	1	CG5682-RA	FBtr0080438	Edem2-RA	13192206	13197281	1	13203748	13204007	6467
FBgn0032482	Pect	chr2L	CG5547-RA	1	CG5547-RB	FBtr0080439	Pect-RB	13203768	13210848	1	13203748	13204007	0
FBgn0032482	Pect	chr2L	CG5547-RA	2	CG5547-RC	FBtr0080440	Pect-RC	13203768	13210848	1	13203748	13204007	0
FBgn0032482	Pect	chr2L	CG5547-RA	3	CG5547-RD	FBtr0080441	Pect-RD	13203768	13210848	1	13203748	13204007	0
FBgn0032482	Pect	chr2L	CG5547-RA	4	CG5547-RA	FBtr0080442	Pect-RA	13209266	13210848	1	13203748	13204007	5259
NA	NA	chr2L	NA	NA	NA	NA	NA	NA	NA	NA	14599477	14599632	NA
FBgn0028515	EndoGI	chr2L	CG4930-RA	1	CG4930-RA	FBtr0080824	EndoGI-RA	16257993	16259433	1	16255210	16255431	2562
FBgn0002673	twe	chr2L	CG4965-RA	1	CG4965-RA	FBtr0080855	twe-RA	16259416	16261875	-1	16255210	16255431	3985
FBgn0001994	crp	chr2L	CG7664-RA	1	CG7664-RA	FBtr0080854	crp-RA	16264061	16287728	-1	16255210	16255431	8630
FBgn0028897	CG4935	chr2L	CG4935-RA	1	CG4935-RA	FBtr0080825	CG4935-RA	16262123	16263483	1	16255210	16255431	6692
FBgn0024734	PRL-1	chr2L	CG4993-RB	1	CG4993-RA	FBtr0080857	PRL-1-RA	16245826	16251786	-1	16255210	16255431	3424
FBgn0024734	PRL-1	chr2L	CG4993-RB	2	CG4993-RB	FBtr0080856	PRL-1-RB	16245826	16257603	-1	16255210	16255431	0
NA	NA	chr2R	NA	NA	NA	NA	NA	NA	NA	NA	21133763	21133924	NA
FBgn0013726	pnut	chr2R	CG8705-RA	1	CG8705-RB	FBtr0088792	pnut-RB	4124774	4127835	1	4124510	4124839	0
FBgn0013726	pnut	chr2R	CG8705-RA	2	CG8705-RA	FBtr0088793	pnut-RA	4125364	4127835	1	4124510	4124839	525
FBgn0013726	pnut	chr2R	CG8705-RA	1	CG8705-RB	FBtr0088792	pnut-RB	4124774	4127835	1	4129965	4130407	2130
FBgn0013726	pnut	chr2R	CG8705-RA	2	CG8705-RA	FBtr0088793	pnut-RA	4125364	4127835	1	4129965	4130407	2130
FBgn0033313	Cirl	chr2R	CG8639-RA	1	CG8639-RB	FBtr0290112	Cirl-RB	4503675	4512708	1	4495373	4495692	7983
FBgn0033313	Cirl	chr2R	CG8639-RA	2	CG8639-RG	FBtr0305081	Cirl-RG	4502296	4512708	1	4495373	4495692	6604
FBgn0033313	Cirl	chr2R	CG8639-RA	3	CG8639-RH	FBtr0305082	Cirl-RH	4502296	4512708	1	4495373	4495692	6604
FBgn0033309	CG8735	chr2R	CG8735-RA	1	CG8735-RA	FBtr0088730	CG8735-RA	4485033	4487436	-1	4495373	4495692	7937
FBgn0033855	CG13333	chr2R	CG13333-RA	1	CG13333-RA	FBtr0087676	CG13333-RA	9443398	9444847	1	9448671	9448940	3824
FBgn0014877	Roe1	chr2R	CG6155-RA	1	CG6155-RA	FBtr0087675	Roe1-RA	9441587	9443111	1	9448671	9448940	5560
NA	NA	chr2R	NA	NA	NA	NA	NA	NA	NA	NA	11620688	11620943	NA
FBgn0034073	CG8414	chr2R	CG8414-RA	1	CG8414-RA	FBtr0087255	CG8414-RA	11986811	11990108	-1	11997822	11998026	7714
FBgn0014020	Rho1	chr2R	CG8416-RB	1	CG8416-RB	FBtr0087212	Rho1-RB	11990191	11994734	1	11997822	11998026	3088
FBgn0014020	Rho1	chr2R	CG8416-RB	2	CG8416-RC	FBtr0087213	Rho1-RC	11990293	11994734	1	11997822	11998026	3088
FBgn0014020	Rho1	chr2R	CG8416-RB	3	CG8416-RD	FBtr0087214	Rho1-RD	11990898	11994734	1	11997822	11998026	3088
FBgn0014020	Rho1	chr2R	CG8416-RB	4	CG8416-RF	FBtr0087216	Rho1-RF	11990191	11994734	1	11997822	11998026	3088
FBgn0014020	Rho1	chr2R	CG8416-RB	5	CG8416-RG	FBtr0087217	Rho1-RG	11990604	11994734	1	11997822	11998026	3088
FBgn0010052	Jhe	chr2R	CG8425-RA	1	CG8425-RA	FBtr0087223	Jhe-RA	12007311	12010278	1	11997822	11998026	9285
FBgn0010052	Jhe	chr2R	CG8425-RA	2	CG8425-RB	FBtr0301751	Jhe-RB	12007656	12010278	1	11997822	11998026	9630
FBgn0014020	Rho1	chr2R	CG8416-RA	1	CG8416-RB	FBtr0087212	Rho1-RB	11990191	11994734	1	11997822	11998026	3088
FBgn0014020	Rho1	chr2R	CG8416-RA	2	CG8416-RC	FBtr0087213	Rho1-RC	11990293	11994734	1	11997822	11998026	3088
FBgn0014020	Rho1	chr2R	CG8416-RA	3	CG8416-RD	FBtr0087214	Rho1-RD	11990898	11994734	1	11997822	11998026	3088
FBgn0014020	Rho1	chr2R	CG8416-RA	4	CG8416-RE	FBtr0087215	Rho1-RE	11990422	11993699	1	11997822	11998026	4123
FBgn0014020	Rho1	chr2R	CG8416-RA	5	CG8416-RF	FBtr0087216	Rho1-RF	11990191	11994734	1	11997822	11998026	3088
FBgn0014020	Rho1	chr2R	CG8416-RA	6	CG8416-RG	FBtr0087217	Rho1-RG	11990604	11994734	1	11997822	11998026	3088
FBgn0014020	Rho1	chr2R	CG8416-RA	7	CG8416-RA	FBtr0087211	Rho1-RA	11990191	11993900	1	11997822	11998026	3922
FBgn0017549	Ric	chr2R	CG8418-RA	1	CG8418-RA	FBtr0087254	Ric-RA	11994945	11997520	-1	11997822	11998026	302
FBgn0017549	Ric	chr2R	CG8418-RA	2	CG8418-RB	FBtr0300576	Ric-RB	11995182	11997520	-1	11997822	11998026	302
FBgn0034126	CG4398	chr2R	CG4398-RA	1	CG4398-RA	FBtr0087157	CG4398-RA	12319678	12320682	1	12319792	12320046	0
FBgn0034139	CG4927	chr2R	CG4927-RA	1	CG4927-RC	FBtr0100547	CG4927-RC	12459604	12461659	1	12459815	12460200	0
FBgn0034138	RpS15	chr2R	CG8332-RA	1	CG8332-RA	FBtr0087123	RpS15-RA	12457618	12458756	-1	12459815	12460200	1059
FBgn0034138	RpS15	chr2R	CG8332-RA	2	CG8332-RB	FBtr0087124	RpS15-RB	12457618	12458710	-1	12459815	12460200	1105
FBgn0034140	CG8317	chr2R	CG8317-RA	1	CG8317-RA	FBtr0087122	CG8317-RA	12462084	12464087	-1	12459815	12460200	1884
FBgn0034140	CG8317	chr2R	CG8317-RA	2	CG8317-RB	FBtr0306005	CG8317-RB	12462084	12464087	-1	12459815	12460200	1884
FBgn0034140	CG8317	chr2R	CG8317-RA	3	CG8317-RC	FBtr0306006	CG8317-RC	12462084	12464087	-1	12459815	12460200	1884
FBgn0034138	RpS15	chr2R	CG8332-RB	1	CG8332-RB	FBtr0087124	RpS15-RB	12457618	12458710	-1	12459815	12460200	1105
FBgn0016131	Cdk4	chr2R	CG5072-RA	1	CG5072-RC	FBtr0087102	Cdk4-RC	12466981	12472953	1	12459815	12460200	6781
FBgn0016131	Cdk4	chr2R	CG5072-RA	2	CG5072-RA	FBtr0087103	Cdk4-RA	12467024	12472953	1	12459815	12460200	6824
FBgn0016131	Cdk4	chr2R	CG5072-RA	3	CG5072-RB	FBtr0087104	Cdk4-RB	12467629	12472953	1	12459815	12460200	7429
FBgn0023214	edl	chr2R	CG15085-RA	1	CG15085-RA	FBtr0086652	edl-RA	14555026	14561037	-1	14550981	14551239	3787
FBgn0034371	SP2637	chr2R	CG5473-RA	1	CG5473-RA	FBtr0086657	SP2637-RA	14528528	14545706	-1	14550981	14551239	5275
FBgn0034371	SP2637	chr2R	CG5473-RA	3	CG5473-RC	FBtr0301861	SP2637-RC	14528476	14545706	-1	14550981	14551239	5275
NA	NA	chr2R	NA	NA	NA	NA	NA	NA	NA	NA	15615547	15615826	NA
NA	NA	chr2R	NA	NA	NA	NA	NA	NA	NA	NA	15616162	15616422	NA
FBgn0034626	CG10795	chr2R	CG10795-RA	1	CG10795-RA	FBtr0071609	CG10795-RA	17270732	17271846	-1	17262425	17262574	8158
FBgn0000395	cv-2	chr2R	CG15671-RA	1	CG15671-RA	FBtr0071610	cv-2-RA	17242520	17266967	-1	17262425	17262574	0
FBgn0034726	Mes4	chr2R	CG11301-RA	1	CG11301-RA	FBtr0071827	Mes4-RA	18299312	18300030	1	18289980	18290199	9113
FBgn0034726	Mes4	chr2R	CG11301-RA	2	CG11301-RB	FBtr0301243	Mes4-RB	18299312	18300087	1	18289980	18290199	9113
FBgn0034725	CG6044	chr2R	CG6044-RC	1	CG6044-RA	FBtr0071823	CG6044-RA	18291678	18295877	1	18289980	18290199	1479
FBgn0034725	CG6044	chr2R	CG6044-RC	2	CG6044-RE	FBtr0301188	CG6044-RE	18291680	18295877	1	18289980	18290199	1481
FBgn0034724	CG3624	chr2R	CG3624-RA	1	CG3624-RA	FBtr0071845	CG3624-RA	18281567	18289561	-1	18289980	18290199	419
FBgn0034725	CG6044	chr2R	CG6044-RB	1	CG6044-RA	FBtr0071823	CG6044-RA	18291678	18295877	1	18289980	18290199	1479
FBgn0034725	CG6044	chr2R	CG6044-RB	2	CG6044-RD	FBtr0113108	CG6044-RD	18294509	18295877	1	18289980	18290199	4310
FBgn0034725	CG6044	chr2R	CG6044-RB	3	CG6044-RF	FBtr0301242	CG6044-RF	18294296	18295880	1	18289980	18290199	4097
FBgn0034725	CG6044	chr2R	CG6044-RB	4	CG6044-RE	FBtr0301188	CG6044-RE	18291680	18295877	1	18289980	18290199	1481
FBgn0022984	qkr58E-3	chr2R	CG3584-RA	1	CG3584-RC	FBtr0307214	qkr58E-3-RC	18296797	18299049	-1	18289980	18290199	6598
FBgn0022984	qkr58E-3	chr2R	CG3584-RA	2	CG3584-RB	FBtr0290254	qkr58E-3-RB	18297009	18299049	-1	18289980	18290199	6810
FBgn0034723	CG13506	chr2R	CG13506-RA	1	CG13506-RA	FBtr0071822	CG13506-RA	18270641	18281527	1	18289980	18290199	8453
FBgn0034814	CG9890	chr2R	CG9890-RA	1	CG9890-RA	FBtr0071984	CG9890-RA	18950270	18951787	-1	18940409	18940618	9652
FBgn0010622	l(2)06496	chr2R	CG9893-RA	1	CG9893-RA	FBtr0071985	l(2)06496-RA	18948943	18950125	-1	18940409	18940618	8325
FBgn0003900	twi	chr2R	CG2956-RA	1	CG2956-RA	FBtr0071953	twi-RA	18933631	18935849	1	18940409	18940618	4560
FBgn0003900	twi	chr2R	CG2956-RA	2	CG2956-RB	FBtr0100130	twi-RB	18933849	18935849	1	18940409	18940618	4560
NA	NA	chr2RHet	NA	NA	NA	NA	NA	NA	NA	NA	1742031	1742189	NA
FBgn0261914	Glut1	chr3L	CG1086-RB	1	CG1086-RC	FBtr0072617	Glut1-RC	959662	984436	1	957993	958157	1505
FBgn0261914	Glut1	chr3L	CG1086-RB	2	CG1086-RB	FBtr0072616	Glut1-RB	959662	984436	1	957993	958157	1505
FBgn0261914	Glut1	chr3L	CG1086-RB	3	CG1086-RD	FBtr0112909	Glut1-RD	959662	985622	1	957993	958157	1505
FBgn0261914	Glut1	chr3L	CG1086-RB	4	CG1086-RE	FBtr0112910	Glut1-RE	959662	984436	1	957993	958157	1505
FBgn0261914	Glut1	chr3L	CG1086-RB	5	CG1086-RJ	FBtr0306034	Glut1-RJ	959662	991298	1	957993	958157	1505
FBgn0261914	Glut1	chr3L	CG1086-RB	6	CG1086-RK	FBtr0306035	Glut1-RK	914074	985622	1	957993	958157	0
FBgn0261914	Glut1	chr3L	CG1086-RB	7	CG1086-RL	FBtr0306036	Glut1-RL	959662	985622	1	957993	958157	1505
FBgn0261914	Glut1	chr3L	CG1086-RB	8	CG1086-RM	FBtr0306037	Glut1-RM	959662	991298	1	957993	958157	1505
FBgn0024277	trio	chr3L	CG18214-RF	1	CG18214-RA	FBtr0072644	trio-RA	995982	1034875	-1	1031364	1031684	0
FBgn0024277	trio	chr3L	CG18214-RF	2	CG18214-RC	FBtr0072645	trio-RC	995982	1034875	-1	1031364	1031684	0
FBgn0024277	trio	chr3L	CG18214-RF	3	CG18214-RD	FBtr0072646	trio-RD	995982	1022889	-1	1031364	1031684	8475
FBgn0024277	trio	chr3L	CG18214-RB	1	CG18214-RA	FBtr0072644	trio-RA	995982	1034875	-1	1031364	1031684	0
FBgn0024277	trio	chr3L	CG18214-RB	2	CG18214-RC	FBtr0072645	trio-RC	995982	1034875	-1	1031364	1031684	0
FBgn0024277	trio	chr3L	CG18214-RB	3	CG18214-RD	FBtr0072646	trio-RD	995982	1022889	-1	1031364	1031684	8475
FBgn0035181	CG9205	chr3L	CG9205-RA	1	CG9205-RA	FBtr0072621	CG9205-RA	1034697	1036298	1	1031364	1031684	3013
FBgn0035181	CG9205	chr3L	CG9205-RA	2	CG9205-RB	FBtr0072622	CG9205-RB	1035190	1036298	1	1031364	1031684	3506
FBgn0005640	Eip63E	chr3L	CG10579-RB	1	CG10579-RF	FBtr0110920	Eip63E-RF	3515685	3608549	1	3556699	3556867	0
FBgn0005640	Eip63E	chr3L	CG10579-RB	2	CG10579-RG	FBtr0110921	Eip63E-RG	3543582	3608549	1	3556699	3556867	0
FBgn0005640	Eip63E	chr3L	CG10579-RB	3	CG10579-RH	FBtr0110922	Eip63E-RH	3543582	3608549	1	3556699	3556867	0
FBgn0005640	Eip63E	chr3L	CG10579-RB	4	CG10579-RI	FBtr0110923	Eip63E-RI	3543582	3608549	1	3556699	3556867	0
FBgn0005640	Eip63E	chr3L	CG10579-RB	5	CG10579-RJ	FBtr0110924	Eip63E-RJ	3545793	3610521	1	3556699	3556867	0
FBgn0005640	Eip63E	chr3L	CG10579-RB	6	CG10579-RK	FBtr0110925	Eip63E-RK	3545322	3608549	1	3556699	3556867	0
FBgn0005640	Eip63E	chr3L	CG10579-RB	7	CG10579-RD	FBtr0073131	Eip63E-RD	3515685	3608549	1	3556699	3556867	0
FBgn0005640	Eip63E	chr3L	CG10579-RB	8	CG10579-RE	FBtr0073132	Eip63E-RE	3515685	3608549	1	3556699	3556867	0
FBgn0005640	Eip63E	chr3L	CG10579-RB	9	CG10579-RA	FBtr0073133	Eip63E-RA	3543582	3608549	1	3556699	3556867	0
FBgn0005640	Eip63E	chr3L	CG10579-RB	10	CG10579-RB	FBtr0073134	Eip63E-RB	3543582	3608549	1	3556699	3556867	0
FBgn0005640	Eip63E	chr3L	CG10579-RB	11	CG10579-RC	FBtr0073135	Eip63E-RC	3545322	3608549	1	3556699	3556867	0
FBgn0005640	Eip63E	chr3L	CG10579-RB	12	CG10579-RM	FBtr0302598	Eip63E-RM	3515685	3610521	1	3556699	3556867	0
FBgn0005640	Eip63E	chr3L	CG10579-RB	13	CG10579-RL	FBtr0301948	Eip63E-RL	3545322	3608549	1	3556699	3556867	0
FBgn0035630	CG10576	chr3L	CG10576-RA	1	CG10576-RA	FBtr0077121	CG10576-RA	5755127	5758606	-1	5758504	5758893	0
FBgn0035632	Ppat-Dpck	chr3L	CG10575-RA	1	CG10575-RA	FBtr0077120	Ppat-Dpck-RA	5760117	5761894	-1	5758504	5758893	1224
FBgn0260936	scny	chr3L	CG5505-RA	1	CG5505-RA	FBtr0077099	scny-RA	5762102	5768948	1	5758504	5758893	3209
FBgn0260936	scny	chr3L	CG5505-RA	2	CG5505-RD	FBtr0077100	scny-RD	5762102	5768948	1	5758504	5758893	3209
FBgn0260936	scny	chr3L	CG5505-RA	3	CG5505-RB	FBtr0077101	scny-RB	5764265	5768948	1	5758504	5758893	5372
FBgn0260936	scny	chr3L	CG5505-RA	4	CG5505-RE	FBtr0077102	scny-RE	5764265	5768948	1	5758504	5758893	5372
FBgn0260936	scny	chr3L	CG5505-RA	5	CG5505-RC	FBtr0077103	scny-RC	5764320	5768948	1	5758504	5758893	5427
FBgn0260936	scny	chr3L	CG5505-RA	6	CG5505-RF	FBtr0077104	scny-RF	5764320	5768948	1	5758504	5758893	5427
FBgn0260936	scny	chr3L	CG5505-RA	7	CG5505-RG	FBtr0307975	scny-RG	5762103	5768948	1	5758504	5758893	3210
FBgn0260936	scny	chr3L	CG5505-RA	8	CG5505-RH	FBtr0307976	scny-RH	5762102	5768948	1	5758504	5758893	3209
FBgn0016756	Ubp64E	chr3L	CG5486-RA	1	CG5486-RA	FBtr0077095	Ubp64E-RA	5746086	5754668	1	5758504	5758893	3836
FBgn0016756	Ubp64E	chr3L	CG5486-RA	2	CG5486-RB	FBtr0077096	Ubp64E-RB	5747281	5754519	1	5758504	5758893	3985
FBgn0016756	Ubp64E	chr3L	CG5486-RA	3	CG5486-RD	FBtr0306259	Ubp64E-RD	5746086	5754668	1	5758504	5758893	3836
FBgn0035631	Txl	chr3L	CG5495-RA	1	CG5495-RA	FBtr0077098	Txl-RA	5758947	5760184	1	5758504	5758893	54
NA	NA	chr3L	NA	NA	NA	NA	NA	NA	NA	NA	6927251	6927426	NA
FBgn0259173	corn	chr3L	CG32390-RA	1	CG42278-RC	FBtr0299641	corn-RC	7136086	7150173	-1	7147477	7147911	0
FBgn0259173	corn	chr3L	CG32386-RA	1	CG42278-RB	FBtr0299640	corn-RB	7137624	7150173	-1	7147477	7147911	0
FBgn0259173	corn	chr3L	CG32386-RA	2	CG42278-RC	FBtr0299641	corn-RC	7136086	7150173	-1	7147477	7147911	0
FBgn0040837	CG8620	chr3L	CG8620-RA	1	CG8620-RA	FBtr0076918	CG8620-RA	7151199	7151974	1	7147477	7147911	3288
FBgn0040837	CG8620	chr3L	CG8620-RA	2	CG8620-RB	FBtr0273402	CG8620-RB	7151200	7151974	1	7147477	7147911	3289
FBgn0262579	Ect4	chr3L	CG7915-RA	1	CG43119-RD	FBtr0304993	Ect4-RD	8067406	8101936	1	8059271	8059429	7977
FBgn0262579	Ect4	chr3L	CG7915-RA	6	CG43119-RI	FBtr0304998	Ect4-RI	8056974	8101936	1	8059271	8059429	0
FBgn0262579	Ect4	chr3L	CG13681-RA	1	CG43119-RI	FBtr0304998	Ect4-RI	8056974	8101936	1	8059271	8059429	0
FBgn0026263	bip1	chr3L	CG7574-RA	1	CG7574-RA	FBtr0076745	bip1-RA	8047433	8051811	-1	8059271	8059429	7460
FBgn0026263	bip1	chr3L	CG7574-RA	2	CG7574-RB	FBtr0302329	bip1-RB	8047433	8049472	-1	8059271	8059429	9799
FBgn0262579	Ect4	chr3L	CG13680-RA	1	CG43119-RD	FBtr0304993	Ect4-RD	8067406	8101936	1	8059271	8059429	7977
FBgn0262579	Ect4	chr3L	CG13680-RA	3	CG43119-RI	FBtr0304998	Ect4-RI	8056974	8101936	1	8059271	8059429	0
FBgn0015618	Cdk8	chr3L	CG10572-RA	1	CG10572-RA	FBtr0076369	Cdk8-RA	9830185	9831750	-1	9841043	9841428	9293
FBgn0036052	CG10809	chr3L	CG10809-RA	1	CG10809-RA	FBtr0076366	CG10809-RA	9850688	9852989	-1	9841043	9841428	9260
FBgn0036052	CG10809	chr3L	CG10809-RA	2	CG10809-RB	FBtr0300688	CG10809-RB	9850688	9852989	-1	9841043	9841428	9260
FBgn0004390	Gap1	chr3L	CG6721-RB	1	CG6721-RA	FBtr0076367	Gap1-RA	9832786	9848379	-1	9841043	9841428	0
FBgn0004390	Gap1	chr3L	CG6721-RB	2	CG6721-RB	FBtr0076368	Gap1-RB	9832195	9848379	-1	9841043	9841428	0
FBgn0026160	tna	chr3L	CG7958-RA	2	CG7958-RA	FBtr0076267	tna-RA	10850992	10867746	1	10849865	10850088	904
FBgn0026160	tna	chr3L	CG7958-RA	3	CG7958-RC	FBtr0112923	tna-RC	10828628	10867746	1	10849865	10850088	0
FBgn0026160	tna	chr3L	CG7958-RA	4	CG7958-RD	FBtr0301658	tna-RD	10851504	10867746	1	10849865	10850088	1416
NA	NA	chr3L	NA	NA	NA	NA	NA	NA	NA	NA	11028717	11028921	NA
FBgn0015278	Pi3K68D	chr3L	CG11621-RA	1	CG11621-RC	FBtr0076087	Pi3K68D-RC	11767750	11783108	-1	11762803	11763630	4120
FBgn0015278	Pi3K68D	chr3L	CG11621-RA	2	CG11621-RA	FBtr0076088	Pi3K68D-RA	11767750	11783094	-1	11762803	11763630	4120
FBgn0015278	Pi3K68D	chr3L	CG11621-RA	3	CG11621-RD	FBtr0301816	Pi3K68D-RD	11767750	11783103	-1	11762803	11763630	4120
FBgn0015278	Pi3K68D	chr3L	CG11621-RB	1	CG11621-RC	FBtr0076087	Pi3K68D-RC	11767750	11783108	-1	11762803	11763630	4120
FBgn0015278	Pi3K68D	chr3L	CG11621-RB	2	CG11621-RA	FBtr0076088	Pi3K68D-RA	11767750	11783094	-1	11762803	11763630	4120
FBgn0015278	Pi3K68D	chr3L	CG11621-RB	4	CG11621-RD	FBtr0301816	Pi3K68D-RD	11767750	11783103	-1	11762803	11763630	4120
FBgn0026376	Rgl	chr3L	CG8865-RA	1	CG8865-RA	FBtr0075793	Rgl-RA	13899995	13913044	-1	13913033	13913461	0
FBgn0026376	Rgl	chr3L	CG8865-RA	2	CG8865-RB	FBtr0075794	Rgl-RB	13899991	13918348	-1	13913033	13913461	0
FBgn0026376	Rgl	chr3L	CG8865-RA	3	CG8865-RD	FBtr0075795	Rgl-RD	13899991	13918348	-1	13913033	13913461	0
FBgn0026376	Rgl	chr3L	CG8865-RA	4	CG8865-RC	FBtr0075796	Rgl-RC	13899995	13915397	-1	13913033	13913461	0
FBgn0001108	Gl	chr3L	CG9206-RA	1	CG9206-RA	FBtr0075756	Gl-RA	13922489	13927756	1	13913033	13913461	9028
FBgn0036386	CG8833	chr3L	CG8833-RA	1	CG8833-RA	FBtr0075792	CG8833-RA	13918985	13922097	-1	13913033	13913461	5524
FBgn0041161	blue	chr3L	CG6451-RA	1	CG6451-RA	FBtr0075781	blue-RA	14036786	14042992	-1	14049160	14049317	6168
FBgn0036405	CG6833	chr3L	CG6833-RA	1	CG6833-RA	FBtr0075774	CG6833-RA	14044311	14045569	1	14049160	14049317	3591
FBgn0036406	CG13484	chr3L	CG13484-RA	1	CG13484-RA	FBtr0075780	CG13484-RA	14045528	14046179	-1	14049160	14049317	2981
FBgn0052138	CG32138	chr3L	CG32138-RA	1	CG32138-RA	FBtr0075775	CG32138-RA	14046869	14063469	1	14049160	14049317	0
FBgn0052138	CG32138	chr3L	CG32138-RA	2	CG32138-RB	FBtr0075776	CG32138-RB	14046869	14063469	1	14049160	14049317	0
FBgn0052138	CG32138	chr3L	CG32138-RA	3	CG32138-RC	FBtr0114573	CG32138-RC	14046869	14063469	1	14049160	14049317	0
FBgn0001085	fz	chr3L	CG17697-RA	1	CG17697-RA	FBtr0075743	fz-RA	14267475	14361748	1	14356606	14356815	0
FBgn0036463	Reck	chr3L	CG5392-RA	1	CG5392-RA	FBtr0075671	Reck-RA	14994340	15007130	-1	15002034	15002251	0
FBgn0036462	mRpL39	chr3L	CG17166-RA	1	CG17166-RA	FBtr0075672	mRpL39-RA	14991081	14992764	-1	15002034	15002251	9270
FBgn0023174	Prosbeta2	chr3L	CG3329-RA	1	CG3329-RA	FBtr0075629	Prosbeta2-RA	14993036	14994419	1	15002034	15002251	7615
FBgn0259174	Nedd4	chr3L	CG7555-RA	1	CG42279-RE	FBtr0299642	Nedd4-RE	17526851	17539760	1	17524104	17524282	2569
FBgn0259174	Nedd4	chr3L	CG7555-RA	2	CG42279-RF	FBtr0299645	Nedd4-RF	17526851	17539760	1	17524104	17524282	2569
FBgn0259174	Nedd4	chr3L	CG7555-RA	3	CG42279-RG	FBtr0299646	Nedd4-RG	17523183	17539476	1	17524104	17524282	0
FBgn0259174	Nedd4	chr3L	CG7555-RA	4	CG42279-RI	FBtr0299647	Nedd4-RI	17523183	17539760	1	17524104	17524282	0
FBgn0259174	Nedd4	chr3L	CG7555-RA	5	CG42279-RH	FBtr0299648	Nedd4-RH	17523183	17539476	1	17524104	17524282	0
FBgn0259174	Nedd4	chr3L	CG7555-RA	6	CG42279-RJ	FBtr0300519	Nedd4-RJ	17523183	17539760	1	17524104	17524282	0
FBgn0259174	Nedd4	chr3L	CG7555-RA	7	CG42279-RK	FBtr0300520	Nedd4-RK	17523183	17539476	1	17524104	17524282	0
FBgn0036735	Edc3	chr3L	CG6311-RB	1	CG6311-RB	FBtr0075208	Edc3-RB	17518433	17522976	-1	17524104	17524282	1128
FBgn0003997	W	chr3L	CG5123-RA	1	CG5123-RA	FBtr0075133	W-RA	18160842	18178737	-1	18163865	18164317	0
FBgn0011706	rpr	chr3L	CG4319-RA	1	CG4319-RA	FBtr0075120	rpr-RA	18390653	18391503	-1	18395535	18395755	4032
FBgn0016797	fz2	chr3L	CG9739-RB	4	CG9739-RD	FBtr0299586	fz2-RD	19135998	19228191	-1	19220580	19220973	0
FBgn0038576	Arp5	chr3R	CG7940-RA	1	CG7940-RA	FBtr0083557	Arp5-RA	14011241	14013597	1	14004823	14005088	6153
FBgn0261532	cdm	chr3R	CG7212-RA	1	CG7212-RA	FBtr0083619	cdm-RA	14005435	14009201	-1	14004823	14005088	347
FBgn0038578	MED17	chr3R	CG7957-RA	1	CG7957-RA	FBtr0083558	MED17-RA	14014787	14016987	1	14004823	14005088	9699
FBgn0038577	CG12321	chr3R	CG12321-RA	1	CG12321-RA	FBtr0083616	CG12321-RA	14013527	14014384	-1	14004823	14005088	8439
FBgn0042693	PP2A-B'	chr3R	CG7913-RA	1	CG7913-RE	FBtr0083553	PP2A-B'-RE	13993451	14002963	1	14004823	14005088	1860
FBgn0042693	PP2A-B'	chr3R	CG7913-RA	2	CG7913-RC	FBtr0083554	PP2A-B'-RC	13997196	14002963	1	14004823	14005088	1860
FBgn0042693	PP2A-B'	chr3R	CG7913-RA	3	CG7913-RA	FBtr0083555	PP2A-B'-RA	13998566	14002963	1	14004823	14005088	1860
FBgn0042693	PP2A-B'	chr3R	CG7913-RA	4	CG7913-RB	FBtr0083556	PP2A-B'-RB	13998566	14004097	1	14004823	14005088	726
FBgn0042693	PP2A-B'	chr3R	CG7913-RA	5	CG7913-RD	FBtr0083552	PP2A-B'-RD	13993451	14002963	1	14004823	14005088	1860
FBgn0042693	PP2A-B'	chr3R	CG7913-RA	6	CG7913-RK	FBtr0290319	PP2A-B'-RK	13993451	14005771	1	14004823	14005088	0
FBgn0042693	PP2A-B'	chr3R	CG7913-RA	7	CG7913-RJ	FBtr0290320	PP2A-B'-RJ	13993451	14004097	1	14004823	14005088	726
FBgn0042693	PP2A-B'	chr3R	CG7913-RA	8	CG7913-RI	FBtr0290321	PP2A-B'-RI	13993451	14002963	1	14004823	14005088	1860
FBgn0042693	PP2A-B'	chr3R	CG7913-RA	9	CG7913-RL	FBtr0305032	PP2A-B'-RL	13993859	14002963	1	14004823	14005088	1860
FBgn0042693	PP2A-B'	chr3R	CG7913-RA	10	CG7913-RM	FBtr0305033	PP2A-B'-RM	13993859	14002963	1	14004823	14005088	1860
FBgn0042693	PP2A-B'	chr3R	CG7913-RA	11	CG7913-RN	FBtr0305034	PP2A-B'-RN	13994500	14002963	1	14004823	14005088	1860
FBgn0042693	PP2A-B'	chr3R	CG7913-RA	12	CG7913-RO	FBtr0306646	PP2A-B'-RO	13994163	14005496	1	14004823	14005088	0
FBgn0004876	cdi	chr3R	CG6027-RA	1	CG6027-RA	FBtr0083716	cdi-RA	14871416	14920076	-1	14925796	14926055	5720
FBgn0004876	cdi	chr3R	CG6027-RA	2	CG6027-RB	FBtr0305321	cdi-RB	14870604	14920076	-1	14925796	14926055	5720
FBgn0038679	CG6040	chr3R	CG6040-RA	1	CG6040-RA	FBtr0083729	CG6040-RA	14922958	14957651	1	14925796	14926055	0
FBgn0016120	ATPsyn-d	chr3R	CG6030-RA	1	CG6030-RB	FBtr0083727	ATPsyn-d-RB	14920709	14921790	1	14925796	14926055	4006
FBgn0016120	ATPsyn-d	chr3R	CG6030-RA	2	CG6030-RA	FBtr0083728	ATPsyn-d-RA	14920714	14921777	1	14925796	14926055	4019
FBgn0038678	mRpL55	chr3R	CG14283-RA	1	CG14283-RA	FBtr0083754	mRpL55-RA	14920118	14920624	-1	14925796	14926055	5172
FBgn0038816	Lrrk	chr3R	CG5483-RA	1	CG5483-RB	FBtr0112788	Lrrk-RB	16461910	16469856	1	16474546	16474690	4690
FBgn0039342	CG5107	chr3R	CG5107-RA	1	CG5107-RA	FBtr0084879	CG5107-RA	21330935	21331653	1	21338851	21339137	7198
NA	NA	chr3R	NA	NA	NA	NA	NA	NA	NA	NA	21743165	21743442	NA
FBgn0002735	HLHmgamma	chr3R	CG8333-RA	1	CG8333-RA	FBtr0084955	HLHmgamma-RA	21825580	21826421	1	21821746	21822298	3282
FBgn0015269	Nf1	chr3R	CG8318-RC	1	CG8318-RB	FBtr0084952	Nf1-RB	21808735	21819713	1	21821746	21822298	2033
FBgn0015269	Nf1	chr3R	CG8318-RC	2	CG8318-RC	FBtr0084953	Nf1-RC	21808735	21820875	1	21821746	21822298	871
FBgn0015269	Nf1	chr3R	CG8318-RC	3	CG8318-RD	FBtr0100113	Nf1-RD	21808735	21821459	1	21821746	21822298	287
FBgn0002733	HLHmbeta	chr3R	CG14548-RA	1	CG14548-RA	FBtr0084982	HLHmbeta-RA	21830648	21831745	-1	21821746	21822298	8350
FBgn0002734	HLHmdelta	chr3R	CG8328-RA	1	CG8328-RA	FBtr0084954	HLHmdelta-RA	21823343	21824355	1	21821746	21822298	1045
FBgn0002735	HLHmgamma	chr3R	CG8333-RA	1	CG8333-RA	FBtr0084955	HLHmgamma-RA	21825580	21826421	1	21830001	21830865	3580
FBgn0015269	Nf1	chr3R	CG8318-RC	2	CG8318-RC	FBtr0084953	Nf1-RC	21808735	21820875	1	21830001	21830865	9126
FBgn0015269	Nf1	chr3R	CG8318-RC	3	CG8318-RD	FBtr0100113	Nf1-RD	21808735	21821459	1	21830001	21830865	8542
FBgn0002733	HLHmbeta	chr3R	CG14548-RA	1	CG14548-RA	FBtr0084982	HLHmbeta-RA	21830648	21831745	-1	21830001	21830865	0
FBgn0002732	malpha	chr3R	CG8337-RA	1	CG8337-RA	FBtr0084956	malpha-RA	21836615	21837290	1	21830001	21830865	5750
FBgn0002734	HLHmdelta	chr3R	CG8328-RA	1	CG8328-RA	FBtr0084954	HLHmdelta-RA	21823343	21824355	1	21830001	21830865	5646
FBgn0002735	HLHmgamma	chr3R	CG8333-RA	1	CG8333-RA	FBtr0084955	HLHmgamma-RA	21825580	21826421	1	21831591	21832587	5170
FBgn0002592	m2	chr3R	CG6104-RA	1	CG6104-RA	FBtr0084981	m2-RA	21842236	21843192	-1	21831591	21832587	9649
FBgn0002733	HLHmbeta	chr3R	CG14548-RA	1	CG14548-RA	FBtr0084982	HLHmbeta-RA	21830648	21831745	-1	21831591	21832587	0
FBgn0002732	malpha	chr3R	CG8337-RA	1	CG8337-RA	FBtr0084956	malpha-RA	21836615	21837290	1	21831591	21832587	4028
FBgn0002734	HLHmdelta	chr3R	CG8328-RA	1	CG8328-RA	FBtr0084954	HLHmdelta-RA	21823343	21824355	1	21831591	21832587	7236
FBgn0002735	HLHmgamma	chr3R	CG8333-RA	1	CG8333-RA	FBtr0084955	HLHmgamma-RA	21825580	21826421	1	21834081	21834743	7660
FBgn0002592	m2	chr3R	CG6104-RA	1	CG6104-RA	FBtr0084981	m2-RA	21842236	21843192	-1	21834081	21834743	7493
FBgn0002733	HLHmbeta	chr3R	CG14548-RA	1	CG14548-RA	FBtr0084982	HLHmbeta-RA	21830648	21831745	-1	21834081	21834743	2336
FBgn0002732	malpha	chr3R	CG8337-RA	1	CG8337-RA	FBtr0084956	malpha-RA	21836615	21837290	1	21834081	21834743	1872
FBgn0002734	HLHmdelta	chr3R	CG8328-RA	1	CG8328-RA	FBtr0084954	HLHmdelta-RA	21823343	21824355	1	21834081	21834743	9726
FBgn0002592	m2	chr3R	CG6104-RA	1	CG6104-RA	FBtr0084981	m2-RA	21842236	21843192	-1	21844131	21844615	939
FBgn0002609	HLHm3	chr3R	CG8346-RA	1	CG8346-RA	FBtr0084958	HLHm3-RA	21847437	21848849	1	21844131	21844615	2822
FBgn0002732	malpha	chr3R	CG8337-RA	1	CG8337-RA	FBtr0084956	malpha-RA	21836615	21837290	1	21844131	21844615	6841
FBgn0002592	m2	chr3R	CG6104-RA	1	CG6104-RA	FBtr0084981	m2-RA	21842236	21843192	-1	21846221	21846988	3029
FBgn0002609	HLHm3	chr3R	CG8346-RA	1	CG8346-RA	FBtr0084958	HLHm3-RA	21847437	21848849	1	21846221	21846988	449
FBgn0002732	malpha	chr3R	CG8337-RA	1	CG8337-RA	FBtr0084956	malpha-RA	21836615	21837290	1	21846221	21846988	8931
FBgn0002592	m2	chr3R	CG6104-RA	1	CG6104-RA	FBtr0084981	m2-RA	21842236	21843192	-1	21847331	21847585	4139
FBgn0002609	HLHm3	chr3R	CG8346-RA	1	CG8346-RA	FBtr0084958	HLHm3-RA	21847437	21848849	1	21847331	21847585	0
FBgn0001139	gro	chr3R	CG8384-RE	1	CG8384-RH	FBtr0305047	gro-RH	21867432	21875633	1	21857946	21858709	8723
FBgn0002632	m6	chr3R	CG8354-RA	1	CG8354-RA	FBtr0084959	m6-RA	21858633	21859769	1	21857946	21858709	0
FBgn0002609	HLHm3	chr3R	CG8346-RA	1	CG8346-RA	FBtr0084958	HLHm3-RA	21847437	21848849	1	21857946	21858709	9097
FBgn0002633	HLHm7	chr3R	CG8361-RA	1	CG8361-RA	FBtr0084960	HLHm7-RA	21862760	21863741	1	21857946	21858709	4051
FBgn0001139	gro	chr3R	CG8384-RE	1	CG8384-RH	FBtr0305047	gro-RH	21867432	21875633	1	21861800	21862337	5095
FBgn0002632	m6	chr3R	CG8354-RA	1	CG8354-RA	FBtr0084959	m6-RA	21858633	21859769	1	21861800	21862337	2031
FBgn0002633	HLHm7	chr3R	CG8361-RA	1	CG8361-RA	FBtr0084960	HLHm7-RA	21862760	21863741	1	21861800	21862337	423
FBgn0039419	CG12290	chr3R	CG12290-RA	1	CG12290-RA	FBtr0084990	CG12290-RA	22055974	22059051	1	22055722	22055991	0
NA	NA	chr3R	NA	NA	NA	NA	NA	NA	NA	NA	25117075	25117411	NA
NA	NA	chr3R	NA	NA	NA	NA	NA	NA	NA	NA	25383117	25383321	NA
NA	NA	chr3R	NA	NA	NA	NA	NA	NA	NA	NA	25383442	25383591	NA
FBgn0027930	MP1	chr3R	CG1102-RA	1	CG1102-RA	FBtr0078903	MP1-RA	133630	135559	1	133385	133654	0
FBgn0027930	MP1	chr3R	CG1102-RA	2	CG1102-RC	FBtr0300936	MP1-RC	133630	135559	1	133385	133654	0
FBgn0037231	vps24	chr3R	CG9779-RA	1	CG9779-RA	FBtr0078958	vps24-RA	135364	136667	-1	133385	133654	1710
FBgn0037232	CG9791	chr3R	CG9791-RA	1	CG9791-RC	FBtr0273009	CG9791-RC	137258	140094	1	133385	133654	3604
FBgn0003275	RpII18	chr3R	CG1163-RA	1	CG1163-RA	FBtr0078787	RpII18-RA	1197488	1198119	1	1195935	1196097	1391
FBgn0037317	CG14667	chr3R	CG14667-RA	1	CG14667-RA	FBtr0078788	CG14667-RA	1200792	1202183	1	1195935	1196097	4695
FBgn0037317	CG14667	chr3R	CG14667-RA	2	CG14667-RB	FBtr0100433	CG14667-RB	1200792	1202183	1	1195935	1196097	4695
FBgn0086695	hd	chr3R	CG2669-RA	1	CG2669-RA	FBtr0078802	hd-RA	1198314	1200353	-1	1195935	1196097	2217
FBgn0037315	Cerk	chr3R	CG16708-RA	1	CG16708-RA	FBtr0078803	Cerk-RA	1184585	1194027	-1	1195935	1196097	1908
FBgn0037315	Cerk	chr3R	CG16708-RA	2	CG16708-RB	FBtr0078804	Cerk-RB	1184585	1187788	-1	1195935	1196097	8147
FBgn0261972	gpp	chr3R	CG10272-RB	1	CG42803-RB	FBtr0303787	gpp-RB	2232579	2271718	1	2233564	2233887	0
FBgn0261972	gpp	chr3R	CG10272-RB	2	CG42803-RC	FBtr0303788	gpp-RC	2232579	2271718	1	2233564	2233887	0
FBgn0261972	gpp	chr3R	CG10272-RB	3	CG42803-RE	FBtr0303790	gpp-RE	2232579	2273729	1	2233564	2233887	0
FBgn0037443	CG1021	chr3R	CG1021-RA	1	CG1021-RF	FBtr0290326	CG1021-RF	2214884	2231613	-1	2233564	2233887	1951
FBgn0037443	CG1021	chr3R	CG1021-RA	2	CG1021-RG	FBtr0290327	CG1021-RG	2214884	2231613	-1	2233564	2233887	1951
FBgn0037443	CG1021	chr3R	CG1021-RA	3	CG1021-RD	FBtr0289939	CG1021-RD	2214884	2231613	-1	2233564	2233887	1951
FBgn0037443	CG1021	chr3R	CG1021-RA	4	CG1021-RE	FBtr0289940	CG1021-RE	2214884	2231613	-1	2233564	2233887	1951
FBgn0037443	CG1021	chr3R	CG1021-RA	5	CG1021-RH	FBtr0300261	CG1021-RH	2214884	2231613	-1	2233564	2233887	1951
FBgn0261972	gpp	chr3R	CG33324-RA	1	CG42803-RD	FBtr0303789	gpp-RD	2232579	2273729	1	2233564	2233887	0
FBgn0261972	gpp	chr3R	CG33324-RA	2	CG42803-RE	FBtr0303790	gpp-RE	2232579	2273729	1	2233564	2233887	0
NA	NA	chr3R	NA	NA	NA	NA	NA	NA	NA	NA	2645898	2646047	NA
FBgn0086372	lap	chr3R	CG2520-RA	1	CG2520-RA	FBtr0081572	lap-RA	3012719	3026631	1	3013673	3014070	0
FBgn0037482	CG10055	chr3R	CG10055-RA	1	CG10055-RA	FBtr0081605	CG10055-RA	3009823	3012375	-1	3013673	3014070	1298
FBgn0037504	CG1142	chr3R	CG1142-RA	1	CG1142-RA	FBtr0081559	CG1142-RA	3298180	3299499	-1	3300617	3300772	1118
FBgn0025879	Timp	chr3R	CG6281-RB	1	CG6281-RB	FBtr0082245	Timp-RB	6029597	6038726	-1	6021739	6021907	7690
FBgn0001235	hth	chr3R	CG17117-RA	1	CG17117-RA	FBtr0082256	hth-RA	6335569	6439973	-1	6382752	6382912	0
FBgn0001235	hth	chr3R	CG17117-RA	2	CG17117-RB	FBtr0082254	hth-RB	6335569	6439973	-1	6382752	6382912	0
FBgn0001235	hth	chr3R	CG17117-RA	3	CG17117-RC	FBtr0082255	hth-RC	6335569	6439973	-1	6382752	6382912	0
FBgn0001235	hth	chr3R	CG17117-RA	4	CG17117-RD	FBtr0082253	hth-RD	6335569	6431392	-1	6382752	6382912	0
FBgn0001235	hth	chr3R	CG17117-RA	5	CG17117-RG	FBtr0301345	hth-RG	6335569	6388134	-1	6382752	6382912	0
FBgn0001235	hth	chr3R	CG17117-RA	6	CG17117-RH	FBtr0301956	hth-RH	6335569	6431392	-1	6382752	6382912	0
FBgn0001235	hth	chr3R	CG17117-RD	1	CG17117-RE	FBtr0100454	hth-RE	6408187	6464386	-1	6428084	6428416	0
FBgn0001235	hth	chr3R	CG17117-RA	1	CG17117-RA	FBtr0082256	hth-RA	6335569	6439973	-1	6428084	6428416	0
FBgn0001235	hth	chr3R	CG17117-RA	2	CG17117-RB	FBtr0082254	hth-RB	6335569	6439973	-1	6428084	6428416	0
FBgn0001235	hth	chr3R	CG17117-RA	3	CG17117-RC	FBtr0082255	hth-RC	6335569	6439973	-1	6428084	6428416	0
FBgn0001235	hth	chr3R	CG17117-RA	4	CG17117-RD	FBtr0082253	hth-RD	6335569	6431392	-1	6428084	6428416	0
FBgn0001235	hth	chr3R	CG17117-RA	6	CG17117-RH	FBtr0301956	hth-RH	6335569	6431392	-1	6428084	6428416	0
FBgn0002719	Men	chr3R	CG10120-RB	1	CG10120-RB	FBtr0082660	Men-RB	8538819	8548267	-1	8542176	8542462	0
FBgn0002719	Men	chr3R	CG10120-RB	2	CG10120-RA	FBtr0082661	Men-RA	8538819	8546506	-1	8542176	8542462	0
FBgn0002905	mus308	chr3R	CG6019-RA	1	CG6019-RA	FBtr0082662	mus308-RA	8531245	8538021	-1	8542176	8542462	4155
FBgn0261286	Mat89Ba	chr3R	CG12785-RA	1	CG12785-RA	FBtr0083275	Mat89Ba-RA	12094051	12098145	-1	12106115	12106335	7970
FBgn0250823	gish	chr3R	CG6963-RB	1	CG6963-RI	FBtr0301304	gish-RI	12098763	12128094	1	12106115	12106335	0
FBgn0250823	gish	chr3R	CG6963-RB	2	CG6963-RB	FBtr0083262	gish-RB	12098729	12128094	1	12106115	12106335	0
FBgn0250823	gish	chr3R	CG6963-RB	3	CG6963-RA	FBtr0083263	gish-RA	12106630	12128443	1	12106115	12106335	295
FBgn0250823	gish	chr3R	CG6963-RB	4	CG6963-RD	FBtr0083261	gish-RD	12098176	12128094	1	12106115	12106335	0
FBgn0250823	gish	chr3R	CG6963-RB	5	CG6963-RE	FBtr0083265	gish-RE	12098729	12128094	1	12106115	12106335	0
FBgn0250823	gish	chr3R	CG6963-RB	6	CG6963-RC	FBtr0083264	gish-RC	12106630	12128094	1	12106115	12106335	295
FBgn0250823	gish	chr3R	CG6963-RB	7	CG6963-RF	FBtr0100331	gish-RF	12098759	12123682	1	12106115	12106335	0
FBgn0250823	gish	chr3R	CG6963-RB	8	CG6963-RG	FBtr0100332	gish-RG	12115016	12128094	1	12106115	12106335	8681
FBgn0250823	gish	chr3R	CG6963-RB	9	CG6963-RH	FBtr0100333	gish-RH	12098729	12128094	1	12106115	12106335	0
FBgn0250823	gish	chr3R	CG6963-RB	10	CG6963-RJ	FBtr0305071	gish-RJ	12098763	12128094	1	12106115	12106335	0
FBgn0250823	gish	chr3R	CG6963-RB	11	CG6963-RK	FBtr0305072	gish-RK	12098763	12128094	1	12106115	12106335	0
NA	NA	chr4	NA	NA	NA	NA	NA	NA	NA	NA	767209	767425	NA
NA	NA	chrU	NA	NA	NA	NA	NA	NA	NA	NA	2024728	2031752	NA
NA	NA	chrU	NA	NA	NA	NA	NA	NA	NA	NA	2950368	2952025	NA
NA	NA	chrU	NA	NA	NA	NA	NA	NA	NA	NA	3545357	3545626	NA
NA	NA	chrU	NA	NA	NA	NA	NA	NA	NA	NA	3557792	3559267	NA
NA	NA	chrU	NA	NA	NA	NA	NA	NA	NA	NA	3651891	3653258	NA
NA	NA	chrU	NA	NA	NA	NA	NA	NA	NA	NA	4305526	4306222	NA
NA	NA	chrU	NA	NA	NA	NA	NA	NA	NA	NA	5727319	5727982	NA
NA	NA	chrU	NA	NA	NA	NA	NA	NA	NA	NA	5913491	5913810	NA
NA	NA	chrU	NA	NA	NA	NA	NA	NA	NA	NA	6463222	6464976	NA
NA	NA	chrU	NA	NA	NA	NA	NA	NA	NA	NA	6633834	6634378	NA
NA	NA	chrU	NA	NA	NA	NA	NA	NA	NA	NA	7398990	7400634	NA
NA	NA	chrU	NA	NA	NA	NA	NA	NA	NA	NA	8189777	8189991	NA
NA	NA	chrU	NA	NA	NA	NA	NA	NA	NA	NA	9692874	9693028	NA
NA	NA	chrU	NA	NA	NA	NA	NA	NA	NA	NA	9805075	9805627	NA
NA	NA	chrU	NA	NA	NA	NA	NA	NA	NA	NA	9823949	9824595	NA
FBgn0028550	Atf3	chrX	CG11405-RA	1	CG11405-RA	FBtr0070244	Atf3-RA	1136773	1168682	-1	1171180	1171494	2498
FBgn0025642	CG32812	chrX	CG32812-RA	1	CG32812-RA	FBtr0070206	CG32812-RA	1181323	1182978	1	1171180	1171494	9829
FBgn0261548	CG42666	chrX	CG14801-RB	1	CG42666-RE	FBtr0302658	CG42666-RE	1719693	1746966	1	1726782	1727119	0
FBgn0261548	CG42666	chrX	CG14801-RB	2	CG42666-RF	FBtr0302659	CG42666-RF	1736661	1746966	1	1726782	1727119	9542
NA	NA	chrX	NA	NA	NA	NA	NA	NA	NA	NA	1891511	1891720	NA
FBgn0040384	CG32795	chrX	CG32795-RC	1	CG32795-RA	FBtr0070491	CG32795-RA	2676939	2683975	-1	2684728	2685494	753
FBgn0040384	CG32795	chrX	CG32795-RC	2	CG32795-RB	FBtr0070492	CG32795-RB	2676939	2683496	-1	2684728	2685494	1232
FBgn0040384	CG32795	chrX	CG32795-RC	3	CG32795-RC	FBtr0070493	CG32795-RC	2676939	2683975	-1	2684728	2685494	753
FBgn0040384	CG32795	chrX	CG32795-RC	1	CG32795-RA	FBtr0070491	CG32795-RA	2676939	2683975	-1	2685763	2687137	1788
FBgn0040384	CG32795	chrX	CG32795-RC	2	CG32795-RB	FBtr0070492	CG32795-RB	2676939	2683496	-1	2685763	2687137	2267
FBgn0040384	CG32795	chrX	CG32795-RC	3	CG32795-RC	FBtr0070493	CG32795-RC	2676939	2683975	-1	2685763	2687137	1788
FBgn0040384	CG32795	chrX	CG32795-RC	1	CG32795-RA	FBtr0070491	CG32795-RA	2676939	2683975	-1	2690383	2690547	6408
FBgn0040384	CG32795	chrX	CG32795-RC	2	CG32795-RB	FBtr0070492	CG32795-RB	2676939	2683496	-1	2690383	2690547	6887
FBgn0040384	CG32795	chrX	CG32795-RC	3	CG32795-RC	FBtr0070493	CG32795-RC	2676939	2683975	-1	2690383	2690547	6408
FBgn0028369	kirre	chrX	CG3653-RB	1	CG3653-RB	FBtr0070559	kirre-RB	2862308	3026836	1	2954779	2955106	0
FBgn0028746	CG18508	chrX	CG18508-RA	1	CG18508-RA	FBtr0070543	CG18508-RA	3066487	3067172	-1	3056201	3056583	9904
FBgn0004647	N	chrX	CG3936-RA	1	CG3936-RA	FBtr0070507	N-RA	3028905	3066295	1	3056201	3056583	0
FBgn0004647	N	chrX	CG3936-RA	2	CG3936-RB	FBtr0304659	N-RB	3028905	3065715	1	3056201	3056583	0
FBgn0262656	dm	chrX	CG10798-RA	1	CG10798-RA	FBtr0070525	dm-RA	3267216	3280049	1	3274594	3274770	0
NA	NA	chrX	NA	NA	NA	NA	NA	NA	NA	NA	4473274	4473485	NA
FBgn0003053	peb	chrX	CG12212-RA	1	CG12212-RA	FBtr0070680	peb-RA	4511602	4520256	1	4505822	4506041	5561
FBgn0003053	peb	chrX	CG12212-RA	2	CG12212-RB	FBtr0100265	peb-RB	4511602	4520256	1	4505822	4506041	5561
FBgn0029881	pigs	chrX	CG3973-RA	1	CG3973-RA	FBtr0070948	pigs-RA	6494098	6546131	1	6495508	6496003	0
FBgn0029878	Pat1	chrX	CG10695-RA	1	CG10695-RA	FBtr0070945	Pat1-RA	6484811	6490667	1	6495508	6496003	4841
NA	NA	chrX	NA	NA	NA	NA	NA	NA	NA	NA	8749896	8750128	NA
FBgn0000259	CkIIbeta	chrX	CG15224-RB	1	CG15224-RB	FBtr0073558	CkIIbeta-RB	11686569	11691957	1	11682506	11682650	3919
FBgn0000259	CkIIbeta	chrX	CG15224-RB	2	CG15224-RH	FBtr0307896	CkIIbeta-RH	11686747	11691334	1	11682506	11682650	4097
FBgn0030334	Karl	chrX	CG4139-RA	1	CG4139-RA	FBtr0073556	Karl-RA	11682879	11685943	1	11682506	11682650	229
FBgn0030334	Karl	chrX	CG4139-RA	2	CG4139-RB	FBtr0073557	Karl-RB	11682879	11686286	1	11682506	11682650	229
FBgn0000259	CkIIbeta	chrX	CG15224-RA	1	CG15224-RB	FBtr0073558	CkIIbeta-RB	11686569	11691957	1	11682506	11682650	3919
FBgn0000259	CkIIbeta	chrX	CG15224-RA	2	CG15224-RE	FBtr0073562	CkIIbeta-RE	11686569	11694697	1	11682506	11682650	3919
FBgn0000259	CkIIbeta	chrX	CG15224-RA	3	CG15224-RF	FBtr0100540	CkIIbeta-RF	11687000	11689920	1	11682506	11682650	4350
FBgn0000259	CkIIbeta	chrX	CG15224-RA	4	CG15224-RC	FBtr0073560	CkIIbeta-RC	11686914	11689920	1	11682506	11682650	4264
FBgn0000259	CkIIbeta	chrX	CG15224-RA	5	CG15224-RD	FBtr0073561	CkIIbeta-RD	11686914	11689920	1	11682506	11682650	4264
FBgn0000259	CkIIbeta	chrX	CG15224-RA	6	CG15224-RG	FBtr0299569	CkIIbeta-RG	11686914	11689920	1	11682506	11682650	4264
FBgn0000259	CkIIbeta	chrX	CG15224-RA	7	CG15224-RH	FBtr0307896	CkIIbeta-RH	11686747	11691334	1	11682506	11682650	4097
FBgn0000259	CkIIbeta	chrX	CG15224-RA	8	CG15224-RI	FBtr0308084	CkIIbeta-RI	11686960	11692883	1	11682506	11682650	4310
FBgn0000259	CkIIbeta	chrX	CG15224-RA	9	CG15224-RJ	FBtr0308085	CkIIbeta-RJ	11686569	11689920	1	11682506	11682650	3919
FBgn0030334	Karl	chrX	CG4139-RB	1	CG4139-RB	FBtr0073557	Karl-RB	11682879	11686286	1	11682506	11682650	229
NA	NA	chrX	NA	NA	NA	NA	NA	NA	NA	NA	11980713	11980929	NA
NA	NA	chrX	NA	NA	NA	NA	NA	NA	NA	NA	12870068	12870229	NA
FBgn0085388	IP3K2	chrX	CG12724-RA	1	CG34359-RC	FBtr0112573	IP3K2-RC	13212685	13223350	1	13204902	13205166	7519
FBgn0085388	IP3K2	chrX	CG1630-RB	1	CG34359-RC	FBtr0112573	IP3K2-RC	13212685	13223350	1	13204902	13205166	7519
FBgn0030469	CG15745	chrX	CG15745-RA	1	CG15745-RB	FBtr0073758	CG15745-RB	13198915	13201427	1	13204902	13205166	3475
FBgn0030469	CG15745	chrX	CG15745-RA	2	CG15745-RA	FBtr0073759	CG15745-RA	13199552	13201427	1	13204902	13205166	3475
FBgn0263115	mamo	chrX	CG32606-RA	1	CG34346-RF	FBtr0307298	mamo-RF	13763249	13841109	-1	13764864	13765073	0
FBgn0263115	mamo	chrX	CG11072-RA	2	CG34346-RG	FBtr0307299	mamo-RG	13759895	13879887	-1	13764864	13765073	0
FBgn0263115	mamo	chrX	CG11072-RA	3	CG34346-RF	FBtr0307298	mamo-RF	13763249	13841109	-1	13764864	13765073	0
FBgn0263115	mamo	chrX	CG11072-RA	4	CG34346-RD	FBtr0112555	mamo-RD	13763249	13861644	-1	13764864	13765073	0
FBgn0263115	mamo	chrX	CG11072-RA	5	CG34346-RE	FBtr0303571	mamo-RE	13763249	13827301	-1	13764864	13765073	0
FBgn0263115	mamo	chrX	CG32611-RB	1	CG34346-RG	FBtr0307299	mamo-RG	13759895	13879887	-1	13764864	13765073	0
FBgn0263115	mamo	chrX	CG32611-RB	2	CG34346-RF	FBtr0307298	mamo-RF	13763249	13841109	-1	13764864	13765073	0
FBgn0263115	mamo	chrX	CG32606-RA	1	CG34346-RF	FBtr0307298	mamo-RF	13763249	13841109	-1	13830142	13830356	0
FBgn0263115	mamo	chrX	CG11072-RA	1	CG34346-RC	FBtr0112554	mamo-RC	13776887	13861644	-1	13830142	13830356	0
FBgn0263115	mamo	chrX	CG11072-RA	2	CG34346-RG	FBtr0307299	mamo-RG	13759895	13879887	-1	13830142	13830356	0
FBgn0263115	mamo	chrX	CG11072-RA	3	CG34346-RF	FBtr0307298	mamo-RF	13763249	13841109	-1	13830142	13830356	0
FBgn0263115	mamo	chrX	CG11072-RA	4	CG34346-RD	FBtr0112555	mamo-RD	13763249	13861644	-1	13830142	13830356	0
FBgn0263115	mamo	chrX	CG11072-RA	5	CG34346-RE	FBtr0303571	mamo-RE	13763249	13827301	-1	13830142	13830356	2841
FBgn0263115	mamo	chrX	CG32611-RB	1	CG34346-RG	FBtr0307299	mamo-RG	13759895	13879887	-1	13830142	13830356	0
FBgn0263115	mamo	chrX	CG32611-RB	2	CG34346-RF	FBtr0307298	mamo-RF	13763249	13841109	-1	13830142	13830356	0
FBgn0030612	CG5599	chrX	CG5599-RA	1	CG5599-RA	FBtr0073964	CG5599-RA	14980171	14982665	1	14974692	14974906	5265
FBgn0030611	CG15027	chrX	CG15027-RA	1	CG15027-RA	FBtr0073965	CG15027-RA	14979194	14979840	-1	14974692	14974906	4288
FBgn0030610	CG9065	chrX	CG9065-RA	1	CG9065-RA	FBtr0073966	CG9065-RA	14978054	14978688	-1	14974692	14974906	3148
FBgn0030608	Lsd-2	chrX	CG9057-RA	1	CG9057-RB	FBtr0110968	Lsd-2-RB	14965489	14970236	-1	14974692	14974906	4456
FBgn0030608	Lsd-2	chrX	CG9057-RA	2	CG9057-RC	FBtr0110969	Lsd-2-RC	14965489	14970236	-1	14974692	14974906	4456
FBgn0030608	Lsd-2	chrX	CG9057-RA	3	CG9057-RA	FBtr0073967	Lsd-2-RA	14965489	14970236	-1	14974692	14974906	4456
NA	NA	chrX	NA	NA	NA	NA	NA	NA	NA	NA	15437182	15437346	NA
NA	NA	chrX	NA	NA	NA	NA	NA	NA	NA	NA	15437402	15437556	NA
FBgn0030655	CG9213	chrX	CG9213-RA	1	CG9213-RA	FBtr0074071	CG9213-RA	15466103	15468618	-1	15462430	15462766	3337
FBgn0030657	cerv	chrX	CG15645-RA	1	CG15645-RB	FBtr0089701	cerv-RB	15471018	15471839	-1	15462430	15462766	8252
FBgn0030657	cerv	chrX	CG15645-RA	2	CG15645-RA	FBtr0089702	cerv-RA	15471018	15472017	-1	15462430	15462766	8252
FBgn0030653	CG7860	chrX	CG7860-RA	1	CG7860-RA	FBtr0074045	CG7860-RA	15463026	15464474	1	15462430	15462766	260
FBgn0030658	CG7872	chrX	CG7872-RA	1	CG7872-RA	FBtr0074046	CG7872-RA	15472123	15473896	1	15462430	15462766	9357
FBgn0030654	CG15643	chrX	CG15643-RA	1	CG15643-RA	FBtr0074072	CG15643-RA	15464410	15466135	-1	15462430	15462766	1644
FBgn0030799	CG4872	chrX	CG4872-RA	1	CG4872-RA	FBtr0074339	CG4872-RA	16775403	16776831	1	16769681	16769880	5523
FBgn0030801	Rcp	chrX	CG4875-RA	1	CG4875-RA	FBtr0074340	Rcp-RA	16778708	16779897	1	16769681	16769880	8828
FBgn0030801	Rcp	chrX	CG4875-RA	2	CG4875-RB	FBtr0074341	Rcp-RB	16778616	16779897	1	16769681	16769880	8736
FBgn0030800	CG9104	chrX	CG9104-RA	1	CG9104-RA	FBtr0074348	CG9104-RA	16776545	16778358	-1	16769681	16769880	6665
FBgn0030802	CG9099	chrX	CG9099-RA	1	CG9099-RA	FBtr0074347	CG9099-RA	16779581	16780558	-1	16769681	16769880	9701
FBgn0261570	CG42684	chrX	CG32560-RA	1	CG42684-RA	FBtr0302833	CG42684-RA	17632446	17645718	1	17629605	17630029	2417
FBgn0261570	CG42684	chrX	CG32560-RA	2	CG42684-RE	FBtr0302837	CG42684-RE	17604178	17645718	1	17629605	17630029	0
FBgn0261570	CG42684	chrX	CG15816-RA	1	CG42684-RA	FBtr0302833	CG42684-RA	17632446	17645718	1	17629605	17630029	2417
NA	NA	chrX	NA	NA	NA	NA	NA	NA	NA	NA	18007717	18007881	NA
FBgn0261461	RhoGAP18B	chrX	CG7481-RA	1	CG42274-RB	FBtr0299622	RhoGAP18B-RB	19037484	19059362	-1	19055803	19056071	0
FBgn0261461	RhoGAP18B	chrX	CG7481-RA	2	CG42274-RF	FBtr0299625	RhoGAP18B-RF	19037484	19059362	-1	19055803	19056071	0
FBgn0261461	RhoGAP18B	chrX	CG7481-RA	3	CG42274-RC	FBtr0299623	RhoGAP18B-RC	19030259	19048986	-1	19055803	19056071	6817
FBgn0261461	RhoGAP18B	chrX	CG7481-RA	4	CG42274-RD	FBtr0299624	RhoGAP18B-RD	19036145	19047487	-1	19055803	19056071	8316
FBgn0261461	RhoGAP18B	chrX	CG7502-RA	1	CG42274-RC	FBtr0299623	RhoGAP18B-RC	19030259	19048986	-1	19055803	19056071	6817
FBgn0261461	RhoGAP18B	chrX	CG7502-RA	2	CG42274-RD	FBtr0299624	RhoGAP18B-RD	19036145	19047487	-1	19055803	19056071	8316
FBgn0030994	CG14193	chrX	CG14193-RA	1	CG14193-RA	FBtr0074670	CG14193-RA	19084247	19085062	1	19081988	19082242	2005
FBgn0030995	CG7914	chrX	CG7914-RA	1	CG7914-RA	FBtr0074696	CG7914-RA	19086534	19087481	-1	19081988	19082242	4292
FBgn0030993	Mec2	chrX	CG7635-RA	1	CG7635-RA	FBtr0074669	Mec2-RA	19082068	19084226	1	19081988	19082242	0
FBgn0030991	CG7453	chrX	CG7453-RA	1	CG7453-RA	FBtr0074666	CG7453-RA	19074211	19076057	1	19081988	19082242	5931
FBgn0030990	CG7556	chrX	CG7556-RA	1	CG7556-RA	FBtr0074697	CG7556-RA	19071030	19073988	-1	19081988	19082242	8000
FBgn0030996	CG14194	chrX	CG14194-RA	1	CG14194-RA	FBtr0074671	CG14194-RA	19087600	19090080	1	19081988	19082242	5358
FBgn0052521	CG32521	chrX	CG32521-RB	1	CG32521-RA	FBtr0077234	CG32521-RA	21076337	21152198	-1	21080016	21080180	0
FBgn0052521	CG32521	chrX	CG32521-RB	2	CG32521-RB	FBtr0077235	CG32521-RB	21076337	21152198	-1	21080016	21080180	0
FBgn0052521	CG32521	chrX	CG32521-RB	1	CG32521-RA	FBtr0077234	CG32521-RA	21076337	21152198	-1	21080471	21080675	0
FBgn0052521	CG32521	chrX	CG32521-RB	2	CG32521-RB	FBtr0077235	CG32521-RB	21076337	21152198	-1	21080471	21080675	0
FBgn0052521	CG32521	chrX	CG32521-RB	1	CG32521-RA	FBtr0077234	CG32521-RA	21076337	21152198	-1	21080731	21080885	0
FBgn0052521	CG32521	chrX	CG32521-RB	2	CG32521-RB	FBtr0077235	CG32521-RB	21076337	21152198	-1	21080731	21080885	0
NA	NA	chrXHet	NA	NA	NA	NA	NA	NA	NA	NA	189981	191675	NA
NA	NA	chrXHet	NA	NA	NA	NA	NA	NA	NA	NA	192726	195312	NA

## Sheet: 60 min
GeneFBgn	GeneSymbol	Chromosome	OligoID	TransIndex	TransCGNumber	TransFBtr	TransSymbol	TransLeft	TransRight	TransStrand	SuHLeft	SuHRight	MinDist
FBgn0031322	CG5001	chr2L	CG5001-RA	1	CG5001-RB	FBtr0307056	CG5001-RB	1185757	1196807	1	1185753	1185967	0
FBgn0031322	CG5001	chr2L	CG5001-RA	2	CG5001-RC	FBtr0307057	CG5001-RC	1186256	1196807	1	1185753	1185967	289
FBgn0031322	CG5001	chr2L	CG5001-RA	3	CG5001-RA	FBtr0077972	CG5001-RA	1186256	1196807	1	1185753	1185967	289
FBgn0031321	Tgt	chr2L	CG4947-RA	1	CG4947-RA	FBtr0077971	Tgt-RA	1184088	1185698	1	1185753	1185967	55
FBgn0031320	CG5126	chr2L	CG5126-RA	1	CG5126-RA	FBtr0077978	CG5126-RA	1182297	1184021	-1	1185753	1185967	1732
FBgn0031318	CG4887	chr2L	CG4887-RA	1	CG4887-RA	FBtr0077966	CG4887-RA	1173011	1177496	1	1185753	1185967	8257
FBgn0031319	CG4896	chr2L	CG4896-RB	1	CG4896-RD	FBtr0077968	CG4896-RD	1177706	1182454	1	1185753	1185967	3299
FBgn0031319	CG4896	chr2L	CG4896-RB	2	CG4896-RC	FBtr0077970	CG4896-RC	1177706	1182454	1	1185753	1185967	3299
NA	NA	chr2L	NA	NA	NA	NA	NA	NA	NA	NA	7288494	7288720	NA
FBgn0261266	zuc	chr2L	CG12314-RA	1	CG12314-RA	FBtr0080316	zuc-RA	11988735	11989861	-1	11981424	11981647	7088
FBgn0032391	escl	chr2L	CG5202-RA	1	CG5202-RA	FBtr0080286	escl-RA	11990927	11992848	1	11981424	11981647	9280
FBgn0032390	dgt2	chr2L	CG16969-RA	1	CG16969-RA	FBtr0080285	dgt2-RA	11989938	11990834	1	11981424	11981647	8291
FBgn0032388	CG6686	chr2L	CG6686-RA	1	CG6686-RA	FBtr0089572	CG6686-RA	11984327	11988035	-1	11981424	11981647	2680
FBgn0032388	CG6686	chr2L	CG6686-RA	2	CG6686-RB	FBtr0089573	CG6686-RB	11984327	11988035	-1	11981424	11981647	2680
FBgn0032388	CG6686	chr2L	CG6686-RA	3	CG6686-RC	FBtr0301171	CG6686-RC	11984327	11988035	-1	11981424	11981647	2680
NA	NA	chr2L	NA	NA	NA	NA	NA	NA	NA	NA	15471570	15471719	NA
FBgn0032629	beat-IIIc	chr2L	CG15138-RB	1	CG15138-RA	FBtr0080971	beat-IIIc-RA	17189810	17260732	-1	17267423	17267639	6691
FBgn0032629	beat-IIIc	chr2L	CG15138-RB	2	CG15138-RB	FBtr0080972	beat-IIIc-RB	17189811	17260732	-1	17267423	17267639	6691
FBgn0032629	beat-IIIc	chr2L	CG15138-RA	1	CG15138-RA	FBtr0080971	beat-IIIc-RA	17189810	17260732	-1	17267423	17267639	6691
FBgn0013726	pnut	chr2R	CG8705-RA	1	CG8705-RB	FBtr0088792	pnut-RB	4124774	4127835	1	4124510	4124839	0
FBgn0013726	pnut	chr2R	CG8705-RA	2	CG8705-RA	FBtr0088793	pnut-RA	4125364	4127835	1	4124510	4124839	525
FBgn0013726	pnut	chr2R	CG8705-RA	1	CG8705-RB	FBtr0088792	pnut-RB	4124774	4127835	1	4129965	4130407	2130
FBgn0013726	pnut	chr2R	CG8705-RA	2	CG8705-RA	FBtr0088793	pnut-RA	4125364	4127835	1	4129965	4130407	2130
FBgn0033313	Cirl	chr2R	CG8639-RA	1	CG8639-RB	FBtr0290112	Cirl-RB	4503675	4512708	1	4495373	4495692	7983
FBgn0033313	Cirl	chr2R	CG8639-RA	2	CG8639-RG	FBtr0305081	Cirl-RG	4502296	4512708	1	4495373	4495692	6604
FBgn0033313	Cirl	chr2R	CG8639-RA	3	CG8639-RH	FBtr0305082	Cirl-RH	4502296	4512708	1	4495373	4495692	6604
FBgn0033309	CG8735	chr2R	CG8735-RA	1	CG8735-RA	FBtr0088730	CG8735-RA	4485033	4487436	-1	4495373	4495692	7937
FBgn0034073	CG8414	chr2R	CG8414-RA	1	CG8414-RA	FBtr0087255	CG8414-RA	11986811	11990108	-1	11997822	11998076	7714
FBgn0014020	Rho1	chr2R	CG8416-RB	1	CG8416-RB	FBtr0087212	Rho1-RB	11990191	11994734	1	11997822	11998076	3088
FBgn0014020	Rho1	chr2R	CG8416-RB	2	CG8416-RC	FBtr0087213	Rho1-RC	11990293	11994734	1	11997822	11998076	3088
FBgn0014020	Rho1	chr2R	CG8416-RB	3	CG8416-RD	FBtr0087214	Rho1-RD	11990898	11994734	1	11997822	11998076	3088
FBgn0014020	Rho1	chr2R	CG8416-RB	4	CG8416-RF	FBtr0087216	Rho1-RF	11990191	11994734	1	11997822	11998076	3088
FBgn0014020	Rho1	chr2R	CG8416-RB	5	CG8416-RG	FBtr0087217	Rho1-RG	11990604	11994734	1	11997822	11998076	3088
FBgn0010052	Jhe	chr2R	CG8425-RA	1	CG8425-RA	FBtr0087223	Jhe-RA	12007311	12010278	1	11997822	11998076	9235
FBgn0010052	Jhe	chr2R	CG8425-RA	2	CG8425-RB	FBtr0301751	Jhe-RB	12007656	12010278	1	11997822	11998076	9580
FBgn0014020	Rho1	chr2R	CG8416-RA	1	CG8416-RB	FBtr0087212	Rho1-RB	11990191	11994734	1	11997822	11998076	3088
FBgn0014020	Rho1	chr2R	CG8416-RA	2	CG8416-RC	FBtr0087213	Rho1-RC	11990293	11994734	1	11997822	11998076	3088
FBgn0014020	Rho1	chr2R	CG8416-RA	3	CG8416-RD	FBtr0087214	Rho1-RD	11990898	11994734	1	11997822	11998076	3088
FBgn0014020	Rho1	chr2R	CG8416-RA	4	CG8416-RE	FBtr0087215	Rho1-RE	11990422	11993699	1	11997822	11998076	4123
FBgn0014020	Rho1	chr2R	CG8416-RA	5	CG8416-RF	FBtr0087216	Rho1-RF	11990191	11994734	1	11997822	11998076	3088
FBgn0014020	Rho1	chr2R	CG8416-RA	6	CG8416-RG	FBtr0087217	Rho1-RG	11990604	11994734	1	11997822	11998076	3088
FBgn0014020	Rho1	chr2R	CG8416-RA	7	CG8416-RA	FBtr0087211	Rho1-RA	11990191	11993900	1	11997822	11998076	3922
FBgn0017549	Ric	chr2R	CG8418-RA	1	CG8418-RA	FBtr0087254	Ric-RA	11994945	11997520	-1	11997822	11998076	302
FBgn0017549	Ric	chr2R	CG8418-RA	2	CG8418-RB	FBtr0300576	Ric-RB	11995182	11997520	-1	11997822	11998076	302
FBgn0034091	mrj	chr2R	CG8448-RC	1	CG8448-RD	FBtr0087193	mrj-RD	12090834	12109308	-1	12106994	12107144	0
FBgn0034091	mrj	chr2R	CG8448-RC	2	CG8448-RB	FBtr0087194	mrj-RB	12090834	12097904	-1	12106994	12107144	9090
FBgn0034091	mrj	chr2R	CG8448-RC	3	CG8448-RC	FBtr0087195	mrj-RC	12090834	12097348	-1	12106994	12107144	9646
FBgn0034091	mrj	chr2R	CG8448-RC	5	CG8448-RE	FBtr0113084	mrj-RE	12090834	12097904	-1	12106994	12107144	9090
FBgn0034091	mrj	chr2R	CG8448-RC	7	CG8448-RG	FBtr0306653	mrj-RG	12090834	12097904	-1	12106994	12107144	9090
FBgn0034093	CG15706	chr2R	CG15706-RA	1	CG15706-RA	FBtr0087191	CG15706-RA	12110719	12118189	-1	12106994	12107144	3575
FBgn0034139	CG4927	chr2R	CG4927-RA	1	CG4927-RC	FBtr0100547	CG4927-RC	12459604	12461659	1	12459935	12460255	0
FBgn0034138	RpS15	chr2R	CG8332-RA	1	CG8332-RA	FBtr0087123	RpS15-RA	12457618	12458756	-1	12459935	12460255	1179
FBgn0034138	RpS15	chr2R	CG8332-RA	2	CG8332-RB	FBtr0087124	RpS15-RB	12457618	12458710	-1	12459935	12460255	1225
FBgn0034140	CG8317	chr2R	CG8317-RA	1	CG8317-RA	FBtr0087122	CG8317-RA	12462084	12464087	-1	12459935	12460255	1829
FBgn0034140	CG8317	chr2R	CG8317-RA	2	CG8317-RB	FBtr0306005	CG8317-RB	12462084	12464087	-1	12459935	12460255	1829
FBgn0034140	CG8317	chr2R	CG8317-RA	3	CG8317-RC	FBtr0306006	CG8317-RC	12462084	12464087	-1	12459935	12460255	1829
FBgn0034138	RpS15	chr2R	CG8332-RB	1	CG8332-RB	FBtr0087124	RpS15-RB	12457618	12458710	-1	12459935	12460255	1225
FBgn0016131	Cdk4	chr2R	CG5072-RA	1	CG5072-RC	FBtr0087102	Cdk4-RC	12466981	12472953	1	12459935	12460255	6726
FBgn0016131	Cdk4	chr2R	CG5072-RA	2	CG5072-RA	FBtr0087103	Cdk4-RA	12467024	12472953	1	12459935	12460255	6769
FBgn0016131	Cdk4	chr2R	CG5072-RA	3	CG5072-RB	FBtr0087104	Cdk4-RB	12467629	12472953	1	12459935	12460255	7374
NA	NA	chr2R	NA	NA	NA	NA	NA	NA	NA	NA	15615547	15615717	NA
NA	NA	chr2R	NA	NA	NA	NA	NA	NA	NA	NA	18870123	18870282	NA
FBgn0034814	CG9890	chr2R	CG9890-RA	1	CG9890-RA	FBtr0071984	CG9890-RA	18950270	18951787	-1	18940409	18940618	9652
FBgn0010622	l(2)06496	chr2R	CG9893-RA	1	CG9893-RA	FBtr0071985	l(2)06496-RA	18948943	18950125	-1	18940409	18940618	8325
FBgn0003900	twi	chr2R	CG2956-RA	1	CG2956-RA	FBtr0071953	twi-RA	18933631	18935849	1	18940409	18940618	4560
FBgn0003900	twi	chr2R	CG2956-RA	2	CG2956-RB	FBtr0100130	twi-RB	18933849	18935849	1	18940409	18940618	4560
FBgn0261914	Glut1	chr3L	CG1086-RB	1	CG1086-RC	FBtr0072617	Glut1-RC	959662	984436	1	957993	958257	1405
FBgn0261914	Glut1	chr3L	CG1086-RB	2	CG1086-RB	FBtr0072616	Glut1-RB	959662	984436	1	957993	958257	1405
FBgn0261914	Glut1	chr3L	CG1086-RB	3	CG1086-RD	FBtr0112909	Glut1-RD	959662	985622	1	957993	958257	1405
FBgn0261914	Glut1	chr3L	CG1086-RB	4	CG1086-RE	FBtr0112910	Glut1-RE	959662	984436	1	957993	958257	1405
FBgn0261914	Glut1	chr3L	CG1086-RB	5	CG1086-RJ	FBtr0306034	Glut1-RJ	959662	991298	1	957993	958257	1405
FBgn0261914	Glut1	chr3L	CG1086-RB	6	CG1086-RK	FBtr0306035	Glut1-RK	914074	985622	1	957993	958257	0
FBgn0261914	Glut1	chr3L	CG1086-RB	7	CG1086-RL	FBtr0306036	Glut1-RL	959662	985622	1	957993	958257	1405
FBgn0261914	Glut1	chr3L	CG1086-RB	8	CG1086-RM	FBtr0306037	Glut1-RM	959662	991298	1	957993	958257	1405
FBgn0024277	trio	chr3L	CG18214-RF	1	CG18214-RA	FBtr0072644	trio-RA	995982	1034875	-1	1031364	1031684	0
FBgn0024277	trio	chr3L	CG18214-RF	2	CG18214-RC	FBtr0072645	trio-RC	995982	1034875	-1	1031364	1031684	0
FBgn0024277	trio	chr3L	CG18214-RF	3	CG18214-RD	FBtr0072646	trio-RD	995982	1022889	-1	1031364	1031684	8475
FBgn0024277	trio	chr3L	CG18214-RB	1	CG18214-RA	FBtr0072644	trio-RA	995982	1034875	-1	1031364	1031684	0
FBgn0024277	trio	chr3L	CG18214-RB	2	CG18214-RC	FBtr0072645	trio-RC	995982	1034875	-1	1031364	1031684	0
FBgn0024277	trio	chr3L	CG18214-RB	3	CG18214-RD	FBtr0072646	trio-RD	995982	1022889	-1	1031364	1031684	8475
FBgn0035181	CG9205	chr3L	CG9205-RA	1	CG9205-RA	FBtr0072621	CG9205-RA	1034697	1036298	1	1031364	1031684	3013
FBgn0035181	CG9205	chr3L	CG9205-RA	2	CG9205-RB	FBtr0072622	CG9205-RB	1035190	1036298	1	1031364	1031684	3506
FBgn0005640	Eip63E	chr3L	CG10579-RB	1	CG10579-RF	FBtr0110920	Eip63E-RF	3515685	3608549	1	3556699	3556867	0
FBgn0005640	Eip63E	chr3L	CG10579-RB	2	CG10579-RG	FBtr0110921	Eip63E-RG	3543582	3608549	1	3556699	3556867	0
FBgn0005640	Eip63E	chr3L	CG10579-RB	3	CG10579-RH	FBtr0110922	Eip63E-RH	3543582	3608549	1	3556699	3556867	0
FBgn0005640	Eip63E	chr3L	CG10579-RB	4	CG10579-RI	FBtr0110923	Eip63E-RI	3543582	3608549	1	3556699	3556867	0
FBgn0005640	Eip63E	chr3L	CG10579-RB	5	CG10579-RJ	FBtr0110924	Eip63E-RJ	3545793	3610521	1	3556699	3556867	0
FBgn0005640	Eip63E	chr3L	CG10579-RB	6	CG10579-RK	FBtr0110925	Eip63E-RK	3545322	3608549	1	3556699	3556867	0
FBgn0005640	Eip63E	chr3L	CG10579-RB	7	CG10579-RD	FBtr0073131	Eip63E-RD	3515685	3608549	1	3556699	3556867	0
FBgn0005640	Eip63E	chr3L	CG10579-RB	8	CG10579-RE	FBtr0073132	Eip63E-RE	3515685	3608549	1	3556699	3556867	0
FBgn0005640	Eip63E	chr3L	CG10579-RB	9	CG10579-RA	FBtr0073133	Eip63E-RA	3543582	3608549	1	3556699	3556867	0
FBgn0005640	Eip63E	chr3L	CG10579-RB	10	CG10579-RB	FBtr0073134	Eip63E-RB	3543582	3608549	1	3556699	3556867	0
FBgn0005640	Eip63E	chr3L	CG10579-RB	11	CG10579-RC	FBtr0073135	Eip63E-RC	3545322	3608549	1	3556699	3556867	0
FBgn0005640	Eip63E	chr3L	CG10579-RB	12	CG10579-RM	FBtr0302598	Eip63E-RM	3515685	3610521	1	3556699	3556867	0
FBgn0005640	Eip63E	chr3L	CG10579-RB	13	CG10579-RL	FBtr0301948	Eip63E-RL	3545322	3608549	1	3556699	3556867	0
FBgn0035630	CG10576	chr3L	CG10576-RA	1	CG10576-RA	FBtr0077121	CG10576-RA	5755127	5758606	-1	5758504	5758783	0
FBgn0035632	Ppat-Dpck	chr3L	CG10575-RA	1	CG10575-RA	FBtr0077120	Ppat-Dpck-RA	5760117	5761894	-1	5758504	5758783	1334
FBgn0260936	scny	chr3L	CG5505-RA	1	CG5505-RA	FBtr0077099	scny-RA	5762102	5768948	1	5758504	5758783	3319
FBgn0260936	scny	chr3L	CG5505-RA	2	CG5505-RD	FBtr0077100	scny-RD	5762102	5768948	1	5758504	5758783	3319
FBgn0260936	scny	chr3L	CG5505-RA	3	CG5505-RB	FBtr0077101	scny-RB	5764265	5768948	1	5758504	5758783	5482
FBgn0260936	scny	chr3L	CG5505-RA	4	CG5505-RE	FBtr0077102	scny-RE	5764265	5768948	1	5758504	5758783	5482
FBgn0260936	scny	chr3L	CG5505-RA	5	CG5505-RC	FBtr0077103	scny-RC	5764320	5768948	1	5758504	5758783	5537
FBgn0260936	scny	chr3L	CG5505-RA	6	CG5505-RF	FBtr0077104	scny-RF	5764320	5768948	1	5758504	5758783	5537
FBgn0260936	scny	chr3L	CG5505-RA	7	CG5505-RG	FBtr0307975	scny-RG	5762103	5768948	1	5758504	5758783	3320
FBgn0260936	scny	chr3L	CG5505-RA	8	CG5505-RH	FBtr0307976	scny-RH	5762102	5768948	1	5758504	5758783	3319
FBgn0016756	Ubp64E	chr3L	CG5486-RA	1	CG5486-RA	FBtr0077095	Ubp64E-RA	5746086	5754668	1	5758504	5758783	3836
FBgn0016756	Ubp64E	chr3L	CG5486-RA	2	CG5486-RB	FBtr0077096	Ubp64E-RB	5747281	5754519	1	5758504	5758783	3985
FBgn0016756	Ubp64E	chr3L	CG5486-RA	3	CG5486-RD	FBtr0306259	Ubp64E-RD	5746086	5754668	1	5758504	5758783	3836
FBgn0035631	Txl	chr3L	CG5495-RA	1	CG5495-RA	FBtr0077098	Txl-RA	5758947	5760184	1	5758504	5758783	164
FBgn0259173	corn	chr3L	CG32390-RA	1	CG42278-RC	FBtr0299641	corn-RC	7136086	7150173	-1	7147477	7147853	0
FBgn0259173	corn	chr3L	CG32386-RA	1	CG42278-RB	FBtr0299640	corn-RB	7137624	7150173	-1	7147477	7147853	0
FBgn0259173	corn	chr3L	CG32386-RA	2	CG42278-RC	FBtr0299641	corn-RC	7136086	7150173	-1	7147477	7147853	0
FBgn0040837	CG8620	chr3L	CG8620-RA	1	CG8620-RA	FBtr0076918	CG8620-RA	7151199	7151974	1	7147477	7147853	3346
FBgn0040837	CG8620	chr3L	CG8620-RA	2	CG8620-RB	FBtr0273402	CG8620-RB	7151200	7151974	1	7147477	7147853	3347
NA	NA	chr3L	NA	NA	NA	NA	NA	NA	NA	NA	8655572	8655736	NA
FBgn0015618	Cdk8	chr3L	CG10572-RA	1	CG10572-RA	FBtr0076369	Cdk8-RA	9830185	9831750	-1	9841043	9841428	9293
FBgn0036052	CG10809	chr3L	CG10809-RA	1	CG10809-RA	FBtr0076366	CG10809-RA	9850688	9852989	-1	9841043	9841428	9260
FBgn0036052	CG10809	chr3L	CG10809-RA	2	CG10809-RB	FBtr0300688	CG10809-RB	9850688	9852989	-1	9841043	9841428	9260
FBgn0004390	Gap1	chr3L	CG6721-RB	1	CG6721-RA	FBtr0076367	Gap1-RA	9832786	9848379	-1	9841043	9841428	0
FBgn0004390	Gap1	chr3L	CG6721-RB	2	CG6721-RB	FBtr0076368	Gap1-RB	9832195	9848379	-1	9841043	9841428	0
FBgn0026160	tna	chr3L	CG7958-RA	2	CG7958-RA	FBtr0076267	tna-RA	10850992	10867746	1	10849865	10850088	904
FBgn0026160	tna	chr3L	CG7958-RA	3	CG7958-RC	FBtr0112923	tna-RC	10828628	10867746	1	10849865	10850088	0
FBgn0026160	tna	chr3L	CG7958-RA	4	CG7958-RD	FBtr0301658	tna-RD	10851504	10867746	1	10849865	10850088	1416
NA	NA	chr3L	NA	NA	NA	NA	NA	NA	NA	NA	11954868	11955017	NA
FBgn0026376	Rgl	chr3L	CG8865-RA	1	CG8865-RA	FBtr0075793	Rgl-RA	13899995	13913044	-1	13913088	13913461	44
FBgn0026376	Rgl	chr3L	CG8865-RA	2	CG8865-RB	FBtr0075794	Rgl-RB	13899991	13918348	-1	13913088	13913461	0
FBgn0026376	Rgl	chr3L	CG8865-RA	3	CG8865-RD	FBtr0075795	Rgl-RD	13899991	13918348	-1	13913088	13913461	0
FBgn0026376	Rgl	chr3L	CG8865-RA	4	CG8865-RC	FBtr0075796	Rgl-RC	13899995	13915397	-1	13913088	13913461	0
FBgn0001108	Gl	chr3L	CG9206-RA	1	CG9206-RA	FBtr0075756	Gl-RA	13922489	13927756	1	13913088	13913461	9028
FBgn0036386	CG8833	chr3L	CG8833-RA	1	CG8833-RA	FBtr0075792	CG8833-RA	13918985	13922097	-1	13913088	13913461	5524
FBgn0036463	Reck	chr3L	CG5392-RA	1	CG5392-RA	FBtr0075671	Reck-RA	14994340	15007130	-1	15001974	15002251	0
FBgn0036462	mRpL39	chr3L	CG17166-RA	1	CG17166-RA	FBtr0075672	mRpL39-RA	14991081	14992764	-1	15001974	15002251	9210
FBgn0023174	Prosbeta2	chr3L	CG3329-RA	1	CG3329-RA	FBtr0075629	Prosbeta2-RA	14993036	14994419	1	15001974	15002251	7555
FBgn0000568	Eip75B	chr3L	CG8127-RB	1	CG8127-RB	FBtr0075148	Eip75B-RB	17946458	18052698	-1	17996225	17996490	0
FBgn0000568	Eip75B	chr3L	CG8127-RB	2	CG8127-RC	FBtr0075149	Eip75B-RC	17945262	17992921	-1	17996225	17996490	3304
FBgn0000568	Eip75B	chr3L	CG8127-RB	5	CG8127-RE	FBtr0306813	Eip75B-RE	17946458	18054553	-1	17996225	17996490	0
FBgn0000568	Eip75B	chr3L	CG8127-RB	6	CG8127-RF	FBtr0306814	Eip75B-RF	17944508	18057721	-1	17996225	17996490	0
FBgn0000568	Eip75B	chr3L	CG8127-RA	1	CG8127-RC	FBtr0075149	Eip75B-RC	17945262	17992921	-1	17996225	17996490	3304
FBgn0000568	Eip75B	chr3L	CG8127-RA	3	CG8127-RF	FBtr0306814	Eip75B-RF	17944508	18057721	-1	17996225	17996490	0
FBgn0000568	Eip75B	chr3L	CG8127-RB	1	CG8127-RB	FBtr0075148	Eip75B-RB	17946458	18052698	-1	18039738	18039908	0
FBgn0000568	Eip75B	chr3L	CG8127-RB	5	CG8127-RE	FBtr0306813	Eip75B-RE	17946458	18054553	-1	18039738	18039908	0
FBgn0000568	Eip75B	chr3L	CG8127-RB	6	CG8127-RF	FBtr0306814	Eip75B-RF	17944508	18057721	-1	18039738	18039908	0
FBgn0000568	Eip75B	chr3L	CG8127-RA	3	CG8127-RF	FBtr0306814	Eip75B-RF	17944508	18057721	-1	18039738	18039908	0
FBgn0003997	W	chr3L	CG5123-RA	1	CG5123-RA	FBtr0075133	W-RA	18160842	18178737	-1	18163865	18164317	0
FBgn0003997	W	chr3L	CG5123-RA	1	CG5123-RA	FBtr0075133	W-RA	18160842	18178737	-1	18165520	18165679	0
FBgn0016797	fz2	chr3L	CG9739-RB	4	CG9739-RD	FBtr0299586	fz2-RD	19135998	19228191	-1	19220690	19220973	0
NA	NA	chr3LHet	NA	NA	NA	NA	NA	NA	NA	NA	1140492	1140647	NA
FBgn0038576	Arp5	chr3R	CG7940-RA	1	CG7940-RA	FBtr0083557	Arp5-RA	14011241	14013597	1	14004773	14005088	6153
FBgn0261532	cdm	chr3R	CG7212-RA	1	CG7212-RA	FBtr0083619	cdm-RA	14005435	14009201	-1	14004773	14005088	347
FBgn0038578	MED17	chr3R	CG7957-RA	1	CG7957-RA	FBtr0083558	MED17-RA	14014787	14016987	1	14004773	14005088	9699
FBgn0038577	CG12321	chr3R	CG12321-RA	1	CG12321-RA	FBtr0083616	CG12321-RA	14013527	14014384	-1	14004773	14005088	8439
FBgn0042693	PP2A-B'	chr3R	CG7913-RA	1	CG7913-RE	FBtr0083553	PP2A-B'-RE	13993451	14002963	1	14004773	14005088	1810
FBgn0042693	PP2A-B'	chr3R	CG7913-RA	2	CG7913-RC	FBtr0083554	PP2A-B'-RC	13997196	14002963	1	14004773	14005088	1810
FBgn0042693	PP2A-B'	chr3R	CG7913-RA	3	CG7913-RA	FBtr0083555	PP2A-B'-RA	13998566	14002963	1	14004773	14005088	1810
FBgn0042693	PP2A-B'	chr3R	CG7913-RA	4	CG7913-RB	FBtr0083556	PP2A-B'-RB	13998566	14004097	1	14004773	14005088	676
FBgn0042693	PP2A-B'	chr3R	CG7913-RA	5	CG7913-RD	FBtr0083552	PP2A-B'-RD	13993451	14002963	1	14004773	14005088	1810
FBgn0042693	PP2A-B'	chr3R	CG7913-RA	6	CG7913-RK	FBtr0290319	PP2A-B'-RK	13993451	14005771	1	14004773	14005088	0
FBgn0042693	PP2A-B'	chr3R	CG7913-RA	7	CG7913-RJ	FBtr0290320	PP2A-B'-RJ	13993451	14004097	1	14004773	14005088	676
FBgn0042693	PP2A-B'	chr3R	CG7913-RA	8	CG7913-RI	FBtr0290321	PP2A-B'-RI	13993451	14002963	1	14004773	14005088	1810
FBgn0042693	PP2A-B'	chr3R	CG7913-RA	9	CG7913-RL	FBtr0305032	PP2A-B'-RL	13993859	14002963	1	14004773	14005088	1810
FBgn0042693	PP2A-B'	chr3R	CG7913-RA	10	CG7913-RM	FBtr0305033	PP2A-B'-RM	13993859	14002963	1	14004773	14005088	1810
FBgn0042693	PP2A-B'	chr3R	CG7913-RA	11	CG7913-RN	FBtr0305034	PP2A-B'-RN	13994500	14002963	1	14004773	14005088	1810
FBgn0042693	PP2A-B'	chr3R	CG7913-RA	12	CG7913-RO	FBtr0306646	PP2A-B'-RO	13994163	14005496	1	14004773	14005088	0
FBgn0038627	CG7694	chr3R	CG7694-RA	1	CG7694-RA	FBtr0083632	CG7694-RA	14398817	14416448	1	14396650	14396804	2013
FBgn0023083	fray	chr3R	CG7693-RA	1	CG7693-RA	FBtr0083637	fray-RA	14398817	14415175	1	14396650	14396804	2013
FBgn0023083	fray	chr3R	CG7693-RA	3	CG7693-RC	FBtr0290107	fray-RC	14398817	14415175	1	14396650	14396804	2013
FBgn0004876	cdi	chr3R	CG6027-RA	1	CG6027-RA	FBtr0083716	cdi-RA	14871416	14920076	-1	14925796	14926055	5720
FBgn0004876	cdi	chr3R	CG6027-RA	2	CG6027-RB	FBtr0305321	cdi-RB	14870604	14920076	-1	14925796	14926055	5720
FBgn0038679	CG6040	chr3R	CG6040-RA	1	CG6040-RA	FBtr0083729	CG6040-RA	14922958	14957651	1	14925796	14926055	0
FBgn0016120	ATPsyn-d	chr3R	CG6030-RA	1	CG6030-RB	FBtr0083727	ATPsyn-d-RB	14920709	14921790	1	14925796	14926055	4006
FBgn0016120	ATPsyn-d	chr3R	CG6030-RA	2	CG6030-RA	FBtr0083728	ATPsyn-d-RA	14920714	14921777	1	14925796	14926055	4019
FBgn0038678	mRpL55	chr3R	CG14283-RA	1	CG14283-RA	FBtr0083754	mRpL55-RA	14920118	14920624	-1	14925796	14926055	5172
NA	NA	chr3R	NA	NA	NA	NA	NA	NA	NA	NA	15252942	15253103	NA
FBgn0038811	CG4159	chr3R	CG4159-RA	1	CG4159-RA	FBtr0083944	CG4159-RA	16416746	16418393	-1	16419876	16420136	1483
FBgn0038811	CG4159	chr3R	CG4159-RA	2	CG4159-RB	FBtr0302323	CG4159-RB	16416746	16418393	-1	16419876	16420136	1483
FBgn0038809	CG16953	chr3R	CG16953-RA	1	CG16953-RB	FBtr0300803	CG16953-RB	16407492	16411536	-1	16419876	16420136	8340
FBgn0023097	bon	chr3R	CG5206-RA	1	CG5206-RA	FBtr0083912	bon-RA	16418881	16438262	1	16419876	16420136	0
FBgn0023097	bon	chr3R	CG5206-RA	2	CG5206-RB	FBtr0300617	bon-RB	16418881	16437346	1	16419876	16420136	0
FBgn0038810	Srp72	chr3R	CG5434-RA	1	CG5434-RA	FBtr0083911	Srp72-RA	16414437	16416762	1	16419876	16420136	3114
FBgn0014029	2012-09-02	chr3R	CG4173-RA	1	CG4173-RA	FBtr0083945	Sep2-RA	16411851	16414085	-1	16419876	16420136	5791
FBgn0013759	CASK	chr3R	CG6703-RA	1	CG6703-RB	FBtr0084161	CASK-RB	17611484	17648364	-1	17629267	17629416	0
FBgn0013759	CASK	chr3R	CG6703-RA	2	CG6703-RA	FBtr0084162	CASK-RA	17611484	17633624	-1	17629267	17629416	0
FBgn0013759	CASK	chr3R	CG6703-RA	3	CG6703-RD	FBtr0112872	CASK-RD	17611484	17634409	-1	17629267	17629416	0
FBgn0013759	CASK	chr3R	CG6703-RA	4	CG6703-RE	FBtr0112873	CASK-RE	17611484	17634409	-1	17629267	17629416	0
FBgn0013759	CASK	chr3R	CG6703-RA	5	CG6703-RF	FBtr0301327	CASK-RF	17611484	17648364	-1	17629267	17629416	0
FBgn0013759	CASK	chr3R	CG6703-RA	6	CG6703-RG	FBtr0301328	CASK-RG	17611484	17634409	-1	17629267	17629416	0
FBgn0038961	CG13850	chr3R	CG13850-RA	1	CG13850-RA	FBtr0084231	CG13850-RA	18234285	18236637	-1	18226519	18226736	7549
FBgn0039342	CG5107	chr3R	CG5107-RA	1	CG5107-RA	FBtr0084879	CG5107-RA	21330935	21331653	1	21338806	21339227	7153
NA	NA	chr3R	NA	NA	NA	NA	NA	NA	NA	NA	21743110	21743376	NA
FBgn0002735	HLHmgamma	chr3R	CG8333-RA	1	CG8333-RA	FBtr0084955	HLHmgamma-RA	21825580	21826421	1	21821811	21822298	3282
FBgn0015269	Nf1	chr3R	CG8318-RC	1	CG8318-RB	FBtr0084952	Nf1-RB	21808735	21819713	1	21821811	21822298	2098
FBgn0015269	Nf1	chr3R	CG8318-RC	2	CG8318-RC	FBtr0084953	Nf1-RC	21808735	21820875	1	21821811	21822298	936
FBgn0015269	Nf1	chr3R	CG8318-RC	3	CG8318-RD	FBtr0100113	Nf1-RD	21808735	21821459	1	21821811	21822298	352
FBgn0002733	HLHmbeta	chr3R	CG14548-RA	1	CG14548-RA	FBtr0084982	HLHmbeta-RA	21830648	21831745	-1	21821811	21822298	8350
FBgn0002734	HLHmdelta	chr3R	CG8328-RA	1	CG8328-RA	FBtr0084954	HLHmdelta-RA	21823343	21824355	1	21821811	21822298	1045
FBgn0002735	HLHmgamma	chr3R	CG8333-RA	1	CG8333-RA	FBtr0084955	HLHmgamma-RA	21825580	21826421	1	21830161	21830865	3740
FBgn0015269	Nf1	chr3R	CG8318-RC	2	CG8318-RC	FBtr0084953	Nf1-RC	21808735	21820875	1	21830161	21830865	9286
FBgn0015269	Nf1	chr3R	CG8318-RC	3	CG8318-RD	FBtr0100113	Nf1-RD	21808735	21821459	1	21830161	21830865	8702
FBgn0002733	HLHmbeta	chr3R	CG14548-RA	1	CG14548-RA	FBtr0084982	HLHmbeta-RA	21830648	21831745	-1	21830161	21830865	0
FBgn0002732	malpha	chr3R	CG8337-RA	1	CG8337-RA	FBtr0084956	malpha-RA	21836615	21837290	1	21830161	21830865	5750
FBgn0002734	HLHmdelta	chr3R	CG8328-RA	1	CG8328-RA	FBtr0084954	HLHmdelta-RA	21823343	21824355	1	21830161	21830865	5806
FBgn0002735	HLHmgamma	chr3R	CG8333-RA	1	CG8333-RA	FBtr0084955	HLHmgamma-RA	21825580	21826421	1	21831591	21832587	5170
FBgn0002592	m2	chr3R	CG6104-RA	1	CG6104-RA	FBtr0084981	m2-RA	21842236	21843192	-1	21831591	21832587	9649
FBgn0002733	HLHmbeta	chr3R	CG14548-RA	1	CG14548-RA	FBtr0084982	HLHmbeta-RA	21830648	21831745	-1	21831591	21832587	0
FBgn0002732	malpha	chr3R	CG8337-RA	1	CG8337-RA	FBtr0084956	malpha-RA	21836615	21837290	1	21831591	21832587	4028
FBgn0002734	HLHmdelta	chr3R	CG8328-RA	1	CG8328-RA	FBtr0084954	HLHmdelta-RA	21823343	21824355	1	21831591	21832587	7236
FBgn0002735	HLHmgamma	chr3R	CG8333-RA	1	CG8333-RA	FBtr0084955	HLHmgamma-RA	21825580	21826421	1	21834026	21834743	7605
FBgn0002592	m2	chr3R	CG6104-RA	1	CG6104-RA	FBtr0084981	m2-RA	21842236	21843192	-1	21834026	21834743	7493
FBgn0002733	HLHmbeta	chr3R	CG14548-RA	1	CG14548-RA	FBtr0084982	HLHmbeta-RA	21830648	21831745	-1	21834026	21834743	2281
FBgn0002732	malpha	chr3R	CG8337-RA	1	CG8337-RA	FBtr0084956	malpha-RA	21836615	21837290	1	21834026	21834743	1872
FBgn0002734	HLHmdelta	chr3R	CG8328-RA	1	CG8328-RA	FBtr0084954	HLHmdelta-RA	21823343	21824355	1	21834026	21834743	9671
FBgn0002592	m2	chr3R	CG6104-RA	1	CG6104-RA	FBtr0084981	m2-RA	21842236	21843192	-1	21844131	21844615	939
FBgn0002609	HLHm3	chr3R	CG8346-RA	1	CG8346-RA	FBtr0084958	HLHm3-RA	21847437	21848849	1	21844131	21844615	2822
FBgn0002732	malpha	chr3R	CG8337-RA	1	CG8337-RA	FBtr0084956	malpha-RA	21836615	21837290	1	21844131	21844615	6841
FBgn0002592	m2	chr3R	CG6104-RA	1	CG6104-RA	FBtr0084981	m2-RA	21842236	21843192	-1	21846221	21846988	3029
FBgn0002609	HLHm3	chr3R	CG8346-RA	1	CG8346-RA	FBtr0084958	HLHm3-RA	21847437	21848849	1	21846221	21846988	449
FBgn0002732	malpha	chr3R	CG8337-RA	1	CG8337-RA	FBtr0084956	malpha-RA	21836615	21837290	1	21846221	21846988	8931
FBgn0002592	m2	chr3R	CG6104-RA	1	CG6104-RA	FBtr0084981	m2-RA	21842236	21843192	-1	21847331	21847585	4139
FBgn0002609	HLHm3	chr3R	CG8346-RA	1	CG8346-RA	FBtr0084958	HLHm3-RA	21847437	21848849	1	21847331	21847585	0
FBgn0001139	gro	chr3R	CG8384-RE	1	CG8384-RH	FBtr0305047	gro-RH	21867432	21875633	1	21858061	21858645	8787
FBgn0002632	m6	chr3R	CG8354-RA	1	CG8354-RA	FBtr0084959	m6-RA	21858633	21859769	1	21858061	21858645	0
FBgn0002609	HLHm3	chr3R	CG8346-RA	1	CG8346-RA	FBtr0084958	HLHm3-RA	21847437	21848849	1	21858061	21858645	9212
FBgn0002633	HLHm7	chr3R	CG8361-RA	1	CG8361-RA	FBtr0084960	HLHm7-RA	21862760	21863741	1	21858061	21858645	4115
FBgn0001139	gro	chr3R	CG8384-RE	1	CG8384-RH	FBtr0305047	gro-RH	21867432	21875633	1	21861845	21862337	5095
FBgn0002632	m6	chr3R	CG8354-RA	1	CG8354-RA	FBtr0084959	m6-RA	21858633	21859769	1	21861845	21862337	2076
FBgn0002633	HLHm7	chr3R	CG8361-RA	1	CG8361-RA	FBtr0084960	HLHm7-RA	21862760	21863741	1	21861845	21862337	423
FBgn0039419	CG12290	chr3R	CG12290-RA	1	CG12290-RA	FBtr0084990	CG12290-RA	22055974	22059051	1	22055722	22055991	0
NA	NA	chr3R	NA	NA	NA	NA	NA	NA	NA	NA	23132841	23133100	NA
FBgn0039580	Gfat2	chr3R	CG1345-RA	1	CG1345-RA	FBtr0085297	Gfat2-RA	24162741	24165490	-1	24153538	24153688	9053
FBgn0261618	larp	chr3R	CG14065-RA	1	CG42551-RD	FBtr0301180	larp-RD	24143905	24162162	-1	24153538	24153688	0
FBgn0261618	larp	chr3R	CG14065-RA	2	CG42551-RG	FBtr0306389	larp-RG	24143905	24161263	-1	24153538	24153688	0
FBgn0261618	larp	chr3R	CG14065-RA	3	CG42551-RH	FBtr0306390	larp-RH	24143905	24161263	-1	24153538	24153688	0
FBgn0261618	larp	chr3R	CG14066-RB	1	CG42551-RB	FBtr0089682	larp-RB	24143905	24154005	-1	24153538	24153688	0
FBgn0261618	larp	chr3R	CG14066-RB	2	CG42551-RD	FBtr0301180	larp-RD	24143905	24162162	-1	24153538	24153688	0
FBgn0261618	larp	chr3R	CG14066-RB	3	CG42551-RA	FBtr0089680	larp-RA	24143905	24151986	-1	24153538	24153688	1552
FBgn0261618	larp	chr3R	CG14066-RB	4	CG42551-RE	FBtr0301181	larp-RE	24143905	24151963	-1	24153538	24153688	1575
FBgn0261618	larp	chr3R	CG14066-RB	5	CG42551-RF	FBtr0306388	larp-RF	24143905	24156940	-1	24153538	24153688	0
FBgn0261618	larp	chr3R	CG14066-RB	6	CG42551-RG	FBtr0306389	larp-RG	24143905	24161263	-1	24153538	24153688	0
FBgn0261618	larp	chr3R	CG14066-RB	7	CG42551-RH	FBtr0306390	larp-RH	24143905	24161263	-1	24153538	24153688	0
NA	NA	chr3R	NA	NA	NA	NA	NA	NA	NA	NA	25117030	25117241	NA
FBgn0019990	Gcn2	chr3R	CG1609-RA	1	CG1609-RA	FBtr0085787	Gcn2-RA	27221380	27227735	1	27216601	27216746	4634
FBgn0027930	MP1	chr3R	CG1102-RA	1	CG1102-RA	FBtr0078903	MP1-RA	133630	135559	1	133385	133539	91
FBgn0027930	MP1	chr3R	CG1102-RA	2	CG1102-RC	FBtr0300936	MP1-RC	133630	135559	1	133385	133539	91
FBgn0037231	vps24	chr3R	CG9779-RA	1	CG9779-RA	FBtr0078958	vps24-RA	135364	136667	-1	133385	133539	1825
FBgn0037232	CG9791	chr3R	CG9791-RA	1	CG9791-RC	FBtr0273009	CG9791-RC	137258	140094	1	133385	133539	3719
FBgn0261972	gpp	chr3R	CG10272-RB	1	CG42803-RB	FBtr0303787	gpp-RB	2232579	2271718	1	2233564	2233887	0
FBgn0261972	gpp	chr3R	CG10272-RB	2	CG42803-RC	FBtr0303788	gpp-RC	2232579	2271718	1	2233564	2233887	0
FBgn0261972	gpp	chr3R	CG10272-RB	3	CG42803-RE	FBtr0303790	gpp-RE	2232579	2273729	1	2233564	2233887	0
FBgn0037443	CG1021	chr3R	CG1021-RA	1	CG1021-RF	FBtr0290326	CG1021-RF	2214884	2231613	-1	2233564	2233887	1951
FBgn0037443	CG1021	chr3R	CG1021-RA	2	CG1021-RG	FBtr0290327	CG1021-RG	2214884	2231613	-1	2233564	2233887	1951
FBgn0037443	CG1021	chr3R	CG1021-RA	3	CG1021-RD	FBtr0289939	CG1021-RD	2214884	2231613	-1	2233564	2233887	1951
FBgn0037443	CG1021	chr3R	CG1021-RA	4	CG1021-RE	FBtr0289940	CG1021-RE	2214884	2231613	-1	2233564	2233887	1951
FBgn0037443	CG1021	chr3R	CG1021-RA	5	CG1021-RH	FBtr0300261	CG1021-RH	2214884	2231613	-1	2233564	2233887	1951
FBgn0261972	gpp	chr3R	CG33324-RA	1	CG42803-RD	FBtr0303789	gpp-RD	2232579	2273729	1	2233564	2233887	0
FBgn0261972	gpp	chr3R	CG33324-RA	2	CG42803-RE	FBtr0303790	gpp-RE	2232579	2273729	1	2233564	2233887	0
NA	NA	chr3R	NA	NA	NA	NA	NA	NA	NA	NA	2645723	2646047	NA
NA	NA	chr3R	NA	NA	NA	NA	NA	NA	NA	NA	2648363	2648517	NA
FBgn0086372	lap	chr3R	CG2520-RA	1	CG2520-RA	FBtr0081572	lap-RA	3012719	3026631	1	3013738	3014070	0
FBgn0037482	CG10055	chr3R	CG10055-RA	1	CG10055-RA	FBtr0081605	CG10055-RA	3009823	3012375	-1	3013738	3014070	1363
FBgn0037492	CG10050	chr3R	CG10050-RA	1	CG10050-RA	FBtr0081577	CG10050-RA	3075521	3077472	1	3080343	3080487	2871
FBgn0037489	CG1234	chr3R	CG1234-RA	1	CG1234-RA	FBtr0081599	CG1234-RA	3069954	3072717	-1	3080343	3080487	7626
FBgn0037490	CG10053	chr3R	CG10053-RA	1	CG10053-RA	FBtr0081576	CG10053-RA	3072963	3073862	1	3080343	3080487	6481
FBgn0037491	CG1227	chr3R	CG1227-RA	1	CG1227-RA	FBtr0081598	CG1227-RA	3073873	3075457	-1	3080343	3080487	4886
NA	NA	chr3R	NA	NA	NA	NA	NA	NA	NA	NA	5119080	5119229	NA
FBgn0001235	hth	chr3R	CG17117-RA	1	CG17117-RA	FBtr0082256	hth-RA	6335569	6439973	-1	6382752	6382912	0
FBgn0001235	hth	chr3R	CG17117-RA	2	CG17117-RB	FBtr0082254	hth-RB	6335569	6439973	-1	6382752	6382912	0
FBgn0001235	hth	chr3R	CG17117-RA	3	CG17117-RC	FBtr0082255	hth-RC	6335569	6439973	-1	6382752	6382912	0
FBgn0001235	hth	chr3R	CG17117-RA	4	CG17117-RD	FBtr0082253	hth-RD	6335569	6431392	-1	6382752	6382912	0
FBgn0001235	hth	chr3R	CG17117-RA	5	CG17117-RG	FBtr0301345	hth-RG	6335569	6388134	-1	6382752	6382912	0
FBgn0001235	hth	chr3R	CG17117-RA	6	CG17117-RH	FBtr0301956	hth-RH	6335569	6431392	-1	6382752	6382912	0
FBgn0001235	hth	chr3R	CG17117-RD	1	CG17117-RE	FBtr0100454	hth-RE	6408187	6464386	-1	6428084	6428339	0
FBgn0001235	hth	chr3R	CG17117-RA	1	CG17117-RA	FBtr0082256	hth-RA	6335569	6439973	-1	6428084	6428339	0
FBgn0001235	hth	chr3R	CG17117-RA	2	CG17117-RB	FBtr0082254	hth-RB	6335569	6439973	-1	6428084	6428339	0
FBgn0001235	hth	chr3R	CG17117-RA	3	CG17117-RC	FBtr0082255	hth-RC	6335569	6439973	-1	6428084	6428339	0
FBgn0001235	hth	chr3R	CG17117-RA	4	CG17117-RD	FBtr0082253	hth-RD	6335569	6431392	-1	6428084	6428339	0
FBgn0001235	hth	chr3R	CG17117-RA	6	CG17117-RH	FBtr0301956	hth-RH	6335569	6431392	-1	6428084	6428339	0
FBgn0042094	Adk3	chr3R	CG6612-RB	1	CG6612-RB	FBtr0082330	Adk3-RB	6713288	6715003	-1	6712812	6712962	326
FBgn0042094	Adk3	chr3R	CG6612-RB	2	CG6612-RA	FBtr0082331	Adk3-RA	6713288	6715310	-1	6712812	6712962	326
FBgn0037855	CG6621	chr3R	CG6621-RA	1	CG6621-RA	FBtr0082329	CG6621-RA	6715490	6719252	-1	6712812	6712962	2528
FBgn0037855	CG6621	chr3R	CG6621-RA	2	CG6621-RB	FBtr0302935	CG6621-RB	6715490	6719252	-1	6712812	6712962	2528
FBgn0037852	Tpc1	chr3R	CG6608-RA	1	CG6608-RB	FBtr0082333	Tpc1-RB	6705294	6707909	-1	6712812	6712962	4903
FBgn0037852	Tpc1	chr3R	CG6608-RA	2	CG6608-RA	FBtr0082334	Tpc1-RA	6705294	6707888	-1	6712812	6712962	4924
FBgn0037850	CG14695	chr3R	CG14695-RA	1	CG14695-RA	FBtr0082335	CG14695-RA	6703926	6705041	-1	6712812	6712962	7771
FBgn0037856	CG4674	chr3R	CG4674-RA	1	CG4674-RA	FBtr0082325	CG4674-RA	6711269	6722140	1	6712812	6712962	0
FBgn0037853	CG14696	chr3R	CG14696-RA	1	CG14696-RA	FBtr0082332	CG14696-RA	6708155	6710723	-1	6712812	6712962	2089
FBgn0002719	Men	chr3R	CG10120-RB	1	CG10120-RB	FBtr0082660	Men-RB	8538819	8548267	-1	8542176	8542462	0
FBgn0002719	Men	chr3R	CG10120-RB	2	CG10120-RA	FBtr0082661	Men-RA	8538819	8546506	-1	8542176	8542462	0
FBgn0002905	mus308	chr3R	CG6019-RA	1	CG6019-RA	FBtr0082662	mus308-RA	8531245	8538021	-1	8542176	8542462	4155
FBgn0261286	Mat89Ba	chr3R	CG12785-RA	1	CG12785-RA	FBtr0083275	Mat89Ba-RA	12094051	12098145	-1	12106115	12106335	7970
FBgn0250823	gish	chr3R	CG6963-RB	1	CG6963-RI	FBtr0301304	gish-RI	12098763	12128094	1	12106115	12106335	0
FBgn0250823	gish	chr3R	CG6963-RB	2	CG6963-RB	FBtr0083262	gish-RB	12098729	12128094	1	12106115	12106335	0
FBgn0250823	gish	chr3R	CG6963-RB	3	CG6963-RA	FBtr0083263	gish-RA	12106630	12128443	1	12106115	12106335	295
FBgn0250823	gish	chr3R	CG6963-RB	4	CG6963-RD	FBtr0083261	gish-RD	12098176	12128094	1	12106115	12106335	0
FBgn0250823	gish	chr3R	CG6963-RB	5	CG6963-RE	FBtr0083265	gish-RE	12098729	12128094	1	12106115	12106335	0
FBgn0250823	gish	chr3R	CG6963-RB	6	CG6963-RC	FBtr0083264	gish-RC	12106630	12128094	1	12106115	12106335	295
FBgn0250823	gish	chr3R	CG6963-RB	7	CG6963-RF	FBtr0100331	gish-RF	12098759	12123682	1	12106115	12106335	0
FBgn0250823	gish	chr3R	CG6963-RB	8	CG6963-RG	FBtr0100332	gish-RG	12115016	12128094	1	12106115	12106335	8681
FBgn0250823	gish	chr3R	CG6963-RB	9	CG6963-RH	FBtr0100333	gish-RH	12098729	12128094	1	12106115	12106335	0
FBgn0250823	gish	chr3R	CG6963-RB	10	CG6963-RJ	FBtr0305071	gish-RJ	12098763	12128094	1	12106115	12106335	0
FBgn0250823	gish	chr3R	CG6963-RB	11	CG6963-RK	FBtr0305072	gish-RK	12098763	12128094	1	12106115	12106335	0
NA	NA	chr3RHet	NA	NA	NA	NA	NA	NA	NA	NA	864387	864603	NA
NA	NA	chr4	NA	NA	NA	NA	NA	NA	NA	NA	767209	767425	NA
FBgn0039936	CG11148	chr4	CG11148-RB	1	CG11148-RD	FBtr0300882	CG11148-RD	876026	887652	-1	874952	875116	910
FBgn0039936	CG11148	chr4	CG11148-RB	2	CG11148-RE	FBtr0300883	CG11148-RE	876026	887652	-1	874952	875116	910
FBgn0039936	CG11148	chr4	CG11148-RB	3	CG11148-RF	FBtr0300884	CG11148-RF	876026	887652	-1	874952	875116	910
FBgn0039936	CG11148	chr4	CG11148-RB	4	CG11148-RG	FBtr0300885	CG11148-RG	876026	887652	-1	874952	875116	910
FBgn0039936	CG11148	chr4	CG11148-RB	5	CG11148-RH	FBtr0300886	CG11148-RH	876026	887652	-1	874952	875116	910
FBgn0002521	pho	chr4	CG17743-RA	1	CG17743-RA	FBtr0089204	pho-RA	1193094	1202271	-1	1193458	1193615	0
FBgn0002521	pho	chr4	CG17743-RA	2	CG17743-RB	FBtr0089205	pho-RB	1193094	1202242	-1	1193458	1193615	0
NA	NA	chr4	NA	NA	NA	NA	NA	NA	NA	NA	1249162	1249336	NA
NA	NA	chrU	NA	NA	NA	NA	NA	NA	NA	NA	2024728	2031752	NA
NA	NA	chrU	NA	NA	NA	NA	NA	NA	NA	NA	2720366	2739716	NA
NA	NA	chrU	NA	NA	NA	NA	NA	NA	NA	NA	2743627	2744776	NA
NA	NA	chrU	NA	NA	NA	NA	NA	NA	NA	NA	2950263	2952025	NA
NA	NA	chrU	NA	NA	NA	NA	NA	NA	NA	NA	2962314	2962481	NA
NA	NA	chrU	NA	NA	NA	NA	NA	NA	NA	NA	3149141	3152920	NA
NA	NA	chrU	NA	NA	NA	NA	NA	NA	NA	NA	3156071	3160950	NA
NA	NA	chrU	NA	NA	NA	NA	NA	NA	NA	NA	3545302	3545626	NA
NA	NA	chrU	NA	NA	NA	NA	NA	NA	NA	NA	3557192	3559267	NA
NA	NA	chrU	NA	NA	NA	NA	NA	NA	NA	NA	3651891	3653258	NA
NA	NA	chrU	NA	NA	NA	NA	NA	NA	NA	NA	3729067	3743459	NA
NA	NA	chrU	NA	NA	NA	NA	NA	NA	NA	NA	3790883	3808974	NA
NA	NA	chrU	NA	NA	NA	NA	NA	NA	NA	NA	3818226	3821500	NA
NA	NA	chrU	NA	NA	NA	NA	NA	NA	NA	NA	3852759	3864461	NA
NA	NA	chrU	NA	NA	NA	NA	NA	NA	NA	NA	3910897	3911986	NA
NA	NA	chrU	NA	NA	NA	NA	NA	NA	NA	NA	4225322	4228236	NA
NA	NA	chrU	NA	NA	NA	NA	NA	NA	NA	NA	4233852	4236426	NA
NA	NA	chrU	NA	NA	NA	NA	NA	NA	NA	NA	4291873	4292302	NA
NA	NA	chrU	NA	NA	NA	NA	NA	NA	NA	NA	4305526	4306327	NA
NA	NA	chrU	NA	NA	NA	NA	NA	NA	NA	NA	4306401	4306901	NA
NA	NA	chrU	NA	NA	NA	NA	NA	NA	NA	NA	4482669	4482839	NA
NA	NA	chrU	NA	NA	NA	NA	NA	NA	NA	NA	5137502	5148115	NA
NA	NA	chrU	NA	NA	NA	NA	NA	NA	NA	NA	5224842	5235828	NA
NA	NA	chrU	NA	NA	NA	NA	NA	NA	NA	NA	5500827	5505826	NA
NA	NA	chrU	NA	NA	NA	NA	NA	NA	NA	NA	5727319	5728760	NA
NA	NA	chrU	NA	NA	NA	NA	NA	NA	NA	NA	5913491	5913810	NA
NA	NA	chrU	NA	NA	NA	NA	NA	NA	NA	NA	6066672	6067316	NA
NA	NA	chrU	NA	NA	NA	NA	NA	NA	NA	NA	6208842	6212187	NA
NA	NA	chrU	NA	NA	NA	NA	NA	NA	NA	NA	6314280	6316254	NA
NA	NA	chrU	NA	NA	NA	NA	NA	NA	NA	NA	6463222	6464976	NA
NA	NA	chrU	NA	NA	NA	NA	NA	NA	NA	NA	6633834	6634378	NA
NA	NA	chrU	NA	NA	NA	NA	NA	NA	NA	NA	6637567	6638326	NA
NA	NA	chrU	NA	NA	NA	NA	NA	NA	NA	NA	6848768	6849587	NA
NA	NA	chrU	NA	NA	NA	NA	NA	NA	NA	NA	6926437	6927021	NA
NA	NA	chrU	NA	NA	NA	NA	NA	NA	NA	NA	7398990	7403500	NA
NA	NA	chrU	NA	NA	NA	NA	NA	NA	NA	NA	7444970	7445349	NA
NA	NA	chrU	NA	NA	NA	NA	NA	NA	NA	NA	8189777	8189991	NA
NA	NA	chrU	NA	NA	NA	NA	NA	NA	NA	NA	9151184	9151628	NA
NA	NA	chrU	NA	NA	NA	NA	NA	NA	NA	NA	9539100	9539249	NA
NA	NA	chrU	NA	NA	NA	NA	NA	NA	NA	NA	9692609	9693028	NA
NA	NA	chrU	NA	NA	NA	NA	NA	NA	NA	NA	9796062	9796444	NA
NA	NA	chrU	NA	NA	NA	NA	NA	NA	NA	NA	9805075	9805737	NA
NA	NA	chrU	NA	NA	NA	NA	NA	NA	NA	NA	9822461	9824595	NA
NA	NA	chrU	NA	NA	NA	NA	NA	NA	NA	NA	9999505	10000050	NA
NA	NA	chrU	NA	NA	NA	NA	NA	NA	NA	NA	10047191	10047890	NA
FBgn0052816	CG32816	chrX	CG32816-RA	3	CG32816-RC	FBtr0273442	CG32816-RC	210609	364670	-1	287882	288036	0
FBgn0052816	CG32816	chrX	CG32816-RA	4	CG32816-RD	FBtr0273443	CG32816-RD	210609	322284	-1	287882	288036	0
FBgn0028550	Atf3	chrX	CG11405-RA	1	CG11405-RA	FBtr0070244	Atf3-RA	1136773	1168682	-1	1171240	1171494	2558
FBgn0025642	CG32812	chrX	CG32812-RA	1	CG32812-RA	FBtr0070206	CG32812-RA	1181323	1182978	1	1171240	1171494	9829
FBgn0261548	CG42666	chrX	CG14801-RB	1	CG42666-RE	FBtr0302658	CG42666-RE	1719693	1746966	1	1726782	1727165	0
FBgn0261548	CG42666	chrX	CG14801-RB	2	CG42666-RF	FBtr0302659	CG42666-RF	1736661	1746966	1	1726782	1727165	9496
NA	NA	chrX	NA	NA	NA	NA	NA	NA	NA	NA	1891511	1891720	NA
FBgn0024993	CG2662	chrX	CG2662-RA	1	CG2662-RA	FBtr0070478	CG2662-RA	2592737	2594951	1	2583032	2583236	9501
FBgn0024992	CG2658	chrX	CG2658-RB	1	CG2658-RA	FBtr0070502	CG2658-RA	2588756	2592248	-1	2583032	2583236	5520
FBgn0024992	CG2658	chrX	CG2658-RB	2	CG2658-RB	FBtr0070503	CG2658-RB	2588755	2592240	-1	2583032	2583236	5519
FBgn0040384	CG32795	chrX	CG32795-RC	1	CG32795-RA	FBtr0070491	CG32795-RA	2676939	2683975	-1	2684003	2684174	28
FBgn0040384	CG32795	chrX	CG32795-RC	2	CG32795-RB	FBtr0070492	CG32795-RB	2676939	2683496	-1	2684003	2684174	507
FBgn0040384	CG32795	chrX	CG32795-RC	3	CG32795-RC	FBtr0070493	CG32795-RC	2676939	2683975	-1	2684003	2684174	28
FBgn0040384	CG32795	chrX	CG32795-RC	1	CG32795-RA	FBtr0070491	CG32795-RA	2676939	2683975	-1	2684343	2684499	368
FBgn0040384	CG32795	chrX	CG32795-RC	2	CG32795-RB	FBtr0070492	CG32795-RB	2676939	2683496	-1	2684343	2684499	847
FBgn0040384	CG32795	chrX	CG32795-RC	3	CG32795-RC	FBtr0070493	CG32795-RC	2676939	2683975	-1	2684343	2684499	368
FBgn0040384	CG32795	chrX	CG32795-RC	1	CG32795-RA	FBtr0070491	CG32795-RA	2676939	2683975	-1	2684728	2685537	753
FBgn0040384	CG32795	chrX	CG32795-RC	2	CG32795-RB	FBtr0070492	CG32795-RB	2676939	2683496	-1	2684728	2685537	1232
FBgn0040384	CG32795	chrX	CG32795-RC	3	CG32795-RC	FBtr0070493	CG32795-RC	2676939	2683975	-1	2684728	2685537	753
FBgn0040384	CG32795	chrX	CG32795-RC	1	CG32795-RA	FBtr0070491	CG32795-RA	2676939	2683975	-1	2685658	2687244	1683
FBgn0040384	CG32795	chrX	CG32795-RC	2	CG32795-RB	FBtr0070492	CG32795-RB	2676939	2683496	-1	2685658	2687244	2162
FBgn0040384	CG32795	chrX	CG32795-RC	3	CG32795-RC	FBtr0070493	CG32795-RC	2676939	2683975	-1	2685658	2687244	1683
FBgn0040384	CG32795	chrX	CG32795-RC	1	CG32795-RA	FBtr0070491	CG32795-RA	2676939	2683975	-1	2690338	2690547	6363
FBgn0040384	CG32795	chrX	CG32795-RC	2	CG32795-RB	FBtr0070492	CG32795-RB	2676939	2683496	-1	2690338	2690547	6842
FBgn0040384	CG32795	chrX	CG32795-RC	3	CG32795-RC	FBtr0070493	CG32795-RC	2676939	2683975	-1	2690338	2690547	6363
FBgn0040384	CG32795	chrX	CG32795-RC	1	CG32795-RA	FBtr0070491	CG32795-RA	2676939	2683975	-1	2690608	2690828	6633
FBgn0040384	CG32795	chrX	CG32795-RC	2	CG32795-RB	FBtr0070492	CG32795-RB	2676939	2683496	-1	2690608	2690828	7112
FBgn0040384	CG32795	chrX	CG32795-RC	3	CG32795-RC	FBtr0070493	CG32795-RC	2676939	2683975	-1	2690608	2690828	6633
NA	NA	chrX	NA	NA	NA	NA	NA	NA	NA	NA	2756999	2757153	NA
FBgn0028369	kirre	chrX	CG3653-RB	1	CG3653-RB	FBtr0070559	kirre-RB	2862308	3026836	1	2954779	2955106	0
FBgn0028746	CG18508	chrX	CG18508-RA	1	CG18508-RA	FBtr0070543	CG18508-RA	3066487	3067172	-1	3056201	3056583	9904
FBgn0004647	N	chrX	CG3936-RA	1	CG3936-RA	FBtr0070507	N-RA	3028905	3066295	1	3056201	3056583	0
FBgn0004647	N	chrX	CG3936-RA	2	CG3936-RB	FBtr0304659	N-RB	3028905	3065715	1	3056201	3056583	0
FBgn0262656	dm	chrX	CG10798-RA	1	CG10798-RA	FBtr0070525	dm-RA	3267216	3280049	1	3274594	3274770	0
NA	NA	chrX	NA	NA	NA	NA	NA	NA	NA	NA	4473274	4473592	NA
NA	NA	chrX	NA	NA	NA	NA	NA	NA	NA	NA	4498566	4498775	NA
FBgn0003053	peb	chrX	CG12212-RA	1	CG12212-RA	FBtr0070680	peb-RA	4511602	4520256	1	4505822	4506041	5561
FBgn0003053	peb	chrX	CG12212-RA	2	CG12212-RB	FBtr0100265	peb-RB	4511602	4520256	1	4505822	4506041	5561
NA	NA	chrX	NA	NA	NA	NA	NA	NA	NA	NA	5255147	5255361	NA
FBgn0029881	pigs	chrX	CG3973-RA	1	CG3973-RA	FBtr0070948	pigs-RA	6494098	6546131	1	6495508	6496109	0
FBgn0029878	Pat1	chrX	CG10695-RA	1	CG10695-RA	FBtr0070945	Pat1-RA	6484811	6490667	1	6495508	6496109	4841
FBgn0029881	pigs	chrX	CG3973-RA	1	CG3973-RA	FBtr0070948	pigs-RA	6494098	6546131	1	6497208	6497362	0
FBgn0029878	Pat1	chrX	CG10695-RA	1	CG10695-RA	FBtr0070945	Pat1-RA	6484811	6490667	1	6497208	6497362	6541
FBgn0029939	CG9650	chrX	CG9650-RA	1	CG9650-RG	FBtr0301240	CG9650-RG	7087109	7134453	1	7133398	7133607	0
FBgn0029939	CG9650	chrX	CG9650-RA	2	CG9650-RH	FBtr0301241	CG9650-RH	7120514	7134453	1	7133398	7133607	0
NA	NA	chrX	NA	NA	NA	NA	NA	NA	NA	NA	8196666	8196824	NA
FBgn0014032	Sptr	chrX	CG12117-RA	1	CG12117-RA	FBtr0071241	Sptr-RA	8357338	8359030	-1	8351378	8351522	5816
FBgn0023506	Es2	chrX	CG1474-RA	1	CG1474-RA	FBtr0071198	Es2-RA	8355509	8357382	1	8351378	8351522	3987
FBgn0030040	CG15347	chrX	CG15347-RA	1	CG15347-RA	FBtr0071242	CG15347-RA	8352527	8354927	-1	8351378	8351522	1005
FBgn0030040	CG15347	chrX	CG15347-RA	2	CG15347-RB	FBtr0302500	CG15347-RB	8352527	8354927	-1	8351378	8351522	1005
FBgn0014032	Sptr	chrX	CG12117-RA	1	CG12117-RA	FBtr0071241	Sptr-RA	8357338	8359030	-1	8360168	8360327	1138
FBgn0023506	Es2	chrX	CG1474-RA	1	CG1474-RA	FBtr0071198	Es2-RA	8355509	8357382	1	8360168	8360327	2786
FBgn0030040	CG15347	chrX	CG15347-RA	1	CG15347-RA	FBtr0071242	CG15347-RA	8352527	8354927	-1	8360168	8360327	5241
FBgn0030040	CG15347	chrX	CG15347-RA	2	CG15347-RB	FBtr0302500	CG15347-RB	8352527	8354927	-1	8360168	8360327	5241
NA	NA	chrX	NA	NA	NA	NA	NA	NA	NA	NA	8749896	8750128	NA
FBgn0030101	CG12118	chrX	CG12118-RA	1	CG12118-RA	FBtr0071339	CG12118-RA	9088775	9090494	-1	9100256	9100466	9762
FBgn0030101	CG12118	chrX	CG12118-RA	2	CG12118-RB	FBtr0071340	CG12118-RB	9088775	9090494	-1	9100256	9100466	9762
FBgn0030104	CG15368	chrX	CG15368-RA	1	CG15368-RA	FBtr0071308	CG15368-RA	9109912	9110400	1	9100256	9100466	9446
FBgn0030121	CG17446	chrX	CG17446-RA	1	CG17446-RA	FBtr0071327	CG17446-RA	9164634	9166922	-1	9160750	9160916	3718
FBgn0030121	CG17446	chrX	CG17446-RA	2	CG17446-RB	FBtr0302964	CG17446-RB	9164634	9166922	-1	9160750	9160916	3718
FBgn0040236	c11.1	chrX	CG12132-RA	1	CG12132-RA	FBtr0071326	c11.1-RA	9169683	9177132	-1	9160750	9160916	8767
FBgn0030122	CG16892	chrX	CG16892-RA	1	CG16892-RA	FBtr0071319	CG16892-RA	9167450	9169387	1	9160750	9160916	6534
FBgn0030120	CG17440	chrX	CG17440-RA	1	CG17440-RA	FBtr0071328	CG17440-RA	9162471	9163958	-1	9160750	9160916	1555
FBgn0028292	ric8a	chrX	CG15797-RA	1	CG15797-RA	FBtr0071317	ric8a-RA	9150210	9152703	1	9160750	9160916	8047
FBgn0040234	c12.2	chrX	CG12149-RA	1	CG12149-RA	FBtr0071321	c12.2-RA	9213525	9218392	1	9203814	9203968	9557
FBgn0040235	c12.1	chrX	CG12135-RA	1	CG12135-RA	FBtr0071324	c12.1-RA	9211947	9213277	-1	9203814	9203968	7979
FBgn0030245	CG1637	chrX	CG1637-RA	1	CG1637-RA	FBtr0073408	CG1637-RA	10766374	10771840	-1	10779015	10779175	7175
FBgn0030245	CG1637	chrX	CG1637-RC	1	CG1637-RC	FBtr0073407	CG1637-RC	10764627	10771840	-1	10779015	10779175	7175
FBgn0030246	CG1582	chrX	CG1582-RA	1	CG1582-RA	FBtr0073403	CG1582-RA	10788969	10793335	-1	10779015	10779175	9794
FBgn0030245	CG1637	chrX	CG1637-RB	1	CG1637-RB	FBtr0073406	CG1637-RB	10767933	10771840	-1	10779015	10779175	7175
FBgn0027498	CG2061	chrX	CG2061-RA	1	CG2061-RA	FBtr0073429	CG2061-RA	10986526	10988697	1	10988950	10989113	253
FBgn0027498	CG2061	chrX	CG2061-RA	2	CG2061-RC	FBtr0073430	CG2061-RC	10986526	10988697	1	10988950	10989113	253
FBgn0027498	CG2061	chrX	CG2061-RA	3	CG2061-RB	FBtr0073431	CG2061-RB	10986762	10988697	1	10988950	10989113	253
FBgn0030262	Vago	chrX	CG2081-RB	1	CG2081-RB	FBtr0073427	Vago-RB	10983323	10984138	1	10988950	10989113	4812
FBgn0030262	Vago	chrX	CG2081-RB	2	CG2081-RC	FBtr0100644	Vago-RC	10983323	10984138	1	10988950	10989113	4812
FBgn0259101	CG42249	chrX	CG1961-RA	1	CG42249-RB	FBtr0299513	CG42249-RB	10990306	11001048	1	10988950	10989113	1193
FBgn0030263	CG2076	chrX	CG2076-RA	1	CG2076-RA	FBtr0073428	CG2076-RA	10984414	10986127	1	10988950	10989113	2823
NA	NA	chrX	NA	NA	NA	NA	NA	NA	NA	NA	11980658	11980929	NA
FBgn0259240	Ten-a	chrX	CG32659-RA	1	CG42338-RG	FBtr0300201	Ten-a-RG	12123956	12226198	1	12184436	12184645	0
FBgn0259240	Ten-a	chrX	CG32659-RA	2	CG42338-RH	FBtr0300202	Ten-a-RH	12089802	12226198	1	12184436	12184645	0
FBgn0259240	Ten-a	chrX	CG32659-RA	3	CG42338-RI	FBtr0300203	Ten-a-RI	12089802	12226198	1	12184436	12184645	0
FBgn0259240	Ten-a	chrX	CG32659-RA	4	CG42338-RJ	FBtr0300204	Ten-a-RJ	12089802	12226198	1	12184436	12184645	0
FBgn0259240	Ten-a	chrX	CG32659-RA	5	CG42338-RD	FBtr0299858	Ten-a-RD	12124061	12226198	1	12184436	12184645	0
FBgn0259240	Ten-a	chrX	CG32659-RA	6	CG42338-RE	FBtr0299859	Ten-a-RE	12087914	12226198	1	12184436	12184645	0
FBgn0259240	Ten-a	chrX	CG32659-RA	7	CG42338-RF	FBtr0299860	Ten-a-RF	12087914	12226198	1	12184436	12184645	0
FBgn0259240	Ten-a	chrX	CG32659-RA	8	CG42338-RK	FBtr0308221	Ten-a-RK	12097865	12226198	1	12184436	12184645	0
FBgn0259240	Ten-a	chrX	CG32659-RA	9	CG42338-RL	FBtr0308222	Ten-a-RL	12097865	12226198	1	12184436	12184645	0
FBgn0259240	Ten-a	chrX	CG32659-RA	10	CG42338-RM	FBtr0308223	Ten-a-RM	12097865	12226198	1	12184436	12184645	0
FBgn0085388	IP3K2	chrX	CG12724-RA	1	CG34359-RC	FBtr0112573	IP3K2-RC	13212685	13223350	1	13204852	13205001	7684
FBgn0085388	IP3K2	chrX	CG1630-RB	1	CG34359-RC	FBtr0112573	IP3K2-RC	13212685	13223350	1	13204852	13205001	7684
FBgn0030469	CG15745	chrX	CG15745-RA	1	CG15745-RB	FBtr0073758	CG15745-RB	13198915	13201427	1	13204852	13205001	3425
FBgn0030469	CG15745	chrX	CG15745-RA	2	CG15745-RA	FBtr0073759	CG15745-RA	13199552	13201427	1	13204852	13205001	3425
FBgn0085388	IP3K2	chrX	CG12724-RA	1	CG34359-RC	FBtr0112573	IP3K2-RC	13212685	13223350	1	13205067	13205218	7467
FBgn0085388	IP3K2	chrX	CG1630-RB	1	CG34359-RC	FBtr0112573	IP3K2-RC	13212685	13223350	1	13205067	13205218	7467
FBgn0030469	CG15745	chrX	CG15745-RA	1	CG15745-RB	FBtr0073758	CG15745-RB	13198915	13201427	1	13205067	13205218	3640
FBgn0030469	CG15745	chrX	CG15745-RA	2	CG15745-RA	FBtr0073759	CG15745-RA	13199552	13201427	1	13205067	13205218	3640
FBgn0030522	CG11103	chrX	CG11103-RA	1	CG11103-RB	FBtr0100218	CG11103-RB	13676546	13677419	1	13671904	13672078	4468
FBgn0030521	CG10992	chrX	CG10992-RA	1	CG10992-RA	FBtr0073838	CG10992-RA	13674051	13676214	-1	13671904	13672078	1973
FBgn0261244	inaE	chrX	CG33174-RA	1	CG33174-RD	FBtr0073825	inaE-RD	13677782	13705526	1	13671904	13672078	5704
FBgn0261244	inaE	chrX	CG33174-RA	2	CG33174-RA	FBtr0073826	inaE-RA	13677782	13701660	1	13671904	13672078	5704
FBgn0261244	inaE	chrX	CG33174-RA	3	CG33174-RE	FBtr0290302	inaE-RE	13677782	13705526	1	13671904	13672078	5704
FBgn0261244	inaE	chrX	CG33174-RA	4	CG33174-RF	FBtr0290303	inaE-RF	13677782	13705526	1	13671904	13672078	5704
FBgn0003218	rdgB	chrX	CG11111-RB	1	CG11111-RC	FBtr0100194	rdgB-RC	13656803	13670782	1	13671904	13672078	1122
FBgn0003218	rdgB	chrX	CG11111-RB	2	CG11111-RD	FBtr0100195	rdgB-RD	13656803	13670782	1	13671904	13672078	1122
FBgn0003218	rdgB	chrX	CG11111-RB	3	CG11111-RB	FBtr0073823	rdgB-RB	13661697	13669627	1	13671904	13672078	2277
FBgn0003218	rdgB	chrX	CG11111-RB	4	CG11111-RA	FBtr0073822	rdgB-RA	13656803	13670782	1	13671904	13672078	1122
FBgn0003218	rdgB	chrX	CG11111-RB	5	CG11111-RE	FBtr0301532	rdgB-RE	13656803	13669222	1	13671904	13672078	2682
FBgn0003218	rdgB	chrX	CG11111-RB	6	CG11111-RF	FBtr0301533	rdgB-RF	13656803	13669627	1	13671904	13672078	2277
FBgn0003218	rdgB	chrX	CG11111-RB	7	CG11111-RG	FBtr0301534	rdgB-RG	13656803	13669627	1	13671904	13672078	2277
FBgn0003218	rdgB	chrX	CG11111-RB	8	CG11111-RH	FBtr0301535	rdgB-RH	13656803	13669627	1	13671904	13672078	2277
FBgn0263115	mamo	chrX	CG32606-RA	1	CG34346-RF	FBtr0307298	mamo-RF	13763249	13841109	-1	13764864	13765073	0
FBgn0263115	mamo	chrX	CG11072-RA	2	CG34346-RG	FBtr0307299	mamo-RG	13759895	13879887	-1	13764864	13765073	0
FBgn0263115	mamo	chrX	CG11072-RA	3	CG34346-RF	FBtr0307298	mamo-RF	13763249	13841109	-1	13764864	13765073	0
FBgn0263115	mamo	chrX	CG11072-RA	4	CG34346-RD	FBtr0112555	mamo-RD	13763249	13861644	-1	13764864	13765073	0
FBgn0263115	mamo	chrX	CG11072-RA	5	CG34346-RE	FBtr0303571	mamo-RE	13763249	13827301	-1	13764864	13765073	0
FBgn0263115	mamo	chrX	CG32611-RB	1	CG34346-RG	FBtr0307299	mamo-RG	13759895	13879887	-1	13764864	13765073	0
FBgn0263115	mamo	chrX	CG32611-RB	2	CG34346-RF	FBtr0307298	mamo-RF	13763249	13841109	-1	13764864	13765073	0
NA	NA	chrX	NA	NA	NA	NA	NA	NA	NA	NA	14044253	14044472	NA
FBgn0003301	rut	chrX	CG9533-RA	1	CG9533-RA	FBtr0073992	rut-RA	14683284	14720106	-1	14683188	14683342	0
FBgn0003301	rut	chrX	CG9533-RA	2	CG9533-RB	FBtr0305581	rut-RB	14681661	14720106	-1	14683188	14683342	0
FBgn0027601	CG9009	chrX	CG9009-RA	1	CG9009-RA	FBtr0073972	CG9009-RA	14828073	14844809	-1	14840488	14840663	0
FBgn0027601	CG9009	chrX	CG9009-RA	2	CG9009-RB	FBtr0303294	CG9009-RB	14828073	14846042	-1	14840488	14840663	0
NA	NA	chrX	NA	NA	NA	NA	NA	NA	NA	NA	15437182	15437346	NA
FBgn0030655	CG9213	chrX	CG9213-RA	1	CG9213-RA	FBtr0074071	CG9213-RA	15466103	15468618	-1	15462430	15462818	3285
FBgn0030657	cerv	chrX	CG15645-RA	1	CG15645-RB	FBtr0089701	cerv-RB	15471018	15471839	-1	15462430	15462818	8200
FBgn0030657	cerv	chrX	CG15645-RA	2	CG15645-RA	FBtr0089702	cerv-RA	15471018	15472017	-1	15462430	15462818	8200
FBgn0030653	CG7860	chrX	CG7860-RA	1	CG7860-RA	FBtr0074045	CG7860-RA	15463026	15464474	1	15462430	15462818	208
FBgn0030658	CG7872	chrX	CG7872-RA	1	CG7872-RA	FBtr0074046	CG7872-RA	15472123	15473896	1	15462430	15462818	9305
FBgn0030654	CG15643	chrX	CG15643-RA	1	CG15643-RA	FBtr0074072	CG15643-RA	15464410	15466135	-1	15462430	15462818	1592
NA	NA	chrX	NA	NA	NA	NA	NA	NA	NA	NA	16025631	16025835	NA
NA	NA	chrX	NA	NA	NA	NA	NA	NA	NA	NA	16148181	16148402	NA
FBgn0030749	Anxb11	chrX	CG9968-RA	1	CG9968-RA	FBtr0074302	Anxb11-RA	16311269	16316249	-1	16309922	16310209	1060
FBgn0030749	Anxb11	chrX	CG9968-RA	2	CG9968-RB	FBtr0074303	Anxb11-RB	16311269	16314158	-1	16309922	16310209	1060
FBgn0026575	hang	chrX	CG32575-RB	1	CG32575-RB	FBtr0074277	hang-RB	16316877	16331531	1	16309922	16310209	6668
FBgn0026575	hang	chrX	CG32575-RB	2	CG32575-RC	FBtr0290069	hang-RC	16316877	16331531	1	16309922	16310209	6668
NA	NA	chrX	NA	NA	NA	NA	NA	NA	NA	NA	16406895	16407171	NA
FBgn0030799	CG4872	chrX	CG4872-RA	1	CG4872-RA	FBtr0074339	CG4872-RA	16775403	16776831	1	16769681	16769880	5523
FBgn0030801	Rcp	chrX	CG4875-RA	1	CG4875-RA	FBtr0074340	Rcp-RA	16778708	16779897	1	16769681	16769880	8828
FBgn0030801	Rcp	chrX	CG4875-RA	2	CG4875-RB	FBtr0074341	Rcp-RB	16778616	16779897	1	16769681	16769880	8736
FBgn0030800	CG9104	chrX	CG9104-RA	1	CG9104-RA	FBtr0074348	CG9104-RA	16776545	16778358	-1	16769681	16769880	6665
FBgn0030802	CG9099	chrX	CG9099-RA	1	CG9099-RA	FBtr0074347	CG9099-RA	16779581	16780558	-1	16769681	16769880	9701
FBgn0030813	CG4949	chrX	CG4949-RB	1	CG4949-RB	FBtr0074380	CG4949-RB	16972894	16974940	1	16975039	16975193	99
FBgn0030813	CG4949	chrX	CG4949-RB	2	CG4949-RA	FBtr0074381	CG4949-RA	16972905	16974944	1	16975039	16975193	95
FBgn0030812	CG8949	chrX	CG8949-RA	1	CG8949-RA	FBtr0074412	CG8949-RA	16963051	16971930	-1	16975039	16975193	3109
FBgn0030812	CG8949	chrX	CG8949-RA	2	CG8949-RC	FBtr0304839	CG8949-RC	16963051	16971930	-1	16975039	16975193	3109
FBgn0030812	CG8949	chrX	CG8949-RA	3	CG8949-RD	FBtr0304840	CG8949-RD	16962750	16971930	-1	16975039	16975193	3109
FBgn0261570	CG42684	chrX	CG32560-RA	1	CG42684-RA	FBtr0302833	CG42684-RA	17632446	17645718	1	17629540	17629974	2472
FBgn0261570	CG42684	chrX	CG32560-RA	2	CG42684-RE	FBtr0302837	CG42684-RE	17604178	17645718	1	17629540	17629974	0
FBgn0261570	CG42684	chrX	CG15816-RA	1	CG42684-RA	FBtr0302833	CG42684-RA	17632446	17645718	1	17629540	17629974	2472
NA	NA	chrX	NA	NA	NA	NA	NA	NA	NA	NA	18352195	18352399	NA
FBgn0261461	RhoGAP18B	chrX	CG7481-RA	1	CG42274-RB	FBtr0299622	RhoGAP18B-RB	19037484	19059362	-1	19055858	19056129	0
FBgn0261461	RhoGAP18B	chrX	CG7481-RA	2	CG42274-RF	FBtr0299625	RhoGAP18B-RF	19037484	19059362	-1	19055858	19056129	0
FBgn0261461	RhoGAP18B	chrX	CG7481-RA	3	CG42274-RC	FBtr0299623	RhoGAP18B-RC	19030259	19048986	-1	19055858	19056129	6872
FBgn0261461	RhoGAP18B	chrX	CG7481-RA	4	CG42274-RD	FBtr0299624	RhoGAP18B-RD	19036145	19047487	-1	19055858	19056129	8371
FBgn0261461	RhoGAP18B	chrX	CG7502-RA	1	CG42274-RC	FBtr0299623	RhoGAP18B-RC	19030259	19048986	-1	19055858	19056129	6872
FBgn0261461	RhoGAP18B	chrX	CG7502-RA	2	CG42274-RD	FBtr0299624	RhoGAP18B-RD	19036145	19047487	-1	19055858	19056129	8371
FBgn0030994	CG14193	chrX	CG14193-RA	1	CG14193-RA	FBtr0074670	CG14193-RA	19084247	19085062	1	19081988	19082192	2055
FBgn0030995	CG7914	chrX	CG7914-RA	1	CG7914-RA	FBtr0074696	CG7914-RA	19086534	19087481	-1	19081988	19082192	4342
FBgn0030993	Mec2	chrX	CG7635-RA	1	CG7635-RA	FBtr0074669	Mec2-RA	19082068	19084226	1	19081988	19082192	0
FBgn0030991	CG7453	chrX	CG7453-RA	1	CG7453-RA	FBtr0074666	CG7453-RA	19074211	19076057	1	19081988	19082192	5931
FBgn0030990	CG7556	chrX	CG7556-RA	1	CG7556-RA	FBtr0074697	CG7556-RA	19071030	19073988	-1	19081988	19082192	8000
FBgn0030996	CG14194	chrX	CG14194-RA	1	CG14194-RA	FBtr0074671	CG14194-RA	19087600	19090080	1	19081988	19082192	5408
FBgn0031016	kek5	chrX	CG12199-RB	1	CG12199-RB	FBtr0074707	kek5-RB	19247218	19364074	1	19244239	19244454	2764
FBgn0031016	kek5	chrX	CG12199-RB	2	CG12199-RA	FBtr0074708	kek5-RA	19247231	19364074	1	19244239	19244454	2777
FBgn0052521	CG32521	chrX	CG32521-RB	1	CG32521-RA	FBtr0077234	CG32521-RA	21076337	21152198	-1	21080526	21080675	0
FBgn0052521	CG32521	chrX	CG32521-RB	2	CG32521-RB	FBtr0077235	CG32521-RB	21076337	21152198	-1	21080526	21080675	0
FBgn0052521	CG32521	chrX	CG32521-RB	1	CG32521-RA	FBtr0077234	CG32521-RA	21076337	21152198	-1	21080731	21080995	0
FBgn0052521	CG32521	chrX	CG32521-RB	2	CG32521-RB	FBtr0077235	CG32521-RB	21076337	21152198	-1	21080731	21080995	0
NA	NA	chrX	NA	NA	NA	NA	NA	NA	NA	NA	21457220	21457429	NA
NA	NA	chrXHet	NA	NA	NA	NA	NA	NA	NA	NA	189981	191675	NA
NA	NA	chrXHet	NA	NA	NA	NA	NA	NA	NA	NA	192726	195312	NA
NA	NA	chrYHet	NA	NA	NA	NA	NA	NA	NA	NA	190799	190953	NA

## Sheet: 100 min
GeneFBgn	GeneSymbol	Chromosome	OligoID	TransIndex	TransCGNumber	TransFBtr	TransSymbol	TransLeft	TransRight	TransStrand	SuHLeft	SuHRight	MinDist
NA	NA	chr2L	NA	NA	NA	NA	NA	NA	NA	NA	951943	952097	NA
FBgn0031322	CG5001	chr2L	CG5001-RA	1	CG5001-RB	FBtr0307056	CG5001-RB	1185757	1196807	1	1185753	1186072	0
FBgn0031322	CG5001	chr2L	CG5001-RA	2	CG5001-RC	FBtr0307057	CG5001-RC	1186256	1196807	1	1185753	1186072	184
FBgn0031322	CG5001	chr2L	CG5001-RA	3	CG5001-RA	FBtr0077972	CG5001-RA	1186256	1196807	1	1185753	1186072	184
FBgn0031321	Tgt	chr2L	CG4947-RA	1	CG4947-RA	FBtr0077971	Tgt-RA	1184088	1185698	1	1185753	1186072	55
FBgn0031320	CG5126	chr2L	CG5126-RA	1	CG5126-RA	FBtr0077978	CG5126-RA	1182297	1184021	-1	1185753	1186072	1732
FBgn0031318	CG4887	chr2L	CG4887-RA	1	CG4887-RA	FBtr0077966	CG4887-RA	1173011	1177496	1	1185753	1186072	8257
FBgn0031319	CG4896	chr2L	CG4896-RB	1	CG4896-RD	FBtr0077968	CG4896-RD	1177706	1182454	1	1185753	1186072	3299
FBgn0031319	CG4896	chr2L	CG4896-RB	2	CG4896-RC	FBtr0077970	CG4896-RC	1177706	1182454	1	1185753	1186072	3299
FBgn0015600	toc	chr2L	CG9660-RA	1	CG9660-RA	FBtr0077662	toc-RA	3068339	3144613	-1	3111961	3112120	0
FBgn0015600	toc	chr2L	CG9660-RA	2	CG9660-RD	FBtr0077663	toc-RD	3068339	3112336	-1	3111961	3112120	0
FBgn0015600	toc	chr2L	CG9660-RA	5	CG9660-RE	FBtr0110903	toc-RE	3068339	3108142	-1	3111961	3112120	3819
FBgn0031549	Spindly	chr2L	CG15415-RA	1	CG15415-RB	FBtr0301590	Spindly-RB	3527387	3530317	-1	3534256	3534423	3939
NA	NA	chr2L	NA	NA	NA	NA	NA	NA	NA	NA	3768225	3768438	NA
NA	NA	chr2L	NA	NA	NA	NA	NA	NA	NA	NA	7288494	7288720	NA
FBgn0032350	CG6287	chr2L	CG6287-RA	1	CG6287-RA	FBtr0080222	CG6287-RA	11151506	11155716	-1	11160329	11160504	4613
FBgn0261266	zuc	chr2L	CG12314-RA	1	CG12314-RA	FBtr0080316	zuc-RA	11988735	11989861	-1	11981424	11981695	7040
FBgn0032391	escl	chr2L	CG5202-RA	1	CG5202-RA	FBtr0080286	escl-RA	11990927	11992848	1	11981424	11981695	9232
FBgn0032390	dgt2	chr2L	CG16969-RA	1	CG16969-RA	FBtr0080285	dgt2-RA	11989938	11990834	1	11981424	11981695	8243
FBgn0032388	CG6686	chr2L	CG6686-RA	1	CG6686-RA	FBtr0089572	CG6686-RA	11984327	11988035	-1	11981424	11981695	2632
FBgn0032388	CG6686	chr2L	CG6686-RA	2	CG6686-RB	FBtr0089573	CG6686-RB	11984327	11988035	-1	11981424	11981695	2632
FBgn0032388	CG6686	chr2L	CG6686-RA	3	CG6686-RC	FBtr0301171	CG6686-RC	11984327	11988035	-1	11981424	11981695	2632
NA	NA	chr2L	NA	NA	NA	NA	NA	NA	NA	NA	15578814	15578968	NA
NA	NA	chr2L	NA	NA	NA	NA	NA	NA	NA	NA	16067866	16068026	NA
FBgn0024734	PRL-1	chr2L	CG4993-RB	1	CG4993-RA	FBtr0080857	PRL-1-RA	16245826	16251786	-1	16240194	16240351	5475
FBgn0024734	PRL-1	chr2L	CG4993-RB	2	CG4993-RB	FBtr0080856	PRL-1-RB	16245826	16257603	-1	16240194	16240351	5475
NA	NA	chr2R	NA	NA	NA	NA	NA	NA	NA	NA	21133763	21133924	NA
NA	NA	chr2R	NA	NA	NA	NA	NA	NA	NA	NA	789592	789753	NA
FBgn0259247	CG42345	chr2R	CG30437-RA	1	CG42345-RA	FBtr0299918	CG42345-RA	1301241	1335479	1	1304556	1304712	0
FBgn0259247	CG42345	chr2R	CG30437-RA	2	CG42345-RF	FBtr0301063	CG42345-RF	1303857	1335479	1	1304556	1304712	0
FBgn0259247	CG42345	chr2R	CG30437-RC	1	CG42345-RA	FBtr0299918	CG42345-RA	1301241	1335479	1	1304556	1304712	0
FBgn0259247	CG42345	chr2R	CG30437-RC	2	CG42345-RD	FBtr0299920	CG42345-RD	1301241	1341656	1	1304556	1304712	0
FBgn0259247	CG42345	chr2R	CG30437-RC	3	CG42345-RF	FBtr0301063	CG42345-RF	1303857	1335479	1	1304556	1304712	0
FBgn0013726	pnut	chr2R	CG8705-RA	1	CG8705-RB	FBtr0088792	pnut-RB	4124774	4127835	1	4124630	4124784	0
FBgn0013726	pnut	chr2R	CG8705-RA	2	CG8705-RA	FBtr0088793	pnut-RA	4125364	4127835	1	4124630	4124784	580
FBgn0013726	pnut	chr2R	CG8705-RA	1	CG8705-RB	FBtr0088792	pnut-RB	4124774	4127835	1	4129965	4130407	2130
FBgn0013726	pnut	chr2R	CG8705-RA	2	CG8705-RA	FBtr0088793	pnut-RA	4125364	4127835	1	4129965	4130407	2130
FBgn0033313	Cirl	chr2R	CG8639-RA	1	CG8639-RB	FBtr0290112	Cirl-RB	4503675	4512708	1	4495373	4495692	7983
FBgn0033313	Cirl	chr2R	CG8639-RA	2	CG8639-RG	FBtr0305081	Cirl-RG	4502296	4512708	1	4495373	4495692	6604
FBgn0033313	Cirl	chr2R	CG8639-RA	3	CG8639-RH	FBtr0305082	Cirl-RH	4502296	4512708	1	4495373	4495692	6604
FBgn0033309	CG8735	chr2R	CG8735-RA	1	CG8735-RA	FBtr0088730	CG8735-RA	4485033	4487436	-1	4495373	4495692	7937
FBgn0040765	luna	chr2R	CG33473-RB	1	CG33473-RB	FBtr0088210	luna-RB	6870299	6994321	-1	6933797	6933957	0
FBgn0034091	mrj	chr2R	CG8448-RC	1	CG8448-RD	FBtr0087193	mrj-RD	12090834	12109308	-1	12106994	12107144	0
FBgn0034091	mrj	chr2R	CG8448-RC	2	CG8448-RB	FBtr0087194	mrj-RB	12090834	12097904	-1	12106994	12107144	9090
FBgn0034091	mrj	chr2R	CG8448-RC	3	CG8448-RC	FBtr0087195	mrj-RC	12090834	12097348	-1	12106994	12107144	9646
FBgn0034091	mrj	chr2R	CG8448-RC	5	CG8448-RE	FBtr0113084	mrj-RE	12090834	12097904	-1	12106994	12107144	9090
FBgn0034091	mrj	chr2R	CG8448-RC	7	CG8448-RG	FBtr0306653	mrj-RG	12090834	12097904	-1	12106994	12107144	9090
FBgn0034093	CG15706	chr2R	CG15706-RA	1	CG15706-RA	FBtr0087191	CG15706-RA	12110719	12118189	-1	12106994	12107144	3575
FBgn0034126	CG4398	chr2R	CG4398-RA	1	CG4398-RA	FBtr0087157	CG4398-RA	12319678	12320682	1	12319842	12320001	0
FBgn0034139	CG4927	chr2R	CG4927-RA	1	CG4927-RC	FBtr0100547	CG4927-RC	12459604	12461659	1	12459935	12460200	0
FBgn0034138	RpS15	chr2R	CG8332-RA	1	CG8332-RA	FBtr0087123	RpS15-RA	12457618	12458756	-1	12459935	12460200	1179
FBgn0034138	RpS15	chr2R	CG8332-RA	2	CG8332-RB	FBtr0087124	RpS15-RB	12457618	12458710	-1	12459935	12460200	1225
FBgn0034140	CG8317	chr2R	CG8317-RA	1	CG8317-RA	FBtr0087122	CG8317-RA	12462084	12464087	-1	12459935	12460200	1884
FBgn0034140	CG8317	chr2R	CG8317-RA	2	CG8317-RB	FBtr0306005	CG8317-RB	12462084	12464087	-1	12459935	12460200	1884
FBgn0034140	CG8317	chr2R	CG8317-RA	3	CG8317-RC	FBtr0306006	CG8317-RC	12462084	12464087	-1	12459935	12460200	1884
FBgn0034138	RpS15	chr2R	CG8332-RB	1	CG8332-RB	FBtr0087124	RpS15-RB	12457618	12458710	-1	12459935	12460200	1225
FBgn0016131	Cdk4	chr2R	CG5072-RA	1	CG5072-RC	FBtr0087102	Cdk4-RC	12466981	12472953	1	12459935	12460200	6781
FBgn0016131	Cdk4	chr2R	CG5072-RA	2	CG5072-RA	FBtr0087103	Cdk4-RA	12467024	12472953	1	12459935	12460200	6824
FBgn0016131	Cdk4	chr2R	CG5072-RA	3	CG5072-RB	FBtr0087104	Cdk4-RB	12467629	12472953	1	12459935	12460200	7429
FBgn0023214	edl	chr2R	CG15085-RA	1	CG15085-RA	FBtr0086652	edl-RA	14555026	14561037	-1	14550981	14551138	3888
FBgn0034371	SP2637	chr2R	CG5473-RA	1	CG5473-RA	FBtr0086657	SP2637-RA	14528528	14545706	-1	14550981	14551138	5275
FBgn0034371	SP2637	chr2R	CG5473-RA	3	CG5473-RC	FBtr0301861	SP2637-RC	14528476	14545706	-1	14550981	14551138	5275
NA	NA	chr2R	NA	NA	NA	NA	NA	NA	NA	NA	15614622	15614831	NA
NA	NA	chr2R	NA	NA	NA	NA	NA	NA	NA	NA	15615547	15615826	NA
NA	NA	chr2R	NA	NA	NA	NA	NA	NA	NA	NA	15616162	15616422	NA
FBgn0034814	CG9890	chr2R	CG9890-RA	1	CG9890-RA	FBtr0071984	CG9890-RA	18950270	18951787	-1	18940409	18940618	9652
FBgn0010622	l(2)06496	chr2R	CG9893-RA	1	CG9893-RA	FBtr0071985	l(2)06496-RA	18948943	18950125	-1	18940409	18940618	8325
FBgn0003900	twi	chr2R	CG2956-RA	1	CG2956-RA	FBtr0071953	twi-RA	18933631	18935849	1	18940409	18940618	4560
FBgn0003900	twi	chr2R	CG2956-RA	2	CG2956-RB	FBtr0100130	twi-RB	18933849	18935849	1	18940409	18940618	4560
FBgn0261914	Glut1	chr3L	CG1086-RB	1	CG1086-RC	FBtr0072617	Glut1-RC	959662	984436	1	957993	958157	1505
FBgn0261914	Glut1	chr3L	CG1086-RB	2	CG1086-RB	FBtr0072616	Glut1-RB	959662	984436	1	957993	958157	1505
FBgn0261914	Glut1	chr3L	CG1086-RB	3	CG1086-RD	FBtr0112909	Glut1-RD	959662	985622	1	957993	958157	1505
FBgn0261914	Glut1	chr3L	CG1086-RB	4	CG1086-RE	FBtr0112910	Glut1-RE	959662	984436	1	957993	958157	1505
FBgn0261914	Glut1	chr3L	CG1086-RB	5	CG1086-RJ	FBtr0306034	Glut1-RJ	959662	991298	1	957993	958157	1505
FBgn0261914	Glut1	chr3L	CG1086-RB	6	CG1086-RK	FBtr0306035	Glut1-RK	914074	985622	1	957993	958157	0
FBgn0261914	Glut1	chr3L	CG1086-RB	7	CG1086-RL	FBtr0306036	Glut1-RL	959662	985622	1	957993	958157	1505
FBgn0261914	Glut1	chr3L	CG1086-RB	8	CG1086-RM	FBtr0306037	Glut1-RM	959662	991298	1	957993	958157	1505
FBgn0024277	trio	chr3L	CG18214-RF	1	CG18214-RA	FBtr0072644	trio-RA	995982	1034875	-1	1031364	1031684	0
FBgn0024277	trio	chr3L	CG18214-RF	2	CG18214-RC	FBtr0072645	trio-RC	995982	1034875	-1	1031364	1031684	0
FBgn0024277	trio	chr3L	CG18214-RF	3	CG18214-RD	FBtr0072646	trio-RD	995982	1022889	-1	1031364	1031684	8475
FBgn0024277	trio	chr3L	CG18214-RB	1	CG18214-RA	FBtr0072644	trio-RA	995982	1034875	-1	1031364	1031684	0
FBgn0024277	trio	chr3L	CG18214-RB	2	CG18214-RC	FBtr0072645	trio-RC	995982	1034875	-1	1031364	1031684	0
FBgn0024277	trio	chr3L	CG18214-RB	3	CG18214-RD	FBtr0072646	trio-RD	995982	1022889	-1	1031364	1031684	8475
FBgn0035181	CG9205	chr3L	CG9205-RA	1	CG9205-RA	FBtr0072621	CG9205-RA	1034697	1036298	1	1031364	1031684	3013
FBgn0035181	CG9205	chr3L	CG9205-RA	2	CG9205-RB	FBtr0072622	CG9205-RB	1035190	1036298	1	1031364	1031684	3506
NA	NA	chr3L	NA	NA	NA	NA	NA	NA	NA	NA	6927251	6927426	NA
FBgn0259173	corn	chr3L	CG32390-RA	1	CG42278-RC	FBtr0299641	corn-RC	7136086	7150173	-1	7147647	7147853	0
FBgn0259173	corn	chr3L	CG32386-RA	1	CG42278-RB	FBtr0299640	corn-RB	7137624	7150173	-1	7147647	7147853	0
FBgn0259173	corn	chr3L	CG32386-RA	2	CG42278-RC	FBtr0299641	corn-RC	7136086	7150173	-1	7147647	7147853	0
FBgn0040837	CG8620	chr3L	CG8620-RA	1	CG8620-RA	FBtr0076918	CG8620-RA	7151199	7151974	1	7147647	7147853	3346
FBgn0040837	CG8620	chr3L	CG8620-RA	2	CG8620-RB	FBtr0273402	CG8620-RB	7151200	7151974	1	7147647	7147853	3347
NA	NA	chr3L	NA	NA	NA	NA	NA	NA	NA	NA	8655527	8655676	NA
FBgn0015618	Cdk8	chr3L	CG10572-RA	1	CG10572-RA	FBtr0076369	Cdk8-RA	9830185	9831750	-1	9841208	9841375	9458
FBgn0036052	CG10809	chr3L	CG10809-RA	1	CG10809-RA	FBtr0076366	CG10809-RA	9850688	9852989	-1	9841208	9841375	9313
FBgn0036052	CG10809	chr3L	CG10809-RA	2	CG10809-RB	FBtr0300688	CG10809-RB	9850688	9852989	-1	9841208	9841375	9313
FBgn0004390	Gap1	chr3L	CG6721-RB	1	CG6721-RA	FBtr0076367	Gap1-RA	9832786	9848379	-1	9841208	9841375	0
FBgn0004390	Gap1	chr3L	CG6721-RB	2	CG6721-RB	FBtr0076368	Gap1-RB	9832195	9848379	-1	9841208	9841375	0
FBgn0026160	tna	chr3L	CG7958-RA	2	CG7958-RA	FBtr0076267	tna-RA	10850992	10867746	1	10849865	10850088	904
FBgn0026160	tna	chr3L	CG7958-RA	3	CG7958-RC	FBtr0112923	tna-RC	10828628	10867746	1	10849865	10850088	0
FBgn0026160	tna	chr3L	CG7958-RA	4	CG7958-RD	FBtr0301658	tna-RD	10851504	10867746	1	10849865	10850088	1416
NA	NA	chr3L	NA	NA	NA	NA	NA	NA	NA	NA	13534964	13535223	NA
FBgn0026376	Rgl	chr3L	CG8865-RA	1	CG8865-RA	FBtr0075793	Rgl-RA	13899995	13913044	-1	13913088	13913418	44
FBgn0026376	Rgl	chr3L	CG8865-RA	2	CG8865-RB	FBtr0075794	Rgl-RB	13899991	13918348	-1	13913088	13913418	0
FBgn0026376	Rgl	chr3L	CG8865-RA	3	CG8865-RD	FBtr0075795	Rgl-RD	13899991	13918348	-1	13913088	13913418	0
FBgn0026376	Rgl	chr3L	CG8865-RA	4	CG8865-RC	FBtr0075796	Rgl-RC	13899995	13915397	-1	13913088	13913418	0
FBgn0001108	Gl	chr3L	CG9206-RA	1	CG9206-RA	FBtr0075756	Gl-RA	13922489	13927756	1	13913088	13913418	9071
FBgn0036386	CG8833	chr3L	CG8833-RA	1	CG8833-RA	FBtr0075792	CG8833-RA	13918985	13922097	-1	13913088	13913418	5567
FBgn0036463	Reck	chr3L	CG5392-RA	1	CG5392-RA	FBtr0075671	Reck-RA	14994340	15007130	-1	15001974	15002251	0
FBgn0036462	mRpL39	chr3L	CG17166-RA	1	CG17166-RA	FBtr0075672	mRpL39-RA	14991081	14992764	-1	15001974	15002251	9210
FBgn0023174	Prosbeta2	chr3L	CG3329-RA	1	CG3329-RA	FBtr0075629	Prosbeta2-RA	14993036	14994419	1	15001974	15002251	7555
FBgn0003997	W	chr3L	CG5123-RA	1	CG5123-RA	FBtr0075133	W-RA	18160842	18178737	-1	18163930	18164317	0
FBgn0036849	CG14079	chr3L	CG14079-RA	1	CG14079-RA	FBtr0075027	CG14079-RA	19091099	19092164	1	19100578	19100732	8414
FBgn0036850	Gem2	chr3L	CG10419-RA	1	CG10419-RA	FBtr0075032	Gem2-RA	19092223	19093434	-1	19100578	19100732	7144
FBgn0036848	CG10424	chr3L	CG10424-RA	1	CG10424-RA	FBtr0075033	CG10424-RA	19089499	19090809	-1	19100578	19100732	9769
FBgn0016797	fz2	chr3L	CG9739-RB	4	CG9739-RD	FBtr0299586	fz2-RD	19135998	19228191	-1	19220690	19220905	0
NA	NA	chr3L	NA	NA	NA	NA	NA	NA	NA	NA	21763998	21764158	NA
FBgn0058470	CG40470	chr3L	CG40470-RA	1	CG40470-RA	FBtr0111152	CG40470-RA	23832959	23979490	-1	23840964	23841187	0
FBgn0038576	Arp5	chr3R	CG7940-RA	1	CG7940-RA	FBtr0083557	Arp5-RA	14011241	14013597	1	14004938	14005088	6153
FBgn0261532	cdm	chr3R	CG7212-RA	1	CG7212-RA	FBtr0083619	cdm-RA	14005435	14009201	-1	14004938	14005088	347
FBgn0038578	MED17	chr3R	CG7957-RA	1	CG7957-RA	FBtr0083558	MED17-RA	14014787	14016987	1	14004938	14005088	9699
FBgn0038577	CG12321	chr3R	CG12321-RA	1	CG12321-RA	FBtr0083616	CG12321-RA	14013527	14014384	-1	14004938	14005088	8439
FBgn0042693	PP2A-B'	chr3R	CG7913-RA	1	CG7913-RE	FBtr0083553	PP2A-B'-RE	13993451	14002963	1	14004938	14005088	1975
FBgn0042693	PP2A-B'	chr3R	CG7913-RA	2	CG7913-RC	FBtr0083554	PP2A-B'-RC	13997196	14002963	1	14004938	14005088	1975
FBgn0042693	PP2A-B'	chr3R	CG7913-RA	3	CG7913-RA	FBtr0083555	PP2A-B'-RA	13998566	14002963	1	14004938	14005088	1975
FBgn0042693	PP2A-B'	chr3R	CG7913-RA	4	CG7913-RB	FBtr0083556	PP2A-B'-RB	13998566	14004097	1	14004938	14005088	841
FBgn0042693	PP2A-B'	chr3R	CG7913-RA	5	CG7913-RD	FBtr0083552	PP2A-B'-RD	13993451	14002963	1	14004938	14005088	1975
FBgn0042693	PP2A-B'	chr3R	CG7913-RA	6	CG7913-RK	FBtr0290319	PP2A-B'-RK	13993451	14005771	1	14004938	14005088	0
FBgn0042693	PP2A-B'	chr3R	CG7913-RA	7	CG7913-RJ	FBtr0290320	PP2A-B'-RJ	13993451	14004097	1	14004938	14005088	841
FBgn0042693	PP2A-B'	chr3R	CG7913-RA	8	CG7913-RI	FBtr0290321	PP2A-B'-RI	13993451	14002963	1	14004938	14005088	1975
FBgn0042693	PP2A-B'	chr3R	CG7913-RA	9	CG7913-RL	FBtr0305032	PP2A-B'-RL	13993859	14002963	1	14004938	14005088	1975
FBgn0042693	PP2A-B'	chr3R	CG7913-RA	10	CG7913-RM	FBtr0305033	PP2A-B'-RM	13993859	14002963	1	14004938	14005088	1975
FBgn0042693	PP2A-B'	chr3R	CG7913-RA	11	CG7913-RN	FBtr0305034	PP2A-B'-RN	13994500	14002963	1	14004938	14005088	1975
FBgn0042693	PP2A-B'	chr3R	CG7913-RA	12	CG7913-RO	FBtr0306646	PP2A-B'-RO	13994163	14005496	1	14004938	14005088	0
FBgn0004876	cdi	chr3R	CG6027-RA	1	CG6027-RA	FBtr0083716	cdi-RA	14871416	14920076	-1	14925861	14926055	5785
FBgn0004876	cdi	chr3R	CG6027-RA	2	CG6027-RB	FBtr0305321	cdi-RB	14870604	14920076	-1	14925861	14926055	5785
FBgn0038679	CG6040	chr3R	CG6040-RA	1	CG6040-RA	FBtr0083729	CG6040-RA	14922958	14957651	1	14925861	14926055	0
FBgn0016120	ATPsyn-d	chr3R	CG6030-RA	1	CG6030-RB	FBtr0083727	ATPsyn-d-RB	14920709	14921790	1	14925861	14926055	4071
FBgn0016120	ATPsyn-d	chr3R	CG6030-RA	2	CG6030-RA	FBtr0083728	ATPsyn-d-RA	14920714	14921777	1	14925861	14926055	4084
FBgn0038678	mRpL55	chr3R	CG14283-RA	1	CG14283-RA	FBtr0083754	mRpL55-RA	14920118	14920624	-1	14925861	14926055	5237
NA	NA	chr3R	NA	NA	NA	NA	NA	NA	NA	NA	21743165	21743319	NA
FBgn0002735	HLHmgamma	chr3R	CG8333-RA	1	CG8333-RA	FBtr0084955	HLHmgamma-RA	21825580	21826421	1	21821911	21822120	3460
FBgn0015269	Nf1	chr3R	CG8318-RC	1	CG8318-RB	FBtr0084952	Nf1-RB	21808735	21819713	1	21821911	21822120	2198
FBgn0015269	Nf1	chr3R	CG8318-RC	2	CG8318-RC	FBtr0084953	Nf1-RC	21808735	21820875	1	21821911	21822120	1036
FBgn0015269	Nf1	chr3R	CG8318-RC	3	CG8318-RD	FBtr0100113	Nf1-RD	21808735	21821459	1	21821911	21822120	452
FBgn0002733	HLHmbeta	chr3R	CG14548-RA	1	CG14548-RA	FBtr0084982	HLHmbeta-RA	21830648	21831745	-1	21821911	21822120	8528
FBgn0002734	HLHmdelta	chr3R	CG8328-RA	1	CG8328-RA	FBtr0084954	HLHmdelta-RA	21823343	21824355	1	21821911	21822120	1223
FBgn0002735	HLHmgamma	chr3R	CG8333-RA	1	CG8333-RA	FBtr0084955	HLHmgamma-RA	21825580	21826421	1	21830286	21830776	3865
FBgn0015269	Nf1	chr3R	CG8318-RC	2	CG8318-RC	FBtr0084953	Nf1-RC	21808735	21820875	1	21830286	21830776	9411
FBgn0015269	Nf1	chr3R	CG8318-RC	3	CG8318-RD	FBtr0100113	Nf1-RD	21808735	21821459	1	21830286	21830776	8827
FBgn0002733	HLHmbeta	chr3R	CG14548-RA	1	CG14548-RA	FBtr0084982	HLHmbeta-RA	21830648	21831745	-1	21830286	21830776	0
FBgn0002732	malpha	chr3R	CG8337-RA	1	CG8337-RA	FBtr0084956	malpha-RA	21836615	21837290	1	21830286	21830776	5839
FBgn0002734	HLHmdelta	chr3R	CG8328-RA	1	CG8328-RA	FBtr0084954	HLHmdelta-RA	21823343	21824355	1	21830286	21830776	5931
FBgn0002735	HLHmgamma	chr3R	CG8333-RA	1	CG8333-RA	FBtr0084955	HLHmgamma-RA	21825580	21826421	1	21831656	21832417	5235
FBgn0002592	m2	chr3R	CG6104-RA	1	CG6104-RA	FBtr0084981	m2-RA	21842236	21843192	-1	21831656	21832417	9819
FBgn0002733	HLHmbeta	chr3R	CG14548-RA	1	CG14548-RA	FBtr0084982	HLHmbeta-RA	21830648	21831745	-1	21831656	21832417	0
FBgn0002732	malpha	chr3R	CG8337-RA	1	CG8337-RA	FBtr0084956	malpha-RA	21836615	21837290	1	21831656	21832417	4198
FBgn0002734	HLHmdelta	chr3R	CG8328-RA	1	CG8328-RA	FBtr0084954	HLHmdelta-RA	21823343	21824355	1	21831656	21832417	7301
FBgn0002735	HLHmgamma	chr3R	CG8333-RA	1	CG8333-RA	FBtr0084955	HLHmgamma-RA	21825580	21826421	1	21834136	21834565	7715
FBgn0002592	m2	chr3R	CG6104-RA	1	CG6104-RA	FBtr0084981	m2-RA	21842236	21843192	-1	21834136	21834565	7671
FBgn0002733	HLHmbeta	chr3R	CG14548-RA	1	CG14548-RA	FBtr0084982	HLHmbeta-RA	21830648	21831745	-1	21834136	21834565	2391
FBgn0002732	malpha	chr3R	CG8337-RA	1	CG8337-RA	FBtr0084956	malpha-RA	21836615	21837290	1	21834136	21834565	2050
FBgn0002734	HLHmdelta	chr3R	CG8328-RA	1	CG8328-RA	FBtr0084954	HLHmdelta-RA	21823343	21824355	1	21834136	21834565	9781
FBgn0002592	m2	chr3R	CG6104-RA	1	CG6104-RA	FBtr0084981	m2-RA	21842236	21843192	-1	21846221	21846925	3029
FBgn0002609	HLHm3	chr3R	CG8346-RA	1	CG8346-RA	FBtr0084958	HLHm3-RA	21847437	21848849	1	21846221	21846925	512
FBgn0002732	malpha	chr3R	CG8337-RA	1	CG8337-RA	FBtr0084956	malpha-RA	21836615	21837290	1	21846221	21846925	8931
FBgn0001139	gro	chr3R	CG8384-RE	1	CG8384-RH	FBtr0305047	gro-RH	21867432	21875633	1	21858116	21858530	8902
FBgn0002632	m6	chr3R	CG8354-RA	1	CG8354-RA	FBtr0084959	m6-RA	21858633	21859769	1	21858116	21858530	103
FBgn0002609	HLHm3	chr3R	CG8346-RA	1	CG8346-RA	FBtr0084958	HLHm3-RA	21847437	21848849	1	21858116	21858530	9267
FBgn0002633	HLHm7	chr3R	CG8361-RA	1	CG8361-RA	FBtr0084960	HLHm7-RA	21862760	21863741	1	21858116	21858530	4230
FBgn0001139	gro	chr3R	CG8384-RE	1	CG8384-RH	FBtr0305047	gro-RH	21867432	21875633	1	21861955	21862288	5144
FBgn0002632	m6	chr3R	CG8354-RA	1	CG8354-RA	FBtr0084959	m6-RA	21858633	21859769	1	21861955	21862288	2186
FBgn0002633	HLHm7	chr3R	CG8361-RA	1	CG8361-RA	FBtr0084960	HLHm7-RA	21862760	21863741	1	21861955	21862288	472
FBgn0039419	CG12290	chr3R	CG12290-RA	1	CG12290-RA	FBtr0084990	CG12290-RA	22055974	22059051	1	22055777	22055926	48
NA	NA	chr3R	NA	NA	NA	NA	NA	NA	NA	NA	25383117	25383381	NA
FBgn0085386	CG34357	chr3R	CG9783-RA	1	CG34357-RA	FBtr0112567	CG34357-RA	319126	383789	-1	327540	327705	0
FBgn0085386	CG34357	chr3R	CG9783-RA	2	CG34357-RC	FBtr0303867	CG34357-RC	319126	383789	-1	327540	327705	0
FBgn0085386	CG34357	chr3R	CG12584-RA	1	CG34357-RA	FBtr0112567	CG34357-RA	319126	383789	-1	327540	327705	0
FBgn0085386	CG34357	chr3R	CG12584-RA	2	CG34357-RC	FBtr0303867	CG34357-RC	319126	383789	-1	327540	327705	0
FBgn0051531	CG31531	chr3R	CG31531-RB	1	CG31531-RA	FBtr0078862	CG31531-RA	485305	530979	1	484290	484502	803
FBgn0051531	CG31531	chr3R	CG31531-RB	2	CG31531-RB	FBtr0078863	CG31531-RB	485323	530979	1	484290	484502	821
FBgn0051531	CG31531	chr3R	CG31531-RB	3	CG31531-RC	FBtr0078864	CG31531-RC	485305	530979	1	484290	484502	803
FBgn0087013	Karybeta3	chr3R	CG1059-RA	1	CG1059-RA	FBtr0078860	Karybeta3-RA	474945	480360	1	484290	484502	3930
FBgn0037265	CG12001	chr3R	CG12001-RA	1	CG12001-RA	FBtr0078861	CG12001-RA	480550	483707	1	484290	484502	583
FBgn0003275	RpII18	chr3R	CG1163-RA	1	CG1163-RA	FBtr0078787	RpII18-RA	1197488	1198119	1	1195825	1195979	1509
FBgn0037317	CG14667	chr3R	CG14667-RA	1	CG14667-RA	FBtr0078788	CG14667-RA	1200792	1202183	1	1195825	1195979	4813
FBgn0037317	CG14667	chr3R	CG14667-RA	2	CG14667-RB	FBtr0100433	CG14667-RB	1200792	1202183	1	1195825	1195979	4813
FBgn0086695	hd	chr3R	CG2669-RA	1	CG2669-RA	FBtr0078802	hd-RA	1198314	1200353	-1	1195825	1195979	2335
FBgn0037315	Cerk	chr3R	CG16708-RA	1	CG16708-RA	FBtr0078803	Cerk-RA	1184585	1194027	-1	1195825	1195979	1798
FBgn0037315	Cerk	chr3R	CG16708-RA	2	CG16708-RB	FBtr0078804	Cerk-RB	1184585	1187788	-1	1195825	1195979	8037
NA	NA	chr3R	NA	NA	NA	NA	NA	NA	NA	NA	1997066	1997287	NA
FBgn0261972	gpp	chr3R	CG10272-RB	1	CG42803-RB	FBtr0303787	gpp-RB	2232579	2271718	1	2233564	2233842	0
FBgn0261972	gpp	chr3R	CG10272-RB	2	CG42803-RC	FBtr0303788	gpp-RC	2232579	2271718	1	2233564	2233842	0
FBgn0261972	gpp	chr3R	CG10272-RB	3	CG42803-RE	FBtr0303790	gpp-RE	2232579	2273729	1	2233564	2233842	0
FBgn0037443	CG1021	chr3R	CG1021-RA	1	CG1021-RF	FBtr0290326	CG1021-RF	2214884	2231613	-1	2233564	2233842	1951
FBgn0037443	CG1021	chr3R	CG1021-RA	2	CG1021-RG	FBtr0290327	CG1021-RG	2214884	2231613	-1	2233564	2233842	1951
FBgn0037443	CG1021	chr3R	CG1021-RA	3	CG1021-RD	FBtr0289939	CG1021-RD	2214884	2231613	-1	2233564	2233842	1951
FBgn0037443	CG1021	chr3R	CG1021-RA	4	CG1021-RE	FBtr0289940	CG1021-RE	2214884	2231613	-1	2233564	2233842	1951
FBgn0037443	CG1021	chr3R	CG1021-RA	5	CG1021-RH	FBtr0300261	CG1021-RH	2214884	2231613	-1	2233564	2233842	1951
FBgn0261972	gpp	chr3R	CG33324-RA	1	CG42803-RD	FBtr0303789	gpp-RD	2232579	2273729	1	2233564	2233842	0
FBgn0261972	gpp	chr3R	CG33324-RA	2	CG42803-RE	FBtr0303790	gpp-RE	2232579	2273729	1	2233564	2233842	0
NA	NA	chr3R	NA	NA	NA	NA	NA	NA	NA	NA	2513239	2513451	NA
FBgn0086372	lap	chr3R	CG2520-RA	1	CG2520-RA	FBtr0081572	lap-RA	3012719	3026631	1	3013738	3014070	0
FBgn0037482	CG10055	chr3R	CG10055-RA	1	CG10055-RA	FBtr0081605	CG10055-RA	3009823	3012375	-1	3013738	3014070	1363
NA	NA	chr3R	NA	NA	NA	NA	NA	NA	NA	NA	3680276	3680442	NA
FBgn0001235	hth	chr3R	CG17117-RD	1	CG17117-RE	FBtr0100454	hth-RE	6408187	6464386	-1	6428084	6428233	0
FBgn0001235	hth	chr3R	CG17117-RA	1	CG17117-RA	FBtr0082256	hth-RA	6335569	6439973	-1	6428084	6428233	0
FBgn0001235	hth	chr3R	CG17117-RA	2	CG17117-RB	FBtr0082254	hth-RB	6335569	6439973	-1	6428084	6428233	0
FBgn0001235	hth	chr3R	CG17117-RA	3	CG17117-RC	FBtr0082255	hth-RC	6335569	6439973	-1	6428084	6428233	0
FBgn0001235	hth	chr3R	CG17117-RA	4	CG17117-RD	FBtr0082253	hth-RD	6335569	6431392	-1	6428084	6428233	0
FBgn0001235	hth	chr3R	CG17117-RA	6	CG17117-RH	FBtr0301956	hth-RH	6335569	6431392	-1	6428084	6428233	0
FBgn0002719	Men	chr3R	CG10120-RB	1	CG10120-RB	FBtr0082660	Men-RB	8538819	8548267	-1	8542176	8542375	0
FBgn0002719	Men	chr3R	CG10120-RB	2	CG10120-RA	FBtr0082661	Men-RA	8538819	8546506	-1	8542176	8542375	0
FBgn0002905	mus308	chr3R	CG6019-RA	1	CG6019-RA	FBtr0082662	mus308-RA	8531245	8538021	-1	8542176	8542375	4155
FBgn0000454	Dip-B	chr3R	CG9285-RC	1	CG9285-RA	FBtr0082831	Dip-B-RA	9608012	9611401	1	9602026	9602170	5842
FBgn0000454	Dip-B	chr3R	CG9285-RC	2	CG9285-RC	FBtr0082832	Dip-B-RC	9608012	9611401	1	9602026	9602170	5842
FBgn0000454	Dip-B	chr3R	CG9285-RC	3	CG9285-RB	FBtr0082833	Dip-B-RB	9608362	9611401	1	9602026	9602170	6192
FBgn0038183	CG9286	chr3R	CG9286-RA	1	CG9286-RA	FBtr0082830	CG9286-RA	9606714	9607808	1	9602026	9602170	4544
NA	NA	chr3RHet	NA	NA	NA	NA	NA	NA	NA	NA	1131420	1131638	NA
FBgn0039955	CG41099	chr3RHet	CG41099-RB	1	CG41099-RA	FBtr0113988	CG41099-RA	1685112	1706000	-1	1687350	1687510	0
FBgn0039955	CG41099	chr3RHet	CG41099-RB	2	CG41099-RD	FBtr0113989	CG41099-RD	1685102	1706021	-1	1687350	1687510	0
FBgn0039955	CG41099	chr3RHet	CG41099-RB	3	CG41099-RC	FBtr0113990	CG41099-RC	1685112	1706064	-1	1687350	1687510	0
FBgn0039955	CG41099	chr3RHet	CG41099-RB	4	CG41099-RB	FBtr0113991	CG41099-RB	1685112	1706064	-1	1687350	1687510	0
NA	NA	chr3RHet	NA	NA	NA	NA	NA	NA	NA	NA	2099746	2099895	NA
FBgn0026262	bip2	chr4	CG2009-RA	1	CG2009-RA	FBtr0089110	bip2-RA	480508	487450	-1	492306	492529	4856
FBgn0039908	Asator	chr4	CG11533-RA	1	CG11533-RD	FBtr0300342	Asator-RD	491912	502562	-1	492306	492529	0
FBgn0039908	Asator	chr4	CG11533-RA	2	CG11533-RE	FBtr0300343	Asator-RE	493521	502562	-1	492306	492529	992
FBgn0039908	Asator	chr4	CG11533-RA	3	CG11533-RF	FBtr0300344	Asator-RF	491912	504406	-1	492306	492529	0
FBgn0013749	Arf102F	chr4	CG11027-RA	1	CG11027-RA	FBtr0089192	Arf102F-RA	1144800	1145807	1	1137306	1137473	7327
FBgn0039928	cals	chr4	CG11059-RA	1	CG11059-RA	FBtr0089207	cals-RA	1135804	1144024	-1	1137306	1137473	0
FBgn0039928	cals	chr4	CG11059-RA	2	CG11059-RB	FBtr0089208	cals-RB	1135804	1143583	-1	1137306	1137473	0
FBgn0027101	Dyrk3	chr4	CG40478-RC	1	CG40478-RA	FBtr0100402	Dyrk3-RA	1229461	1234433	-1	1227229	1227395	2066
FBgn0027101	Dyrk3	chr4	CG40478-RC	2	CG40478-RB	FBtr0100403	Dyrk3-RB	1229461	1234418	-1	1227229	1227395	2066
FBgn0027101	Dyrk3	chr4	CG40478-RC	3	CG40478-RC	FBtr0100404	Dyrk3-RC	1229461	1234433	-1	1227229	1227395	2066
FBgn0027101	Dyrk3	chr4	CG40478-RC	4	CG40478-RD	FBtr0100405	Dyrk3-RD	1229461	1234422	-1	1227229	1227395	2066
FBgn0027101	Dyrk3	chr4	CG40478-RC	5	CG40478-RE	FBtr0100406	Dyrk3-RE	1228840	1234433	-1	1227229	1227395	1445
FBgn0263112	Mitf	chr4	CG17469-RA	1	CG43369-RA	FBtr0307326	Mitf-RA	1219484	1228193	1	1227229	1227395	0
FBgn0263112	Mitf	chr4	CG17469-RA	2	CG43369-RD	FBtr0307329	Mitf-RD	1219484	1228244	1	1227229	1227395	0
NA	NA	chrU	NA	NA	NA	NA	NA	NA	NA	NA	2950368	2952025	NA
NA	NA	chrU	NA	NA	NA	NA	NA	NA	NA	NA	3545357	3545626	NA
NA	NA	chrU	NA	NA	NA	NA	NA	NA	NA	NA	3557192	3559267	NA
NA	NA	chrU	NA	NA	NA	NA	NA	NA	NA	NA	3651891	3653258	NA
NA	NA	chrU	NA	NA	NA	NA	NA	NA	NA	NA	4305906	4306222	NA
NA	NA	chrU	NA	NA	NA	NA	NA	NA	NA	NA	4306401	4306726	NA
NA	NA	chrU	NA	NA	NA	NA	NA	NA	NA	NA	5727319	5727982	NA
NA	NA	chrU	NA	NA	NA	NA	NA	NA	NA	NA	5913491	5913810	NA
NA	NA	chrU	NA	NA	NA	NA	NA	NA	NA	NA	6633834	6634378	NA
NA	NA	chrU	NA	NA	NA	NA	NA	NA	NA	NA	6861539	6868955	NA
NA	NA	chrU	NA	NA	NA	NA	NA	NA	NA	NA	7398990	7400634	NA
NA	NA	chrU	NA	NA	NA	NA	NA	NA	NA	NA	8189777	8190334	NA
NA	NA	chrU	NA	NA	NA	NA	NA	NA	NA	NA	9151294	9151628	NA
NA	NA	chrU	NA	NA	NA	NA	NA	NA	NA	NA	9692609	9693028	NA
NA	NA	chrU	NA	NA	NA	NA	NA	NA	NA	NA	9805075	9805509	NA
NA	NA	chrU	NA	NA	NA	NA	NA	NA	NA	NA	9823949	9824595	NA
FBgn0000210	br	chrX	CG11491-RD	1	CG11491-RN	FBtr0303564	br-RN	1469165	1539195	1	1542318	1542477	3123
FBgn0000210	br	chrX	CG11491-RD	2	CG11491-RL	FBtr0303562	br-RL	1506374	1558700	1	1542318	1542477	0
FBgn0000210	br	chrX	CG11491-RA	1	CG11491-RA	FBtr0070265	br-RA	1506374	1558700	1	1542318	1542477	0
FBgn0000210	br	chrX	CG11491-RA	2	CG11491-RL	FBtr0303562	br-RL	1506374	1558700	1	1542318	1542477	0
FBgn0000210	br	chrX	CG11491-RB	1	CG11491-RC	FBtr0070261	br-RC	1504545	1543411	1	1542318	1542477	0
FBgn0000210	br	chrX	CG11491-RB	2	CG11491-RB	FBtr0070263	br-RB	1506374	1543411	1	1542318	1542477	0
FBgn0000210	br	chrX	CG11491-RB	3	CG11491-RL	FBtr0303562	br-RL	1506374	1558700	1	1542318	1542477	0
FBgn0000210	br	chrX	CG11491-RB	4	CG11491-RM	FBtr0303563	br-RM	1516765	1539195	1	1542318	1542477	3123
FBgn0029584	CG11509	chrX	CG11509-RA	1	CG11509-RA	FBtr0305287	CG11509-RA	1546354	1547095	1	1542318	1542477	3877
FBgn0000210	br	chrX	CG11491-RF	1	CG11491-RA	FBtr0070265	br-RA	1506374	1558700	1	1542318	1542477	0
FBgn0000210	br	chrX	CG11491-RF	2	CG11491-RL	FBtr0303562	br-RL	1506374	1558700	1	1542318	1542477	0
FBgn0000210	br	chrX	CG11491-RE	1	CG11491-RE	FBtr0070262	br-RE	1506374	1539195	1	1542318	1542477	3123
FBgn0000210	br	chrX	CG11491-RE	2	CG11491-RG	FBtr0070266	br-RG	1506374	1539195	1	1542318	1542477	3123
FBgn0000210	br	chrX	CG11491-RE	3	CG11491-RM	FBtr0303563	br-RM	1516765	1539195	1	1542318	1542477	3123
FBgn0000210	br	chrX	CG11491-RE	4	CG11491-RN	FBtr0303564	br-RN	1469165	1539195	1	1542318	1542477	3123
FBgn0261548	CG42666	chrX	CG14801-RB	1	CG42666-RE	FBtr0302658	CG42666-RE	1719693	1746966	1	1726837	1727051	0
FBgn0261548	CG42666	chrX	CG14801-RB	2	CG42666-RF	FBtr0302659	CG42666-RF	1736661	1746966	1	1726837	1727051	9610
FBgn0040384	CG32795	chrX	CG32795-RC	1	CG32795-RA	FBtr0070491	CG32795-RA	2676939	2683975	-1	2684343	2684563	368
FBgn0040384	CG32795	chrX	CG32795-RC	2	CG32795-RB	FBtr0070492	CG32795-RB	2676939	2683496	-1	2684343	2684563	847
FBgn0040384	CG32795	chrX	CG32795-RC	3	CG32795-RC	FBtr0070493	CG32795-RC	2676939	2683975	-1	2684343	2684563	368
FBgn0040384	CG32795	chrX	CG32795-RC	1	CG32795-RA	FBtr0070491	CG32795-RA	2676939	2683975	-1	2684673	2685537	698
FBgn0040384	CG32795	chrX	CG32795-RC	2	CG32795-RB	FBtr0070492	CG32795-RB	2676939	2683496	-1	2684673	2685537	1177
FBgn0040384	CG32795	chrX	CG32795-RC	3	CG32795-RC	FBtr0070493	CG32795-RC	2676939	2683975	-1	2684673	2685537	698
FBgn0040384	CG32795	chrX	CG32795-RC	1	CG32795-RA	FBtr0070491	CG32795-RA	2676939	2683975	-1	2685763	2687244	1788
FBgn0040384	CG32795	chrX	CG32795-RC	2	CG32795-RB	FBtr0070492	CG32795-RB	2676939	2683496	-1	2685763	2687244	2267
FBgn0040384	CG32795	chrX	CG32795-RC	3	CG32795-RC	FBtr0070493	CG32795-RC	2676939	2683975	-1	2685763	2687244	1788
FBgn0040384	CG32795	chrX	CG32795-RC	1	CG32795-RA	FBtr0070491	CG32795-RA	2676939	2683975	-1	2690008	2690212	6033
FBgn0040384	CG32795	chrX	CG32795-RC	2	CG32795-RB	FBtr0070492	CG32795-RB	2676939	2683496	-1	2690008	2690212	6512
FBgn0040384	CG32795	chrX	CG32795-RC	3	CG32795-RC	FBtr0070493	CG32795-RC	2676939	2683975	-1	2690008	2690212	6033
FBgn0040384	CG32795	chrX	CG32795-RC	1	CG32795-RA	FBtr0070491	CG32795-RA	2676939	2683975	-1	2690278	2690712	6303
FBgn0040384	CG32795	chrX	CG32795-RC	2	CG32795-RB	FBtr0070492	CG32795-RB	2676939	2683496	-1	2690278	2690712	6782
FBgn0040384	CG32795	chrX	CG32795-RC	3	CG32795-RC	FBtr0070493	CG32795-RC	2676939	2683975	-1	2690278	2690712	6303
FBgn0028369	kirre	chrX	CG3653-RB	1	CG3653-RB	FBtr0070559	kirre-RB	2862308	3026836	1	2954779	2955048	0
FBgn0028746	CG18508	chrX	CG18508-RA	1	CG18508-RA	FBtr0070543	CG18508-RA	3066487	3067172	-1	3056256	3056510	9977
FBgn0004647	N	chrX	CG3936-RA	1	CG3936-RA	FBtr0070507	N-RA	3028905	3066295	1	3056256	3056510	0
FBgn0004647	N	chrX	CG3936-RA	2	CG3936-RB	FBtr0304659	N-RB	3028905	3065715	1	3056256	3056510	0
NA	NA	chrX	NA	NA	NA	NA	NA	NA	NA	NA	4473274	4473485	NA
NA	NA	chrX	NA	NA	NA	NA	NA	NA	NA	NA	5254602	5254916	NA
FBgn0029881	pigs	chrX	CG3973-RA	1	CG3973-RA	FBtr0070948	pigs-RA	6494098	6546131	1	6495508	6496003	0
FBgn0029878	Pat1	chrX	CG10695-RA	1	CG10695-RA	FBtr0070945	Pat1-RA	6484811	6490667	1	6495508	6496003	4841
NA	NA	chrX	NA	NA	NA	NA	NA	NA	NA	NA	8749896	8750128	NA
FBgn0027498	CG2061	chrX	CG2061-RA	1	CG2061-RA	FBtr0073429	CG2061-RA	10986526	10988697	1	10988895	10989064	198
FBgn0027498	CG2061	chrX	CG2061-RA	2	CG2061-RC	FBtr0073430	CG2061-RC	10986526	10988697	1	10988895	10989064	198
FBgn0027498	CG2061	chrX	CG2061-RA	3	CG2061-RB	FBtr0073431	CG2061-RB	10986762	10988697	1	10988895	10989064	198
FBgn0030262	Vago	chrX	CG2081-RB	1	CG2081-RB	FBtr0073427	Vago-RB	10983323	10984138	1	10988895	10989064	4757
FBgn0030262	Vago	chrX	CG2081-RB	2	CG2081-RC	FBtr0100644	Vago-RC	10983323	10984138	1	10988895	10989064	4757
FBgn0259101	CG42249	chrX	CG1961-RA	1	CG42249-RB	FBtr0299513	CG42249-RB	10990306	11001048	1	10988895	10989064	1242
FBgn0030263	CG2076	chrX	CG2076-RA	1	CG2076-RA	FBtr0073428	CG2076-RA	10984414	10986127	1	10988895	10989064	2768
NA	NA	chrX	NA	NA	NA	NA	NA	NA	NA	NA	12870008	12870229	NA
FBgn0030522	CG11103	chrX	CG11103-RA	1	CG11103-RB	FBtr0100218	CG11103-RB	13676546	13677419	1	13671904	13672124	4422
FBgn0030521	CG10992	chrX	CG10992-RA	1	CG10992-RA	FBtr0073838	CG10992-RA	13674051	13676214	-1	13671904	13672124	1927
FBgn0261244	inaE	chrX	CG33174-RA	1	CG33174-RD	FBtr0073825	inaE-RD	13677782	13705526	1	13671904	13672124	5658
FBgn0261244	inaE	chrX	CG33174-RA	2	CG33174-RA	FBtr0073826	inaE-RA	13677782	13701660	1	13671904	13672124	5658
FBgn0261244	inaE	chrX	CG33174-RA	3	CG33174-RE	FBtr0290302	inaE-RE	13677782	13705526	1	13671904	13672124	5658
FBgn0261244	inaE	chrX	CG33174-RA	4	CG33174-RF	FBtr0290303	inaE-RF	13677782	13705526	1	13671904	13672124	5658
FBgn0003218	rdgB	chrX	CG11111-RB	1	CG11111-RC	FBtr0100194	rdgB-RC	13656803	13670782	1	13671904	13672124	1122
FBgn0003218	rdgB	chrX	CG11111-RB	2	CG11111-RD	FBtr0100195	rdgB-RD	13656803	13670782	1	13671904	13672124	1122
FBgn0003218	rdgB	chrX	CG11111-RB	3	CG11111-RB	FBtr0073823	rdgB-RB	13661697	13669627	1	13671904	13672124	2277
FBgn0003218	rdgB	chrX	CG11111-RB	4	CG11111-RA	FBtr0073822	rdgB-RA	13656803	13670782	1	13671904	13672124	1122
FBgn0003218	rdgB	chrX	CG11111-RB	5	CG11111-RE	FBtr0301532	rdgB-RE	13656803	13669222	1	13671904	13672124	2682
FBgn0003218	rdgB	chrX	CG11111-RB	6	CG11111-RF	FBtr0301533	rdgB-RF	13656803	13669627	1	13671904	13672124	2277
FBgn0003218	rdgB	chrX	CG11111-RB	7	CG11111-RG	FBtr0301534	rdgB-RG	13656803	13669627	1	13671904	13672124	2277
FBgn0003218	rdgB	chrX	CG11111-RB	8	CG11111-RH	FBtr0301535	rdgB-RH	13656803	13669627	1	13671904	13672124	2277
FBgn0263115	mamo	chrX	CG32606-RA	1	CG34346-RF	FBtr0307298	mamo-RF	13763249	13841109	-1	13764864	13765128	0
FBgn0263115	mamo	chrX	CG11072-RA	2	CG34346-RG	FBtr0307299	mamo-RG	13759895	13879887	-1	13764864	13765128	0
FBgn0263115	mamo	chrX	CG11072-RA	3	CG34346-RF	FBtr0307298	mamo-RF	13763249	13841109	-1	13764864	13765128	0
FBgn0263115	mamo	chrX	CG11072-RA	4	CG34346-RD	FBtr0112555	mamo-RD	13763249	13861644	-1	13764864	13765128	0
FBgn0263115	mamo	chrX	CG11072-RA	5	CG34346-RE	FBtr0303571	mamo-RE	13763249	13827301	-1	13764864	13765128	0
FBgn0263115	mamo	chrX	CG32611-RB	1	CG34346-RG	FBtr0307299	mamo-RG	13759895	13879887	-1	13764864	13765128	0
FBgn0263115	mamo	chrX	CG32611-RB	2	CG34346-RF	FBtr0307298	mamo-RF	13763249	13841109	-1	13764864	13765128	0
FBgn0030655	CG9213	chrX	CG9213-RA	1	CG9213-RA	FBtr0074071	CG9213-RA	15466103	15468618	-1	15462485	15462766	3337
FBgn0030657	cerv	chrX	CG15645-RA	1	CG15645-RB	FBtr0089701	cerv-RB	15471018	15471839	-1	15462485	15462766	8252
FBgn0030657	cerv	chrX	CG15645-RA	2	CG15645-RA	FBtr0089702	cerv-RA	15471018	15472017	-1	15462485	15462766	8252
FBgn0030653	CG7860	chrX	CG7860-RA	1	CG7860-RA	FBtr0074045	CG7860-RA	15463026	15464474	1	15462485	15462766	260
FBgn0030658	CG7872	chrX	CG7872-RA	1	CG7872-RA	FBtr0074046	CG7872-RA	15472123	15473896	1	15462485	15462766	9357
FBgn0030654	CG15643	chrX	CG15643-RA	1	CG15643-RA	FBtr0074072	CG15643-RA	15464410	15466135	-1	15462485	15462766	1644
FBgn0261570	CG42684	chrX	CG32560-RA	1	CG42684-RA	FBtr0302833	CG42684-RA	17632446	17645718	1	17629605	17629930	2516
FBgn0261570	CG42684	chrX	CG32560-RA	2	CG42684-RE	FBtr0302837	CG42684-RE	17604178	17645718	1	17629605	17629930	0
FBgn0261570	CG42684	chrX	CG15816-RA	1	CG42684-RA	FBtr0302833	CG42684-RA	17632446	17645718	1	17629605	17629930	2516
FBgn0031011	CG8034	chrX	CG8034-RA	1	CG8034-RA	FBtr0074684	CG8034-RA	19176553	19191753	-1	19170368	19170522	6031
FBgn0031011	CG8034	chrX	CG8034-RA	2	CG8034-RB	FBtr0301226	CG8034-RB	19176553	19178861	-1	19170368	19170522	6031
FBgn0031008	CG8010	chrX	CG8010-RA	1	CG8010-RA	FBtr0074688	CG8010-RA	19160689	19162926	-1	19170368	19170522	7442
FBgn0040068	vav	chrX	CG7893-RB	1	CG7893-RB	FBtr0074678	vav-RB	19155864	19167313	1	19170368	19170522	3055
FBgn0052537	CG32537	chrX	CG32537-RA	1	CG32537-RA	FBtr0074687	CG32537-RA	19167380	19170572	-1	19170368	19170522	0
FBgn0040068	vav	chrX	CG7893-RA	1	CG7893-RA	FBtr0074677	vav-RA	19155864	19166122	1	19170368	19170522	4246
FBgn0040068	vav	chrX	CG7893-RA	2	CG7893-RB	FBtr0074678	vav-RB	19155864	19167313	1	19170368	19170522	3055
FBgn0040068	vav	chrX	CG7893-RA	3	CG7893-RC	FBtr0113316	vav-RC	19155864	19166122	1	19170368	19170522	4246
FBgn0259789	vfl	chrX	CG12701-RA	1	CG12701-RB	FBtr0074807	vfl-RB	19670020	19677682	-1	19674559	19674763	0
FBgn0259789	vfl	chrX	CG12701-RA	2	CG12701-RA	FBtr0074808	vfl-RA	19670020	19676629	-1	19674559	19674763	0
NA	NA	chrXHet	NA	NA	NA	NA	NA	NA	NA	NA	189981	191675	NA
NA	NA	chrXHet	NA	NA	NA	NA	NA	NA	NA	NA	192726	195312	NA
