# Supplementary material for: Transcriptional Dynamics Elicited by a Short Pulse of Notch Activation Involves Feed-Forward Regulation by E(spl)/Hes Genes
Source: PLoS Genet. 2013 Jan 3;9(1):e1003162. doi: 10.1371/journal.pgen.1003162 (PMC3536677; doi:10.1371/journal.pgen.1003162)
Supplement: Table S3 — Su(H) and Hairy binding site analysis. Tabs indicate type of motif analysis. Columns as detailed in each sub-table. (XLSX) [file pgen.1003162.s007.xlsx]

## Sheet: Su(H) binding site analysis
Gene symbol	FBgn_ID	Cluster	Chromosome	Peak_start	Peak_end	Peak_length	No. of sites	First site name	First site class	Second site name	Second site class	Third site name	Third site class	SPS motif present
m6	FBgn0002632	1	3R	21858171	21858490	319	2	1_Esplm2B	5	3_Esplm6	3
m2	FBgn0002592	1	3R	21844361	21844520	159	2	1_Esplm2	5	3_Esplm2	3
HLHm3	FBgn0002609	1	3R	21846221	21846875	654	2	1_Esplm3	5	2_Egfr1	4			YES
HLHmbeta	FBgn0002733	1	3R	21831706	21832417	711	2	1_Esplm3	5	5_EsplmBeta	1			YES
malpha	FBgn0002732	1	3R	21834186	21834565	379	1	1_Esplm3	5
HLHm7	FBgn0002633	1	3R	21861910	21862288	378	2	1_Esplm3	5	2_Egfr1	4			YES
HLHmgamma	FBgn0002735	2	3R	21830286	21830840	554	3	2_Egfr1	4	2_Esplm8	4	4_dPax2	2
W	FBgn0003997	2	3L	18163930	18164249	319	2	1_Esplm4	5	4_YanB	2
HLHmdelta	FBgn0002734	2	3R	21821856	21822120	264	2	1_Esplm4	5	2_Egfr1	4			YES
HBS1	FBgn0042712	3
CG14275	FBgn0032022	3
CG6018	FBgn0034736	3
CG12290	FBgn0039419	3	3R	22055837	22055926	89
CG4927	FBgn0034139	3	2R	12459935	12460200	265	1	1_Esplm3	5
pnut	FBgn0013726	3	2R	4124510	4124839	329	2	2_Esplm8	4	2_Esplm2	4
pnut	FBgn0013726	3	2R	4129965	4130407	442	3	2_Egfr1	4	4_sim2	2	4_sim2	2
CG4398	FBgn0034126	3	2R	12319792	12320118	326	1	1_Esplm3	5
drl	FBgn0015380	3	2L	19197315	19197591	276	2	1_Esplm2	5	1_Esplm3	5
px	FBgn0003175	3
hbs	FBgn0029082	3	2R	10934727	10934881	154
CG18446	FBgn0033458	3
peb	FBgn0003053	3	X	4505822	4506041	219	1	2_Egfr1	4
peb	FBgn0003053	3	X	4473274	4473592	318	1	1_Esplm3	5
Eip71CD	FBgn0000565	3
Cdk8	FBgn0015618	no_act	3L	9841153	9841375	222
corn	FBgn0259173	no_act	3L	7147647	7147853	206	2	2_Egfr1	4	3_dPax2	3			YES
CG3973	FBgn0029881	no_act	X	6495508	6496003	495	3	2_Esplm2	4	2_m8-11G	4	3_Esplm2	3
CG42270	FBgn0259165	no_act	X	17629605	17629974	369	1	2_SerS2	4
trio	FBgn0024277	no_act	3L	1031364	1031684	320	2	1_Esplm3	5	_m8-11C	1
MP1	FBgn0027930	no_act	3R	133435	133539	104
CG33324	FBgn0053324	no_act	3R	2233609	2233842	233	2	1_Esplm2B	5	2_Egfr1	4
CG1021	FBgn0037443	no_act	3R	2233609	2233842	233	2	1_Esplm2B	5	2_Egfr1	4
cdi	FBgn0004876	no_act	3R	14925916	14926023	107	1	1_Esplm2B	5
Pat1	FBgn0029878	no_act	X	6495508	6496003	495	3	2_Esplm2	4	2_m8-11G	4	3_Esplm2	3
Gap1	FBgn0004390	no_act	3L	9841153	9841375	222
Rgl	FBgn0026376	no_act	3L	13913138	13913348	210	1	1_Esplm3	5
N	FBgn0004647	no_act	X	2954834	2955048	214	1	1_Esplm4	5
N	FBgn0004648	no_act	X	3056311	3056510	199	1	1_Esplm3	5
ATPsyn-d	FBgn0016120	no_act	3R	14925916	14926023	107	1	1_Esplm2B	5
lap	FBgn0086372	no_act	3R	3013843	3014013	170	1	1_Esplm3	5
cdm	FBgn0038574	no_act	3R	14004938	14005040	102
CG3624	FBgn0034724	no_act	2R	18290040	18290199	159
CG33324	FBgn0053324	no_act	3R	2233609	2233842	233	2	1_Esplm2B	5	2_Egfr1	4
corn	FBgn0259173	no_act	3L	7147647	7147853	206	2	2_Egfr1	4	3_dPax2	3
CG9205	FBgn0035181	no_act	3L	1031364	1031684	320	2	1_Esplm3	5	5_m8-11C	1
CG8735	FBgn0033309	no_act	2R	4495488	4495653	165	1	4_dPax2	2
Edem2	FBgn0032480	no_act	2L	13203798	13203962	164	1	1_Esplm2B	5
CG13506	FBgn0034723	no_act	2R	18290040	18290199	159
CG4896	FBgn0031319	no_act	2L	1185808	1185967	159	1	4_dPax2	2
CG15816	FBgn0030866	no_act	X	17629605	17629974	369	1	2_SerS2	4

## Sheet: Hairy binding sites 5kb window
Gene symbol	FBgn_ID	Cluster	Chromosome	Gene_start	Site score	Distance from gene_start (site_start - gene_start)	Distance from Gene_end (site_start - gene_end)
CecA2	FBgn0000277	4	3R	26043069	-2.56022	5191	4778
CecC	FBgn0000279	4	3R	26043069	-2.56022	863	410
CG6770	FBgn0032400	4	2L	12042440	-4.9542	-2906	-3660
CG8317	FBgn0034140	4	2R	12460932	-4.90689	-1151	-3155
CG8317	FBgn0034140	4	2R	12465907	-4.9542	3824	1820
DptB	FBgn0034407	4	2R	14750333	-2.56022	-4562	-5067
for	FBgn0000721	4	2L	3627181	-3.69772	5110	-29770
GlcT-1	FBgn0067102	4	2R	17969305	-4.45943	5758	4128
unc-5	FBgn0034013	4	2R	11253543	-4.92011	15884	-2264
unc-5	FBgn0034013	4	2R	11245171	-3.69772	7512	-10636
unc-5	FBgn0034013	4	2R	11254661	-4.9542	17002	-1146
CG12290	FBgn0039419	3	3R	22063834	-4.90689	7860	4783
CG14275	FBgn0032022	3	2L	8337035	-3.69772	9577	4124
CG4398	FBgn0034126	3	2R	12323110	-4.92011	3432	2428
CG4927	FBgn0034139	3	2R	12465907	-4.9542	6303	4248
CG4927	FBgn0034139	3	2R	12460932	-4.90689	1328	-727
drl	FBgn0015380	3	2L	19204830	-4.92011	14484	-3785
drl	FBgn0015380	3	2L	19209446	0	19100	831
hbs	FBgn0029082	3	2R	10924177	-3.55511	25274	-4724
HBS1	FBgn0042712	3	3L	1867307	-4.45943	4426	1998
peb	FBgn0003053	3	X	4521755	-3.69772	10153	1499
peb	FBgn0003053	3	X	4508846	-4.77751	-2756	-11410
pnut	FBgn0013726	3	2R	4132811	-1.1375	8037	4976
px	FBgn0003175	3	2R	18422079	-4.90689	38076	-27490
px	FBgn0003175	3	2R	18424784	-2.41761	40781	-24785
px	FBgn0003175	3	2R	18386520	-4.90689	2517	-63049
px	FBgn0003175	3	2R	18422397	-4.45943	38394	-27172
px	FBgn0003175	3	2R	18454433	-4.92011	70430	4864
HLHm3	FBgn0002609	1	3R	21846843	-4.77751	-594	-2006
HLHm7	FBgn0002633	1	3R	21862714	-4.90689	-46	-1027
HLHm7	FBgn0002633	1	3R	21866327	-3.78261	3567	2586
HLHmbeta	FBgn0002733	1	3R	21833728	-4.90689	3080	1983
m2	FBgn0002592	1	3R	21846843	-4.77751	4607	3651
m6	FBgn0002632	1	3R	21862714	-4.90689	4081	2945
malpha	FBgn0002732	1	3R	21833728	-4.90689	-2957	-3373
W	FBgn0003997	2	3L	18160158	-2.56022	-684	-18579
W	FBgn0003997	2	3L	18176553	-1.1375	15711	-2184
W	FBgn0003997	2	3L	18164807	-1.28011	3965	-13930

## Sheet: Hairy binding sites 10kb window
Accession	TargetName	Cluster	Chrom	Nt_start	Score	Distance gene_start (site_start - gene_start)	Distance Gene_end (site_start - gene_end)
FBgn0000277	CecA2	4	chr3R	26043069	-2.56022	5191	4778
FBgn0000279	CecC	4	chr3R	26043069	-2.56022	863	410
FBgn0000721	for	4	chr2L	3627181	-3.69772	5110	-29770
FBgn0012042	AttA	4	chr2R	10628747	-4.9542	-6120	-6952
FBgn0015657	DnaJ-1	4	chr3L	5754394	-4.9542	11272	9064
FBgn0032400	CG6770	4	chr2L	12042440	-4.9542	-2906	-3660
FBgn0032400	CG6770	4	chr2L	12055682	-2.41761	10336	9582
FBgn0032400	CG6770	4	chr2L	12053073	-3.55511	7727	6973
FBgn0032400	CG6770	4	chr2L	12055720	-4.92011	10374	9620
FBgn0034013	unc-5	4	chr2R	11253543	-4.92011	15884	-2264
FBgn0034013	unc-5	4	chr2R	11245171	-3.69772	7512	-10636
FBgn0034013	unc-5	4	chr2R	11254661	-4.9542	17002	-1146
FBgn0034140	CG8317	4	chr2R	12460932	-4.90689	-1151	-3155
FBgn0034140	CG8317	4	chr2R	12465907	-4.9542	3824	1820
FBgn0034407	DptB	4	chr2R	14748685	-4.92011	-6210	-6715
FBgn0034407	DptB	4	chr2R	14750333	-2.56022	-4562	-5067
FBgn0038530	AttD	4	chr3R	13461196	-4.9542	10206	9386
FBgn0041581	AttB	4	chr2R	10628747	-4.9542	-7981	-8923
FBgn0067102	GlcT-1	4	chr2R	17969305	-4.45943	5758	4128
FBgn0000565	Eip71CD	3	chr3L	15497503	-4.90689	-6650	-8799
FBgn0003053	peb	3	chrX	4508846	-4.77751	-2756	-11410
FBgn0003053	peb	3	chrX	4525744	-3.69772	14142	5488
FBgn0003053	peb	3	chrX	4502873	-4.90689	-8729	-17383
FBgn0003053	peb	3	chrX	4521755	-3.69772	10153	1499
FBgn0003175	px	3	chr2R	18422079	-4.90689	38076	-27490
FBgn0003175	px	3	chr2R	18424784	-2.41761	40781	-24785
FBgn0003175	px	3	chr2R	18386520	-4.90689	2517	-63049
FBgn0003175	px	3	chr2R	18422397	-4.45943	38394	-27172
FBgn0003175	px	3	chr2R	18454433	-4.92011	70430	4864
FBgn0013726	pnut	3	chr2R	4132811	-1.1375	8037	4976
FBgn0015380	drl	3	chr2L	19204830	-4.92011	14484	-3785
FBgn0015380	drl	3	chr2L	19209446	0	19100	831
FBgn0029082	hbs	3	chr2R	10924177	-3.55511	25274	-4724
FBgn0032022	CG14275	3	chr2L	8337035	-3.69772	9577	4124
FBgn0032022	CG14275	3	chr2L	8339047	-1.28011	11589	6136
FBgn0034126	CG4398	3	chr2R	12311389	-3.90689	-8289	-9293
FBgn0034126	CG4398	3	chr2R	12323110	-4.92011	3432	2428
FBgn0034126	CG4398	3	chr2R	12313323	-4.90689	-6355	-7359
FBgn0034139	CG4927	3	chr2R	12465907	-4.9542	6303	4248
FBgn0034139	CG4927	3	chr2R	12460932	-4.90689	1328	-727
FBgn0039419	CG12290	3	chr3R	22063834	-4.90689	7860	4783
FBgn0042712	HBS1	3	chr3L	1867307	-4.45943	4426	1998
FBgn0042712	HBS1	3	chr3L	1856711	-4.90689	-6170	-8598
FBgn0002592	m2	1	chr3R	21846843	-4.77751	4607	3651
FBgn0002592	m2	1	chr3R	21833728	-4.90689	-8508	-9464
FBgn0002609	HLHm3	1	chr3R	21846843	-4.77751	-594	-2006
FBgn0002632	m6	1	chr3R	21866327	-3.78261	7694	6558
FBgn0002632	m6	1	chr3R	21862714	-4.90689	4081	2945
FBgn0002633	HLHm7	1	chr3R	21866327	-3.78261	3567	2586
FBgn0002633	HLHm7	1	chr3R	21862714	-4.90689	-46	-1027
FBgn0002732	malpha	1	chr3R	21846843	-4.77751	10158	9742
FBgn0002732	malpha	1	chr3R	21833728	-4.90689	-2957	-3373
FBgn0002733	HLHmbeta	1	chr3R	21833728	-4.90689	3080	1983
FBgn0002734	HLHmdelta	2	chr3R	21833728	-4.90689	10385	9370
FBgn0002735	HLHmgamma	2	chr3R	21833728	-4.90689	8148	7307
FBgn0003997	W	2	chr3L	18160158	-2.56022	-684	-18579
FBgn0003997	W	2	chr3L	18176553	-1.1375	15711	-2184
FBgn0003997	W	2	chr3L	18155613	-4.92011	-5229	-23124
FBgn0003997	W	2	chr3L	18164807	-1.28011	3965	-13930
