# Supplementary material for: Transcriptional Dynamics Elicited by a Short Pulse of Notch Activation Involves Feed-Forward Regulation by E(spl)/Hes Genes
Source: PLoS Genet. 2013 Jan 3;9(1):e1003162. doi: 10.1371/journal.pgen.1003162 (PMC3536677; doi:10.1371/journal.pgen.1003162)
Supplement: Table S4 — Details of oligonucleotides used for qPCR. Name, gene name and primer orientation; Sequence, Primer sequence. (XLSX) [file pgen.1003162.s008.xlsx]

## Sheet: Sheet1
qPCR primers
Name	sequence
hairy_ORF_5	ACAAATTCAAGGCCGGATTC
hairy_ORF_3	AGCTCTGTCTTAACGCCATTG
edl_ORF_5	TCCGACGACAATAACAATCG
edl_ORF_3	TGAGCCATTTCCAGACATCC
mbeta_ORF_5	AGAAGTGAGCAGCAGCCATC
mbeta_ORF_3	AGTGCCTCTTCAAGCTCCAG
m3_ORF_5	CGTCTGCAGCTCAATTAGTC
m3_ORF-3	AGCCCACCCACCTCAACCAG
unc-5_ORF_5	GATGCTATTGACCCACTCACG
unc-5_ORF_3	CGGTCTCACATTCTCATCCTC
hbs_ORF_5	CCTAGAATTGGCTGGAGTTTG
hbs_ORF_3	TGGAATTTGTTGTAGGCTTGC
drl_ORF_5	TATGAGCATGAGCCTGAGGAG
drl_ORF_3	TCGTTATAAGTGCCGCGATAG
pnut_ORF_5	CGTCCACTACGAGAACTACCG
pnut_ORF_3	CTTCATCTTCTGCTCGTGCTC
dpn_ORF_5	CGATCTGCTCCAGACTATTGG
dpn_ORF_3	AGAAGTTCAAGACGGGATTCG
egfr_ORF_5	TGTCGTACTTCCGCAATCTG
egfr_ORF_3	TGCCGGAACTAATCTGCTTC
mdelta_ORF_5	AGGATCTCATCGTGGACACC
mdelta_ORF_3	CAGACTTCTTCGCCATGATG
peb_ORF_5	GCTTTAAGGCCAAAGAAGTGTG
peb_ORF_3	GTGGCTTTTTGGTGTTTTGTG
Notch_ORF_5	GAGGGATTCGGCTATAGATGC
Notch_ORF_3	TTCGTAATCACCGAGCAAATC
