# Supplementary material for: Transcriptional Dynamics Elicited by a Short Pulse of Notch Activation Involves Feed-Forward Regulation by E(spl)/Hes Genes
Source: PLoS Genet. 2013 Jan 3;9(1):e1003162. doi: 10.1371/journal.pgen.1003162 (PMC3536677; doi:10.1371/journal.pgen.1003162)
Supplement: Table S5 — Time-course expression data. Fold changes in expression for all expressed genes at the indicated time-points (min), results are for individual replicates (rep1-rep4). (XLSX) [file pgen.1003162.s009.xlsx]

## Sheet: Sheet1
					S109181.M	S109169.M	S109265.M	S109251.M	S109164.M	S109209.M	S109248.M	S109271.M	S109162.M	S109197.M	S109250.M	S109269.M	S109196.M	S109195.M	S109256.M	S109274.M	S109211.M	S109201.M	S109278.M	S109262.M	S109160.M	S109187.M	S109279.M	S109264.M	S109203.M	S109191.M	S109244.M	S109268.M	S109178.M	S109174.M	S109280.M	S109266.M	S109175.M	S109202.M	S109255.M	S109283.M	S109185.M	S109171.M	S109252.M	S109275.M	S109193.M	S109177.M	S109267.M	S109254.M	S109188.M
UniqueID	TargetID	Accession	TargetName	Status	0min_rep1	0min_rep2	0min_rep3	0min_rep4	5min_rep1	5min_rep2	5min_rep3	5min_rep4	10min_rep1	10min_rep2	10min_rep3	10min_rep4	15min_rep1	15min_rep2	15min_rep3	15min_rep4	20min_rep1	20min_rep2	20min_rep3	20min_rep4	25min_rep1	25min_rep2	25min_rep3	25min_rep4	30min_rep1	30min_rep2	30min_rep3	30min_rep4	35min_rep1	35min_rep2	35min_rep3	35min_rep4	40min_rep1	40min_rep2	40min_rep3	40min_rep4	50min_rep1	50min_rep2	50min_rep3	50min_rep4	60min_rep1	60min_rep2	60min_rep3	60min_rep4	70min_rep1
ID100003438000000200	CG11178-RA	FBgn0030499	CG11178	SPOT	0.0459414	0.0515498	0.542492	0.0898005	0.154584	0.145986	0.208632	-0.118374	0.162641	-0.0737061	-0.0893453	-0.0737061	0.0193535	0.12922	0.323482	-0.32008	0.0188436	0.0046947	0.0593023	0.0399944	0.0150181	-0.0429715	0.269266	-0.145994	0.0530537	-0.125051	0.32496	0.248993	0.0844307	-0.04658	0.328952	0.636639	-0.0472534	0.14442	0.152079	0.382804	0.106593	0.514098	0.0705426	-0.0176896	0.183405	0.501618	0.270927	0.147762	0.121229
ID100004362000000300	CG3040-RA	FBgn0029925	CG3040	SPOT	0.0732213	0.20106	0.603187	-0.147873	-0.0459714	0.319252	0.471559	0.00761412	-0.0311842	-0.0704317	0.284383	-0.291099	0.00470449	0.103373	0.406889	-0.121595	-0.0221215	-0.0118963	0.13221	-0.121314	-0.071652	-0.0849455	0.342902	-0.21165	0.0649491	0.116927	0.438703	-0.0197212	-0.120502	-0.16351	0.47906	0.368776	-0.153003	0.158263	0.276441	0.176466	-0.054312	1.53506	0.0843092	-0.00761042	0.0257164	0.138212	0.432993	-0.164666	-0.0210282
ID100004016400000500	CG3644-RB	FBgn0000181	bic	SPOT	0.155306	-0.208443	0.745097	-0.127636	0.130755	0.0503447	0.604052	-0.0831614	0.190574	-0.42643	0.0383538	-0.501802	0.0651561	-0.197114	0.55672	-0.242596	-0.0408598	-0.634442	0.274352	-0.291891	0.00590142	-0.565052	0.581277	-0.515244	-0.0824603	-0.0530116	0.449217	0.0460485	-0.0269612	-0.304653	0.718855	0.372316	-0.134441	-0.0222659	0.507882	-0.313036	0.226552	0.156619	0.151689	-0.0229195	-0.0138769	-0.568528	0.693031	-0.0889513	0.0121267
ID100004239600000600	CG3158-RA	FBgn0003483	spn-E	SPOT	0.1089	-0.147144	0.339013	0.0623107	0.206991	0.011544	0.234649	0.0574789	0.261627	-0.3121	-0.00804941	-0.0397709	0.293067	-0.0280118	0.0783536	-0.0920623	-0.0543557	-0.343035	-0.0478031	-0.0543557	0.206952	-0.211285	0.382128	-0.165227	0.135557	-0.0858524	0.0554308	0.0619119	0.225195	-0.44511	-0.0932767	0.316551	0.0886718	-0.0931834	0.0607332	-0.304651	0.115345	-0.709007	0.0396559	0.0174595	0.152772	-0.0973021	0.0826046	0.0524543	0.0801563
ID100003631800000800	CG33207-RB	FBgn0053207	pxb	SPOT	0.0458823	-0.163729	0.360567	-0.134432	0.0545869	0.0499792	0.158362	-0.0688442	0.0253905	-0.336169	-0.0420683	-0.317566	0.0458502	-0.221845	-0.0647741	-0.204375	0.00251178	-0.328677	-0.00261143	-0.0438269	-0.0666943	-0.229904	0.00775597	-0.268295	0.0968859	-0.203457	-0.00275669	-0.103814	-0.110279	-0.476957	-0.113908	-0.113908	-0.106979	-0.178459	-0.0252531	-0.199252	0.0469304	-0.302367	0.0104033	-0.0237797	0.0761847	-0.173142	0.243427	-0.0751415	0.115657
ID100003207600001200	CG5354-RA	FBgn0005683	pie	SPOT	0.038972	0.0211087	0.257332	0.0654376	0.00594949	0.245179	0.331167	0.0103119	0.121447	0.114322	0.0355218	-0.142508	0.134132	0.0525438	0.0801881	-0.254639	-0.00632901	-0.179013	0.00632887	0.0605664	0.0738355	-0.135678	0.357176	-0.129735	0.0732855	-0.109559	0.168386	0.0361952	0.0963857	-0.263107	0.0923817	0.239151	0.026069	0.153999	0.157464	-0.141437	0.140113	0.0421738	-0.0175288	0.0266136	0.0389942	-0.0981888	0.118119	-0.0998247	0.0816792
ID100004400400001300	CG8043-RA	FBgn0037610	CG8043	SPOT	0.065682	0.194249	0.483264	-0.0679119	0.261943	0.153953	0.307305	-0.0545559	0.108051	0.299593	0.0223258	-0.162014	0.0569296	0.174923	0.17417	-0.120656	0.0416349	0.00530998	0.0468004	-0.0878421	0.153418	-0.100526	0.269905	-0.085476	0.0984363	0.10052	0.482786	0.0591039	0.0321889	-0.331758	0.339578	0.234679	-0.0264708	0.177823	0.219561	0.488452	0.147026	-0.195499	0.0133017	0.134191	0.125221	0.104198	0.294521	0.00978077	0.0497226
ID100004356600001400	CG18557-RA	FBgn0031470	CG18557	SPOT	0.154651	0.269143	0.711218	-0.0456426	0.104009	0.312238	0.347321	-0.0809357	0.199102	0.426206	-0.0397528	-0.21886	0.0722179	0.296165	0.305736	-0.0804338	0.0594126	0.359814	0.17448	-0.115364	0.272313	0.00133491	0.467818	-0.00281559	-0.0751586	0.244929	0.616765	0.110484	0.0357272	-0.00416449	0.49837	0.386538	-0.360312	0.438266	0.401503	0.424755	-0.0374184	0.173388	-0.0155705	0.102071	-0.0289262	0.338886	0.430695	-0.0980505	-0.118856
ID100004131000001500	CG5254-RA	FBgn0040383	CG5254	SPOT	0.0497846	-0.0512752	0.144747	-0.111493	-0.0751228	-0.0751228	0.0215068	-0.128211	0.0235725	0.0756623	-0.01326	-0.201602	0.0316508	0.0139502	0.00315945	-0.350405	-0.00387303	0.0711058	0.0900963	-0.0742678	-0.0552299	-0.0210736	-0.0552299	-0.183965	-0.0199941	-0.126475	0.0598864	-0.113144	-0.0906801	-0.28138	0.197989	-0.0238407	0.153663	0.153663	0.13686	0.453671	0.0751833	-0.167955	-0.100551	0.0113616	-0.026769	0.0495498	-0.012105	-0.012105	0.0436782
ID100004129200001800	CG4872-RA	FBgn0030799	CG4872	SPOT	-0.0692707	0.147715	0.466196	-0.313703	0.295791	0.456533	0.235381	-0.504021	0.145973	0.22896	-0.042742	-0.370532	0.11252	0.3996	0.171688	-0.691148	0.0610203	0.373888	-0.0479557	-0.248058	0.0837921	0.327832	0.210318	-0.362765	0.150292	0.0197944	0.467567	-0.0582561	0.0487718	0.116109	0.491507	0.25129	-0.0786042	0.827077	0.268557	0.625276	0.229779	0.378641	-0.0205333	-0.287812	0.152168	0.444212	0.447791	-0.34936	0.109564
ID100003202200000301	CG5227-RC	FBgn0021764	sdk	SPOT	0.0482432	-0.0177911	0.0864787	-0.0180541	0.309687	0.0682178	0.377	0.0854341	0.255207	-0.0576713	0.0728225	-0.106296	0.0712994	0.0771398	0.13821	-0.104335	-0.0339381	-0.0443582	-0.0210579	-0.0786826	0.341528	-0.101399	0.215856	-0.110582	0.0473397	-0.14873	0.0594529	0.0683467	0.0101703	-0.365426	-0.0937698	0.430442	0.097688	0.259037	0.0277976	-0.0470756	0.165905	3.22196	0.0315951	0.0360399	0.228534	-0.0221888	-0.0373214	0.106193	0.128155
ID100004165200000601	CG7533-RC	FBgn0036165	chrb	SPOT	0.402919	-0.523146	0.407085	0.0118238	0.827569	-0.0891873	0.749663	0.0060693	0.596319	-0.380451	-0.518646	-0.469596	0.446718	-0.0585841	0.13614	-0.434305	0.0769412	-0.556144	-0.105046	-0.4618	0.543034	-1.04376	0.275458	-0.631657	0.14729	-0.827464	0.123951	-0.191193	-0.303264	-0.699087	-0.303264	0.416774	0.552011	-0.15327	0.0643498	-0.0103615	0.478855	-0.284273	0.0677869	-0.0138624	0.49941	-0.65185	0.498781	-0.191149	0.254439
ID100003286200000801	CG5730-RD	FBgn0000083	AnnIX	SPOT	0.137925	-0.058078	0.768971	-0.145316	0.113834	0.238152	0.417387	-0.173428	0.0633814	-0.18797	-0.127406	-0.550478	0.119494	0.229406	0.369759	-0.379273	0.0356462	-0.1699	0.107317	-0.539482	0	-0.112429	0.394031	-0.519291	-0.0421214	-0.431828	0.379404	-0.0162308	0	-0.084998	0.663876	0.214634	-0.0416363	0.676633	0.13464	0.382935	0.266612	0.084914	-0.0385703	0.0340181	0.131141	0.0472615	0.467541	-0.0850325	0.0934362
ID100003396600000901	CG10754-RA	FBgn0036314	CG10754	SPOT	0.0918222	-0.0238689	0.902068	-0.140261	-0.114627	0.24415	0.516062	-0.0302802	-0.0615065	-0.124018	0.262608	-0.495904	-0.0919875	-0.218311	0.468317	-0.138127	-0.0887188	-0.703718	0.251318	-0.340831	0.0619482	-0.398754	0.639197	-0.28946	-0.256524	0.188471	0.467673	0.0900563	-0.0769734	-0.287876	0.0855693	0.493647	-0.243555	0.304434	0.52821	-0.808036	0.0624461	0.277896	0.281137	0.212073	0.0665357	-0.170961	0.668078	-0.0992594	-0.0471313
ID100003126000001001	CG2943-RA	FBgn0037530	CG2943	SPOT	0.24178	-0.24955	0.594575	0.0200163	0.568725	0.12529	0.336123	-0.310188	0.498212	-0.136635	-0.0959408	-0.380726	0.450955	0.0115819	0.046778	-0.655674	0.213789	-0.503659	-0.134404	-0.257753	0.252093	-0.445279	0.298831	-0.429831	0.344634	-0.45574	0.232738	0.164354	0.316587	-0.201313	0.184472	0.646468	0.290903	0.273019	-0.050604	-0.351472	0.622282	-0.814204	0.0839696	0.070037	0.372021	-0.221648	0.246482	0.105837	0.338445
ID100003973200001301	CG4759-RA	FBgn0039359	RpL27	SPOT	0.0586228	0.148612	0.600269	-0.148029	-0.0786223	0.112944	0.331495	0.0232404	-0.0670844	-0.24463	0.107645	-0.283064	-0.133701	-0.162867	0.375448	-0.0733783	-0.0123697	-0.367936	0.277277	-0.171298	-0.0163519	-0.44613	0.37078	-0.16245	-0.126784	0.178296	0.473075	0.0775744	-0.109381	-0.317511	0.160087	0.387263	-0.289128	0.105614	0.368427	-0.255791	0.0035054	0.239784	0.12238	0.0892555	-0.0721563	-0.271944	0.511395	-0.0796051	-0.229678
ID100004398000001501	CG7938-RA	FBgn0003511	Sry-beta	SPOT	0.124315	0.12988	0.425595	-0.170117	0.33054	0.344714	0.148996	-0.403022	0.293401	0.434076	-0.34799	-0.0779123	0.0488808	0.436932	0.0564908	-0.490041	0.145122	0.48452	-0.0891012	-0.244075	0.118099	0.148442	0.115278	-0.294708	0.0693252	-0.0308995	0.25318	0.0368302	0.079562	-0.0554095	0.524616	0.408532	-0.0989264	0.613281	0.17988	0.891973	0.211846	-0.386896	-0.204988	-0.0993297	0.144385	0.492528	0.302922	0.133913	0.215868
ID100003281400001701	CG5650-RA	FBgn0004103	Pp1-87B	SPOT	0.197141	-0.643201	0.923485	-0.17885	0.0576468	-0.460648	0.548197	-0.226839	0.162899	-1.32146	0.264599	-0.630915	0.0134034	-0.417152	0.444301	-0.339517	-0.0276814	-1.11136	0.17756	-0.377506	0.100737	-0.794771	0.572592	-0.412313	-0.00700182	-0.501435	0.491194	-0.0493984	0.0536089	-0.515888	0.172367	0.344087	-0.110709	-0.52736	0.551195	-0.945845	0.364286	-0.704837	0.346065	-0.125368	0.128209	-0.874317	0.77778	-0.194387	0.0677376
ID100004315800000002	CG17446-RA	FBgn0030121	CG17446	SPOT	0.0694923	0.0714663	0.624959	0.00107267	0.0386968	0.0930715	0.349148	-0.118374	0.126936	-0.0336471	0.0898549	-0.276537	0.0199847	0.154404	0.307578	-0.128568	0.0427226	0.0427226	0.0979548	-0.0519053	-0.0979579	0.0654604	0.328647	-0.0904168	0.213443	0.219387	0.213443	0.0552856	0.00480017	-0.105291	0.253742	0.429029	-0.176616	0.135184	0.135184	0.221341	0.161383	0.256966	0.0953135	0.0317055	0.0879101	0.289304	0.221694	0.044223	0.0369579
ID100004395600000102	CG7766-RB	FBgn0030087	CG7766	SPOT	0.0939809	-0.109236	0.596949	-0.00964758	0.241348	0.161935	0.244562	-0.124236	0.147476	-0.203611	0.0850284	-0.453764	0.274635	0.0524506	0.159052	-0.269729	0.0741187	-0.300399	-0.0945538	-0.194695	-0.029171	-0.420989	0.316079	-0.3045	0.330028	-0.108396	0.272182	0.172593	0.0857953	-0.154493	0.0857953	0.569893	0.0754732	0.220677	0.0650554	-0.14292	0.357667	0.246194	0.154781	0.0672374	0.218314	0.00191088	0.503231	0.205982	0.209186
ID100004124400000302	CG3931-RA	FBgn0034879	Rrp4	SPOT	-0.110702	0.305433	0.516613	-0.288932	-0.187018	0.527683	0.385297	-0.0537346	-0.184451	0.359254	0.190824	-0.36815	-0.132488	0.398856	0.474274	-0.298414	-0.0349224	0.15196	0.192327	-0.198075	-0.16462	0.19404	0.275614	-0.233588	-0.0582125	0.265018	0.373522	-0.00283215	-0.187964	-0.00586401	0.566114	0.192641	-0.289182	0.0541907	0.176744	0.66012	-0.109391	2.50162	0.0299779	0.0438015	-0.096878	0.529485	0.48913	-0.214096	-0.30516
ID100004512600000303	CG3566-RB	FBgn0029854	CG3566	SPOT	-0.0574921	0.280911	0.731946	-0.348485	-0.133751	0.465659	0.535066	-0.0150011	-0.245637	0.164066	0.304351	-0.543435	-0.131524	0.293342	0.676199	0.0141301	-0.0989823	0.255375	0.212838	-0.31661	-0.077412	0.0453646	0.485628	-0.308483	-0.0681006	0.528773	0.636425	-0.0113282	-0.181647	-0.0375544	0.589071	0.210889	-0.370762	0.299964	0.499532	0.366933	-0.0499646	1.42746	0.227642	0.0774032	0.0261396	0.433338	0.649815	-0.226399	-0.24667
ID100004438200000803	CG4293-RB	FBgn0024983	CG4293	SPOT	0.0320574	-0.0134892	0.573067	-0.202961	-0.00653313	0.398507	0.440794	-0.118885	0.0753829	0.0586653	-0.105342	-0.545413	0.0400111	0.0890729	0.141849	-0.446293	0.0426966	-0.145216	-0.165619	-0.309764	0.090345	-0.281504	0.408494	-0.470117	-0.0272742	-0.0977131	0.283379	-0.00390212	0.281426	-0.202206	0.281426	0.437452	-0.1275	0.547269	0.231055	-0.111214	0.123893	-0.0270177	0.222126	0.0509704	0.118988	0.0819339	0.438138	-0.0857868	0.0140525
ID100003401400001303	CG11980-RB	FBgn0037652	CG11980	SPOT	0.000860452	-0.243769	0.698386	-0.157527	-0.157866	0.0473864	0.700313	0.00876093	-0.023735	-0.232648	0.336232	-0.45037	-0.0945552	-0.262358	0.402269	-0.146967	-0.0763601	-0.639277	0.141427	-0.253213	-0.0972611	-0.402281	0.567728	-0.2458	-0.13942	0.0272796	0.35143	-0.0273502	-0.120443	-0.390164	-0.0613606	0.609166	-0.180047	0.142217	0.425947	-1.1364	0.157095	-0.0772532	0.308781	0.17869	-0.0204474	-0.204755	0.674572	-0.175781	-0.187063
ID100003171600001703	CG31363-RB	FBgn0051363	Jupiter	SPOT	0.254983	-0.118017	0.278279	0.219848	0.348505	-0.0329392	0.316099	0.12804	0.299772	-0.379434	0.0754405	-0.079628	0.28944	0.072673	0.129356	0.087715	0.107362	-0.33507	-0.0266673	0.053374	0.179964	-0.120894	0.236038	0.120874	0.0500227	-0.164194	0.100546	0.142777	-0.115553	-0.528368	-0.154568	0.305898	-0.130159	-0.128692	-0.207062	-0.172565	-0.0325625	-0.195156	-0.103723	-0.00660496	-0.0137683	-0.169881	0.103144	-0.0808771	0.0492489
ID100003202800000004	CG5245-RA	FBgn0038047	CG5245	SPOT	0.0386158	0.0961253	0.0172834	0.0239082	-0.121313	0.166636	0.166636	0.190174	0.00840123	0.0838663	0.0441526	-0.047683	-0.0816223	0.130013	0.0196628	0.156374	0.0482876	0.0482876	-0.0509994	0.108686	-0.140872	0.0666605	0.0665796	0.0243098	-0.13481	0.157956	-0.0141846	0.219439	-0.462317	-0.136374	-0.208987	0.121943	-0.17945	0.221143	-0.101299	0.111568	-0.0938998	-0.0938998	-0.105599	0.126994	-0.207397	0.201946	-0.17544	0.0480171	-0.0642464
ID100004093200000304	CG6539-RA	FBgn0011802	Dhh1	SPOT	0.181189	-0.35288	0.335189	-0.0748531	0.174516	-0.0232843	0.598506	0.131522	0.0583671	-0.0152097	0.00843716	-0.126856	0.0216408	-0.120986	0.278355	-0.10408	-0.0114657	-0.0114657	0.0210135	-0.0562563	-0.0899794	-0.304138	0.243439	-0.209236	0.161692	-0.251725	0.0580406	-0.0885734	-0.0335609	-0.711248	-0.267255	-0.267255	0.162445	0.22914	0.0412825	-0.181891	0.217374	0.36035	-0.0236257	0.0449907	0.0986555	-0.32702	0.0799535	-0.053738	0.0202433
ID100003358200000404	CG18398-RA	FBgn0032728	Tango6	SPOT	0.138474	-0.13915	0.444888	-0.110798	0.293757	0.0591303	0.375147	-0.133605	0.272084	-0.0308705	-0.0308705	-0.264078	0.131229	0.0130136	0.275107	-0.316146	0.0803445	0.000526424	0.11842	-0.151427	0.395018	-0.226444	0.306409	-0.293878	0.0182968	-0.278044	0.193299	0.0182968	0.0874259	-0.436263	-0.258548	0.173686	0.125936	0.350401	0.173104	0.138753	0.260389	-0.133891	0.0127179	-0.0841125	0.315516	-0.328715	0.492563	-0.0823257	0.110077
ID100003896400000504	CG14973-RA	FBgn0259224	CG42324	SPOT	0.592225	-1.04272	0.643692	0.55424	0.91859	-0.833758	0.676194	-0.0469739	1.10669	-0.725546	-0.40261	-0.418555	0.929239	0.0212859	-0.0500159	-0.353216	0.653129	-1.49937	-0.176246	0.0957009	0.815266	-1.2251	0.512278	-0.145121	0.622524	-0.718181	-0.0950789	0.521506	0.821854	-0.540874	-1.29539	1.09373	0.822302	-0.357553	-0.00729221	-1.6478	1.23221	-0.568012	-0.00480797	0.26969	0.921472	-1.28955	0.320866	0.417188	0.881396
ID100003325200000604	CG3395-RB	FBgn0010408	RpS9	SPOT	-0.0643445	0.0628481	0.812	-0.040007	-0.243082	0.285215	0.462817	-0.0974744	-0.0042446	0.0510201	0.281305	-0.500669	-0.0912182	0.582741	0.540795	-0.0368823	-0.115165	0.335305	-0.0623586	-0.384881	-0.122129	0.0566717	0.203308	-0.252381	-0.148669	0.427103	0.545191	0.0602568	0.229888	0.14958	0.229888	0.350305	-0.37803	0.84107	0.325079	0.902979	0.0348359	0.640149	0.0324862	0.315682	0.00296252	0.492208	0.662295	-0.106354	-0.0714279
ID100003780600000704	CG11337-RB	FBgn0039846	CG11337	SPOT	0.0771246	-0.302594	0.536041	0.0385569	0.422821	0.323673	0.526373	-0.0922043	0.33387	-0.0214462	0.297253	-0.29305	0.143998	-0.0912473	0.251206	0.143998	0.0340347	-0.435256	-0.0320148	-0.150909	0.070747	-0.52857	0.35568	-0.210587	0.127734	-0.157411	0.221542	0.104034	0.150194	-0.384236	0.150194	0.433527	0.058053	0.244214	-0.00515342	-0.334211	0.307294	-0.560401	0.125972	0.0723344	0.260326	-0.316412	0.184285	-0.00855604	0.172097
ID100004170000000904	CG7622-RC	FBgn0002579	RpL36	SPOT	0.0905723	0.386849	0.773882	-0.246425	-0.315552	0.374851	0.124467	-0.324594	0.0317797	0.235914	-0.0913111	-0.390512	-0.110497	0.580489	0.473629	-0.338466	0.112552	0.563608	0.114354	-0.507877	0.0570656	0.134181	0.30335	-0.356942	-0.139578	0.437867	0.650285	0	0.0738703	0.0191573	0.622403	0.0738703	-0.418398	0.976726	0.521876	0.805762	-0.0863682	0.657075	-0.171097	0.0371265	0.0468407	0.0468407	0.626132	-0.179303	-0.187804
ID100004087800001004	CG6428-RA	FBgn0029689	CG6428	SPOT	-0.0303159	-0.168089	0.329176	-0.196848	0.0512599	0.256913	0.368288	0.0447763	0.147458	0.0224678	0.100925	-0.244765	-0.0473999	-0.0473999	0.142622	-0.129218	0.000322357	-0.230747	0.0354167	0.000322357	-0.0445234	-0.0445234	0.100386	-0.195716	0.0298627	-0.15497	0.247685	-0.0433518	0.184455	-0.415555	0.270487	0.184455	-0.0245073	0.272794	-0.108026	-0.10292	0.0471696	-0.158006	0.0401484	-0.0013413	0.0114636	0.0491134	0.0491134	0.0572904	0.0244404
ID100003550800001104	CG13434-RA	FBgn0034523	Nnf1a	SPOT	-0.0414026	0.305873	0.57946	-0.220356	-0.210209	0.166668	0.323299	-0.0185761	-0.230786	-0.108834	-0.068428	-0.426827	-0.21707	0.134954	0.600458	0.0585172	-0.182831	0.0382859	0.321811	-0.275784	-0.108947	0.0325566	0.304307	-0.271281	-0.291618	0.212596	0.4046	-0.0137034	-0.186611	-0.0248474	0.562731	0.25286	-0.282623	0.72415	0.378256	0.517469	0.0419115	0.973763	-0.0430389	0.17373	-0.0137218	0.268179	0.702415	-0.280359	-0.177175
ID100004162200001304	CG7466-RA	FBgn0031981	CG7466	SPOT	0.0551205	-0.304565	0.332782	-0.0649309	0.299225	0.110524	0.385226	0.0302243	0.284785	-0.410341	-0.16543	-0.224046	0.189789	-0.124981	-0.0402449	-0.113799	0.0361341	-0.483938	-0.0530459	-0.0554949	0.148332	-0.31038	0.143703	-0.21593	0.164263	-0.25364	-0.0177603	-0.0320128	-0.144671	-0.61783	-0.123231	0.264754	0.141327	-0.149075	-0.0433557	-0.0581498	0.297047	-0.342066	0.0699433	0.027309	0.251467	-0.265595	0.0985589	0.0939638	0.202467
ID100004510800001504	CG3416-RA	FBgn0002787	Mov34	SPOT	0.106248	-0.0854101	0.478749	-0.0807356	0.21991	0.194883	0.277727	-0.430722	0.374729	-0.0334774	-0.272568	-0.380045	0.219096	0.0117466	-0.0809668	-0.789442	0.135513	-0.423957	-0.284562	-0.215347	0.235341	-0.229684	0.383883	-0.479531	0.221817	-0.353658	0.103103	0.0839566	0.0941447	-0.0641455	0.203937	0.593409	0.0765441	0.475903	0.0730125	-1.24311	0.488524	-0.940442	-0.0104724	-0.0487901	0.23342	-0.095009	0.21118	0.0624529	0.200042
ID100003855000001604	CG10737-RC	FBgn0034420	CG10737	SPOT	0.227124	0.0824447	0.539209	-0.00682143	0.174817	-0.00571436	0.24762	-0.16064	0.190881	0.115069	-0.00909033	-0.154678	0.22127	0.205689	0.118759	-0.183973	0.132055	-0.109673	-0.00627063	-0.0992299	0.22961	-0.131205	0.354318	-0.208212	0.204038	0.172847	0.270052	0.196791	-0.0170295	-0.0659035	0.290927	0.568921	0.13608	0.54073	0.19569	-0.229357	0.329526	-0.0309464	0.258156	0.0851781	0.40076	0.317438	0.297292	0.107496	0.154089
ID100004436400000005	CG4250-RA	FBgn0034761	CG4250	SPOT	-0.0383492	0.2076	0.839252	-0.178518	-0.296394	0.364224	0.56824	0.10765	-0.238497	0.0821992	0.356749	-0.474052	0.0219553	0.13428	0.805875	0.0197832	-0.232935	-0.232935	0.260325	-0.276036	-0.208563	-0.0476251	0.430182	-0.167226	-0.139841	0.533716	0.656393	0.0223538	-0.238963	-0.31551	0.620253	0.400189	-0.259927	0.189322	0.564319	0.189322	0.0164571	0.507376	0.31336	0.0849397	-0.0972917	0.279474	0.799637	-0.108629	-0.261721
ID100004397400000705	CG7915-RA	FBgn0085402	Ect4	SPOT	0.195679	-0.739706	0.409404	0.21669	0.337869	-0.34538	0.594077	-0.0184821	0.545111	-0.911195	-0.459108	-0.221361	0.205498	-0.386023	-0.154134	-0.250669	0.0964463	-1.19096	-0.144781	-0.0246083	0.193548	-1.29403	0.273623	-0.0886434	0.294396	-0.566698	-0.239557	0.142038	-0.194571	-0.821824	-0.194571	0.812838	0.293721	-0.314192	-0.0559875	-0.634867	0.524776	-0.820828	0.112935	-0.0272834	0.337321	-1.08541	0.163293	0.340543	0.498383
ID100003284400001205	CG5706-RA	FBgn0039175	CG5706	SPOT	0.230015	0.0688358	0.639701	-0.0661961	0.213985	0.448684	0.326015	-0.334439	0.253098	0.162721	0.0103674	-0.390818	0.197704	0.100472	0.167539	-0.442074	0.0785601	-0.185391	-0.124454	-0.19469	0.220422	-0.202923	0.355353	-0.356454	0.0548281	-0.15614	0.228212	0.106714	0.083888	-0.0717737	0.241677	0.338646	-0.0529037	0.463813	0.463704	0.139149	0.43847	-0.369221	-0.0402429	0.0361864	0.240979	-0.00454633	0.48007	-0.042655	0.119209
ID100003286800001305	CG5746-RA	FBgn0039186	CG5746	SPOT	0.222593	-0.576041	0.670907	0.239536	0.285217	-0.270395	0.467735	-0.094059	0.368358	-1.14217	-0.0744158	-0.401028	0.264389	-0.224525	0.149563	-0.324828	0.2461	-1.10429	-0.0750626	-0.0571792	0.154623	-0.765669	0.366552	-0.412728	0.307767	-0.639185	0.152031	0.198664	0.226218	-0.453622	0.0533678	0.639448	0.165934	-0.356809	0.175653	-1.02026	0.527736	-0.887332	0.288129	0.203447	0.314772	-0.710304	0.423815	0.195713	0.366532
ID100004013400001405	CG3582-RA	FBgn0017457	U2af38	SPOT	0.112534	0.245292	0.860946	0.0932146	0.153924	0.462524	0.458792	-0.145725	0.257749	0.13934	-0.105045	-0.0529765	0.017949	0.357111	0.412156	-0.358747	0.0728731	0.100665	0.103317	-0.16454	0.0370211	-0.0743145	0.426029	-0.325375	-0.0337089	-0.396725	0.629712	-0.042618	0.089765	-0.0121921	0.495413	0.41123	-0.143947	0.49438	0.464905	0.454626	0.354708	-0.340306	0.0171981	0.00536227	0.240622	0.324266	0.512254	0.0983952	0.182876
ID100004395000001605	CG7717-RA	FBgn0024329	Mekk1	SPOT	0.136522	-0.359078	0.530587	-0.0468481	0.350597	0.0210148	0.638356	0.0656167	0.250805	-0.305062	0.0921734	-0.395884	0.0332181	-0.259358	-0.0589878	-0.061287	0.116275	-0.609805	-0.053165	-0.272754	0.185078	-0.391952	0.356695	-0.147049	0.18946	-0.0870668	0.215793	0.118988	0.0386319	-0.316465	-0.28474	0.541802	0.0315031	0.155246	-0.185442	-0.961799	0.377652	-0.0814107	0.238055	0.324041	0.12439	-0.389767	0.265339	0.230757	0.101609
ID100003663600001705	CG5946-RB	FBgn0036211	CG5946	SPOT	0.122873	-0.271543	0.515221	-0.118413	-0.0559778	0.0207881	0.57651	0.0960047	0.0537611	-0.248546	0.0846767	-0.254846	0.0402864	-0.321554	0.248041	-0.122524	-0.00053475	-0.698785	0.0848549	-0.108963	0.0519434	-0.481467	0.420546	-0.0563908	-0.054504	-0.179644	0.256454	0.0712423	-0.0474956	-0.485556	-0.0463857	0.538175	-0.196814	-0.103317	0.139452	-0.936976	0.212938	-0.397784	0.147616	0.170552	0.0636299	-0.331549	0.414371	-0.0301183	-0.0285479
ID100004320600000106	CG2972-RA	FBgn0030177	CG2972	SPOT	0.247268	0.0502109	0.587389	-0.0486916	0.27859	0.459213	0.471352	-0.400668	0.330229	0.127451	-0.0534491	-0.405083	0.167267	0.256655	0.147754	-0.795732	0.179447	0.0289877	-0.0892099	-0.201017	0.18482	-0.0735259	0.272723	-0.470089	0.226139	-0.177197	0.19898	-0.00980482	0.256981	-0.169739	0.256981	0.412846	0.31154	-0.0180865	0.258473	-0.234581	0.441123	2.32047	0.0413786	-0.158913	0.346074	0.167537	0.330232	-0.0545688	0.375385
ID100004167000000406	CG7571-RA	FBgn0036732	Oatp74D	SPOT	0.00899177	-0.5172	0.415614	-0.139243	-0.0420086	-0.00937954	0.473747	-0.0358048	0.0871356	0.0871356	0.142714	-0.374918	0.101525	-0.309372	0.135392	-0.217825	0.0410179	-0.318853	-0.0144378	-0.12759	-0.119956	-0.60549	0.11266	-0.324909	0.163681	-0.61506	-0.0290812	0.0138464	0.00871084	-0.898826	0.194812	0.286636	0.100934	-0.0395559	-0.0395559	-0.361513	0.453942	-0.197604	0.024237	0.0213394	0.133372	-0.485085	0.342811	0.0651389	0.388975
ID100003742200000506	CG10742-RA	FBgn0040334	Tsp3A	SPOT	0.104406	0.0229269	0.5239	-0.144111	0.208569	0.283113	0.368041	-0.14586	0.021829	0.147263	0.0605322	-0.352809	0.128639	0.121969	0.44388	-0.200971	-0.0415309	-0.00523072	0.175575	-0.101557	0.102161	-0.0763073	0.331983	-0.340804	0.0905765	-0.190849	0.294419	0.0586672	0.196762	-0.0410912	0.523217	0.196762	-0.0257145	-0.0380373	0.201772	0.335767	0.299749	-0.00448137	0.166687	-0.0465873	0.0743659	0.150204	0.59249	-0.0772365	-0.0828232
ID100003706200000706	CG17921-RA	FBgn0010228	HmgZ	SPOT	0.287067	0	0.633611	-0.0406148	0.290223	-0.154745	0.67188	-0.328102	0.562934	-0.348904	-0.215379	-0.379179	0.340735	0.110019	0.328199	-0.743993	0.401203	-0.125174	0.0308812	-0.549941	0.156761	-0.280079	0.406492	-0.583802	0.308694	-0.553944	0.269619	-0.0772846	0.280177	-0.102734	0.621664	0.280177	0.0357074	0.288159	0.38236	0.186913	0.450249	-0.912297	-0.344954	-0.182157	0.342629	-0.212201	0.574694	-0.17643	0.264246
ID100003279000000906	CG5603-RC	FBgn0032210	CYLD	SPOT	0.0528504	-0.385831	0.344508	-0.0540376	0.102746	-0.045607	0.692141	0.174741	0.205713	-0.6421	0.165107	-0.237018	-0.0100586	-0.203734	0.266869	-0.0661283	-0.0473205	-0.852149	0.0353481	-0.160974	0.0538695	-0.749355	0.331748	-0.193064	0.00666046	-0.0889522	0.131895	-0.0999795	-0.0535998	-0.820351	-0.410262	0.378914	0.259766	-0.345186	0.149392	-0.281629	0.204838	-0.40533	0.104591	0.148201	0.126619	-0.424911	0.478569	-0.0027804	0.0376946
ID100004318200001006	CG18549-RA	FBgn0038053	CG18549	SPOT	0.243533	-0.177846	0.376315	-0.00408177	0.212423	0.0894169	0.269756	-0.327565	0.473068	-0.0663011	-0.112878	-0.357342	0.289989	-0.11327	-0.0435147	-0.445274	0.289672	-0.545702	-0.15559	-0.188653	0.177817	-0.560879	0.306877	-0.310947	0.268341	-0.272778	0.0741208	0.0707458	0.0490944	-0.35422	0.0274613	0.569548	0.131249	0.270292	0.0726362	-0.572358	0.569478	-0.573154	0.0658275	0.158103	0.443429	-0.137505	0.38577	0.0315585	0.282822
ID100003666000001306	CG6420-RA	FBgn0039451	CG6420	SPOT	0.00809305	0.334151	0.58926	0.0193806	0.00573045	0.329481	0.143753	-0.370211	-0.0560087	0.255664	-0.0352882	-0.2555	-0.00884548	0.268814	0.291085	-0.275054	-0.152542	0.131233	-0.105606	-0.0950863	-0.0571018	0.217989	0.173654	-0.261572	-0.0267677	0.422087	0.167269	0.182212	0.039106	0.0922532	0.406312	0.46935	-0.180348	0.682188	0.216852	0.773	0.250571	0.592222	-0.00490657	0.00580552	0.237058	0.663579	0.430429	0.109747	0.127252
ID100004011000001406	CG3525-RC	FBgn0000536	eas	SPOT	-0.0136949	-0.467623	0.350278	-0.0985402	0.142106	-0.0464748	0.627141	0.00326112	-0.133015	-0.422177	0.121375	-0.194892	-0.0784126	-0.253705	0.210401	-0.118341	-0.127964	-0.602004	0.0559232	-0.230051	0.0845181	-0.508164	0.181658	-0.316126	-0.0112618	-0.312161	0.182222	-0.045613	-0.344974	-0.648431	0.101546	0.108752	0.0261516	-0.0567394	-0.0130899	-0.108034	0.291822	-0.156252	0.0399192	0.0468619	0.133159	-0.375272	0.355973	-0.0781556	0.0979419
ID100003670800000107	CG7452-RA	FBgn0035540	Syx17	SPOT	0.0850803	0.115417	0.407854	-0.140176	-0.0335452	0.0930715	0.262884	0.0387653	-0.0990636	-0.0990636	0.202999	-0.413652	0.043985	-0.0587614	0.261949	-0.140384	-0.00847953	-0.00847953	0.0876369	-0.220012	-0.145091	0.0184982	0.25902	-0.20096	0.0858254	0.0858254	0.220502	-0.0531231	0.113334	-0.251899	0.113334	0.311149	-0.0266318	-0.0766335	0.109928	0.17748	0.0672267	0.0672267	0.085022	0.0321009	0.0182305	0.247877	0.351669	-0.0352059	0.148912
ID100003087600001007	CG3221-RA	FBgn0034569	dgt3	SPOT	0.0937212	0.181881	0.426902	-0.0738226	0.0280982	0.314383	0.345987	-0.0248109	0.0994894	0.215312	-0.0663206	-0.260946	0.0483186	-0.106202	0.148648	-0.260044	-0.0811128	-0.177655	0.00202588	-0.232319	0.130579	-0.177697	0.168601	-0.177415	-0.114253	0.0581136	0.169163	0.116409	0.164895	-0.0815386	-0.0809063	0.468022	-0.104576	0.455696	0.149673	-0.306911	0.149532	0.313855	-0.0588635	0.145753	0.181249	0.182392	0.331383	-0.0093468	-0.0381057
ID100004086000001407	CG6393-RC	FBgn0259142	CG42257	SPOT	0.0823048	-0.348538	0.554281	-0.0464699	0.152446	-0.270492	0.265572	-0.191671	0.0746577	-0.615572	-0.329382	-0.286037	0.028705	-0.206802	0.0539975	-0.338297	-0.0309709	-0.527679	-0.216792	-0.310033	0.0791672	-0.510653	0.0568776	-0.279887	-0.0384712	-0.646119	0.100719	-0.0324556	0.0133153	-0.260671	0.173141	0.339475	0	0.0201203	-0.134421	-0.0809188	0.281438	-0.462907	-0.181238	-0.0261313	0.289523	-0.397476	0.295621	0.015164	0.1071
ID100004474200001607	CG7006-RA	FBgn0039233	CG7006	SPOT	-0.0335842	0.188287	0.428943	-0.252267	0.0302477	0.454689	0.0783513	-0.257679	0.0336948	0.196065	-0.345986	-0.255334	0.0329995	0.557837	0.108565	-0.508982	0.0225068	0.464186	-0.0152257	-0.266984	0.0377125	0.134603	0.0387854	-0.448039	-0.0427337	-0.120629	0.14864	0.10425	-0.0518937	0.154963	0.353661	0.397568	-0.271281	0.868975	0.00529131	0.520882	0.130747	-0.0839904	-0.463884	0.0693279	0.0255271	0.403138	0.311871	-0.144041	-0.00313511
ID100004477200000108	CG7055-RA	FBgn0030093	dalao	SPOT	-0.0950525	0.175105	0.861686	0.101442	-0.0917955	0.0750069	0.54536	0.0750069	0.023279	-0.0437668	0.24517	-0.349602	0.245625	0.083261	0.430838	-0.0452199	-0.02278	-0.247382	0.104442	-0.0995822	-0.0203618	-0.161808	0.523889	-0.117139	0.138171	0.15449	0.516699	0.196441	0.502182	-0.182965	0.502182	0.816765	-0.159391	-0.159391	0.375438	-0.185093	0.161636	0.423744	0.305866	0.233689	0.192581	0.0971347	0.628722	0.19017	0.164052
ID100003591600000208	CG31349-RA	FBgn0003177	pyd	SPOT	0.137874	-0.573727	0.534217	0.298214	0.36614	-0.621429	0.0852204	-0.239986	0.687154	-0.221196	-0.215751	-0.402327	0.116077	-0.297912	-0.0499152	-0.274368	0.0678524	-0.490968	-0.243093	-0.133067	0.350183	-1.06486	0.352975	-0.152179	0.206679	-0.487851	-0.147062	0.313905	0.278755	-0.458783	-0.811415	0.967707	0.430192	0.18733	-0.295614	-1.23814	0.709884	-0.319321	0.062339	0.171269	0.518294	-1.01056	0.216738	0.359762	-0.196724
ID100003402000000308	CG12081-RA	FBgn0030053	CG12081	SPOT	-0.0227766	0.20796	0.552694	-0.299789	0.0530451	0.487448	0.289418	-0.121119	-0.0675514	0.183027	0.00823818	-0.42039	0.0341218	0.26794	0.434321	-0.440921	-0.190234	0.287213	0.068855	-0.385469	-0.0441468	-0.0586512	0.250141	-0.562085	-0.0623613	-0.13133	0.283642	0.0256016	-0.109142	0.0452213	0.60369	0.325763	-0.0855634	0.158319	0.220758	0.34294	0.279866	1.45173	-0.0658378	-0.0142798	0.0828959	0.258048	0.641081	-0.100868	-0.0324593
ID100003745200000608	CG10936-RA	FBgn0034253	CG10936	SPOT	0.198556	-0.767251	0.393991	0.203886	0.378071	-0.178228	0.629862	0.26262	0.511142	-0.479337	-0.0511885	-0.237837	0.317789	-0.208793	-0.0929745	-0.268537	0.00708212	-1.53516	-0.231247	-0.164057	0.0306094	-1.32468	0.269526	-0.111026	0.282615	-0.6664	-0.0822992	0.206983	-0.744964	-0.744964	-1.13044	0.882931	0.30576	-0.310355	-0.00847681	-1.01655	0.672532	-0.872331	0.0413087	0.12733	0.199747	-1.07514	0.101277	0.16991	0.388539
ID100003627600001008	CG32836-RA	FBgn0085442	CG34413	SPOT	0.159935	-0.661565	0.318704	0.18372	0.585951	-0.488886	0.507419	0.0776773	0.446897	-0.982929	-0.36212	-0.236094	0.365438	-0.117738	-0.114573	-0.415338	0.141797	-1.31579	-0.187961	-0.169503	0.238935	-1.09911	0.25897	-0.283526	0.323488	-0.641987	-0.0402355	0.230128	0.285847	-0.558585	-0.559617	0.892054	0.261783	-0.532063	-0.257032	-0.640047	0.551588	-1.08453	0.327655	0.173239	0.473568	-0.99816	0.0493909	0.273091	0.41053
ID100003822000001408	CG3193-RA	FBgn0000377	crn	SPOT	-0.042391	0.284443	0.510976	-0.191901	0.00648577	0.604253	0.331495	-0.0878721	0.0230368	0.362974	0.0483316	-0.282979	-0.032489	0.227996	0.144074	-0.235959	-0.195476	0.117581	0.0291044	-0.272219	-0.0819773	0.0333548	0.311923	-0.1395	-0.143358	0.109249	0.268972	0.14088	-0.137484	-0.000609899	0.35232	0.41366	-0.248356	0.622387	0.401876	0.158003	0.221649	0.311473	-0.0168037	0.114959	0.0614322	0.303578	0.346884	-0.0600013	0.0293142
ID100004092600001608	CG6523-RA	FBgn0032509	CG6523	SPOT	0.186858	0.246475	0.688529	-0.166855	0.00660642	0.366163	0.42694	-0.153868	0.110212	0.272457	0.0659482	-0.187229	0.0102298	0.0502169	0.359188	-0.285943	0.0658943	-0.260228	0.238944	-0.232818	0.145862	-0.178907	0.532175	-0.225295	-0.074416	0.170368	0.424083	0.0842425	0.0110659	-0.0118914	0.409808	0.410866	-0.226914	0.231958	0.478714	-0.678398	0.22533	-0.246811	0.0617421	0.0923073	0.143104	0.0418114	0.51833	-0.0909084	-0.0119135
ID100003320400001708	CG32100-RA	FBgn0052100	CG32100	SPOT	-0.0935738	-0.0132088	0.0812754	-0.137917	-0.0297843	0.0484473	0.0353211	-0.0727887	0.0954683	0.0361818	-0.0430561	-0.0320358	-0.00637019	0.0298074	0.0222718	-0.153124	-0.0286539	-0.089655	-0.0381979	-0.0710509	0.00294296	0.00469026	0.066728	-0.174152	-0.0198589	0.0326122	0.0153706	0.0427163	0.0656673	-0.175999	-0.0655035	0.159405	0.0744152	0.0741107	0.0824025	0.0744152	0.0324668	-0.247016	0.0274202	0.0270609	0.0872172	0.010151	0.140576	0.0313747	0.0666624
ID100003862800000509	CG10904-RA	FBgn0034945	CG10904	SPOT	0.142472	0.200779	0.256752	-0.0908442	0.0581701	0.235189	0.351709	0.0308522	0.00124	-0.0731241	-0.0731241	-0.166471	0.0184619	0.102138	0.216246	-0.0381647	-0.0138879	0.104513	0.105715	-0.22675	-0.0934395	0.0627348	0.177184	-0.140976	0.0675846	-0.0217801	0.237004	-0.00151872	0.245379	-0.247023	0.321602	0.245379	-0.182366	0.0711041	0.0536384	0.513468	0.0647612	0.191813	-0.0484319	0.0818793	0.0153881	0.279381	0.378566	-0.0683332	0.0562235
ID100003817200000609	CG31657-RA	FBgn0053526	PNUTS	SPOT	-0.050431	0.0218907	0.343847	0.031869	0.304837	0.433086	0.304616	-0.0535728	0.422801	0.389969	0.0619126	-0.0489979	0.0966464	0.0345417	0.0478366	-0.319919	0.00158083	-0.120981	-0.0843599	-0.0829017	0.259059	-0.27556	0.211324	-0.244078	0.0497587	-0.058978	0.120182	0.0419592	0.0905605	-0.211331	0.0905605	0.311908	0.0881923	0.181244	-0.224095	0.0460491	0.344494	-0.419334	-0.0684998	-0.109494	0.257893	0.235926	0.131993	0.0600261	0.269648
ID100004169400000909	CG7611-RA	FBgn0037094	CG7611	SPOT	0.194804	-0.35132	0.405923	-0.0409494	0.385945	0.180708	0.37582	-0.125919	0.359531	-0.0893182	-0.194061	-0.19935	0.361979	-0.0534046	-0.0326631	-0.544379	0.0380337	-0.451355	-0.119326	-0.231202	0.192607	-0.39933	0.188151	-0.352851	0.166518	-0.248472	0.0504576	0.0742916	0.155425	-0.259339	0.0703571	0.435707	0.172783	0.179919	-0.00627501	-0.299913	0.468712	-1.0179	0.0474714	0.0154575	0.219668	-0.317549	0.157125	0.0461803	0.0875835
ID100004123800001209	CG3770-RA	FBgn0035085	CG3770	SPOT	0.104935	0.12781	0.686091	-0.102471	-0.0334079	0.401668	0.366217	-0.171233	0.052987	0.0693344	0.137318	-0.429209	0.12648	0.42751	0.282432	-0.33347	0.110015	0.276875	0.0117378	-0.295108	-0.0804237	0.0712444	0.322955	-0.447422	0.0743447	-0.0891855	0.317924	0.0164705	0.235588	-0.0454159	0.235588	0.36122	-0.148154	0.792341	0.325895	0.579106	0.295031	0.308761	-0.0694301	0.152057	-0.0226219	0.316081	0.545099	-0.171449	-0.148405
ID100003937200001309	CG14434-RA	FBgn0029915	CG14434	SPOT	-0.098453	0.129536	0.570475	-0.292478	-0.281075	0.206721	0.235662	-0.0660623	-0.258199	-0.0331892	0.182017	-0.351999	-0.130122	0.188578	0.379776	-0.212146	-0.286521	0.00689667	0.14723	-0.271431	-0.161065	0.0283179	0.236416	-0.264803	-0.239363	-0.047453	0.221233	0.00682031	0.397644	-0.132114	0.494091	0.397644	-0.303165	0.546327	0.342998	0.139932	0.147459	0.399127	-0.083876	0.0658965	-0.121019	0.319873	0.621004	-0.16433	-0.184671
ID100004278000000010	CG1344-RA	FBgn0027507	CG1344	SPOT	0.0627846	-0.254179	0.761014	0.0627846	0.0443865	0.115002	0.77374	0.292747	0.130838	-0.214232	0.159509	-0.21628	0.137934	-0.0516353	0.438196	0.156691	-0.0544932	-0.130843	0.11101	-0.0661547	0.0495292	-0.459966	0.463843	-0.118194	0.15286	-0.147962	0.288918	0.207163	0.174812	-0.491526	-0.140924	0.576078	0.150786	0.10051	0.246428	-0.154728	0.321121	1.63417	0.0973893	0.147632	0.173474	-0.280086	0.347814	-0.0328996	0.0602267
ID100003394200000210	CG1017-RA	FBgn0035294	CG1017	SPOT	0.0726523	0.268244	0.670275	-0.16054	0.0255987	0.296319	0.418698	-0.0373547	-0.0161768	0.0756623	0.17778	-0.383916	0.0420329	0.160105	0.471936	-0.125865	-0.045799	0.0933595	0.0844642	-0.215654	0.0186534	0.0326467	0.300642	-0.215299	-0.0327828	0.0496147	0.506444	0.0911363	-0.0654874	0.0366653	0.341351	0.371279	-0.158186	0.226175	0.110809	0.0848392	0.193837	0.216808	0.0100195	0.0839151	0.010829	0.453672	0.363858	-0.119462	-0.00198363
ID100004049400000410	CG14801-RB	FBgn0024988	CG14801	SPOT	0.204324	-0.159566	1.15331	0.68748	0.548168	-0.355754	1.03958	0.547859	0.381436	0.202944	0.202944	0.129458	0.324287	0.0418866	0.4222	0.235644	0.206462	-0.0468479	0.514565	-0.0275128	0.379558	-0.630228	0.578377	-0.139846	0.189844	-0.110901	0.876398	0.146675	0.156952	-0.522269	0.185709	0.4734	0.215091	0.0490114	0.582543	0.0951782	0.257598	0.414982	0.669963	0.22622	0.274706	-0.234138	0.785893	0.0686544	0.305333
ID100003858000000510	CG10803-RA	FBgn0029666	CG10803	SPOT	0.320191	-0.900009	0.360376	0.203465	0.339024	-0.215389	0.960745	0.287854	0.38117	-0.151878	-0.151878	-0.358831	0.173419	-0.248626	-0.0208454	0.0321303	0.0282958	-0.724732	-0.0913187	-0.133746	0.21892	-1.15717	0.386224	-0.164945	0.122635	-0.737671	0.0209542	0.0983046	-0.471833	-1.03378	-0.471833	0.692053	0.416479	-0.160609	0.0739064	-0.66772	0.431162	-0.559274	0.24402	0.218076	0.298417	-1.00714	0.169774	-0.0314075	0.242362
ID100003471600000610	CG14543-RA	FBgn0039404	CG14543	SPOT	-0.0176546	0.288701	0.620446	-0.101727	-0.296577	0.421829	0.497464	0.120595	-0.177926	-0.177926	0.446417	-0.252839	-0.214981	0.00402867	0.511469	0.168802	-0.398278	-0.0742826	0.246166	-0.152635	-0.117183	0.000300672	0.491957	-0.0866965	-0.164436	0.537643	0.467465	0.110455	0.366818	-0.143128	0.366818	0.494103	-0.37447	0.594728	0.489992	-0.0922351	-0.0902842	0.871604	0.0927682	0.19105	-0.104212	0.273377	0.59715	-0.178752	-0.246198
ID100003862200000710	CG1088-RA	FBgn0015324	Vha26	SPOT	0.24765	-0.340486	1.04429	0.127676	0.242211	-0.510972	0.543737	-0.0676272	0.201668	-0.566443	0.0496122	-0.161792	0.182762	-0.142453	0.672015	-0.128086	0.0700049	-0.741683	0.287049	-0.20358	0.222775	-0.418492	0.615782	-0.252655	0.000342913	-0.0966012	0.513398	0.259952	0.225952	-0.343298	0.155392	0.656139	0.247898	-0.288903	0.545456	-0.303234	0.40638	-0.340707	0.312485	0.239516	0.419554	-0.610822	0.884711	0.172982	0.213409
ID100003663000000910	CG5864-RA	FBgn0039132	AP-1sigma	SPOT	0.27455	-0.353712	0.748715	0.0454655	0.36101	-0.177388	0.518994	-0.0587834	0.292892	-0.598064	-0.187111	-0.18579	0.273217	-0.10403	0.254647	-0.43933	0.234454	-0.579121	0.0802017	-0.256954	0.179481	-0.407686	0.437955	-0.385038	0.233009	-0.605767	0.327015	0.184257	0.302184	-0.139157	-0.13397	0.604853	0.154925	-0.0752274	0.151768	-0.301098	0.402826	-0.701631	0.157867	0.155658	0.324436	-0.522374	0.533879	0.124859	0.200915
ID100004243800001110	CG32663-RA	FBgn0052663	CG32663	SPOT	0.233042	-0.51157	0.209141	0.0427489	0.726304	-0.032677	0.347669	-0.0622195	0.660223	-0.570856	-0.402928	-0.181561	0.47244	-0.184938	-0.0804527	-0.281385	0.0829192	-0.609523	-0.168213	-0.109301	0.607329	-0.462562	0.124994	-0.209472	0.497021	-0.334574	-0.0479828	0.0284327	0.322799	-0.772005	-0.090233	0.341982	0.550767	-0.194001	0.0190638	-0.211915	0.68123	-0.723398	-0.0138945	0.00856264	0.431553	-0.418539	0.158286	0.225921	0.228497
ID100003514200001410	CG17652-RA	FBgn0031361	CG17652	SPOT	-0.0517764	0.088636	0.357501	-0.216624	-0.0523849	-0.0523849	0.195205	-0.068743	-0.0950711	0.269499	0.0808753	-0.181162	-0.0682682	0.0503605	0.195853	-0.112023	-0.0270132	0.252048	0.140476	-0.159473	-0.121106	0.114565	0.164063	-0.0850003	-0.219728	0.167851	0.311851	0.0296829	0.117967	-0.176309	0.242346	0.117967	-0.0329624	0.207779	0.0420869	0.432563	0.0362695	0.250008	0.00318083	-0.0410407	-0.0402218	0.306421	0.392633	-0.146682	0.0163287
ID100003783000001510	CG11527-RA	FBgn0011722	Tig	SPOT	0.207378	-0.199983	0.433998	-0.00948185	0.221906	-0.0157624	0.468106	-0.132445	0.296824	-0.385902	0.0917872	-0.161839	0.180083	-0.380897	-0.141826	-0.0836127	0.0687927	-0.738142	-0.0634094	-0.221434	0.0416561	-0.585568	0.2548	-0.174969	0.348215	0.0405006	0.052369	0.0376752	0.13621	-0.308419	-0.382136	0.698356	0.228567	-0.0298936	0.0218043	-0.551077	0.541906	-0.26733	0.272701	0.206925	0.00532969	-0.165172	0.210779	0.225997	0.331166
ID100003898800001710	CG15010-RC	FBgn0041171	ago	SPOT	0.27585	-0.183288	0.686614	0.0625138	0.613048	0.148464	0.38239	-0.114126	0.527977	-0.10188	-0.355358	-0.0638945	0.415003	0.230593	0.0240937	-0.429924	0.33317	-0.134614	-0.0842268	-0.108612	0.352789	-0.229032	0.119805	-0.233017	0.376273	-0.410326	0.191646	0.342279	0.386121	0	0.0947754	0.494349	0.523591	0.387589	-0.147737	-0.0875542	0.628396	-0.591215	0.0957193	0.0383496	0.425554	0.0420862	0.229105	0.217364	0.611438
ID100004399800001810	CG8019-RA	FBgn0001179	hay	SPOT	0.0226889	-0.0658073	0.318704	-0.11519	0.130365	0.0184716	0.426588	-0.0256639	0.0984014	-0.387477	0.0777257	-0.289157	0.0947695	-0.331749	-0.0485977	-0.150081	0.0455306	-0.843572	-0.0917274	-0.100795	0.0513646	-0.651524	0.258354	-0.158106	0.106517	0.132881	0.107645	0.24925	0.0981195	-0.309467	-0.265295	0.418298	-0.00869167	-0.174448	0.0622041	-0.99205	0.266798	-0.234535	0.058227	0.131745	0.159921	-0.40857	0.316171	0.0342096	0.153353
ID100003783600000211	CG11560-RA	FBgn0036249	CG11560	SPOT	0.0453603	-0.0200087	0.0248876	-0.0418702	-0.0418175	0.032947	0.278118	0.032947	-0.0349262	-0.0349262	0.134339	-0.166801	0.0358075	0.0358075	0.259302	-0.0368924	0.0126186	-0.205509	-0.00216015	-0.0610508	-0.0364429	-0.0761434	0.0897956	-0.0893826	0.0287063	-0.00852544	0.0867604	-0.0174254	-0.167006	-0.237983	0.196103	0.0427438	-0.0984109	0.0847662	0.0847662	0.234906	0.0248827	0.0365148	0.161801	0.0365148	0.0434243	0.0434243	0.138711	-0.0557619	0.0463863
ID100003589200000811	CG31229-RA	FBgn0051229	CG31229	SPOT	-0.101859	0.566629	0.488676	-0.22823	-0.270699	0.584032	0.245426	-0.0728988	-0.247065	0.369304	0.154086	-0.323234	-0.277484	0.349685	0.502066	-0.00942201	-0.231166	0.529433	0.140812	-0.424831	-0.126974	0.338434	0.21817	-0.148907	-0.183725	0.540969	0.467135	-0.000410218	-0.286524	0.125763	0.505544	0.243156	-0.474369	0.822094	0.302112	0.719397	-0.10131	1.46777	-0.0616763	0.042939	-0.165998	0.667336	0.526461	-0.202003	-0.183114
ID100003246000000911	CR31541-RA	FBgn0037309	CR31541	SPOT	0.078853	-0.682151	0.44784	0.0648133	0.070711	0.003887	0.637268	0.190368	0.224345	-0.390853	0.221961	-0.231645	0.0184825	-0.166144	0.19603	0.0121334	0.057788	-0.751247	-0.0522845	-0.085649	-0.00121447	-0.703384	0.151463	-0.153462	0.066098	-0.207694	0.105426	0.154149	0.286153	-0.759816	-0.435226	0.712224	-0.0345724	-0.0949036	-0.239594	-0.183547	0.461576	-0.173202	0.231577	0.207473	0.164991	-0.333418	0.292393	0.178865	0.227808
ID100003166800001011	CG2225-RC	FBgn0032957	CG2225	SPOT	0.0160473	-0.111058	0.269862	-0.0461347	0.158596	0.0572984	0.230601	-0.152917	0.160683	-0.250143	0.0115684	-0.0206011	0.0763119	-0.0458588	0.0485359	-0.230094	-0.0172513	-0.338793	-0.0372308	-0.0372308	0.174109	-0.171106	0.206877	-0.0520235	0.0534301	-0.22775	0.110623	0.0479408	0.128605	-0.473101	-0.0427697	0.0396271	0.00829962	-0.155735	0.166424	-0.0161516	0.154912	-0.408851	0.0395277	-0.0863919	0.18469	-0.131118	0.0934105	0	0.0539695
ID100003394800001611	CG10340-RA	FBgn0022344	CG10340	SPOT	0.061275	0.404642	0.555475	-0.284055	-0.0938201	0.485943	0.327642	-0.0995449	-0.126721	0.295099	0.28402	-0.187173	-0.10399	0.196271	0.519418	0.0112593	-0.177856	0.13513	0.269447	-0.248435	0.0159708	0.0784769	0.446904	-0.247259	-0.236195	0.410372	0.507077	0.0742421	-0.106678	0.03747	0.369954	0.215326	-0.374113	0.541345	0.384041	0.0475048	0.0344653	0.568102	0.045062	0.0737755	0.0119021	0.318875	0.54406	-0.15601	-0.201651
ID100003282000001711	CG5661-RA	FBgn0250876	Sema-5c	SPOT	-0.0376243	-0.0162829	0.691032	0.257966	-0.286205	0.0759068	0.144803	0.0909327	-0.0177898	-0.0284841	0.233572	-0.0386658	-0.22275	-0.135227	0.199123	0.0777664	-0.0211082	-0.318833	0.028438	0.0640939	-0.248687	-0.339211	0.178027	0.0387367	-0.161315	-0.082236	0.0607282	0.19994	0.0370236	-0.225594	0.181698	0.383954	0.0887944	0.213472	0.0959996	0.0971745	0.172646	0.56059	0.13393	0.346475	-0.0152224	0.0129943	0.256834	0.210138	-0.0897508
ID100004205400001811	CG1577-RA	FBgn0033208	mRpL52	SPOT	0.0278847	0.649263	0.443846	-0.327537	-0.162875	0.59607	0.0187742	-0.221933	-0.0466684	0.454434	-0.177001	-0.22595	-0.113461	0.518654	0.421709	-0.224805	-0.0039442	0.563528	0.150115	-0.240138	-0.016029	0.27626	0.234906	-0.205029	-0.225167	0.221852	0.412474	0.0305986	-0.151447	0.188404	0.472273	0.182379	-0.355449	0.810184	0.314661	0.455397	0.0502574	0.61464	-0.29296	-0.0521799	-0.107469	0.539659	0.313094	-0.252085	-0.240415
ID100003747600000112	CG11103-RA	FBgn0030522	CG11103	SPOT	0.323251	0.33954	0.323251	-0.119067	-0.17761	0.180293	0.399285	0.0444233	-0.103808	0.168785	0.158347	-0.249482	-0.00897261	0.107862	0.364529	-0.232834	-0.0303883	-0.0799493	-0.00316397	-0.18815	-0.183759	0.045143	0.150093	-0.251629	0.00912111	-0.0165247	0.21567	0.0146434	0.250784	-0.214422	0.326624	0.250784	-0.0618878	0.0650412	0.263053	0.53895	-0.00487415	0.617466	-0.00720197	0.118021	-0.117271	0.0990427	0.0586489	-0.151364	0.0214985
ID100004206000000612	CG1663-RA	FBgn0033449	CG1663	SPOT	0.0921935	0.063311	0.47811	0.0943643	-0.172619	0.00291498	0.23052	0.0659321	0.00142249	0.186945	0.208873	0.186945	0.101489	0.183415	0.418311	0.0478697	0.00251178	0.00460658	0.214081	0.0931432	-0.0639444	0.0637276	0.354976	0.058522	0.0749799	0.0905182	0.324843	0.291264	0.0683832	-0.220152	0.0683832	0.346969	0.0126725	0.0918483	0.261742	0.124742	0.0518408	0.0675108	0.069624	0.266706	0.0483507	0.0377363	0.56615	0.181078	0.0946927
ID100003629400000812	CG33075-RA	FBgn0031039	Shawn	SPOT	-0.148106	0.0102634	0.46067	-0.114441	0.0380008	0.313587	0.506998	-0.0156377	-0.22451	0.196268	0.253447	-0.294768	-0.0227803	0.257185	0.487405	-0.108785	-0.197976	0.215019	0.11484	-0.193936	0.0668274	0.00731084	0.248924	-0.175806	-0.174817	0.410471	0.540374	0.0837506	-0.0600225	0.0264263	0.422451	0.324773	-0.252787	0.408904	0.472849	0.490055	-0.123023	0.748639	0.314682	0.0871232	0.000240008	0.359965	0.557594	-0.0548761	-0.155801
ID100004008600001012	CG3461-RA	FBgn0003116	pn	SPOT	-0.0231715	0.189392	0.257037	-0.151779	0.0730636	0.157545	0.267757	0.0121186	-0.0161508	0.32996	0.097481	-0.12018	-0.0209957	0.278417	0.206107	-0.123183	-0.0122904	0.284723	-0.0122904	-0.0532646	0.145764	0.203148	0.242805	-0.133176	-0.0370874	0.0846873	0.29178	0.0820205	0	-0.396608	0.401906	0.222958	-0.0674449	0.232099	0.209168	0.400088	0.147514	-0.0876185	-0.13245	-0.0169255	0.0430147	0.211397	0.260517	-0.130539	0.14649
ID100003517200001112	CG1785-RA	FBgn0030061	CG1785	SPOT	0.107418	0.0639036	0.470623	0.0708595	0.0988903	0.227046	0.31859	-0.152043	0.198698	0.233573	-0.0718985	-0.126982	0.0263886	0.120822	0.169425	-0.299654	-0.0425048	-0.14422	0.033846	-0.126129	0.0416486	-0.097854	0.401078	-0.156148	0.0129675	-0.0561301	0.183101	0.209587	0.0591206	-0.144217	-0.424251	0.499738	0.124531	0.506301	0.0878073	-0.495279	0.349408	-0.0892735	0.0159467	0.136426	0.102379	-0.0244567	0.367316	0.0259116	0.0510707
ID100004354800001412	CG17829-RA	FBgn0025635	CG17829	SPOT	-0.0913522	-0.0932258	-0.0913522	0.0384483	0.0779318	0.271437	0.455649	0.15828	-0.0480951	0.0577815	-0.064428	0.0295376	0.013404	-0.0943687	-0.0192705	-0.0303878	-0.10808	-0.373748	-0.10808	-0.0158408	0.0895631	-0.363016	0.213421	-0.0691325	-0.0510533	-0.0304045	0.0882999	-0.0304045	0.20777	-0.444582	0.20777	0.523378	-0.0754263	0.172404	0.0838077	-0.0565702	0.204859	-0.35452	0.0150505	0.139184	0.0263801	-0.136299	0.260699	0.146147	-0.0146453
ID100003248400001812	CR32905-RA	FBgn0015543	snoRNA:Me28S-A1322	SPOT	-0.20601	0.298141	0.521019	0.198148	-0.274942	0.406144	0.0683597	-0.0245756	0.0043317	0.264219	-0.232092	-0.0115234	-0.171644	0.114703	0.129531	0.0235265	-0.373949	0.257079	0.00481706	0.0544513	-0.202494	0.216954	0.102948	0.0129054	-0.235758	0.411833	0.027972	0.3619	-0.0704662	-0.0964406	-0.00663162	0.535492	-0.126908	0.67518	0.207247	0.496839	0.018259	1.09214	-0.194347	0.0589969	0.0614143	0.508674	0.198562	0.136173	-0.00695717
ID100003091800000313	CG32296-RA	FBgn0052296	Mrtf	SPOT	0.093355	-0.357187	0.310422	0.190703	0.34248	0.0626589	0.526368	-0.104346	0.318679	-0.208411	-0.208411	-0.219306	0.0137411	-0.0839647	0.11539	-0.359558	-0.0390787	-0.06354	-0.112796	-0.0241023	0.0599454	-0.489817	0.367774	-0.193033	-0.0328346	-0.340566	0.0854677	0.117971	0.0140505	-0.42659	-0.230681	0.612749	0.220683	0.105945	0.0537382	-0.178706	0.225908	0.886638	0.174666	-0.046549	0.209973	-0.304741	0.101036	0.172744	-0.00295412
ID100003667800000713	CG6811-RA	FBgn0036257	RhoGAP68F	SPOT	0.179588	-0.256418	0.443525	0.0209004	0.249993	0.0346909	0.66271	0.0788329	0.163197	-0.0891899	0.0652267	-0.249482	0.126322	-0.189003	0.124967	-0.133569	0.0465736	-0.771095	-0.0888878	-0.166602	0.212971	-0.655513	0.320001	-0.160443	0.163356	-0.186261	0.078534	0.0818712	-0.432312	-0.525892	-0.432312	0.810432	0.227773	-0.0266864	-0.054734	-0.94926	0.34912	-0.54493	0.174768	0.16919	0.154839	-0.41851	0.126893	0.0858587	-0.119247
ID100003245400000913	CR31356-RA	FBgn0051356	tRNA:CR31356	SPOT	0.118715	-0.0394361	0.0781277	-0.00509766	0.0735359	0.0735359	-0.237681	0.0968834	0.00319044	0.101686	-0.12947	0.00319044	-0.0547824	0.0268193	0.0982472	0.144319	0.0263289	0.0263289	0.00172528	0.0297496	0.0387391	0.0387391	-0.132188	0.0867563	0.205671	0.205671	0.0487339	0.223201	-0.0317643	-0.183322	0.312967	-0.034144	0.10832	0.0956743	0.10832	1.1384	0.0963234	0.0963234	-0.158552	0.150602	0.0969725	-0.00907289	-0.0388133	-0.050607	-0.0408991
ID100004515000001013	CG3695-RA	FBgn0034795	MED23	SPOT	0.198547	-0.344981	0.248833	0.0834695	0.527565	0.0557346	0.283237	-0.04059	0.617098	-0.146689	-0.330911	0.0248918	0.49153	-0.167438	-0.333613	-0.313652	0.111419	-0.544155	-0.21151	-0.0673945	0.301427	-0.366993	0.1357	-0.319738	0.313704	-0.423672	-0.0498745	0.101501	0.270283	-0.371201	-0.396424	0.459483	0.338662	-0.0398814	-0.118998	-0.477798	0.357918	-0.77371	-0.261965	-0.108419	0.265855	-0.328944	-0.179336	0.239452	0.227617
ID100003435000001313	CG10638-RA	FBgn0036290	CG10638	SPOT	0.0674499	-0.0643784	0.753331	-0.0376793	0.168285	0.0913318	0.454526	-0.0708936	-0.0588635	-0.236796	0.100169	-0.400606	-0.114067	-0.230717	0.316582	-0.365412	-0.0310936	-0.561047	0.069108	-0.162809	0.115476	-0.262665	0.48167	-0.269383	-0.0516245	-0.0271873	0.329163	0.0611008	0.0437193	-0.169064	0.134223	0.610141	0.0819936	0.186551	0.196221	-1.01588	0.277404	-0.245378	0.215085	0.110337	0.293834	-0.00285618	0.60648	-0.122444	-0.0486337
ID100004054800001413	CG1489-RA	FBgn0020369	Pros45	SPOT	0.565777	-0.0634927	0.162639	-0.150776	0.690165	0.342464	0.151608	-0.684225	0.908455	0.150246	-0.807594	-0.332211	0.784673	0.271675	-0.561032	-1.18488	0.5461	0.049576	-0.624867	-0.433221	0.632646	-0.285563	0.0385561	-0.73466	0.603722	-0.855677	-0.0587581	-0.0104099	-0.0388891	-0.0388891	-0.208538	0.293564	0.452074	0.453468	-0.199705	-0.439032	0.775775	-1.79699	-0.526887	-0.172166	0.538562	-0.13961	-0.0629442	0.118357	0.450947
ID100003125400001813	CG2928-RA	FBgn0015801	Reg-5	SPOT	0.0399513	0.0515498	0.0492222	0.000290973	0.0798103	0.140858	0.33761	0.0248506	-0.0155187	-0.179531	0.104383	-0.135609	-0.108393	-0.155526	-0.0314162	0.0828678	-0.161933	-0.367702	-0.0315969	-0.0256304	-0.0880684	-0.354152	0.0704882	-0.055479	-0.18774	0.00887751	0.16018	0.0276723	-0.113774	-0.525567	-0.0691546	0.0707293	-0.255511	0.0364669	0.00931389	-0.189396	-0.0381134	0.242172	0.0810041	0.0246212	-0.0282703	0.106583	0.0360805	0.00238374	-0.135278
ID100004047600000014	CG14749-RA	FBgn0033316	CG14749	SPOT	0.390452	0.390452	0.490263	-0.0832396	0.115122	0.167145	0.208684	-0.0758961	0.0491712	0.0622457	0.0697504	-0.175289	0.0483707	0.331278	0.325178	-0.347268	-0.0305486	0.0668308	-0.0789539	-0.0715249	0.0489249	0.040942	0.0704028	-0.195103	0.0302202	0.0183844	0.270371	0.0771073	0.282426	-0.13997	0.282426	0.352298	0.219592	0.219592	0.124219	0.422506	0.160357	0.717441	-0.0580495	0.0730418	0.117467	0.12799	0.000569129	0.0528381	0.00151575
ID100004474800001014	CG7015-RA	FBgn0035895	Unr	SPOT	0.871815	-1.22604	0.209138	-0.214742	1.02623	-1.16892	0.695839	-0.385892	1.15946	-1.43919	-0.794437	-0.537511	1.02817	-0.116579	-0.132866	-0.600375	0.916856	-1.0906	-0.27216	-0.438173	0.916555	-1.36671	-0.0392294	-0.604031	1.00315	-1.30846	-0.228683	-0.274876	0.9428	-1.08745	-0.681071	0.354932	1.36022	-0.899191	-0.342164	0.0461264	1.30104	-1.21666	-0.573648	0.43814	1.04944	-1.23147	0.189905	-0.450437	1.13384
ID100003514800001114	CG17689-RA	FBgn0036374	CG17689	SPOT	0.0738938	-0.170883	0.372005	0.124064	0.334214	0.00777508	-0.00456785	-0.209996	0.540509	-0.0104719	-0.0750156	-0.0701971	0.304453	0.10343	0.11499	-0.211275	0.0911168	-0.449536	-0.155181	0.0588242	0.222026	-0.301616	0.277597	-0.0824997	0.447553	-0.122321	-0.12464	0.265087	0.243862	-0.33283	-0.130823	0.693349	0.137994	0.087718	-0.00102232	-0.108318	0.28896	-0.450056	0.0667577	0.0833756	0.460508	-0.270622	0.140617	0.243945	0.26385
ID100004434000001214	CG4207-RA	FBgn0026261	bonsai	SPOT	0.06156	0.374963	0.515315	0.0146969	-0.306042	0.501252	0.345307	0.15791	-0.151295	0.238007	0.0356594	-0.163121	-0.193142	-0.098301	0.290874	0.294718	-0.382099	-0.295958	0.0834831	0.0198651	-0.0393216	-0.202758	0.395516	0.0246488	-0.357789	0.401234	0.236497	0.263596	-0.191576	-0.275203	-0.25018	0.482345	-0.346668	0.497306	0.284032	-0.891528	-0.0101133	0.53844	-0.024297	0.225159	-0.0657752	0.0850221	0.404128	0.107205	-0.295203
ID100004126800001414	CG4165-RA	FBgn0029763	CG4165	SPOT	0.251273	-0.0711545	0.466723	-0.00340996	0.615441	0.354742	0.275	-0.236821	0.476203	0.0487234	-0.332025	-0.124513	0.319677	0.156212	0.0148335	-0.590384	0.291453	0.025829	-0.125715	-0.107129	0.345849	-0.35006	0.141764	-0.30581	0.193266	-0.324343	0.174654	0.15426	0.0228192	-0.0614774	0.26195	0.435204	0.364518	0.431786	-0.0285259	0.229185	0.382499	-0.940305	-0.138711	-0.107626	0.221929	-0.0339632	0.1404	0.0141826	0.409863
ID100003702000001614	CG17797-RA	FBgn0015583	Acp29AB	SPOT	-0.0232406	-0.0232406	-0.0564192	-0.0135598	0.110729	0.110729	0.13542	0.0481593	0.047064	-0.0200001	-0.01326	0.012942	-0.041111	-0.0438319	-0.0586555	0.00563908	-0.0590247	-0.0285327	-0.0285327	-0.0172739	-0.00576703	-0.00576703	-0.0155407	0.0427824	-0.03003	0.0666733	-0.0399044	0.0399805	-0.00215491	-0.140821	0.0524544	-0.118679	-0.00980019	-0.00980019	0.00336576	0.153212	0.0362276	-0.0174455	-0.0429978	-0.0174455	-0.0363991	-0.0795465	0.0833996	-0.0267072	-0.0315531
ID100003128400000015	CG2991-RA	FBgn0031474	CG2991	SPOT	0.0597971	-0.569207	0.57104	0.0597971	0.470206	-0.089901	0.594391	-0.220612	0.387685	-0.204657	-0.209063	-0.49388	0.0869787	-0.0909838	0.26254	-0.717427	0.0400328	-0.164937	-0.189993	-0.25694	0.397247	-0.861124	0.355144	-0.527804	0.216283	-0.784198	0.273943	-0.017264	-0.174757	-0.580101	-0.174757	0.41891	0.398	0.0715289	0.0307175	-0.49405	0.645016	0.551145	0.137482	-0.0390684	0.296873	0.259344	0.352539	0.0879962	0.316867
ID100003247800000115	CR32894-RA	FBgn0063383	snoRNA:U29:54Ec	SPOT	1.29592	1.29592	1.37006	0.855867	-0.502235	-0.268625	-0.268625	-0.0705314	-0.141815	0.920464	0.584364	0.991452	-0.0407873	1.40999	1.62047	1.04611	-0.17742	1.3513	0.987753	0.832537	0.0763559	1.90989	0.777651	0.832116	-0.10275	1.81495	0.488657	1.26093	0.230131	1.2581	0.717411	0.957926	-0.130835	0.708196	0.719384	3.43457	-0.0367514	1.68493	0.13025	0.988508	0.426417	1.46104	1.05826	0.844121	0.250093
ID100003355800000715	CG18317-RA	FBgn0031359	CG18317	SPOT	-0.0875127	0.0368055	0.403243	-0.178675	0.00472814	0.00160328	0.402892	-0.0985218	-0.114091	0.0797972	0.141691	-0.222934	-0.09711	-0.186422	0.273837	-0.209518	-0.062889	-0.244334	-0.0340985	-0.178386	0.0251777	-0.369444	0.211276	-0.185501	0.0257203	-0.244744	0.268676	-0.0407573	0.156361	-0.47367	0.156361	0.297509	0.134474	0.0053727	-0.0119505	-0.193238	0.173501	-0.152526	0.0908667	-0.0566594	0.113945	0.0395726	0.363858	-0.0505075	0.076398
ID100003094800001215	CG32364-RA	FBgn0052364	CG32364	SPOT	-0.0531992	0.394525	0.273815	-0.163203	-0.108968	0.281371	0.136564	-0.0974172	0.0402053	0.345238	-0.0956005	-0.23545	-0.165607	0.213205	0.161296	-0.245378	-0.0497431	0.325318	-0.0819209	-0.126022	-0.0658273	0.208654	0.0689216	-0.205624	-0.113651	0.135916	0.241302	0.0165839	0.0109892	-0.1063	0.444775	0.153984	-0.138712	0.46984	0.00643745	0.676208	-0.010977	0.34887	-0.0867164	-0.0130073	-0.0285097	0.647021	0.326046	-0.0743066	-0.0112942
ID100003478200001415	CG14685-RB	FBgn0037831	Cap-H2	SPOT	0.143848	-0.394845	0.174256	0.117952	0.13504	-0.0712832	0.244607	0.0578645	0.225663	-0.443729	-0.0770032	-0.131571	0.14	-0.0549829	0.061413	0.00739731	0.0224057	-0.626166	-0.00910953	0.0782667	0.266377	-0.536206	0.107485	0.0409991	0.121209	-0.299806	-0.0146628	0.125956	0.311411	-0.670789	0.164158	0.571423	0.117292	-0.221694	0.0785958	-0.24386	0.335732	-0.405091	0.0465118	0.201537	0.278538	-0.445052	0.239542	0.228613	0.176811
ID100003548400000116	CG12736-RA	FBgn0033184	CG12736	SPOT	0.322213	0.322213	0.418437	-0.265109	-0.0100299	-0.0100299	0.250289	-0.052633	-0.148419	-0.00195555	0.00906777	-0.310302	0.0907569	0.353988	0.226457	-0.350692	0.000765544	-0.0378439	0.00267513	-0.260819	-0.0587789	0.338373	0.176185	-0.263704	0.0679547	0.113253	0.294056	-0.0413575	0.262013	0.0745985	0.464109	0.262013	-0.188902	0.00509669	0.314803	0.782381	0.0927618	0.699453	-0.058716	0.0137048	-0.0563466	0.109857	0.310566	-0.143339	0.0106742
ID100003092400000616	CG32306-RA	FBgn0052306	CG32306	SPOT	0.0144171	-0.0578816	0.426799	0.10621	0.169388	0.300104	0.570331	0.0525364	0.176	0.0439738	-0.0391822	0.0439738	0.0436619	-0.0594485	-0.0632497	0.0391087	-0.0171338	-0.0737391	-0.0506985	-0.0384339	0.0803648	-0.488386	0.235212	0.00939876	0.0585208	0.00767562	-0.0556816	0.257479	-0.135911	-0.135911	-0.19142	0.900227	0.0250104	0.0726618	0.0847221	-0.395918	0.197205	0.431096	-0.0717955	0.230074	-0.00215343	0.219538	0.026022	0.213242	0.0741411
ID100004470000000816	CG6937-RA	FBgn0038989	CG6937	SPOT	0.229679	0.158558	0.401007	0.0697695	0.43891	0.558855	0.0708578	-0.332473	0.590248	0.415163	-0.454451	-0.0208503	0.437178	0.419523	-0.160653	-0.543917	0.306526	0.288734	-0.317133	-0.159706	0.315345	-0.0735674	-0.0855027	-0.265836	0.321597	-0.243758	-0.0178935	0.0886273	0.266961	0.0455252	0.0794987	0.617701	0.0431469	0.578182	-0.0125152	0.243124	0.470657	-0.857504	-0.57587	-0.21796	0.33258	0.152577	0.0782826	0.184173	-0.0690065
ID100004244400000916	CG32796-RA	FBgn0040388	boi	SPOT	0.125597	-0.0407693	0.395395	-0.0112913	0.0734641	0.264447	0.424514	0.10054	0.155263	-0.0450634	-0.0649604	-0.0669927	0.121166	0.0146629	0.0288372	-0.0512864	-0.0175821	-0.266402	-0.0547848	-0.14404	0.102389	-0.211353	0.243434	-0.158373	0.13371	0.127275	0.266531	0.0350668	-0.0708242	-0.252359	0.308825	0.515159	0.192494	0.3105	-0.0352606	0.0940979	0.28639	0.301141	-0.00904089	0.0634301	-0.0335275	0.049973	0.19038	0.115514	0.051405
ID100003931800001116	CG14307-RA	FBgn0004652	fru	SPOT	0.0933492	-0.0578816	0.145479	0.166008	0.454558	0.0485869	0.1985	0.02146	0.389269	-0.0669946	0.047224	-0.0217075	0.263345	0.25142	0.0422509	-0.110463	0.0962162	-0.0465155	0.0354551	0.0659056	0.329212	-0.0501274	0.196974	0.0165043	0.360977	-0.102803	0.0460788	0.184471	0.354674	-0.143783	0.14001	0.376467	0.303128	0.24129	0.0565325	0.455873	0.422472	-0.339149	0.0410559	0.113622	0.310368	0.190227	0.18722	0.0395158	0.188045
ID100004318800001316	CG2097-RA	FBgn0037371	CG2097	SPOT	0.166216	-0.254228	0.427336	0.187785	0.181279	0.2393	0.585159	0.14499	0.104329	-0.169561	0.258388	-0.230924	0.105237	-0.254518	-0.00939986	0.125184	-0.0792277	-0.714571	-0.0146763	-0.0253324	0.053881	-0.745467	0.266894	-0.126095	-0.0319903	-0.0216843	-0.067745	0.111663	0.053939	-0.362029	-0.5375	0.664408	0.0509554	-0.0747401	-0.057971	-0.791637	0.33051	0.064546	0.0224833	0.175577	0.0915619	-0.408142	0.0660141	0.121579	0.117084
ID100003742800001416	CG10795-RA	FBgn0034626	CG10795	SPOT	0.157946	-0.200372	0.473155	0.0550661	0.0704368	0.0972519	0.431057	0.0109488	0.0948543	-0.170596	-0.10571	-0.144491	0.150927	-0.0387217	-0.130686	-0.247808	0.027642	-0.547033	-0.0780237	-0.0402017	0.15761	-0.421158	0.228518	-0.128843	0.0883602	-0.242108	0.171741	0.221326	0.22597	-0.238877	-0.338037	0.64174	0.121564	0.202031	-0.0611623	-0.758608	0.234066	-0.524658	0.0195287	0.222303	0.289844	-0.146676	0.176176	0.0593476	0.178606
ID100003164400001616	CG18112-RA	FBgn0039702	Vps16B	SPOT	-0.112385	0.434212	0.232186	-0.141422	-0.153084	0.377466	0.139787	-0.00799097	-0.109737	0.32399	0.134998	-0.0390025	-0.190046	0.242674	0.211359	-0.110707	-0.134099	0.333505	0.0452423	-0.0729454	-0.153208	0.0821729	-0.0173746	-0.109131	-0.406617	0.1702	0.216959	0.00188669	-0.206251	-0.127261	0.286052	0.00995555	-0.103455	0.637629	0.124219	0.633185	0.00381072	0.71531	-0.115053	0.0940218	-0.0219023	0.558509	0.303825	-0.126417	-0.103575
ID100004015800001816	CG3631-RA	FBgn0038268	CG3631	SPOT	0.119612	-0.0504197	0.08919	-0.0109125	0.16933	0.0699695	0.251155	0.0995898	0.0795092	-0.115069	0.046693	-0.0718677	0.0373429	0.0373429	0.164002	-0.0359566	0.00623812	-0.148002	0.117883	-0.0512464	-0.0431588	-0.0634594	0.132581	-0.02867	-0.0296339	-0.136753	0.131692	-0.0358351	0.0646194	-0.307093	0.147354	-0.0159071	-0.0180638	-0.0411176	-0.0180638	0.0361496	0.152495	-0.290821	-0.00321812	0.00214348	0.0839021	-0.0849774	0.114208	-0.0184965	0.0674005
ID100004128600000617	CG4658-RA	FBgn0032170	CG4658	SPOT	0.0979951	-0.132733	0.613028	-0.123236	0.212575	0.391827	0.527304	-0.0422055	0.1454	0	0	-0.248799	0.136016	0.0196906	0.218893	-0.306643	0.0202559	-0.338247	0.0956081	-0.176201	0.0935683	-0.410767	0.28969	-0.282851	0.0727335	-0.297383	0.21919	0.0788771	0.297606	-0.149077	0.297606	0.465213	0.298442	0.101405	0.207926	-0.397084	0.36647	-0.251445	0.0506144	0.0210186	0.159741	-0.162145	0.211747	0.053653	0.00598076
ID100003437400000717	CG11132-RA	FBgn0034537	DMAP1	SPOT	0.10121	0.151729	0.513144	-0.0864405	-0.019554	0.289116	0.260826	-0.191359	0.166915	0.262314	0.0742778	-0.28139	0.0301372	0.0698638	0.311592	-0.512011	0.0365617	0.00675316	0.0211398	-0.181871	0.100885	-0.00127565	0.396404	-0.303626	0.0298597	0.00953978	0.360085	0.176662	0.281769	0.000927367	0.281769	0.535672	0.0318055	0.485442	0.146191	-0.356859	0.321291	0.0609808	0.130065	0.0539276	0.296878	0.259666	0.450026	-0.0112251	0.180611
ID100004431000000917	CG4148-RA	FBgn0001990	wek	SPOT	0.162583	0.344884	0.516233	-0.0590232	-0.0829315	-0.0120578	-0.129793	-0.307799	0.0319994	0.215184	-0.123509	-0.0588298	0.161555	0.228222	0.276804	-0.165786	-0.00104229	0.266569	0.107315	-0.0943909	0.168275	0.0787348	0.222788	-0.117194	0.116539	0.209352	0.34706	0.154121	0.0618531	-0.035388	0.168209	0.44156	0.0548192	0.629392	0.10747	0.155738	0.157047	0.414809	-0.321098	0.10504	0.198079	0.539565	0.380458	0.0385473	0.100097
ID100003747000001017	CG11079-RC	FBgn0085453	CG34424	SPOT	-0.165743	0.405002	0.387394	-0.0368372	-0.165409	0.550362	0.145258	0.0699036	-0.274275	0.296635	0.0844181	-0.148048	-0.230684	0.345612	0.202817	0.016566	-0.328178	0.46833	-0.0115993	-0.0948233	-0.199398	0.397449	0.0959125	0.00295789	-0.18881	0.525656	0.320107	0.0368302	-0.221629	0.02747	0.275167	0.392432	-0.330774	0.850987	0.218299	0.793676	-0.0944541	1.13229	-0.0483016	0.144726	-0.107492	0.731876	0.315383	-0.0515089	-0.303763
ID100003706800001117	CG1792-RA	FBgn0039860	CG1792	SPOT	0.014515	-0.0723382	0.139043	0.128557	-0.015091	0.0123102	0.199444	0.0208476	0.0612733	0.102617	-0.0109428	-0.110761	-0.0128529	-0.0268377	0.0043882	-0.0400153	-0.00822072	-0.36979	-0.105075	0.111986	0.061725	-0.31951	0.0983498	0.00682834	0.014345	-0.0408769	-0.0686995	0.239363	-0.115251	-0.464157	-0.1732	0.460061	-0.0558114	0.0662134	0.105259	-0.282059	0.127225	-0.0480016	-0.0284485	0.195239	0.0174588	-0.0606629	0.0413163	0.052676	-0.0247437
ID100003397200001317	CG10880-RA	FBgn0031398	CG10880	SPOT	0.0486907	0.388767	0.485957	0.0443055	-0.128609	0.277892	0.218874	0.0405127	0.0521968	0.307244	0.0322363	-0.0891734	-0.0709627	0.0829509	0.341256	-0.0110561	-0.0573969	0.223745	0.0517393	-0.0530676	0.0353296	0.148827	0.120977	-0.103643	-0.204447	0.00033028	0.334525	0.188299	-0.176681	-0.279493	0.317367	0.242909	-0.0854987	0.37842	0.206741	0.27507	0.0410968	0.277788	-0.116886	0.0678981	0	0.379482	0.258399	-0.0532752	-0.11978
ID100004393200001417	CG7600-RA	FBgn0064766	CG7600	SPOT	0.250974	0.125751	0.474895	-0.0674236	0.189976	0.632338	0.190768	-0.204936	0.254237	0.38725	-0.282821	-0.272359	0.276596	0.401846	-0.042642	-0.518666	0.118093	0.466432	-0.079964	-0.153679	0.302823	0.0780807	0.0919872	-0.296001	0.125775	-0.132722	0.162332	0.152851	0.107473	0.0194842	0.333071	0.414573	0.0737552	0.768372	-0.145518	0.402843	0.400744	-0.618929	-0.190024	0.0731598	0.234331	0.405067	0.102324	0.0884979	0.199914
ID100003778200001517	CG11183-RA	FBgn0034921	Dcp1	SPOT	-0.103352	0.333612	0.51791	-0.244408	-0.167805	0.725092	0.188131	-0.114627	-0.225079	0.466694	0.0677608	-0.242572	-0.270266	0.40939	0.312116	-0.15725	-0.149961	0.574157	0.117039	-0.135125	-0.114387	0.352573	0.208316	-0.181908	-0.246072	0.410686	0.311159	0.0781883	-0.0966834	0.138744	0.482976	0.305522	-0.290011	0.866866	0.250085	0.60677	0.00080563	0.743575	-0.0662903	0.0720387	-0.128336	0.7305	0.266369	-0.121627	-0.334891
ID100003209400001817	CG5392-RA	FBgn0036463	CG5392	SPOT	0.190028	-0.145033	0.560006	0.0240038	0.131569	0.00409068	0.0997264	-0.116222	0.238841	0.0303854	0.10873	-0.0291842	0.241132	-0.0334795	0.110615	-0.0709803	0.0552839	-0.0638621	0.167074	0.0578276	0.246205	-0.0735059	0.0298599	-0.0825981	0.256987	-0.199302	0.0533235	0.0533235	0.14717	-0.402861	0.16672	-0.0460165	0.234311	0.0573252	0.0311073	-0.107223	0.441097	-0.267876	0.0603605	0.072165	0.511725	0.0404613	0.0305412	-0.0754824	0.352575
ID100003324600000418	CG3333-RA	FBgn0259937	Nop60B	SPOT	0.0478948	-0.0540348	0.739653	0.110412	0.10863	0.128731	0.482696	0.0727162	0.208356	0.106913	0.106913	-0.255931	0.125508	0.165953	0.336814	-0.133788	-0.0869265	-0.254851	-0.0163884	-0.0804751	0.109264	-0.173643	0.226343	-0.0634224	0.0421056	0.0489756	0.223555	0.266689	0.14769	-0.092917	0.0748559	0.591254	0.122624	0.498851	0.0731883	-0.461008	0.355247	0.0641683	-0.105224	0.23517	0.291373	0.114571	0.431705	0.127691	-0.0565999
ID100004361400000518	CG30359-RA	FBgn0050359	CG30359	SPOT	0.11926	-0.242153	0.475984	0.0073465	0.121298	0.186816	0.386937	-0.0917516	0.240919	-0.327282	-0.327282	-0.395564	0.211239	-0.128418	-0.212783	-0.661384	-0.0118108	-0.623803	-0.475101	-0.127393	-0.0135494	-0.562327	0.0386483	-0.333607	0.183405	-0.451016	-0.100927	0.0594923	-0.0384434	-0.310637	-0.0384434	0.641848	0.221911	0.172198	-0.145306	-0.941411	0.542718	-0.854431	-0.165908	0.0571371	0.0902777	-0.204355	0.194961	0.165402	-0.0614991
ID100003094200000718	CG32350-RA	FBgn0052350	CG32350	SPOT	0.265753	0.017666	0.449515	-0.0424781	0.167985	-0.311782	0.426442	0.0670937	0.306479	-0.140462	-0.140462	-0.207341	0.14003	0.231523	0.327163	-0.20678	0.0261897	0.319811	0.0167488	-0.132161	0.279478	-0.169117	0.153121	-0.228193	-0.0860101	-0.391231	0.154199	0.0205373	0.372746	-0.181477	0.71137	0.372746	0.239194	0.367869	0.134368	1.17144	0.303489	-0.0852512	-0.0496934	0.101714	0.365475	-0.0095857	0.354897	-0.0841971	-0.121412
ID100004011600000818	CG3534-RA	FBgn0038463	CG3534	SPOT	0.0362591	-0.0259825	0.350159	0.0180316	0.0299216	0.322645	0.139601	0.000274212	-0.0119365	0.146937	-0.050331	-0.256462	-0.0780285	-0.0804177	0.031596	-0.185489	-0.0765942	-0.283241	-0.00753382	-0.175879	0.053587	-0.310246	0.132435	-0.200645	-0.0327194	0.00324401	-0.0457866	0.0377	-0.0735679	-0.277547	-0.0735679	0.530441	0.0249558	0.489895	0.121682	-0.39385	0.322217	0.12831	-0.0415921	0.179833	0.111038	0.100943	0.279194	0.0538636	-0.0195776
ID100004513200001118	CG3609-RA	FBgn0031418	CG3609	SPOT	-0.0600449	0.129536	0.588741	-0.143622	-0.192947	0.453202	0.198489	-0.046365	-0.27157	0.045229	-0.0391986	-0.217045	-0.205472	0.361317	0.136238	-0.199693	-0.273768	0.224601	0.00279327	-0.212912	-0.0967601	0.0941295	0.0841685	-0.183013	-0.250293	0.15508	0.175163	0.0950961	-0.144057	-0.0619673	0.10643	0.41266	-0.169005	0.698612	0.217534	0.578021	0.0992083	0.530218	-0.118659	0.150557	-0.0297375	0.402344	0.43259	-0.0915269	-0.112805
ID100003739800001618	CG10602-RA	FBgn0032721	CG10602	SPOT	0.255406	-0.174861	0.668195	0.0116199	0.265018	0.217755	0.262165	-0.0675655	0.215402	0	0.0594495	-0.14166	0.207169	-0.11991	0.142795	-0.236693	0.0961543	-0.474134	0.128346	-0.127795	0.304483	-0.312492	0.43112	-0.0775791	0.139663	-0.186066	0.248596	0.170177	0.21056	-0.254151	-0.0861512	0.388566	0.13192	0.084485	0.283535	-0.838719	0.515252	-0.4194	-0.00194485	0.19301	0.366008	-0.0939423	0.363872	0.0809191	0.163545
ID100003243000001718	CG9904-RA	FBgn0040336	CG9904	SPOT	0.221036	-0.0239644	0.34133	-0.104653	0.207193	0.238105	0.107952	-0.120004	0.17635	0.137193	0.0599537	-0.0888367	0.165652	0.13834	0.155134	-0.358911	0.0623939	0.309723	0.0313827	-0.112531	0.294846	0.033992	0.123497	-0.100255	-0.00763618	-0.199843	0.205637	-0.0156432	-0.0180942	-0.186582	0.398645	-0.0027116	0.18273	0.159977	0.18273	0.525366	0.212803	-0.207426	0.0774387	-0.0109741	0.074605	0.0163148	0.220856	-0.00423644	0.0982432
ID100004435800000119	CG4238-RA	FBgn0031384	CG4238	SPOT	-0.0863938	-0.0863938	-0.0863938	-0.156624	0.25943	0.137354	0.137354	-0.0718698	0.1445	-0.071761	-0.071761	-0.116505	-0.0662247	-0.0662247	0.117464	-0.280775	-0.0510568	-0.0510568	-0.00639415	-0.0456409	-0.00826279	-0.0564727	0.140367	-0.226456	-0.0257643	-0.135141	0.117005	-0.0257643	0.0236087	-0.38467	0.267058	0.0236087	-0.0406003	0.0105775	0.0105775	0.0900647	0.0965355	-0.0904959	-0.0904959	-0.102902	0.218122	0.0644805	0.0644805	0.0473676	0.055924
ID100003283800000319	CG5691-RA	FBgn0035297	CG5691	SPOT	0.0757769	0.0757769	0.0514444	0.224327	-0.275211	-0.275211	-0.317258	0.0288903	-0.420356	0.108753	0.0881882	0.0446821	-0.0560959	0.131957	0.0184306	0.148333	0.0724137	0.0724137	-0.0704936	0.134121	-0.0883581	0.0810477	0.0345102	0.175661	-0.0372624	0.382984	0.0594123	0.36092	-0.205091	-0.0033677	-0.0195779	0.464774	0.0477936	0.175701	0.0477936	0.0382268	-0.0392293	0.538327	0.117841	0.117841	-0.0260904	0.114565	-0.207837	0.28812	0.0442375
ID100004316400000419	CG17807-RA	FBgn0034748	CG17807	SPOT	-0.373109	0.329306	0.528845	-0.0386281	-0.0248563	0.395524	0.317969	0.0385539	-0.071489	-0.071489	0.0890432	-0.193724	-0.0169535	0.0785489	0.276306	-0.166954	0.0325049	0.00862475	0.102138	-0.124769	-0.0742276	-0.147225	0.174378	-0.0574976	-0.071468	0.21414	0.228333	0.00453012	-0.237844	-0.27941	0.0307128	0.428961	-0.0182513	0.113196	0.206239	0.320414	0.183242	-0.626603	0.0371332	0.0381146	-0.0163572	0.363261	0.308135	-0.0351943	-0.0599818
ID100004354200000719	CG17540-RB	FBgn0086683	Spf45	SPOT	0.0412795	-0.00299365	0.426989	-0.0398788	-0.0262698	-0.0229367	0.513037	0.200587	-0.0773332	0.337668	0.16546	-0.138014	-0.0223807	0.167648	0.448736	0.0367313	-0.159929	-0.11356	0.176138	-0.21936	0.0310603	-0.274223	0.337349	-0.0868692	-0.0821362	-0.0126563	0.412345	0.0858695	0.269204	-0.146467	0.269204	0.484462	0.155689	0.258849	0.143674	0.378232	0.189404	0.355692	0.0942866	0.169418	0.00780044	0.0291263	0.527148	-0.0220008	-0.0292558
ID100004085400000919	CG6382-RA	FBgn0020443	Elf	SPOT	0.332305	-0.672647	0.469768	0.225389	0.68074	-0.397292	0.375847	0.00993299	0.620474	-0.897129	-0.260975	-0.0537198	0.526448	-0.00851557	0.0129644	-0.389987	0.330819	-0.924186	-0.177519	-0.0633916	0.511623	-0.759502	0.295999	-0.305291	0.356048	-0.603045	-0.103947	0.252942	0.37464	-0.412971	-0.630179	0.786261	0.513939	-0.489484	-0.0277051	-1.01703	0.654792	-1.11704	-0.147911	0.129715	0.468495	-0.791041	0.105543	0.309377	0.476159
ID100003586200001019	CG31049-RA	FBgn0259220	Doa	SPOT	0.355118	-0.328192	0.393384	0.578606	0.550422	-0.403227	-0.0188035	-0.152949	0.725521	-0.561277	-0.19678	0.0934462	0.63152	0.0884572	-0.173542	-0.0100299	0.359661	-0.786258	-0.210182	0.166051	0.553669	-0.909577	0.267489	0.193996	0.491229	-0.195965	-0.151104	0.41218	0.516222	-0.444051	-0.746263	0.965403	0.791911	-0.226174	-0.124747	-0.547779	0.514193	-0.550812	-0.116414	0.273548	0.538532	-0.660621	-0.0615257	0.303955	0.347066
ID100003703800001219	CG1783-RA	FBgn0024728	Slip1	SPOT	0.262898	-0.525052	0.13686	0.20692	0.183848	-0.337316	0.410721	0.211196	0.259187	-0.663965	-0.227067	-0.264078	0.261935	-0.00767289	0.0686462	0.0146869	0.0796809	-0.627938	-0.0636589	-0.0138504	0.3253	-0.575418	0.171853	-0.0513634	0.194507	-0.272442	-0.134909	0.0371306	0.199944	-0.755041	-0.435401	0.422539	0.364935	-0.345066	-0.0816032	0.0394002	0.416566	-0.526498	-0.0181987	0.138453	0.171923	-0.659056	0.134003	0.00493024	0.215136
ID100003432600001319	CG10125-RA	FBgn0024177	zpg	SPOT	0.246896	-0.313895	0.781868	0.0704939	0.0741089	-0.095652	0.463707	-0.137473	0.19828	-0.480762	0.129332	-0.224181	0.158255	-0.214879	0.318813	-0.252982	0.169781	-0.860447	0.195088	-0.0613444	0.205249	-0.544862	0.6102	-0.144458	0.0539675	-0.561968	0.210212	0.240457	0.20079	-0.23662	0.218983	0.46945	0.211751	-0.232027	0.498132	-1.13163	0.444814	-0.808385	0.0981601	0.168538	0.215725	-0.500476	0.606318	0.179446	0.167934
ID100004510200001419	CG3362-RA	FBgn0034988	CG3362	SPOT	0.122271	-0.0830942	0.486821	-0.107907	-0.0412188	0.381467	0.419103	-0.0519268	-0.00134801	0.0348347	0.017643	-0.102916	0.0371211	-0.125261	0.0334729	-0.16758	-0.016435	-0.122528	0.0114719	-0.126022	-0.0723111	-0.0529848	0.209937	-0.035013	-0.0709557	0.0769851	0.124219	0.0168444	-0.175523	-0.489092	0.125712	0.42333	-0.00589078	0.107913	0.240327	-0.330367	0.183242	-0.477793	-0.0134546	0.00134293	0.0297658	0.0332367	0.151015	0.0279451	0.00688698
ID100004050000001619	CG14812-RA	FBgn0026090	CG14812	SPOT	-0.181442	0.189758	0.397165	-0.0790457	-0.300476	0.336337	0.22629	0.107981	-0.28097	-0.0594573	0.0648601	-0.0952983	-0.230081	0.0099186	0.37753	0.015905	-0.300603	0.0739203	0.270204	-0.134811	-0.183629	0.0922404	0.170038	0.0142834	-0.272869	0.295539	0.277439	0.204148	-0.0645365	-0.0555254	0.341379	0.529913	-0.411947	0.393318	0.299111	0.176362	0.0180738	0.534467	-0.0246432	0.316504	-0.113652	0.17182	0.451003	-0.0565728	-0.29294
ID100003241200001719	CG9783-RA	FBgn0085386	CG34357	SPOT	0.293812	-0.70153	0.448202	0.313446	0.403088	-0.587113	0.493468	0.205651	0.251961	-0.84637	0.0201813	-0.253522	0.396195	-0.0660412	0.141795	-0.131095	0.22038	-0.863125	-0.0522564	-0.0153553	0.316811	-0.628001	0.217855	-0.0197012	0.311557	-0.462666	0.0346069	0.17581	0.284507	-0.517499	-0.526972	0.780095	0.317777	-0.302049	-0.160136	-0.778197	0.663729	-0.451311	0.309277	0.327425	0.507607	-0.514465	0.194033	0.10167	0.297097
ID100003447601000200	CG30193-RB	FBgn0050193	CG30193	SPOT	0.157453	-0.266721	0.528633	0.0332293	0.304137	-0.10834	0.462456	-0.0213587	0.262651	-0.51879	-0.0338734	-0.472514	0.188884	-0.185239	0.163638	-0.217062	0.192381	-0.802992	0.0587317	-0.138897	0.144053	-0.641479	0.385816	-0.207253	0.201665	-0.383564	0.199137	0.0951349	0.173019	-0.297516	-0.369694	0.651066	0.0746085	-0.116773	0.0645949	-0.826215	0.34881	-0.419207	0.117922	0.128282	0.233109	-0.45997	0.34204	-0.0390119	0.303193
ID100004249201000600	CG12594-RA	FBgn0037941	CG12594	SPOT	0.663031	-1.30578	0.0355162	-0.0981517	1.34988	-0.815323	0.273966	-1.13052	1.443	-0.97315	-0.509812	-0.332478	1.41638	-0.511593	-0.324352	-1.38732	1.23408	-1.33654	-0.474107	-0.352274	1.26468	-1.61969	0.179557	-0.784456	1.48137	-1.09163	-0.0277788	-0.00291349	1.16935	-0.809323	-0.625105	0.372888	1.19353	-0.969702	-0.400237	-1.1106	1.40511	-1.96652	-0.0672468	-0.629754	1.11209	-1.36058	-0.350113	0.191863	1.16454
ID100004099801000700	CR32028-RA	FBgn0062463	CR32028	SPOT	0.638517	-1.41795	0.0432942	-0.385926	0.72638	-2.06325	0.941038	-0.00554253	0.805641	-1.91069	-0.490422	-0.692675	0.714803	-0.488735	0.0282286	-0.410166	0.576841	-1.30155	-0.111657	-0.571506	0.523713	-1.61965	-0.0938812	-0.698363	0.674306	-1.6526	-0.241772	-0.591931	0.672852	-1.35633	-0.319849	0.0365215	0.397501	-1.1519	-0.255061	0.146078	0.928449	-1.49606	-0.228316	0.396952	0.642807	-1.29801	0.262092	-0.823761	0.688429
ID100003641401000800	CG12768-RA	FBgn0037206	CG12768	SPOT	0.0189422	-0.322909	0.516315	-0.0427695	0.150464	0.117103	0.291336	-0.22547	0.220317	-0.0901619	-0.205974	-0.19798	0.270198	-0.0540881	0.0228542	-0.362908	0.195595	-0.317753	-0.0493341	-0.0550491	0.0954313	-0.179271	0.299909	-0.139157	0.258255	-0.148112	0.0637805	0.00686941	0.202473	-0.201646	0.139828	0.389771	0.151961	0.343844	0.151961	-0.342751	0.295144	-0.450687	0.0125483	0.0098933	0.152193	0.0162475	0.185171	-0.0390671	0.219732
ID100003217201001200	CG9475-RA	FBgn0037742	Rpt3R	SPOT	-0.111016	0.0841018	0.0744431	-0.137917	-0.11214	-0.00306642	0.112617	-0.00306642	-0.0990639	0.141576	-0.0449264	-0.048212	-0.0633171	0.0511277	0.165628	-0.0425037	-0.000456191	0.172516	0.0592658	-0.0595026	-0.099124	0.191796	0.089409	-0.063995	-0.0609055	0.177271	0.12702	0.0453931	-0.106415	-0.120149	0.240346	0.0413817	0.161687	0.161687	0	0.397417	-0.0291478	0.118124	-0.0384229	0.0483981	-0.181342	-0.0761288	0.041722	-0.0761288	0.0577529
ID100004410001001300	CG13176-RA	FBgn0033692	wash	SPOT	0.0122657	0.0659262	0.426392	-0.237692	0.0218705	0.378055	0.287642	-0.142867	0.0516012	0.029855	0.0135798	-0.249824	-0.0573979	0.0620268	0.115874	-0.0744422	-0.062204	-0.118748	0.0965307	-0.173332	-0.103994	-0.157469	0.287678	-0.162728	-0.0678319	0.230643	0.181359	0.0973964	-0.0865234	-0.211283	0.455143	0.202714	-0.0805143	0.331759	0.146326	0.0341537	0.134898	0.359868	0.163571	0.0244211	0.0417095	0.137781	0.372009	0.00460551	0.106346
ID100004140601001500	CG12113-RA	FBgn0026679	l(1)G0095	SPOT	0.103541	0.18135	0.195441	-0.219627	0.285582	0.518759	0.103188	-0.455631	0.239425	0.294578	-0.279106	-0.125232	0.174042	0.333887	0.0547823	-0.455765	0.201359	0.393377	-0.0989358	-0.188653	0.092917	0.191559	0.0202344	-0.224714	0.0655919	-0.1015	0.0475315	0.0650624	0.104126	0.0890942	0.478734	0.0622424	0.566299	0.566299	0.225232	0.790861	0.372772	-0.727236	-0.0350788	-0.150761	0.157554	0.285096	0.230319	-0.00717198	0.244172
ID100003331801001600	CG5725-RC	FBgn0011205	fbl	SPOT	0.0657661	-0.0107739	0.54321	-0.171746	0.106519	0.142034	0.345887	-0.12362	0.0741384	-0.0958722	0.183998	-0.334796	-0.00542629	0.11716	0.326768	0.0407887	0.0306209	-0.0993757	0.176233	-0.105192	0.15752	-0.0666565	0.344515	-0.0558104	0.0314686	0.258378	0.382612	0.0732914	-0.00351725	-0.104856	0.419496	0.143428	0.142542	0.413831	0.142542	-0.259977	0.246238	0.452686	0.23462	0.121096	0.169017	0.294412	0.271506	-0.0309944	-0.0284259
ID100003480601001700	CG1322-RB	FBgn0004606	zfh1	SPOT	0.399613	-1.00436	0.479985	0.423495	0.413759	-1.60227	0.668169	0.0550926	0.56908	-1.82167	-0.0787013	-0.340247	0.368273	-0.295036	-0.0165875	0.389721	0.304913	-1.84781	0.134677	0.0536148	0.271306	-1.15931	0.53163	0.323643	0.496043	-0.443714	-0.226294	0.313906	0.232697	-0.758576	-1.32823	0.84594	0.16342	-1.34377	-0.0325754	-1.4607	0.463021	-1.18902	0.272764	0.570668	0.0795875	-1.2181	0.125893	0.174404	0.137998
ID100004332601000001	CG8954-RA	FBgn0019890	Smg5	SPOT	0.082089	-0.432202	0.300956	-0.059518	0.507136	-0.247955	0.518258	-0.228812	0.409126	-0.579618	-0.29741	-0.363687	0.27471	-0.228134	-0.440405	-0.493535	0.24008	-0.81008	-0.382061	-0.325823	0.295263	-0.638311	0.159193	-0.208369	0.386748	-0.434717	-0.150287	0.0323847	0.281158	-0.2756	-0.650415	0.573909	0.322738	-0.0310074	-0.299544	-1.00135	0.632947	-1.11809	0.0171695	0.11493	0.338692	-0.554439	-0.00430224	0.22686	0.535404
ID100003944401000101	CG10623-RA	FBgn0032727	CG10623	SPOT	-0.0374869	0.185405	0.326517	-0.208063	0.1796	0.2338	0.1796	-0.305043	0.0300822	0.20196	-0.0640761	-0.240717	-0.0339061	0.0821347	0.0561093	-0.16421	0.0296799	0.22744	0.0296799	-0.196556	0.0724899	0.0749144	0.16194	-0.315085	-0.19774	0.00207292	0.237821	-0.0502414	-0.127607	-0.139518	0.21316	-0.00559536	0.25917	0.393282	0.0306398	0.25917	0.0218783	0.14721	0.0365999	-0.0812605	-0.00534674	0.339192	-0.00534674	-0.0575555	-0.034366
ID100003289201000201	CG3186-RA	FBgn0034967	eIF-5A	SPOT	0.292088	-0.263262	0.633769	-0.206775	0.259266	-0.20531	0.60327	-0.169386	0.425022	-0.591246	-0.444753	-0.376447	0.404642	0.0550972	0.232842	-0.448672	0.252377	-0.212613	0.0702599	-0.312727	0.396377	-0.0967348	0.383852	-0.301769	0.324339	-0.537901	0.343739	0.0789788	0.195712	-0.0792556	0.42515	0.519113	0.0895838	0.145917	0.137759	0.187938	0.428833	-0.641277	0	0.0536213	0.241833	-0.390226	0.642555	-0.148278	0.253187
ID100003211801000301	CG9372-RA	FBgn0036891	CG9372	SPOT	0.34799	0.0259476	0.417735	-0.384263	0.320969	0.130181	0.124612	-0.596764	0.452174	0.0712131	-0.496861	-0.435346	0.471196	0.308328	0.0724429	-0.95728	0.368621	0.0819077	-0.208755	-0.420539	0.294984	-0.0841469	0.116365	-0.497196	0.441291	-0.514956	0.173314	-0.0638333	0.255773	-0.0126885	0.313774	0.0805164	0.183112	0.542447	-0.0106742	-0.0131987	0.609055	-0.668254	-0.153929	-0.228159	0.213786	0.0585314	0.304169	-0.231718	0.327015
ID100003903601000401	CG9204-RB	FBgn0025720	Ate1	SPOT	0.168908	0.0324229	0.282525	-0.237535	0.0640703	-0.0177254	0.203989	-0.490421	0.094041	-0.031603	-0.270236	-0.345682	0.160187	0.226333	0	-0.545197	0.140965	-0.0868712	-0.104756	-0.220105	0.213678	-0.222717	0.11368	-0.308499	0.143858	-0.176584	0.0984974	0.0867271	0.0369901	-0.0338907	0.0281312	0.432632	0.00818671	0.591952	0.0449259	-0.0867938	0.357656	-0.055735	-0.0771767	0.233706	0.361202	0.254723	0.255765	-0.0234844	0.231874
ID100003406201000901	CG10050-RA	FBgn0037492	CG10050	SPOT	0.0248566	0.0545635	0.252924	0.0171569	0.0211177	0.121737	0.14881	-0.0848412	0.0451421	0.326162	0.0319898	-0.099004	0.00427699	0.0893867	0.19482	-0.174483	0.0117545	0.261832	0.0907484	-0.0531072	0.00606451	0.0364282	0.095297	-0.0216861	-0.0508472	0.0274719	0.117486	-0.0338977	-0.0611422	-0.187292	0.287385	-0.0229538	0.125588	0.125588	0.0824025	0.423897	-0.0544142	0.146749	-0.109638	-0.0544142	-0.00352113	0.121517	0.16522	-0.149426	0.0553512
ID100003135601001001	CG12373-RA	FBgn0026741	mRpL18	SPOT	-0.0468046	0.0361584	0.421081	-0.245416	-0.0477921	0.292771	0.402119	-0.156128	-0.0398646	0.0929001	0.14171	-0.294824	-0.0876102	-0.0274723	0.243781	-0.21104	-0.0489194	-0.389856	0.234311	-0.254478	0.14267	-0.277344	0.435894	-0.112083	-0.111289	0.110851	0.248413	-0.00151537	-0.0880286	-0.253324	0.365044	0.172167	0.0173912	0.0173912	0.266755	-0.757762	0.0719204	-0.0986784	0.196368	0.0179154	-0.0586827	-0.0890653	0.335833	-0.120851	-0.0508955
ID100003678001001101	CG7275-RA	FBgn0036500	CG7275	SPOT	0.0223371	0.25352	0.542559	-0.33875	-0.0470877	0.320078	0.368313	-0.14533	-0.114285	0.0384461	0.241258	-0.357316	-0.148956	0.130039	0.432117	0.0714263	-0.0794887	0.0791587	0.315445	-0.256889	0.0320121	0.0198803	0.395076	-0.0447489	-0.0627044	0.297479	0.395167	-0.13133	-0.0533969	0.0077992	0.453936	0.236213	0.200969	0.564003	0.200969	-0.0744263	0.121779	0.727908	0.178402	0.0727936	0.0662096	0.371258	0.503966	-0.18387	-0.0050096
ID100003982801001301	CG8089-RA	FBgn0033993	CG8089	SPOT	0.134414	-0.0331168	0.360168	0.0149548	-0.0397197	-0.0397197	0.0642261	-0.176326	0.0753041	-0.111836	0.1242	0.0740157	0.0289738	0.0393897	0.164829	0.0633912	0.0718513	0.0718513	0.0827385	-0.0175182	0.00952563	0.0290136	0.215318	0.0323066	-0.000452375	0.0998697	0.103381	0.0694684	0.00208255	-0.217833	-0.0572925	0.0133677	0.183467	0.0340941	0.183467	0.381727	0.127241	0.063542	0.0252728	0.063542	0.010535	0.0677168	0.282307	0.0677168	-0.0337046
ID100004407601001501	CG13087-RA	FBgn0032045	CG13087	SPOT	0.184117	0.111981	0.111981	-0.00118351	-0.012507	-0.012507	-0.0393033	-0.187639	0.112746	-0.0475355	-0.0238304	-0.026145	0.0496922	-0.0412052	0.0480785	-0.159339	-0.0424539	-0.0734178	0.0280111	-0.0424539	0.316316	-0.00805264	-0.00805264	-0.0848633	-0.0265373	-0.182672	0.023964	-0.0265373	0.0832489	-0.271077	0.263917	-0.0110604	0.0615941	0.0615941	0.108081	0.22631	0.0848375	0.0848375	0.0399393	0.0125664	0.229438	0.16548	0.16548	0.0613849	-0.0152766
ID100003831001001801	CG13942-RA	FBgn0085408	Shroom	SPOT	-0.0418159	0.154432	0.184188	0.31357	-0.0873747	-0.100922	-0.31933	-0.188664	0.264191	0.193857	0.0251237	0.0948604	-0.0770138	0.14627	0.109609	0.170255	-0.0518531	-0.0644647	-0.085473	0.190398	0.302525	0.00357088	0.243415	0.268883	0.110649	0.339801	-0.0514796	0.351585	0.116439	-0.119657	-0.0579244	0.507297	0.107688	0.230254	0.0584413	0.107688	0.0243798	0.391343	0.207242	0.219491	0.378786	0.422809	0.148814	0.332489	0.0917726
ID100004134001000302	CG11997-RA	FBgn0037662	CG11997	SPOT	0.0523891	-0.0674845	-0.0593998	0.0239082	0.0726252	0.0726252	0.11227	-0.00875324	0.0487439	-0.0979836	0.0219217	-0.0321701	-0.0661237	-0.0432921	0.159145	-0.0300076	-0.055682	0.0329249	0.0201676	0.0166764	0.0117224	0.0289552	0.096762	-0.0107473	-0.109261	0.0895982	0.160239	0.0634218	-0.0807227	-0.265581	0.157085	-0.0807227	0.0592621	0.0592621	0.0844823	-8.57737e-05	-0.0484752	0.117166	0.0757222	0.054199	0.0424174	0.0424174	0.174598	0.0186328	0.0302871
ID100004018801000402	CG8434-RA	FBgn0034083	lbk	SPOT	0.230051	-0.31983	0.147957	-0.0270279	0.0877729	-0.037553	0.271012	-0.214897	0.146695	-0.45528	0.0273112	-0.292925	0.0223938	-0.221609	0.0893282	-0.152489	0.0557239	-0.55946	-0.00248205	-0.143883	0.0623312	-0.387944	0.194932	-0.177382	0.247442	-0.284443	0.0187077	-0.004248	0.239177	-0.417424	0.143745	0.286866	0.0971631	-0.00677587	0.0938704	-0.438418	0.289609	-0.283114	0.124174	0.0880924	0.11775	-0.223271	0.118119	0.162384	0.248857
ID100003795601000802	CG40115-RA	FBgn0058115	CG40115	SPOT	0.468892	-0.542649	0.355699	-0.106313	0.454185	-0.570187	0.222275	-0.33739	0.533359	-0.496117	-0.61887	-0.381562	0.614997	0.219518	-0.189687	-0.819728	0.61029	-0.429668	-0.259843	-0.356366	0.272138	-0.690329	0.15864	-0.506362	0.491652	-1.06908	-0.019957	-0.017943	0.407726	-0.153065	-0.0570657	0.345397	0.149776	0.0672643	-0.0989223	-0.429336	0.848639	-1.42582	-0.0678877	-0.09005	0.606299	-0.246603	0.118191	0.0339138	0.713795
ID100003409201000902	CG10098-RA	FBgn0037472	CG10098	SPOT	0.417119	0.0969434	0.298441	-0.471702	0.602461	0.26898	0.0047696	-0.755213	0.650825	0.0644759	-0.707396	-0.516458	0.534443	0.384306	-0.278941	-1.01306	0.538016	0.243989	-0.418647	-0.594983	0.437575	-0.190262	-0.0653584	-0.615452	0.449969	-0.673908	0.0911247	-0.0885666	0.211668	0.0779076	0.379967	-0.187207	0.31981	0.31981	0.00135217	0.372087	-0.34743	-1.02506	-0.225251	-0.34743	0.343312	0.0100046	0.0373393	-0.166533	0.340356
ID100004292401001002	CG4452-RA	FBgn0035981	CG4452	SPOT	0.0734094	0.0734094	0.160469	-0.138399	0.0126066	0.26293	0.0547029	-0.057422	-0.0261456	0.186874	0.0602317	0.0602317	0.0756001	-0.0372414	0.044779	-0.104839	0.00628271	-0.0394103	0.0177096	-0.159185	0.0683777	-0.0626102	0.00775597	0.0236023	0.0524288	0.0526577	0.152284	-0.047237	-0.0626955	-0.218572	0.187414	0.0243563	-0.0167575	0.0514932	-0.0167575	-0.0629075	0.176853	0.0926488	0.0608974	-0.0356223	-0.104747	0.0188583	-0.0132291	-0.0132291	0.112812
ID100003987601001602	CG8186-RA	FBgn0022097	Vha36	SPOT	0.173903	0.154718	0.291267	-0.534535	0.174525	0.353674	-0.0355411	-0.491289	0.210404	0.191533	-0.317831	-0.388144	0.173508	0.485122	0.101992	-0.639856	0.161623	0.344413	-0.0449059	-0.364894	0.177111	0.0698295	0.122039	-0.414455	0.179738	-0.279629	0.153409	-0.0625053	0.138847	0.0566596	0.367482	-0.156417	0.208314	0.595283	0.107137	0.208314	0.345356	-0.268679	-0.0621321	-0.134633	0.213968	0.304861	0.269635	-0.138109	0.168601
ID100003984601001802	CG8127-RB	FBgn0000568	Eip75B	SPOT	-0.114934	-0.698785	0.443888	-0.0821031	-0.0239795	-0.64042	0.572602	-0.0878281	0.0410361	-1.1749	-0.0664796	-0.518223	-0.195964	-0.715604	0.0729697	-0.154179	-0.158637	-1.09715	0.0339861	-0.308532	-0.261664	-0.984949	0.344317	-0.277034	-0.128457	-0.531052	-0.0456595	-0.252524	-0.217583	-0.824835	0.323263	-0.00104204	-0.478046	-0.662087	0.0726175	-0.478046	0.151139	-0.47529	0.514817	-0.0677589	0.230451	-0.677833	0.401669	-0.0269884	0.104892
ID100004289401000003	CG4389-RB	FBgn0028479	CG4389	SPOT	0.0845251	-0.312193	0.491009	-0.0872683	0.0377043	0.302095	0.611909	-0.0539708	0.201148	-0.0794115	0.163601	-0.362832	0.088187	-0.253858	-0.0280705	-0.0513227	-0.0563738	-0.800292	-0.0892862	-0.183967	-0.0592139	-0.493507	0.416604	-0.180198	0.0860939	-0.0410391	0.0804379	0.046851	-0.00321355	-0.430247	-0.0183979	0.639337	-0.0437778	0.10652	0.27568	-0.860239	0.412619	0.0243861	0.0177716	0.253446	0.0872213	-0.283463	0.325346	0.063762	0.197229
ID100004062001000203	CG3044-RA	FBgn0029913	Cht11	SPOT	0.113311	0.0540916	0.292289	-0.214528	0.166991	0.282692	0.0696807	-0.245293	0.0891142	0.305596	-0.0763102	-0.151764	0.136805	0.247726	0.0521601	-0.24745	-0.027972	0.336345	-0.0188329	-0.181458	0.182284	0.183045	0.163538	-0.331275	-0.0144761	0.000238849	0.202964	0.0654713	0.0089345	0.035616	0.555573	0.0643609	0.435141	0.435141	0.131803	0.556412	0.13684	0.0429436	0.0707438	-0.00562527	0.106167	0.483491	0.280513	-0.16296	0.045076
ID100003178801000403	CG5142-RA	FBgn0032470	CG5142	SPOT	-0.252797	-0.209278	-0.209278	0.103854	-0.0231042	-0.0231042	-0.0231042	0.283816	0.0179655	-0.0231042	-0.0231042	-0.0303373	0.101631	0.101631	0.00397055	0.28872	-0.0194276	-0.0194276	-0.05478	0.0624212	-0.228471	-0.117243	-0.117243	0.0786157	-0.0689225	-0.0932999	0.00758512	-0.0932999	-0.0538374	-0.0693572	-0.268175	-0.0538374	0.1577	-0.0387523	0.1577	0.322267	0.0777636	0.0777636	-0.0712811	0.187484	-0.050023	0.0355349	-0.179039	-0.050023	-0.0374252
ID100004287001001203	CG4347-RA	FBgn0035978	UGP	SPOT	0.0530755	-0.337279	0.151234	-0.233231	0.0727393	0.140961	0.274101	-0.065962	0.0243383	-0.155787	-0.0213056	-0.0790497	-0.00567142	-0.0252895	-0.100313	-0.00211803	0.126466	-0.365151	0.104142	-0.183474	-0.0191359	-0.484798	0.0663375	-0.158846	0.0979021	-0.0537737	0.00784056	0.0522816	0.0736216	-0.299515	0.217962	0.0258168	-0.0745805	-0.0745805	0.154615	-0.208383	0.169764	-0.171866	0.231235	0.169764	0.237858	-0.0457379	-0.0336934	-0.0336934	0.170741
ID100003411001001303	CG10130-RA	FBgn0010638	Sec61beta	SPOT	0.18071	0.105657	0.60706	-0.383907	0.0745145	0.160963	0.393521	-0.353084	-0.0835238	-0.0911381	0.139738	-0.556818	-0.0676549	0.163192	0.56008	-0.111829	0.0106502	0.053772	0.337337	-0.292633	-0.0309657	0.0442563	0.383647	-0.248351	-0.0254891	0.155876	0.494668	-0.0606531	-0.0688532	0.0660174	0.542763	0.020401	-0.382369	0.342253	0.435952	0.195033	0.169098	0.325747	0.257882	0.0557943	0.049596	0.129205	0.64441	-0.205196	-0.0694095
ID100003718201001503	CG9890-RA	FBgn0034814	CG9890	SPOT	-0.0594627	0.10263	0.407467	-0.29016	-0.0529029	0.307504	0.192238	-0.325906	0.188099	0.133038	-0.0114981	-0.289825	-0.00184008	0.211716	0.216844	-0.366878	0.0124155	0.209274	0.0208773	-0.254448	0.0233205	0.194478	0.171963	-0.234901	-0.0682879	0.116611	0.292393	-0.0327751	-0.106702	-0.00441599	0.431105	-0.0766373	0.55342	0.55342	0.383515	0.591299	0.292476	0.0919669	-0.0763712	0.00258114	0.0161307	0.513008	0.393495	-0.078879	0.0615758
ID100003212401000004	CG9384-RA	FBgn0036446	CG9384	SPOT	0.159515	-0.255647	0.251406	-0.053306	0.172954	0.172954	0.315103	0.106091	0.251098	-0.470679	-0.0956005	-0.0956005	0.0749607	-0.112586	0.112058	0.0728997	-0.0318598	-0.487731	-0.019113	-0.0188781	0.109978	0.109978	0.220461	-0.227463	0.0943154	-0.129991	0.100316	0.249312	0.123074	-0.598074	-0.0313783	0.466822	-0.0825409	-0.204245	0.119334	-0.0825409	0.26374	-0.0199852	0.0977065	0.158064	0.231344	0.117774	0.117774	0.0612672	0.137842
ID100003137401000104	CG1240-RA	FBgn0035370	CG1240	SPOT	0.120753	0.0917385	0.738918	-0.401954	-0.0910636	0.140382	0.409122	-0.380739	0.0581012	-0.0988788	-0.102298	-0.468345	-0.0553413	0.132554	0.487207	-0.334858	-0.126434	0.0228328	0.193303	-0.414511	-0.0790876	-0.0672905	0.383587	-0.516041	-0.0744536	-0.0951329	0.421527	-0.137987	0.0336965	-0.0211872	0.620524	0.162359	-0.203848	0.490606	0.322274	0.0696691	0.281696	0.217535	-0.0583032	-0.145552	-0.0227882	0.149863	0.59667	-0.250141	-0.0174596
ID100003373201000204	CG6946-RA	FBgn0259139	glo	SPOT	0.420426	-0.639482	0.521279	0.155148	0.550069	-0.64133	0.568165	-0.299777	0.714108	-1.00688	-0.185836	-0.261467	0.649365	-0.101376	0.0333873	-0.234387	0.515236	-1.16474	-0.0717566	-0.0154621	0.590822	-0.840239	0.414159	-0.204634	0.550111	-0.662436	-0.0192025	0.227881	0.47949	-0.461879	-0.454282	0.575342	0.457832	-0.624564	-0.0984772	-1.0848	0.705441	-1.14219	0.00400239	-0.0170671	0.571327	-0.96523	0.145164	0.185715	0.574937
ID100004102801000304	CR33328-RA	FBgn0053328	CR33328	SPOT	0.182096	-0.833561	0.399971	0.124068	0.488864	-1.53797	0.73956	0.343341	0.545893	-1.69236	-0.370315	-0.345948	0.390986	-0.574499	0.054583	-0.0401471	0.189073	-1.28217	0.0369826	0.0508141	0.293112	-1.03385	0.271961	-0.288675	0.358071	-1.03573	-0.0308025	0.028783	0.485821	-0.785462	-0.099009	0.787613	0.185272	-0.900927	0.117369	-0.567255	0.715686	-0.979256	0.154095	0.273497	0.471246	-1.09116	0.423235	0.00513547	0.411226
ID100003906001000504	CG9249-RA	FBgn0032922	CG9249	SPOT	-0.0729402	0.268161	0.204006	-0.323304	-0.132314	0.445369	0.102514	-0.0672183	-0.239585	0.348557	-0.0905872	-0.157565	-0.108213	0.193244	0.248111	-0.0122425	-0.113297	0.330953	0.0747667	-0.0945256	-0.0869573	0.275612	0.152846	-0.190237	-0.190435	0.18397	0.372563	0.0192919	-0.124534	-0.0966119	0.323311	0.0585388	0.525444	0.525444	0.192683	0.551894	-0.0334023	0.408721	-0.0484319	0.0965944	-0.0504069	0.498581	0.273645	-0.177475	-0.106583
ID100003790201000704	CG3948-RA	FBgn0040512	zetaCOP	SPOT	-0.0390246	0.498127	0.577216	-0.382566	-0.148604	0.307102	0.245498	-0.100223	-0.230758	0.126433	0.151765	-0.443102	-0.244582	0.362217	0.517117	0.0494166	-0.171854	0.29689	0.264736	-0.294354	-0.116563	0.221768	0.271411	-0.183735	-0.22607	0.451579	0.454492	-0.0125016	-0.254869	0.18127	0.401386	0.0329752	-0.438413	0.762439	0.241385	0.319455	-0.0208544	1.1748	0.0138349	-0.018136	-0.0597231	0.587061	0.475586	-0.273327	-0.259127
ID100004179601000904	CG5362-RA	FBgn0032237	CG5362	SPOT	0.00761589	0.160543	0.51139	-0.445477	-0.0225172	0.331635	0.3017	-0.283744	-0.136463	0.159738	-0.0506965	-0.449777	-0.0635476	0.347962	0.211015	-0.373537	0.0177782	0.232742	0.0742663	-0.371246	0.0148189	0.222901	0.258357	-0.372672	0.0358344	0.235824	0.309824	-0.0151397	-0.0696797	0.0692002	0.360352	0.113683	-0.0942984	0.686778	0.316035	0.467718	0.252273	0.130992	0.2666	0.0443072	0.105995	0.448803	0.543832	-0.258091	0.0864779
ID100004097401001004	CR30298-RA	FBgn0050298	tRNA:CR30298	SPOT	-0.128453	0.9271	0.358129	-0.438835	-0.116101	0.660644	-0.651352	-0.360586	-0.24988	0.69279	-0.270779	-0.373119	-0.351319	0.370668	0.217266	-0.161311	-0.187556	0.871716	-0.0449818	-0.357742	-0.138123	0.749525	-0.187938	-0.202646	-0.434024	0.68695	0.115095	0.0529881	-0.222452	0.150334	0.655095	-0.176135	0.887878	1.08632	0.0770546	0.887878	-0.0884439	1.82053	-0.359216	-0.272907	0.0615243	1.08582	0.178959	-0.390161	-0.154821
ID100004171801001304	CG3680-RA	FBgn0037027	CG3680	SPOT	0.231429	-0.228298	0.359608	-0.0715909	0.357921	0.105071	0.205498	-0.275895	0.379762	-0.0954962	-0.260041	-0.151975	0.348949	-0.0958392	-0.073838	-0.37062	0.16106	-0.0284011	0.0379091	-0.0506735	0.331518	-0.0895605	0.133118	-0.190629	0.316257	-0.238758	0.112652	0.00781067	0.273911	-0.093118	-0.0139155	0.167387	0.0536434	0.200147	0.0536434	-0.250473	0.427521	-0.339415	-0.0276037	0.0764958	0.257097	0.0237115	0.162114	0.0741989	0.380606
ID100003642001001704	CG12811-RA	FBgn0037779	CG12811	SPOT	-0.0104255	0.0801384	0.36531	-0.225881	-0.274315	0.132434	0.279125	-0.0125965	-0.250471	-0.00366132	0.304681	-0.166839	-0.220849	-0.142382	0.425943	0.0349224	-0.329753	0.0655508	0.219621	-0.171024	-0.313522	0.300147	0.218054	-0.0458826	-0.222832	0.251614	0.190655	-0.113645	-0.142672	-0.162154	0.218741	0.177794	0.170715	0.170715	0.236138	0.159045	0.0210176	0.707352	0.0310781	0.153651	-0.189189	0.250699	0.453309	-0.111287	-0.138589
ID100003368401001804	CG6698-RA	FBgn0029147	NtR	SPOT	0.040167	-0.0651755	-0.055155	-0.0477151	-0.0542005	0.149488	0.0763115	-0.0544709	0.0052533	0.125588	0.0996379	-0.011453	-0.00109961	-0.00964954	-0.0459204	-0.0636049	-0.0250878	0.0217271	-0.018265	-0.0410639	-0.0916688	0.111716	-0.05866	-0.0583241	0.0743147	-0.0874699	-0.0738833	0.0204476	-0.00691105	-0.290587	0.0496885	0.0249645	0.00783801	0.102537	0.00783801	-0.00342713	0.177524	0.119513	-0.112042	0.0212113	-0.187069	0.113597	-0.0258244	-0.0963805	0.0120108
ID100003483001000305	CG1341-RA	FBgn0028687	Rpt1	SPOT	0.150054	-0.0341615	0.612501	-0.302816	0.172853	0.317676	0.351187	-0.4058	0.250307	0.0809003	-0.151507	-0.357288	0.143425	0.262239	0.231097	-0.565824	0.0753176	0.0168804	-0.0693345	-0.282913	0.157817	-0.0422943	0.295303	-0.394728	0.107968	-0.171041	0.286279	0.0412238	0.0789504	-0.0988857	0.488887	0.229271	-0.172885	0.401788	0.166011	-0.0908345	0.46909	-0.540605	0.016941	-0.0933797	0.198697	0.139215	0.332672	-0.0635004	0.222989
ID100004217401000805	CG11301-RA	FBgn0034726	Mes4	SPOT	-0.114184	0.360803	0.315193	-0.240434	-0.152299	0.263609	0.323239	-0.0770602	-0.299172	0.074	0.0126275	-0.197599	-0.269841	0.0993902	0.470269	0.0408801	-0.250774	0.214025	0.293652	-0.1399	-0.162177	0.138111	0.170575	-0.110962	-0.266087	0.265616	0.333207	-0.147589	-0.29288	-0.16051	0.599225	0.136542	0.478427	0.572442	0.263691	0.478427	-0.0248837	0.882857	-0.0137564	0.0176077	-0.0562828	0.322519	0.441655	-0.147845	-0.178391
ID100004210201000905	CG11138-RB	FBgn0030400	CG11138	SPOT	-0.180436	-0.864639	0.281748	-0.169185	-0.0274719	-1.12869	0.472701	-0.0281828	-0.00309557	-1.40947	-0.27236	-0.500196	-0.122777	-0.658159	0.0563533	-0.179373	-0.142378	-1.31069	-0.205757	-0.283806	-0.149918	-0.873489	-0.0784417	-0.297502	-0.055135	-0.479815	-0.28616	-0.0621896	-0.0454848	-0.676418	-0.410558	0.324691	-0.155938	-0.658032	-0.222011	-0.827422	0.351638	-0.481916	0.209229	0.19104	0.174483	-0.913386	0.27013	0.125228	0.128881
ID100004135801001105	CG12024-RA	FBgn0035283	CG12024	SPOT	0.036199	0.408335	0.521407	-0.303078	-0.369803	-0.0515709	-0.166391	-0.49603	-0.174175	0.306126	-0.128015	-0.146131	-0.121564	0.129131	0.362801	-0.233389	-0.187115	0.345531	0.312023	-0.03266	0.233291	0.185212	0.206947	-0.102061	-0.113927	-0.053791	0.379962	0.167123	-0.126639	0.0794802	0.617195	0.190295	0.481085	0.735842	0.411369	0.481085	0.135705	0.386522	-0.0273994	0.179359	0.498087	0.71308	0.413238	0.00860575	0.0788084
ID100003296401001305	CG3201-RA	FBgn0004687	Mlc-c	SPOT	0.169659	0.321856	0.472704	-0.275922	0.0461365	0.100245	0.263904	-0.229957	-0.08125	-0.0713348	-0.143983	-0.375664	-0.0720968	0.168221	0.288143	-0.127373	-0.0703056	0.131294	0.161088	-0.279132	-0.0503681	0.0157047	0.202613	-0.335114	-0.092296	-0.106859	0.299217	-0.0407697	-0.0531803	0.0678183	0.372022	0.0847317	-0.200421	0.496482	0.1677	0.191827	0.251611	0.640106	0.161234	0.0382788	0.03525	0.309849	0.447028	-0.0769388	-0.0780555
ID100004023001001405	CG8531-RA	FBgn0033918	CG8531	SPOT	0.192218	0.103216	0.49896	-0.324601	0.185764	0.125393	0.101386	-0.522742	0.25126	0.211969	-0.186731	-0.326355	0.241296	0.218269	0.104847	-0.510463	0.192685	0.0646287	0.10966	-0.162048	0.311639	0.13827	0.246158	-0.324831	0.233359	-0.0239637	0.247812	0.100524	0.105126	0.0925787	0.225749	0.0480196	0.0976747	0.535118	0.129783	-0.447446	0.448841	-0.189296	0.15373	0.112256	0.402654	0.301444	0.264835	-0.0592544	0.226795
ID100004404601001605	CG13005-RA	FBgn0030794	CG13005	SPOT	0.175741	-0.0988924	0.0930338	-0.145666	0.0711807	0.0968358	0.0716285	-0.143224	0.0545959	0.161828	0.0395273	-0.116505	0.107736	-0.0309855	-0.0647741	-0.200323	0.0278436	-0.033734	0.00948161	-0.082358	0.010014	-0.0296447	0.068105	-0.165385	0.0847886	-0.214156	0.0155047	-0.0378744	0.0386626	-0.201159	0.279583	-0.11851	-0.00146745	-0.00146745	-0.0438387	0.0515092	0.230731	-0.209987	-0.0604085	0.00569701	0.150936	-0.0873565	0.100163	-0.00354218	-0.0446977
ID100003445201001805	CG30153-RA	FBgn0260476	CG30153	SPOT	-0.0111191	-0.0949503	-0.0538844	0.112732	-0.063652	0.036752	0.194984	0.115572	-0.0405642	-0.369117	0.0413743	-0.0733898	-0.233427	-0.111932	0.117464	0.147105	-0.0388213	-0.309368	-0.00779513	0.0121495	0.064557	-0.178938	0.107921	0.00514639	-0.010243	0.115885	-0.00172063	0.19292	0.0330491	-0.347882	-0.181	0.146922	-0.13386	-0.13386	0.199102	-0.205171	0.0748898	-0.102904	0.182533	0.154815	-0.08245	-0.080524	0.306322	0.195352	-0.00716857
ID100004213201000206	CG1119-RA	FBgn0004913	Gnf1	SPOT	0.129066	-0.0134326	0.487077	0.0592241	0.115748	0.124304	0.437248	-0.238571	0.239095	0.0131003	-0.0461449	-0.123629	0.180924	-0.0620767	-0.0652102	-0.119001	0.0272387	-0.36721	0.0674921	-0.123312	0.19642	-0.269275	0.313538	-0.132471	0.114111	-0.123328	0.0742275	0.131071	0.0946658	-0.138303	0.224622	0.440585	-0.0207662	0.295554	-0.0207662	-0.56239	0.40188	-0.172831	-0.0576205	0.0779441	0.172517	0.122707	0.332221	0.185525	0.207374
ID100003865201000306	CG4711-RA	FBgn0002652	squ	SPOT	-0.0395921	-0.159937	0.57766	-0.159891	0.0289611	-0.072943	0.412324	-0.216882	-0.0419555	-0.242629	0.0213376	-0.175315	-0.0527412	-0.00334893	0.541414	-0.059408	-0.00799356	-0.174711	0.274488	-0.124382	0.218106	-0.20448	0.412572	-0.217578	0.0508869	0.0343274	0.50911	0.0905117	-0.00327103	-0.179004	-0.0361997	0.24732	0.228285	0.228285	0.31545	-0.0401851	0.232873	-0.0159395	0.248415	0.0672868	0.240909	-0.0294981	0.710907	-0.163734	-0.0399618
ID100004248601000606	CG12585-RA	FBgn0085386	CG34357	SPOT	0.334287	-0.444559	0.73421	0.389437	0.545822	-0.491946	0.176004	-0.41477	0.615525	-0.427488	-0.213917	0.0648877	0.50833	0.200043	0.0957878	0.0579847	0.330774	-0.28714	0.213802	0.119263	0.69082	-0.161248	0.290707	0	0.591219	-0.172363	0.0641987	0.327478	0.591712	-0.396456	0.0770615	0.730762	0.566201	-0.0618794	0.164926	0.48465	0.545785	-0.25822	-0.0756947	0.0993919	0.749063	-0.26575	0.450839	0.330428	0.413135
ID100003715801000706	CG9201-RB	FBgn0026433	Grip128	SPOT	0.127371	0.132662	0.295373	-0.0510737	0.0384463	0.406668	0.144092	-0.210651	-0.0517065	0.281691	0.0907772	-0.162333	-0.0218942	0.140577	0.084898	-0.101154	0.000319111	0.209039	0.0709716	-0.176767	-0.0541645	0.133254	0.124416	-0.190237	-0.094135	0.139239	0.311792	0.00451724	0.0266499	-0.0677761	0.299357	0.071034	0.124474	0.435641	0.124474	0.00356197	0.07709	0.0542055	-0.0839204	-0.0927567	0.00125059	0.0971609	0.207471	-0.00597963	0.0130499
ID100003675601001306	CG6612-RB	FBgn0042094	Adk3	SPOT	-0.283323	0.254504	-0.220244	0.0106492	-0.220745	0.306105	0.0285217	0.136619	-0.183204	0.330482	0.017648	0.0519048	-0.341162	0.212559	0.058014	0.197809	-0.218179	0.44429	-0.206557	0.0434828	-0.122744	0.188386	-0.213981	0.142838	-0.359197	0.368563	-0.0608187	0.209833	-0.216395	0.0357232	0.0179903	-0.0096183	0.366573	0.366573	-0.249882	0.609075	-0.199464	1.08495	-0.135024	0.142338	-0.235519	0.504929	-0.0884874	-0.0604506	-0.28577
ID100004020601001406	CG8475-RA	FBgn0031995	CG8475	SPOT	0.179464	-0.0335174	0.326393	-0.257944	0.361921	0.23466	0.135185	-0.331607	0.200419	0.113091	-0.260382	-0.17054	0.316273	0.214069	-0.19504	-0.33438	0.109145	-0.0144074	-0.0649116	-0.198383	0.320176	-0.0120241	0.0630812	-0.155117	0.38955	-0.203499	-0.00236579	0.0477053	0.161194	-0.0231995	0.118625	0.0859738	-0.206886	0.389525	-0.272915	-0.206886	0.426188	-0.439366	-0.088642	-0.015028	0.318168	0.224609	-0.0210232	0.10737	0.352775
ID100004517401001606	CG14133-RA	FBgn0036192	CG14133	SPOT	-0.147817	-0.0587998	0.0222764	-0.124534	-0.00839713	0.159111	0.0238333	0.00426496	0.0393347	-0.110762	0.049057	-0.114537	-0.0726863	0.0192848	0.0968678	0.00325427	0.0276441	0.0276441	0.0618455	-0.0765501	-0.0431193	0.0406443	0.0486448	0.0406443	-0.123515	-0.0834387	0.111261	-0.0703338	-0.0870551	-0.176678	0.267907	-0.149813	0.0775553	0.0775553	0.064345	0.405351	-0.0158055	-0.183466	0.00903057	0.00698574	-0.00364569	-0.00364569	0.0572372	-0.0268208	-0.00402541
ID100004255801001806	CG12763-RA	FBgn0004240	Dpt	SPOT	-0.00693848	-0.00693848	0.00899458	-0.274545	0.0184534	0.0184534	0.106926	-0.285683	0.0477405	-0.161209	0.00197766	-0.478898	-0.166979	-0.166979	0.056569	-0.382258	-0.157551	-0.157551	0.139558	-0.209566	0.0331744	-0.0793485	-0.127794	-0.425179	-0.26063	-0.26063	-0.00425542	-0.36974	0.085053	-0.224619	0.0579187	-0.166724	-0.0136682	-0.0854366	-0.0136682	0.0440554	-0.101222	-0.101222	0.0427244	-0.115408	-0.0463482	-0.0463482	0.303836	-0.0536776	-0.0735799
ID100003910801000907	CG9338-RA	FBgn0032899	CG9338	SPOT	-0.0375349	0.00158332	0.153874	0.00158332	0.00158332	0.00158332	-0.0150034	0.0226286	-0.00216739	-0.0807011	0.0283415	0.0403916	0.0102511	0.0327891	0.104772	0.0816675	0.0302221	-0.0765063	0.0127179	-0.00359293	-0.079398	0.0606681	0.165218	0.0606681	-0.0199078	-0.00691368	-0.0199078	-0.0797197	0.0257242	-0.254223	0.0579187	0.0152167	0.0152167	0.0152167	0.105123	0.232564	0.0152167	0.0152167	0.0152167	0.10175	0.0110036	-0.0220146	-0.0220146	-0.0341828	0.0389357
ID100003097201001007	CG5445-RC	FBgn0030838	CG5445	SPOT	0.19155	-0.342157	0.232974	0.0677299	0.0808915	-0.0702022	0.479289	0.0485633	-0.00508856	-0.679888	0.0995032	-0.354278	0.0740312	-0.240281	0.17766	0.11989	0.0200554	-0.815725	0.0736167	-0.0593364	0.153702	-0.656008	0.346233	-0.146398	0.114916	-0.236408	0.129941	0.202486	0.147249	-0.369758	-0.0180592	0.320026	-0.239557	-0.239557	0.0122981	-0.841635	0.330538	-0.0894962	0.212373	0.184667	0.234876	-0.192525	0.266841	-0.00470342	0.290534
ID100004448401001107	CG32708-RA	FBgn0052708	CG32708	SPOT	0.0584906	0.800695	0.382884	-0.234856	-0.139421	0.475903	-0.0380356	-0.0885491	-0.278931	0.293608	-0.0621913	-0.246841	-0.270821	0.388796	0.309398	0.0608755	-0.296959	0.504356	0.177357	-0.220367	-0.00852523	0.35735	0.0587491	-0.1913	-0.317016	0.561438	0.262216	-0.0529325	-0.260207	0.211444	0.419785	0.0327436	0.525041	1.0074	0.170155	0.525041	-0.0550044	1.36593	0.064579	0.11265	-0.065891	0.835779	0.403735	-0.155247	-0.288355
ID100003250201001207	CG6571-RA	FBgn0004366	rdgC	SPOT	0.111469	0.14799	0.164474	0.14799	0.129729	0.129729	0.211488	0.155014	0.0536043	-0.0828734	0.0677344	0.0123849	0.0148768	0.0407094	0.0300408	0.104592	0.0113385	-0.102771	0.0686725	0.0113385	-0.0816863	-0.023593	0.126613	-0.023593	0.0016698	0.0991495	0.032882	0.0846821	-0.0356221	-0.0356221	-0.105429	0.0662198	-0.0297009	-0.0297009	0.0603176	-0.166818	-0.00561833	-0.33237	-0.0237797	-0.0237797	-0.0187261	-0.00705732	-0.221896	-0.0268208	-0.0757046
ID100004294801001507	CG4511-RA	FBgn0037843	CG4511	SPOT	0.192264	-0.561778	0.498702	-0.0207569	0.368602	-0.514336	0.303948	-0.203011	0.302328	-0.958532	-0.262198	-0.204465	0.296584	-0.275013	0.00293939	-0.334056	0.295052	-1.07646	0.0608216	0.020171	0.316076	-0.641115	0.376339	-0.181578	0.336931	-0.475839	-0.0827123	0.253151	0.220526	-0.312886	-0.757251	0.31442	0.0394557	-0.607501	0.391953	-1.41506	0.477111	-1.12653	0.292763	0.221164	0.367199	-0.885168	0.359293	0.108204	0.221009
ID100004483801001607	CG13779-RA	FBgn0040954	CG13779	SPOT	0.149196	0.246119	0.513091	-0.231325	-0.0143856	0.0844888	0.283449	0.0230084	-0.102982	-0.0511096	0.0853235	-0.275218	0.0102031	0.197157	0.40703	0.142362	0.0802927	0.0829236	0.348649	-0.26124	0.133815	0.0965515	0.358235	-0.108688	-0.0514518	0.264115	0.342519	0.0227471	-0.0259009	0.0295317	0.431729	0.0513805	-0.260568	0.417804	0.318004	0.219197	0.199333	0.795912	0.125555	0.156081	0.180961	0.235841	0.522396	-0.141986	-0.0802285
ID100003564601001707	CG1906-RE	FBgn0086361	alph	SPOT	0.316962	-0.711252	0.0760602	-0.0216741	0.615707	-0.376992	0.136491	-0.444724	0.740748	-0.626987	-0.681834	-0.275467	0.714986	0.200267	-0.405659	-0.896686	0.140756	-0.430824	-0.323864	-0.388214	0.708087	-0.642705	-0.0447588	-0.560564	0.788599	-0.72639	-0.155944	-0.123359	0.570642	-0.328333	-0.345332	0.019752	-0.265379	-0.444869	-0.265379	-0.0757124	0.770728	-1.04338	-0.356069	-0.327713	0.616104	-0.338828	-0.091676	0.0103744	0.448275
ID100003096601000008	CG5435-RA	FBgn0032431	CG5435	SPOT	-0.0516806	0.04104	0.0378177	0.102315	-0.0467106	0.269267	0.11652	0.119974	0.0300147	0.180422	0.0240273	-0.0359187	-0.132258	0.0359989	-0.0329535	0.0115079	-0.0450553	0.0966333	-0.0934217	-0.0265584	-0.107312	0.0717641	-0.0148368	-0.00173411	-0.143795	0.183049	0.0617339	0.072846	-0.135938	-0.13529	0.138453	0.109864	0.131603	0.131603	-0.0560551	0.371674	-0.0349579	0.410883	-0.065717	0.188492	-0.0753413	0.0591665	-0.0910419	0.0248703	-0.0466272
ID100004486801000108	CG13852-RA	FBgn0038965	mats	SPOT	0.060789	-0.15711	0.61985	-0.207181	0.00409024	0.0465662	0.359379	-0.226817	0.091491	-0.216218	0.0829902	-0.295695	0.039128	-0.1362	0.393507	-0.270816	-0.0566762	-0.322021	0.0746582	-0.231881	0.0398213	-0.261083	0.331776	-0.312903	0.0165441	-0.398829	0.292812	-0.0617692	0.0762767	-0.243328	0.0949279	0.301875	0.0922969	-0.00154489	0.253771	-0.364134	0.291141	-0.203161	0.146001	0.0163457	0.149758	-0.192061	0.534214	-0.10746	0.131795
ID100003411601000308	CG10139-RA	FBgn0033951	CG10139	SPOT	-0.000344923	-0.102434	0.562666	-0.146283	-0.112473	-0.0128891	0.456559	-0.150122	-0.0690475	-0.231925	0.296079	-0.306681	-0.0387497	-0.043813	0.445895	-0.0524794	-0.0779226	-0.262091	0.168153	-0.216247	0.0552108	-0.181495	0.466261	-0.164626	-0.0807081	-0.0952812	0.366185	0.0178342	-0.0334697	-0.207404	0.151995	0.234741	0.241844	0.241844	0.442027	-0.339993	0.127687	0.165548	0.20417	0.158637	0.11488	0.0570268	0.651876	-0.127361	-0.0889287
ID100003754801000608	CG18214-RF	FBgn0024277	trio	SPOT	0.38862	-0.46555	0.287107	0.120311	0.612151	-0.178302	0.429946	-0.0260755	0.506742	-0.637776	-0.267384	-0.00342716	0.434341	-0.0888903	-0.0528318	-0.22742	0.475938	-0.826688	-0.0461199	-0.174885	0.372679	-0.710962	0.325801	-0.144744	0.637246	-0.512228	-0.0149838	0.193887	0.355073	-0.299119	-0.243312	0.506353	0.588734	-0.17846	-0.0286279	-0.540607	0.742459	-0.480169	0.290719	0.165346	0.475023	-0.531723	0.256232	0.137648	0.507403
ID100003826201000708	CG13744-RA	FBgn0033363	CG13744	SPOT	0.0621158	-0.0545351	0.182978	-0.171736	-0.081365	0.0818843	-0.00653982	-0.109339	0.0652545	0.131509	-0.0449264	-0.0835467	0.0162692	0.101139	0.029096	-0.215362	0.0159056	0.134957	0.0176483	-0.0284589	0.0224155	0.0497836	0.0515075	-0.139312	-0.0172517	-0.0845513	0.0154491	0.0829118	-0.017895	-0.156752	0.299554	0.0148617	0.0669824	0.03517	0.0669824	0.397417	0.0513385	-0.10881	-0.0989036	-0.0182651	0.0165038	0.0471064	0.099753	-0.0521263	0.0428798
ID100003139801000908	CG12460-RA	FBgn0040045	CG12460	SPOT	0.521503	-0.399958	0.418694	0.220582	0.417832	-0.402495	0.0841822	-0.350966	0.693005	-0.617217	-0.549201	-0.0430774	0.430235	0.0807512	-0.173576	-0.515924	0.413629	-0.623207	-0.058726	-0.051705	0.575467	-0.608732	0.416279	-0.0162064	0.56298	-0.500927	-0.145725	0.199259	0.481948	-0.30106	-0.143151	0.474751	0.200955	-0.297538	0.00589841	-0.580857	0.705213	-0.827386	-0.0852289	0.0671675	0.544886	-0.455837	0.261988	0.22781	0.504316
ID100004218001001308	CG11312-RA	FBgn0011674	insc	SPOT	0.139421	-0.0502057	0.480547	-0.0593872	0.261165	0.0865256	0.157141	0.0289834	0.117939	0.0824873	0.0472316	-0.201602	0.0598445	-0.0677802	-0.0235678	-0.051739	-0.0224851	-0.0406534	-0.0224851	-0.0214024	-0.0170067	-0.0375395	0.15772	0.0227485	0.0493577	-0.093953	0.0451043	0.0181141	0.0387317	-0.230126	0.101559	-0.118547	-0.119102	-0.122838	-0.0204041	-0.119102	-0.109142	-0.376364	-0.109142	-0.116978	-0.101306	-0.0512521	-0.0512521	-0.0376176	-0.0444349
ID100004102201001608	CR32957-RA	FBgn0259936	Uhg3	SPOT	0.0385013	-0.0246829	0.245562	-0.0477939	-0.0898625	0.140153	0.205005	0.11652	-0.0417813	-0.127031	0.191027	-0.0417813	-0.119357	0.066438	0.266338	0.17206	0.0212235	-0.046067	0.125846	-0.0141738	-0.029413	-0.0121839	0.11672	0.128378	-0.140102	0.166806	0.24218	0.0655626	-0.143313	0.0232655	0.274408	0.0232655	-0.0842064	0.0252168	0.0877312	0.605252	0.0197016	0.273273	0.150959	0.144133	-0.0417422	-0.184311	-0.0497983	-0.0497983	-0.0511646
ID100003330001001708	CG5599-RA	FBgn0030612	CG5599	SPOT	0.0743057	0.0302756	-0.158025	-0.0777669	-0.0167133	-0.0167133	0.0146479	-0.0941452	-0.0057804	0.169862	0.0472316	-0.0743074	-0.0755136	0.127918	0.0721091	-0.02982	-0.0390446	0.0410914	-0.0639058	-0.0390446	0.0734331	-0.0102128	-0.05866	-0.0195001	0.0115187	-0.0186375	0.043666	0.0279999	0.031268	-0.215838	0.00446383	-0.0234153	-0.0811065	0.0646062	-0.0134467	-0.0553851	0.0525472	-0.142251	0.034867	0.034867	-0.00222245	0.0320333	0.0572372	-0.0209681	0.0481975
ID100003872401000509	CG5292-RA	FBgn0038491	CG5292	SPOT	0.180191	0.0865967	0.29682	-0.222462	0.225524	0.1824	0.225723	-0.167224	0.220557	0.104099	-0.0370003	-0.201052	0.158949	0.206683	0.313528	-0.33341	0.0963338	0.199095	0.111919	-0.240587	0.167205	0.0561659	0.164811	-0.224061	0.0790906	-0.225003	0.281889	-0.00258049	0.181671	-0.115812	0.433047	0.181671	0.359062	0.408651	0.159131	0.359062	0.238572	-0.167054	-0.0636039	-0.023791	0.137141	0.327908	0.43655	-0.0471408	0.135738
ID100003826801000609	CG13784-RA	FBgn0031897	CG13784	SPOT	0.089317	-0.308811	0.0378177	-0.0520079	0.277721	-0.245613	0.206741	-0.0592777	0.43957	-0.451347	-0.155591	-0.203762	0.301128	-0.147918	0.0234884	-0.0973065	0.021924	-0.484829	-0.0243798	-0.154457	0.292876	-0.273052	0.0264892	-0.144402	0.272838	-0.268421	-0.125134	0.083349	0.158285	-0.554288	-0.14234	0.199304	-0.128232	-0.128232	0.032506	-0.379015	0.303469	-0.47254	0.0067122	-0.0292822	0.066781	-0.173142	0.0276591	0.0673996	0.184096
ID100004179001000909	CG5210-RA	FBgn0013763	Chit	SPOT	-0.0678436	-0.160691	0.164836	-0.0783644	-0.506049	0.446587	0.0844271	0.0511575	-0.287288	-0.0397085	0.116343	-0.000544964	-0.0765225	-0.101752	-0.0709389	0.0188487	-0.16387	-0.217387	0.277886	-0.0511703	-0.497798	0.0618859	-0.000138134	-0.0317337	0.077111	0.103206	0.0123829	-0.0353426	0.0673264	-0.368849	0.291185	0.0651132	0.0113404	0.275207	0.0462391	-0.0553851	0.357539	0.401724	0.357539	0.0113616	-0.381849	0.213418	0.147143	-0.091813	0.0850379
ID100003788401001109	CG3918-RA	FBgn0029873	CG3918	SPOT	0.182998	-0.0215089	0.323583	-0.0547167	0.00893292	0.113276	0.276877	0.0263419	0.031476	-0.149195	-0.0309191	-0.204303	0.112322	-0.232399	0.0195346	-0.00520093	0.0788558	-0.606748	0.0475933	-0.097056	0.158074	-0.417589	0.238203	-0.099465	0.0889899	-0.0197393	0.065432	0.117656	0.0108397	-0.14742	-0.383194	0.331546	-0.11511	0.0702092	0.120229	-1.26969	0.276312	-0.0129477	0.190078	0.236648	0.146776	0.010708	0.215515	0.223426	0.0917872
ID100004133401001209	CG11987-RA	FBgn0015014	tgo	SPOT	0.15283	-0.579772	0.292946	0.0210809	0.10171	-0.339922	0.276932	-0.0398378	0.117662	-0.948831	-0.110055	-0.0937369	0.171891	-0.203493	0.0199944	-0.0527342	0.213727	-0.968359	-0.0347038	0.00936868	0.105716	-0.811172	0.273239	-0.00188229	0.261931	-0.164729	-0.102648	0.0262243	0.153237	-0.549349	-0.297659	0.275156	-0.562921	-0.599133	0.188417	-0.562921	0.379126	-0.647488	0.269166	0.135569	0.154657	-0.510596	0.220074	0.199645	0.319561
ID100003790801001409	CG3959-RA	FBgn0011207	pelo	SPOT	0.228249	-0.0468496	0.313861	-0.131481	-0.032699	-0.0335578	0.204525	-0.215139	0.0832111	-0.229141	-0.0908591	-0.124513	0.0968425	0.152334	0.183185	-0.137903	-0.0130936	-0.120399	0.0573903	-0.0535826	0.215467	-0.151942	0.169023	-0.125096	0.0898074	-0.162302	0.259264	0.0866482	0.04838	-0.0274037	0.391138	0.16768	0.0186848	0.156985	0.0105192	0.0186848	0.296901	-0.011873	0.0785451	0.0925093	0.247887	0.113897	0.277681	0.0633847	0.112438
ID100003253201001509	CG6621-RA	FBgn0037855	CG6621	SPOT	0.201797	-0.214815	0.313246	-0.0337452	0.0146301	-0.0302269	0.202512	-0.0800792	0.212592	-0.116319	-0.0771081	-0.131507	0.148193	-0.0246924	-0.00826784	-0.269794	-0.0133282	-0.188394	-0.0286323	-0.122921	0.0266504	-0.202915	0.0856429	-0.0812799	0.10125	-0.175912	0.120632	0.0486112	0.0457379	-0.208284	0.0411658	0.228024	-0.0529436	0.128468	-0.0529436	-0.268656	0.315251	-0.287117	0.0198781	0.031908	0.194963	-0.00330774	0.11666	0.104659	0.139262
ID100004174201001609	CG4076-RA	FBgn0036812	Nufip	SPOT	0.142836	-0.15501	-0.0502506	-0.0502506	0.00022258	0.00736249	0.119669	0.0906028	0.0746113	-0.389259	0.0905984	-0.0835467	-0.00109961	-0.0640485	0.0398167	0.064705	0.01902	-0.256804	0.0354551	0.01902	-0.0923228	-0.0876207	0.0757874	-0.0116227	-0.0119304	-0.131167	0.0022638	0.0184451	0.00527481	-0.326756	-0.134246	0.0614678	-0.167153	-0.167153	0.0756849	-0.19376	0.120823	-0.413943	0.113999	0.0270609	0.0633508	0.0633508	0.366244	-0.0124641	0.0247979
ID100003329401001709	CG5569-RA	FBgn0034919	CG5569	SPOT	-0.0148563	0.138866	-0.0148563	-0.165393	-0.147009	0.250698	0.31451	-0.042847	-0.068591	0.149832	0.243683	-0.189635	-0.15321	-0.0260765	0.22622	0.0774313	-0.0974908	-0.156148	0.22315	-0.114163	0.0617063	0.00247841	0.2734	0.0555036	-0.111796	0.328718	0.198015	0.0381675	-0.128778	-0.379492	0.120689	0.152209	-0.140013	0.156312	0.399047	-0.419322	0.0760967	0.344641	0.225562	0.130759	-0.0540619	0.0481986	0.423887	-0.03373	-0.235714
ID100004061401001809	CG30440-RA	FBgn0050440	CG30440	SPOT	0.284683	-0.404307	0.148781	0.0116098	0.229213	-0.321015	0.460567	0.0890579	0.0826062	-0.550797	-0.0840341	-0.256761	0.242498	-0.0177791	0.127532	0.00739731	0.0769769	-0.520762	0.0231123	-0.17341	0.321954	-0.538553	0.177446	-0.128566	0.201021	-0.350949	0.00624375	-0.133099	0.125647	-0.579843	-0.377217	0.163912	0.0796879	-0.280493	0.0796879	0.113157	0.489668	-0.531233	0.108375	0.0989866	0.237916	-0.249879	0.359982	-0.0667743	0.352254
ID100003562801000110	CG1883-RC	FBgn0039757	RpS7	SPOT	0.0598589	0.132816	0.42841	0.0156003	0.0236422	0.0318385	0.143873	-0.20659	0.157687	0.200727	-0.169687	-0.0284105	0.119171	0.273649	0.138913	-0.228061	0.118366	0.288129	-0.0514405	-0.0262592	0.0952586	0.0283821	-0.031737	-0.162258	0.0331414	0.04338	0.159648	0.112288	0.099438	-0.0240212	0.0666171	0.268231	-0.127014	0.492748	0.0710953	0.575524	0.057462	0.0480953	-0.219954	0.0922305	0.0803978	0.366528	0.236519	0.0768906	-0.129161
ID100004059001000410	CG30387-RC	FBgn0050387	CG30387	SPOT	0.0335816	-0.243756	0.0870481	-0.0687722	0.179256	0.0671573	0.206344	-0.0108019	0.255134	-0.231114	0.0808729	-0.217988	0	-0.120884	0.212359	0.0618791	0.0559116	-0.360406	0.068787	0.100584	-0.00722462	-0.159308	0.092363	-0.0084653	0.0394899	-0.0792419	-0.0295773	0.0789867	0.018324	-0.418666	0.184109	0.018324	-0.103989	-0.103989	0.110796	-0.395025	0.186138	-0.227906	-0.00880827	0.1499	-0.0357626	-0.127382	0.0287842	-0.0394619	0.142757
ID100003867601000510	CG4913-RA	FBgn0026441	ear	SPOT	-0.043344	-0.0397234	0.201442	-0.121523	0.107238	0.103938	0.0361951	-0.0573549	0.11483	-0.0934387	-0.107357	-0.0985827	0.0889537	-0.099534	-0.0108955	-0.149402	-0.0554057	-0.163244	-0.119801	0.136585	0.0240971	-0.104506	0.13359	-0.0906576	0.0809397	-0.0932183	-0.00761283	0.0408327	0.049207	-0.293259	0.119826	0.049207	0.0264006	0.0264006	0.120203	-0.0148563	0.0362695	-0.0735482	-0.0174948	-0.0501711	0.0421772	0.0740693	0.233773	0.0138253	0.116862
ID100003871801000710	CG5263-RA	FBgn0016070	smg	SPOT	0.393099	-0.445895	0.445073	0.0748347	0.925305	-0.357589	0.0796738	-0.196155	0.846723	-0.536231	-0.21764	-0.105565	0.666395	0.0155105	-0.123247	-0.222972	0.688213	-0.30969	-0.0782203	0.0213255	0.64481	-0.290141	0.180358	-0.187992	0.814191	-0.286406	-0.0233372	0.18265	0.613403	-0.225306	-0.091726	0.414133	0.0356071	-0.256384	0.0217143	-0.150469	0.674964	-0.917318	-0.0631493	0.106071	0.539511	-0.375672	0.179551	0.254102	0.568977
ID100003672601000910	CG5738-RB	FBgn0022238	lolal	SPOT	0.17077	-1.00982	0.455311	0.0507243	0.288058	-1.33061	0.623558	0.108922	0.255236	-1.74428	0.0800465	-0.408337	0.226081	-0.407965	0.142876	-0.0785637	0.179863	-1.4031	0.117434	-0.0969676	0.197747	-0.890159	0.454301	-0.0667634	0.331832	-0.588785	0.0528625	0.139977	0.267087	-0.731187	-1.12874	0.582028	0.0744289	-1.16481	0.22434	-1.43302	0.457409	-1.19497	0.476851	0.316037	0.349352	-1.27448	0.509108	-0.053411	0.161894
ID100003908401001710	CG9302-RA	FBgn0032514	CG9302	SPOT	0.135991	-0.119205	0.47558	-0.147167	0.0437768	0.0449633	0.333974	-0.0130166	0.0529963	-0.13776	0.0472269	-0.250281	0.131129	-0.0631673	0.244292	-0.153605	-0.0233252	-0.35996	0.110441	-0.220268	0.0718586	-0.263135	0.293408	-0.140442	0.0584775	-0.17892	0.25849	0.0375445	0.0203334	-0.0200531	0.324291	0.20284	-0.0896667	-0.0637511	0.251398	-0.291032	0.349629	-0.151232	0.168479	0.0855658	0.124279	-0.154106	0.39592	0.108102	0.060087
ID100004409401001810	CG13162-RA	FBgn0033718	ana3	SPOT	0.0951596	-0.464974	0.0607974	0.0607974	0.158169	0.118047	0.304209	-0.0397997	0.0289408	-0.472268	0.139867	-0.226289	0.0415615	-0.289656	0.00895786	0.0391686	0.0488142	-0.635302	0.100311	-0.107292	0.0823383	-0.4639	0.165644	-0.100398	0.118903	-0.0674808	0.0201793	0.00363035	0.169952	-0.515881	-0.0258637	0.165353	0.0879548	-0.0539868	0.0766157	0.0879548	0.480893	-0.342991	0.0992939	0.164148	0.144244	-0.216371	0.253809	0.167404	0.147813
ID100003946201000111	CG1064-RA	FBgn0011715	Snr1	SPOT	-0.0406562	0.170054	0.72688	-0.229812	-0.131053	0.397691	0.28578	-0.14861	-0.117953	0.147058	0.141356	-0.244766	-0.110017	0.258189	0.464606	-0.134643	-0.11434	0.044378	0.171458	-0.176668	-0.0677948	0.0561475	0.358815	-0.155117	-0.19511	0.255154	0.346101	0.0803849	-0.128221	-0.0545535	0.57447	0.287721	-0.370985	0.389381	0.376185	0.0479656	0.189358	0.373537	0.0368742	0.1996	-0.0556389	0.302458	0.558843	-0.15312	-0.143151
ID100004294201000311	CG4488-RA	FBgn0011737	wee	SPOT	0.116547	-0.249309	0.409375	-0.0557038	0.156848	0.0150883	0.251486	-0.141777	0.20615	-0.233845	-0.172998	-0.0249335	0.22537	-0.00910851	-0.00910851	-0.151634	0.131518	-0.437143	0.0158209	-0.0544729	0.240726	-0.339065	0.169389	-0.126201	0.152657	-0.0928972	0.126398	0.184232	0.15778	-0.230877	0.144556	0.314111	0.134946	0.161942	-0.00626892	-0.488935	0.405917	-0.576598	-0.0886319	0.167983	0.192523	-0.195325	0.212914	0.103108	0.17388
ID100003867001000711	CG4882-RA	FBgn0025336	CG4882	SPOT	0.0894622	0.221936	0.358589	-0.225163	-0.00413014	0.461055	0.196936	-0.117441	0.11584	0.237011	0.374293	-0.21678	0.0382056	-0.0193224	0.440384	-0.230909	0.0347787	-0.0343173	0.0356685	-0.101044	0.138549	-0.296479	0.231449	-0.172256	0.0449428	0.295162	0.227821	-0.0420841	-0.053676	-0.204047	0.0957648	0.124281	0.359694	0.267855	0.359694	0.492927	0.144927	0.0677204	-0.00989714	0.0366137	0.191462	-0.241246	0.385895	-0.104823	0.0177084
ID100003255601000911	CG6664-RA	FBgn0036685	CG6664	SPOT	-0.0143981	-0.134959	0.494204	-0.325165	-0.00779888	0.102169	0.296431	-0.107283	-0.0604841	-0.306741	0.0177269	-0.339614	-0.129167	-0.0522516	0.230477	-0.339353	-0.0991936	-0.165418	0.0941236	-0.269855	-0.0277596	-0.220798	0.300419	-0.312214	-0.0902807	-0.283816	0.341048	0.0204842	0.0642518	-0.312747	0.413059	0.185668	-0.194687	-0.0431494	0.0737349	-0.115408	0.242537	-0.10512	0.148896	-0.0174892	0.00553175	0.0769451	0.430216	-0.160714	-0.00519215
ID100003176401001011	CG5096-RA	FBgn0032235	CG5096	SPOT	-0.134277	-0.134277	-0.261616	-0.134277	-0.205962	-0.086675	-0.086675	0.390654	-0.0310116	-0.0310116	-0.0568476	0.116045	-0.00517564	0.123919	-0.0900728	0.355783	-0.00827516	-0.00827516	-0.240267	0.265545	-0.201414	-0.0679632	-0.0679632	-0.0151855	-0.0496968	0.141546	0.0508131	-0.0496968	-0.0496968	0.0074387	-0.429545	-0.0496968	0.0282157	0.0836719	-0.136209	0.0282157	0.0173858	0.0173858	-0.0806074	0.385494	-0.00835816	0.0712779	0.0712779	0.175534	0.0119823
ID100004056601001511	CG30342-RA	FBgn0050342	CG30342	SPOT	-0.0694268	0.428526	0.303287	-0.364864	-0.16087	0.644391	-0.114166	-0.235753	-0.0809878	0.531637	-0.223079	-0.227736	-0.191811	0.408405	0.118679	-0.200693	-0.0591157	0.605943	0.112775	-0.161246	-0.0202137	0.540429	0.0728882	-0.0643127	-0.206171	0.303878	0.220856	0.0813561	-0.189917	0.232974	0.452354	0.0384066	0.242048	0.775119	0.242048	0.167306	0.0619399	0.597855	-0.157391	0.0139285	-0.00225136	0.82916	0.170083	-0.0800492	-0.206756
ID100003291601001711	CG31908-RA	FBgn0051908	CG31908	SPOT	0.134885	-0.0713563	0.55926	-0.0232579	0.143147	-0.0857388	0.43707	-0.158691	0.113055	-0.464992	0.191362	-0.182978	0.0450441	-0.10807	0.363476	-0.134639	0.0393354	-0.42945	0.200993	-0.0600887	0.162708	-0.289377	0.356938	-0.00727878	0.118431	-0.143352	0.291784	0.210452	0.0461132	-0.0586759	0.405596	0.29447	-0.171254	-0.31584	0.266577	-0.0519774	0.375107	-0.62856	0.313533	0.286873	0.165113	-0.0988418	0.394915	0.159771	0.0554908
ID100004215001001811	CG11257-RA	FBgn0034442	CG11257	SPOT	0.122642	-0.100442	-0.100442	-0.127079	0.249886	0.12343	0.037821	-0.0882033	0.0638502	0.143018	-0.163117	-0.000793095	0.0398462	0.0416293	0.00816135	-0.187156	-0.00439278	0.0102174	-0.00439278	-0.0970023	0.0230424	0.0257666	0.015623	-0.0986878	0.0928198	-0.122682	0.0510941	-0.171892	0.0803275	-0.195364	0.297294	-0.203137	0.0157281	0.0157281	0.0473745	-0.00300479	0.0775015	-0.343378	-0.0995205	-0.0781196	0.0826344	0.0826344	0.169456	0.0198468	0.0531606
ID100003757201000112	CG18273-RA	FBgn0029525	CG18273	SPOT	0.0582916	-0.233275	0.479325	0.0633932	0.200381	0.192519	0.497441	0.0759887	0.268082	-0.151765	0.106759	-0.00605008	0.0685988	-0.126104	0.0240937	0.0181147	0.0435641	-0.491455	-0.152619	0.027961	0.0213671	-0.327261	0.109598	-0.0946691	0.0346274	-0.0363971	0.0608858	0.198131	0.0101657	-0.249684	-0.256302	0.533843	-0.214303	0.0770955	-0.0613568	-0.985077	0.296089	-0.0718044	-0.0943066	0.229432	0.0906195	-0.17903	-0.00616481	0.0603406	0.2534
ID100004172401000312	CG3861-RB	FBgn0086133	kdn	SPOT	0.421502	-0.322326	0.575587	0.00185689	0.616057	-0.346035	0.395469	-0.137135	0.534543	-0.815376	-0.0665636	-0.276975	0.312743	-0.341516	-0.182214	-0.182214	0.340736	-1.03264	0.0825813	-0.15602	0.64223	-0.779122	0.459773	-0.130664	0.318648	-0.375719	0.103405	0.18153	0.268639	-0.284332	-0.199541	0.396926	0.142713	-0.392959	0.173514	-1.54149	0.589348	-0.910632	0.215355	-0.076778	0.560369	-0.668034	0.261896	0.18472	0.327347
ID100003903001000412	CG9188-RB	FBgn0031878	sip2	SPOT	0.13535	-0.222221	0.502305	-0.104593	0.138331	0.0484169	0.335344	-0.175368	0.107311	-0.323048	-0.0746489	-0.266325	0.09868	-0.425145	0.0244585	-0.264111	0.0578374	-0.573426	-0.0185618	-0.119273	0.296028	-0.365528	0.214813	-0.17595	0.0818658	-0.293619	0.0533151	0.213623	0.045812	-0.251899	-0.181829	-0.181829	0.0934112	-0.0541839	0.217382	-0.940215	0.524723	-0.262852	-0.049081	-0.0726214	0.38754	-0.237487	0.448485	0.0800337	0.194065
ID100004215601000612	CG11265-RA	FBgn0030049	Trf4-1	SPOT	0.0847568	-0.662355	0.243823	0.106084	0.231391	-0.268141	0.479231	0.311139	0.294179	-1.13363	-0.14915	0.0266159	0.0791373	-0.422029	-0.243211	0.123464	0.0941921	-1.14804	-0.0682013	0.112138	0.195854	-0.81595	0.24868	0.145824	0.237509	-0.461303	-0.12136	0.257606	0.148914	-0.474314	-0.277576	-0.277576	0.0587473	-0.730942	0.0100327	-1.02746	0.434451	-0.805138	0.155026	0.264905	0.136979	-0.931526	0.0181659	0.317523	0.218482
ID100003370801001212	CG6835-RA	FBgn0030882	GS	SPOT	0.0101386	0.0101386	0.229713	-0.0470253	0.010562	0.010562	0.010757	0.052435	0.0015016	0.116046	0.0119529	0.010367	-0.00829352	0.0590752	0.0480785	-0.0677606	0.00298765	0.00298765	-0.0746216	0.142786	-0.0770157	0.0222486	0.0761157	0.0222486	-0.0520889	0.0574463	0.036374	-0.032901	-0.0250776	-0.194038	0.184109	-0.0250776	-0.0283519	-0.0887898	0.178515	0.114179	0.112143	-0.0276753	-0.0276753	-0.0501596	-0.0717039	-0.05129	0.21535	-0.0269986	0.0389047
ID100004366801001512	CG7242-RA	FBgn0087021	Spc25	SPOT	-0.0205305	0.445924	0.360918	-0.268988	-0.183707	0.343617	0.134272	-0.0744887	-0.249352	0.120104	0.0156502	-0.203005	-0.123572	0.325426	0.31245	0.0594742	-0.167037	0.31702	0.22159	-0.11061	-0.070504	0.266739	0.178179	-0.0372481	-0.183181	0.297225	0.287037	0.00861856	-0.151481	0.0572833	0.489816	-0.0359122	-0.0946587	0.657801	0.271185	0.230268	0.136038	0.664374	-0.207134	0.0756166	-0.164434	0.408289	0.372437	-0.0858474	-0.227382
ID100003258001001812	CG6701-RA	FBgn0033889	CG6701	SPOT	0.351203	-0.690715	0.317551	0.0144338	0.616564	-0.559183	0.228323	-0.223606	0.629082	-0.78671	-0.341268	-0.353894	0.373949	-0.278252	-0.185992	-0.459422	0.535225	-0.992688	-0.19352	-0.251917	0.448428	-0.702537	0.134145	-0.273774	0.499103	-0.638656	-0.0919719	-0.00524846	0.314314	-0.40132	-0.889593	0.164877	0.177413	-0.669743	-0.186592	-1.01654	0.736835	-1.13551	0.0959001	0.101771	0.38847	-0.564167	-0.109938	0.217446	0.499605
ID100003219601000013	CG9520-RB	FBgn0032078	CG9520	SPOT	0.187542	0.00172871	0.430509	-0.0669724	0.0294119	-0.0456257	0.375647	-0.0388675	0.0861043	-0.212518	-0.0396265	-0.153229	0.0648375	-0.0108105	0.183648	-0.271425	-0.0888841	-0.382474	0.00942141	-0.198103	-0.0135061	-0.311462	0.0524183	-0.252694	-0.0251773	-0.466054	0.0601144	0.0826188	0.0614697	-0.387223	-0.0275866	0.380892	-0.112623	0.0973337	-0.219951	-0.359064	0.313006	-0.129723	-0.105592	-0.0210926	0.0544786	-0.0994187	0.126302	-0.190045	0.0814152
ID100003101401000313	CG5501-RD	FBgn0039157	Myo95E	SPOT	0	0.0835701	-0.231039	0.0931715	-0.124133	-0.0249135	-0.0249135	0.106024	-0.0163615	0.0110502	-0.0698518	0.0341854	-0.0678526	0.0856062	0.0856062	0.109329	-0.0724581	-0.0724581	-0.394925	0.050293	-0.0913331	-0.0913331	-0.101028	0.0222486	-0.0882737	0.067654	-0.0509007	0.0948331	-0.0776799	-0.206893	-0.107345	-0.0595905	0.0654806	0.0654806	-0.0939893	0.096709	-0.0756598	-0.0756598	-0.10684	0.1499	-0.116124	-0.116124	-0.142463	0.07874	-0.0262168
ID100004256401000413	CG12773-RA	FBgn0024365	CG12773	SPOT	0.0520666	-0.0399884	0.516191	0.036449	0.305583	0.241153	0.304686	-0.204469	0.37219	-0.0475258	-0.0786809	-0.192015	0.250114	0.177491	0.0377317	-0.295014	0.0612537	-0.120828	-0.0584404	-0.108569	0.250836	-0.118182	0.225009	-0.130896	0.228039	-0.163548	0.053582	0.210827	0.144404	0.0815809	0.171851	0.297807	0.21169	0.363117	0.160909	0.11128	0.465795	-0.168577	-0.128177	0.105399	0.203953	0.0633318	0.222493	0.0818352	0.153683
ID100003519601000613	CG1664-RA	FBgn0003321	sbr	SPOT	0.107906	-0.27155	0.358081	0.202683	0.0717984	-0.502948	0.0132234	-0.198524	0.269505	-0.489007	-0.0821981	-0.0699565	0.157062	-0.175837	0.165061	0.0282533	0.0265059	-0.67247	0.00379969	0.130341	0.270732	-0.519096	0.289434	0.0810446	0.237859	-0.0237316	0.0734644	0.332872	0.231814	-0.327916	-0.301992	-0.301992	-0.121449	-0.121449	0.0844187	-0.493789	0.348895	-0.362444	0.00681937	0.320353	0.306709	-0.234219	0.343971	0.262435	0.255256
ID100003677401000713	CG7158-RA	FBgn0037116	CG7158	SPOT	-0.0292369	-0.156562	0.166728	-0.0405299	0.0705216	0.140153	0.23948	0.00847101	0.144013	-0.166534	0.117757	-0.111256	0.000197767	-0.157883	0.0739233	0.0681449	-0.000656969	-0.170165	0.0641607	-0.0467665	0.119439	-0.122775	0.175324	-0.0389756	0.0244637	-0.0317993	0.100454	0.0244637	0.00437306	-0.2643	0.0302601	-0.0134821	-0.0415776	0.0359712	-0.0415776	-0.205271	0.127732	0.00902903	0.0833186	-0.0109741	0.0766821	-0.00568823	0.119029	-0.00610976	0.0813097
ID100003255001000913	CG6656-RA	FBgn0038912	CG6656	SPOT	0.0523423	-0.317921	0.219289	-0.0322712	-0.065245	-0.00249362	0.376354	0.0888921	0.103392	-0.360232	0.247208	-0.05803	-0.0996347	-0.166139	0.213918	0.150698	-0.103334	-0.425486	0.0525913	-0.174776	-0.0742276	-0.220232	0.158449	0.00438322	-0.122593	-0.115918	0.0398006	-0.0673566	0.0444168	-0.384197	-0.0188873	0.0163373	-0.0804388	-0.0804388	0.118321	-0.100944	0.0416604	0.0448175	-0.0174948	0.132884	-0.0508846	0.000471474	0.154756	-0.0326378	-0.0452376
ID100004524601001013	CG14430-RA	FBgn0029927	CG14430	SPOT	0.0313142	-0.0631779	0.223069	-0.0932177	-0.0465396	0.180806	0.0682152	-0.0335318	-0.0490045	0.0496619	0.0528477	0.0048769	-0.0523182	-0.0273564	0.158482	-0.12584	-0.0247188	0.0513157	0.360489	-0.128754	-0.0214892	0.0804246	0.0305297	-0.0467403	-0.0327194	0.111606	0.0735397	-0.0483637	-0.045861	-0.194319	0.216103	-0.0494556	0.0852144	0.0852144	-0.0528562	0.338242	0.0292095	-0.0352227	0.203022	-0.0191809	-0.208365	0.0055432	0.169456	-0.119769	0.0233161
ID100003444601001313	CG30147-RB	FBgn0050147	Hil	SPOT	0.102898	-0.177072	0.120053	-0.0697966	0.199277	0.0514724	0.231651	-0.068743	0.136004	-0.222104	0.0400707	-0.169432	0.242158	-0.0213328	-0.140082	-0.231388	0.0572577	-0.314316	-0.103715	0.0114343	-0.000419606	-0.169845	0.0704882	-0.17752	0.234985	-0.239879	-0.0200078	0.0101578	0.127193	-0.404909	-0.0856158	0.101598	-0.0723378	-0.0363478	-0.0723378	-0.447351	0.194232	-0.696301	-0.00259662	-0.104842	0.0954793	-0.0265836	0.0639493	0.052608	0.0654044
ID100004064401001413	CG30493-RB	FBgn0050493	CG30493	SPOT	0.0168029	-0.010786	0.0717204	-0.0584104	-0.017171	0.154392	0.0694233	0.0858293	-0.0460462	0.0845641	-0.0574116	-0.10267	-0.0571723	0.0474278	0.0648547	0.100009	-0.0349621	-0.0118516	0.0221308	0.0167801	-0.0690546	-0.0756229	0.0859069	0.142792	-0.107993	0.123459	0.0289852	-0.0378744	-0.0380295	-0.324676	0.0714964	-0.137755	0.0396268	0.0396268	-0.0743795	0.0658113	0.0130352	0.191813	-0.0672445	0.0329442	-0.105879	-0.0747378	-0.0461307	-0.0747378	-0.00415401
ID100003910201001613	CG9327-RA	FBgn0003150	Pros29	SPOT	-0.0522636	0.0309068	0.487178	-0.208634	-0.168197	0.250564	0.40803	0.0146811	-0.204382	-0.0578503	0.150323	-0.342321	-0.177912	0.0198673	0.376638	0.0310434	-0.153325	-0.160002	0.2417	-0.221396	-0.0559174	-0.0260233	0.283875	-0.0168325	-0.165339	0.27767	0.250732	0	-0.0904273	-0.191597	0.410348	0.0972393	-0.392569	0.1594	0.572745	0.490998	0.155508	0.421479	0.102728	0.198237	-0.0677993	0.0959109	0.476777	-0.0510348	-0.0717182
ID100003948601000214	CG10691-RB	FBgn0002031	l(2)37Cc	SPOT	-0.0971479	0.0798433	0.595989	-0.169306	-0.111488	0.294829	0.385642	0.00160427	-0.136957	0.0731812	0.308641	-0.280022	-0.22322	0.0387922	0.648632	0.0684967	-0.205885	-0.245937	0.214022	-0.174296	0.00251159	-0.152931	0.370773	-0.0784274	-0.241595	0.165023	0.367063	0.158751	-0.135829	-0.0808732	0.369214	0.3644	-0.186739	0.216276	0.290719	-0.0872739	0.0626702	0.414231	0.382055	0.251955	0.108352	0.239762	0.520165	-0.0716556	-0.195672
ID100003099601000414	CG5475-RB	FBgn0015765	Mpk2	SPOT	0.125529	-0.452848	0.101192	-0.172316	0.512567	-0.126078	0.389792	-0.296515	0.510096	-0.510863	-0.555172	-0.142278	0.348874	-0.0536678	-0.0298281	-0.740418	0.306196	-0.602821	-0.128052	-0.148665	0.451087	-0.67438	0.192904	-0.280402	0.446017	-0.476442	-0.020382	0.0723629	0.342002	-0.239214	-0.55463	0.134124	-0.0645256	-0.572066	0.0354919	-0.540535	0.378537	-1.07188	-0.0690268	-0.13621	0.273766	-0.861731	0.177631	0.0704239	0.233646
ID100003905401000514	CG9243-RA	FBgn0032926	CG9243	SPOT	0.142842	0.39671	0.296768	-0.0799243	-0.0151794	0.0499025	-0.0537871	-0.298145	0.119644	0.575804	-0.0736384	-0.208661	0.102339	0.444231	-0.00749866	-0.255371	0.0153606	0.643042	0.0988339	-0.12292	0.344706	0.544157	0.0276342	-0.103602	0.0518645	-0.0564787	0.220675	0.190682	0.112069	0.257148	0.387089	0.261712	0.0539467	1.05017	0.111259	0.473596	0.277097	0.123185	-0.0831493	0.100352	0.251678	1.08227	0.294863	-0.0965782	0.162498
ID100003639601000814	CG1265-RB	FBgn0035517	CG1265	SPOT	-0.0684556	0.00800215	0.34364	-0.278607	0.0788075	0.365598	0.153199	-0.266694	0.0828899	0.225563	-0.278709	-0.143773	0.0699941	0.449258	0.140221	-0.6009	0.0876586	0.373618	-0.0101843	-0.215474	0.0831444	0.198109	-0.0897265	-0.376499	0.150159	-0.229756	0.0763619	-0.0674539	0.0545374	0.0316855	0.43399	0.0545374	-0.249446	0.461043	0.203238	0.677139	0.348195	-0.377148	-0.314388	0.0666847	0.0955145	0.151393	0.329432	-0.216795	0.0774806
ID100003524401001114	CG16788-RA	FBgn0037707	RnpS1	SPOT	-0.142209	0.0442207	0.503658	-0.258472	-0.123563	0.361634	0.211074	-0.132555	-0.120191	0.162113	0.0540988	-0.379258	-0.21711	0.344542	0.38732	-0.225857	-0.144763	0.317517	0.191834	-0.252788	0.028689	0.172195	0.226459	-0.173299	-0.146392	0.0654759	0.311479	-0.0741596	-0.121195	0.0104278	0.540425	0.0589007	-0.406285	0.402743	0.369939	0.641097	0.0572293	0.235049	-0.0872855	0.202318	-0.0996341	0.449833	0.476215	-0.234456	-0.130366
ID100004136401001414	CG12030-RA	FBgn0035147	CG12030	SPOT	0.475969	-0.306908	0.519647	-0.152238	0.468414	0.169549	0.169049	-0.516177	0.62444	0.0612232	-0.463404	-0.144052	0.518073	0.0844026	-0.316851	-0.951138	0.515013	-0.468534	-0.298415	-0.140247	0.393436	-0.288763	0.0573677	-0.467278	0.555256	-0.871083	-0.228315	-0.00918971	0.285917	-0.269368	0.407641	0.187528	0.168331	-0.271188	0.0815257	-0.176884	0.722266	-1.8123	-0.22888	-0.194292	0.267147	-0.631481	0.0495081	-0.0431453	0.369666
ID100003711601001614	CG8032-RA	FBgn0037606	CG8032	SPOT	0.100133	-0.128901	0.191234	-0.0616981	0.12022	-0.00827612	0.0230312	-0.211044	0.218824	-0.13262	-0.0164301	-0.233193	0.28038	-0.072103	-0.0449349	-0.342727	0.127833	-0.2342	-0.0851741	-0.064426	0.451099	-0.184587	0.146744	-0.251416	0.232684	-0.224161	0.0768629	-0.0111736	0.019073	-0.194179	0.0758389	0.110118	0.047456	0.0880594	-0.0765205	0.047456	0.301695	-0.604858	0.127364	-0.0430658	0.141111	-0.209085	0.0564702	0.1202	0.248523
ID100004402201001814	CG12892-RA	FBgn0033526	Caf1-105	SPOT	0.0580942	-0.336968	0.251406	0.02486	0.099102	0.104687	0.244025	0.102838	0.00688378	-0.283821	0.0752189	-0.11652	-0.00540366	-0.182294	0.0657257	0.200331	-0.097588	-0.455852	0.0168658	0.0118678	-0.025028	-0.365725	0.250452	0.153713	0.0608322	-0.0190942	0.0520902	0.0214614	-0.127148	-0.514936	-0.0314854	0.117861	0.00917775	0.00694179	0.0114137	0.00917775	0.275424	0.11331	-0.0273022	0.0959174	0.123501	-0.217855	0.0591889	0.0906394	0.0952258
ID100003942001000315	CG10580-RA	FBgn0011591	fng	SPOT	0.0416924	0.0151014	-0.0754456	0.155035	0.0680066	0.184884	0.030864	0.0574789	0.176352	0.00272365	0.0142997	0.151549	0.135063	-0.0194979	-0.0443303	0.0406571	0.0176496	-0.0811188	0.0102181	0.121812	0.0563389	0.0418229	0.0430144	0.0489434	0.0401209	0.0163896	0.0374392	0.182576	0.0230848	-0.192756	0.0611534	0.23565	-0.0403127	-0.0403127	0.0429763	-0.182456	0.0199967	-0.281869	-0.121374	0.000872228	-0.0894326	-0.0504399	-0.235064	0.0550995	-0.00312917
ID100003559801000615	CG18741-RA	FBgn0015129	DopR2	SPOT	-0.176262	0.139706	-0.301321	0.028908	-0.174971	-0.174971	-0.210253	0.157795	-0.154474	0.208555	-0.10479	0.065101	-0.0882075	0.227852	-0.0778086	-0.0138834	-0.0759951	0.30956	-0.191414	0.111596	-0.237395	0.104885	-0.130503	0.217463	-0.19435	0.50591	-0.0242026	0.106298	0.0304432	0.0136929	-0.0152513	0.0136929	0.175701	0.175701	-0.15852	0.205739	-0.212368	0.52295	-0.17898	0.0488407	-0.294731	0.175736	-0.250492	0.0278385	0.109948
ID100003175801001015	CG5083-RA	FBgn0038390	Rbf2	SPOT	0.0743448	-0.0517385	0.158447	0.0468214	-0.0790035	0.147565	0.0549683	-0.0394614	0.146462	0.235816	-0.017005	0.0192471	0.0924658	-0.044092	0.0444246	-0.011095	-0.0176207	-0.131042	0.0142645	0.0318029	0.230938	-0.0289563	0.137056	0.0159804	0.10291	-0.0506453	0.118746	0.166701	0.126339	-0.272255	0.108733	0.0894632	0.115938	0.115938	0.136951	-0.205895	0.14088	-0.184198	-0.0704353	0.0246946	0.0567272	0.0129019	0.236955	0.0503991	0.115003
ID100003104401001215	CG5565-RA	FBgn0031335	CG5565	SPOT	-0.0539701	-0.0539701	-0.0651467	-0.0539701	-0.234529	-0.178305	0.153149	-0.178305	0.0532143	0.0532143	0.0532143	0.401737	0.0532143	0.0532143	-0.0983427	0.38968	-0.05623	0.1196	0.0606073	0.0606073	-0.139198	-0.139198	-0.182279	0.106293	0.00119641	0.410506	0.00119641	-0.0208121	-0.0297658	0.0232049	0.368861	0.0232049	0.0515988	0.0515988	-0.258387	0.322267	0.0594086	0.0594086	-0.0988667	0.33769	-0.11873	-0.0597797	-0.0597797	0.0146	-0.126379
ID100003487801001415	CG13672-RA	FBgn0259232	CG42330	SPOT	0.0468161	0.000788091	0.312734	0.113598	-0.116676	-0.116676	-0.0499531	-0.536467	0.0496914	-0.00416792	0.237619	-0.000691967	-0.0518626	0.0123098	0.169669	0.0884174	-0.0219619	0.0410159	-0.0215869	0.0973923	0.0467817	-0.0952864	0.0373183	0.296149	-0.0220787	0.0911685	0.000453303	0.0826031	0.0360611	-0.1756	0.255656	-0.0639118	0.0383888	-0.000697456	0.110796	0.0383888	0.0407166	0.0591135	0.0281427	0.0717588	-0.0487543	-0.0103393	0.0576488	0.146412	0.107289
ID100004333201001515	CG8964-RA	FBgn0033674	CG8964	SPOT	0.19593	-0.0201928	0.317824	0.00775502	0.139195	0.0880887	0.0465906	-0.144116	0.146129	0.170113	0.028959	-0.00482841	0.147674	0.0776585	-0.124714	-0.042461	0.0510974	0.0276441	0.00724271	0.0276441	-0.00650175	0.0276441	0.161047	0.0276441	0.0487099	-0.0110669	0.0153353	0.119831	0.000740046	-0.232493	0.129971	-0.0842044	-0.0136682	0.0350886	-0.0136682	-0.0567956	0.0594547	-0.232343	-0.129082	-0.129082	0.00875167	-0.0396481	-0.0928021	-0.0102434	0.0819028
ID100003180601001615	CG5175-RB	FBgn0038476	kuk	SPOT	-0.0906522	-0.591289	0.367355	-0.0617575	-0.0312894	-0.23487	0.476416	0.10195	-0.00815439	-0.867641	0.162108	-0.263017	-0.128432	-0.449766	0.246137	0.0218623	-0.041646	-1.10093	0.0389158	-0.0461252	-0.0208997	-0.545348	0.299543	0.0115179	-0.0216277	-0.262098	0.0514792	0.0263883	0.025283	-0.377896	0.186949	0.200204	-0.307666	-0.504403	0.0866752	-0.354797	0.35275	-0.21981	0.236944	0.049527	0.0763424	-0.570962	0.279457	0.145545	0.0423252
ID100003603601001715	CG32944-RB	FBgn0052944	CG32944	SPOT	0.0463572	-0.0386338	-0.0386338	-0.0687722	0.150946	0.150946	0.153345	0.129868	0.0572547	0.0505379	-0.0540885	0.0505379	0.0341616	0.00616412	0.0403731	-0.0138834	0.00337355	0.00337355	-0.013922	-0.0307921	0.0588594	0.00337355	0.00337355	-0.000397122	0.0774705	0.049045	0.0298901	0.105309	0.0236113	-0.109694	-0.0522263	0	-0.0151556	-0.0151556	-0.0303112	-0.0409619	0.0499852	-0.000768655	-0.000768655	0.0858502	0.0136183	0.0136183	-0.107568	0.0347563	0.0136183
ID100003714001000416	CG8771-RA	FBgn0033766	CG8771	SPOT	0.0464557	-0.594389	0.308644	0.227761	0.195753	0.06938	0.485003	0.202807	0.313665	-0.483851	0.129826	-0.0847453	0.0894123	-0.330108	-0.00583723	0.0528445	-0.0770122	-0.885588	-0.0374405	0.0782572	0.0772343	-0.725596	0.298148	0.0450161	0.0582915	-0.190479	0.00470788	0.118197	0.15129	-0.493669	-0.510194	0.499	-0.00658972	-0.60044	0.135883	-0.781054	0.322922	-0.683283	-0.0123611	0.119858	0.0986789	-0.764102	0.0677519	0.214846	0.182707
ID100003102001000616	CG5516-RA	FBgn0038389	CG5516	SPOT	-0.0947509	0.449786	0.543906	-0.066933	-0.202397	0.478848	0.365432	0.0468256	-0.22525	0.324025	0.404795	-0.190565	-0.245115	0.22727	0.627206	0.0723552	-0.279107	0.339879	0.308052	-0.117461	-0.0481128	0.224262	0.290484	0.00649164	-0.326052	0.32408	0.421022	0.0920833	-0.07709	0.0127832	0.604008	0.0735071	-0.474937	0.372075	0.510213	0.350719	-0.102	0.847308	0.0724969	0.0641221	-0.1553	0.444727	0.498397	-0.188931	-0.297923
ID100004482001000716	CG1373-RA	FBgn0000279	CecC	SPOT	-0.198798	-0.198798	-0.198798	-0.599099	0.118039	-0.08059	-0.25273	-0.981106	-0.0327756	-0.523018	-0.0996626	-0.773708	0.0102511	-0.372015	-0.0338254	-0.529015	-0.0867731	-0.370878	-0.0974876	-0.298102	-0.043727	-0.284611	-0.315027	-0.682773	-0.073714	-0.422671	-0.0557854	-0.554886	-0.0163687	-0.591184	0.0321485	-0.441841	0.102006	0.102006	-0.1314	0.116891	-0.0521475	0.808651	-0.0521475	-0.151844	0.0516053	0.356254	0.0489656	-0.248479	0.0491106
ID100004254001000916	CG12721-RA	FBgn0030373	CG12721	SPOT	-0.0992415	-0.0495557	0.153874	-0.0960752	-0.0383146	-0.0383146	-0.0119997	-0.0480713	-0.0152706	0.116046	-0.0474452	0.00412556	-0.106677	-0.0138868	0.138236	-0.0688541	-0.0394623	0.067119	0.0636269	-0.0307921	-0.0777984	-0.0315013	0.071435	-0.0315013	-0.0595693	0.23736	0.0602209	0.207481	-0.0381112	-0.213507	0.26689	-0.0381112	0.127143	0.127143	0.123164	0.260422	-0.0515485	0.18622	-0.036624	-0.0149195	-0.0328352	0.0339845	0.0833996	-0.0431552	0.0480836
ID100003941401001116	CG10572-RA	FBgn0015618	Cdk8	SPOT	-0.0308052	0.0235747	0.106764	-0.146335	-0.00632829	0.0939385	0.050924	-0.0742039	0.00427948	0.282055	0.0895933	-0.041554	-0.0560424	0.0835055	0.14028	-0.0920623	-0.048801	0.205822	0.107532	-0.0601501	0.0365181	0.0947286	0.11672	-0.0545207	-0.0224496	0.122744	0.033718	0.0644533	0.0474618	-0.121731	0.249074	0.0474618	0.143672	0.185983	0.0243618	0.143672	0.113401	0.219591	0	0.105359	0.00665894	0.0264162	0.181045	0.061827	0.0353872
ID100003752401001416	CG18140-RA	FBgn0250907	Cht3	SPOT	0.24928	-0.502293	0.164332	0.0622433	0.297066	-0.423524	0.594541	0.197447	0.319061	-0.969126	0.143616	-0.372706	0.108515	-0.463603	-0.113015	-0.0191279	0.162587	-1.21128	-0.0220184	0.0857148	0.16355	-0.891034	0.202406	0.0167347	0.399603	-0.436936	-0.0412962	0.0239927	0.251324	-0.426173	-0.609009	0.19797	-0.440679	-0.574497	-0.0323063	-0.440679	0.549451	-0.561978	0.0894345	0.0280769	0.13684	-0.887514	0.128692	0.0718888	0.304559
ID100003174001001616	CG5053-RA	FBgn0039352	CG5053	SPOT	0.203267	-0.441225	0.0682215	0.0779829	0.609045	-0.465156	0.258938	-0.0125965	0.392837	-0.800137	-0.404797	-0.191304	0.438998	0.0211385	-0.0877116	-0.276081	0.239389	-0.5495	-0.0126296	-0.148442	0.393725	-0.626506	0.178027	-0.169261	0.377667	-0.467725	-0.134731	-0.00961201	0.302011	-0.486908	-0.165115	0.234143	-0.00200662	-0.541948	0.0437171	-0.00200662	0.539744	-0.871201	0.0422268	-0.04624	0.369078	-0.698591	0.250586	0.119209	0.39331
ID100004025401001816	CG8573-RB	FBgn0003567	su(Hw)	SPOT	0.187544	-0.333937	0.245378	-0.267679	0.351083	-0.098198	0.300423	-0.160664	0.152522	-0.746117	-0.155008	-0.279188	0.077958	-0.187806	0.128414	-0.324164	0.112253	-0.490179	-0.158492	-0.269236	0.14081	-0.376273	0.094061	-0.292497	0.156683	-0.471032	0.0204754	-0.0774623	0.14455	-0.39317	0.0274394	-0.0465118	0.061612	-0.219265	-0.0297441	0.170068	0.36708	-0.597248	-0.0487874	-0.204523	0.238814	-0.394118	0.0407149	-0.042114	0.166647
ID100003634801000017	CG12363-RA	FBgn0024432	Dlc90F	SPOT	0.0702295	0.371799	0.499436	-0.183283	-0.0975616	0.120407	0.192232	0.0536962	-0.0816897	-0.0805474	-0.0797969	-0.131579	-0.0940871	0.14574	0.367553	-0.00216354	-0.118484	0.127595	0.271364	-0.202545	-0.00591244	0.11597	0.197332	-0.0345087	-0.116604	0.0975216	0.232979	0.158367	-0.0120824	0.0246204	0.391897	0.402727	-0.170594	0.480988	0.28527	0.535704	0.250148	0.626185	-0.0747464	0.171781	0.0114897	0.205122	0.59421	-0.192826	-0.118458
ID100004290001000517	CG4413-RA	FBgn0038767	trem	SPOT	0.0714515	0.0752872	-0.00256526	0.0412724	0.0254563	0.0103595	0.0859672	0.0207027	0.110678	0.00466071	-0.0111612	0.0652523	0.101229	0.0611023	-0.00463738	-0.100996	0.022789	0.101361	-0.066762	0.0154519	0.178644	0.0258585	-0.121713	0.0258585	0.0403538	0.0289281	0.0151397	0.102639	0.0560544	-0.232666	-0.0683061	0.353881	0.0202802	0.165153	0.049815	0.172558	0.197941	-0.298651	-0.0303901	0.0136092	0.0389942	0.0204097	0	-0.0179755	0.115614
ID100004138201000617	CG12065-RA	FBgn0030052	CG12065	SPOT	0.0881036	-0.0987867	0.481526	0.0207392	0.167271	0.111757	0.384311	-0.00473655	0.122041	-0.223372	0.011299	-0.160542	0.061947	-0.00960654	0.115814	-0.206557	0.172587	-0.301584	-0.0714641	-0.104401	0.109707	-0.268639	0.128001	-0.0995626	0.0443478	-0.290722	0.0688758	0.142461	0	-0.197719	0.130379	0.301249	-0.0516189	0.0777947	-0.227616	-0.566112	0.127053	-0.283151	-0.0598311	-0.00901377	-0.144837	-0.142031	-0.0524395	-0.101323	-0.175414
ID100003787801001517	CG3902-RA	FBgn0036824	CG3902	SPOT	-0.00316593	-0.0511813	0.119653	-0.054259	-0.48536	0.146737	0.137785	-0.028531	-0.246628	-0.0312067	0.0611742	-0.0916922	-0.232551	-0.172515	-0.108346	-0.00142317	-0.265344	-0.30744	-0.10639	-0.158069	-0.298708	-0.108793	-0.0354454	-0.0929685	-0.278099	0.0419327	-0.198407	-0.0852526	-0.120491	-0.171263	0.153508	0.0728145	0.173989	0.380437	0.173989	0.109961	0.113963	0.402925	-0.0580532	0.103656	-0.186455	0.353798	0.197484	0.00591292	0.0488157
ID100003943801001717	CG10616-RA	FBgn0036286	CG10616	SPOT	0.00650974	0.0440946	0.406223	-0.108151	0.030983	0.122159	0.315908	-0.0128369	-0.177772	0.0302724	0.100067	-0.234524	-0.0728593	-0.104706	0.219897	-0.0890884	-0.0469131	-0.23633	0.141295	-0.197029	-0.0417632	-0.103486	0.199305	-0.0328962	-0.036065	-0.156388	0.0895955	-0.0765994	-0.0376321	-0.213959	0.0290804	0.168327	-0.0814122	0.105393	0.116105	0.105393	0.182399	0.0534631	0.160567	0.183785	-0.00320692	-0.000396235	0.304126	-0.143886	-0.0681464
ID100004443001000018	CG32606-RA	FBgn0052606	CG32606	SPOT	0.101764	0.101764	0.217694	0.0814924	-0.00835964	-0.0723489	-0.0723489	-0.297046	0.0536043	-0.0717443	0.0892192	0.0248622	-0.0326247	-0.00326714	0.104424	0.0432617	-0.0627901	-0.0590171	0.0334296	0.0631707	0.103731	0.0414265	0.0414265	0.0294558	0.0597486	-0.0393305	-0.0127951	0.158328	0.0429477	-0.258919	0.0568817	0.0666991	0.0673618	0.0523044	0.0673618	0.147567	0.0822324	-0.214223	0.0822324	0.111066	0.0189191	-0.0390554	0.196516	0.0748847	0.0286505
ID100004371001000518	CG7439-RC	FBgn0087035	AGO2	SPOT	0.119045	-0.648416	0.233472	0.12788	0.314819	-0.199896	0.410045	0.111538	0.399919	-0.745276	0.0410012	-0.142132	0.286007	-0.389341	-0.107996	-0.167533	0.0842408	-1.29154	-0.186553	0.0293293	0.191346	-0.704906	0.262634	-0.10211	0.397645	-0.532574	-0.199588	0.215981	0.233837	-0.433416	-1.21421	0.664101	0.404246	-0.417543	-0.198171	-1.40509	0.719578	-0.789925	0.162579	0.397029	0.278206	-0.829297	-0.0182877	0.215901	0.267056
ID100003103801000718	CG5557-RA	FBgn0010768	sqz	SPOT	-0.0347295	0.00534528	-0.00123504	-0.0739501	-0.231006	0.0230665	0.0224991	-0.0733796	-0.065932	0.122283	0.0176847	-0.075991	-0.0799629	-0.0258158	-0.0544357	-0.0152515	-0.0884219	0.0145504	-0.024114	0.0410681	0.0172839	0.0257306	-0.000227536	0.0641109	-0.00594286	0.0288346	0.062297	0.0698416	0.0120539	-0.143452	0.14968	0.0663254	0.0773835	0.105695	0.0773835	-0.0603972	0.0111233	0.210457	0.0472274	0.204443	-0.0188184	0.0883546	0.197121	0.28582	-0.0284259
ID100004021201000818	CG8487-RB	FBgn0033714	garz	SPOT	0.114114	0.146003	0.564497	0.397848	0.270421	0.153594	0.234866	0.178982	0.245608	0.112158	0.125939	0.18562	-0.0364355	-0.0511794	0.12707	0.338659	0.0549525	-0.393679	0.119232	0.352172	0.178192	-0.221428	0.302786	0.40373	0.135083	0.185463	0.0146472	0.512852	0.0834837	-0.00295738	-0.362455	0.943626	0.00784529	0.272282	-0.0496744	-0.423463	0.383361	0.0837367	0.341119	0.41225	0.181985	0.0783477	0.0522819	0.533848	0.172583
ID100003870001000918	CG5165-RA	FBgn0003076	Pgm	SPOT	-0.0684206	0.497995	0.266208	-0.48428	-0.0751122	0.472588	-0.128634	-0.368792	-0.176274	0.293812	-0.205742	-0.491024	-0.164214	0.419407	0.0263148	-0.501699	-0.0336293	0.481541	-0.096564	-0.461669	0.113897	0.30766	0.0290112	-0.227184	-0.100679	0.291381	0.198265	-0.0722643	-0.118849	0.230899	0.0100715	-0.0891627	-0.237167	0.903768	0.242037	0.752555	0.138917	0.507242	0.102134	0.0162889	0.0733095	0.789446	0.39681	-0.225082	-0.0455186
ID100004251001001318	CG12643-RA	FBgn0040942	CG12643	SPOT	0.100001	-0.191517	0.256752	-0.074726	-0.181363	-0.06185	0.120812	-0.071793	-0.044276	-0.382752	-0.0456484	-0.134268	-0.0737073	-0.0129113	0.0936455	-0.118341	-0.00962663	-0.0375714	0.156135	-0.0889863	-0.0877547	-0.0310228	0.128772	-0.170189	-0.019328	-0.238509	0.189192	-0.0197212	-0.0224414	-0.293445	0.493022	-0.0224414	0.182874	0.0708669	0.182874	0.581053	0.321269	-0.0451043	0.1087	0.137316	0.0452774	-0.0305497	0.47944	0	0.141593
ID100004177201001518	CG4875-RA	FBgn0030801	CG4875	SPOT	0.0220974	-0.180709	0.209682	-0.100499	-0.0838744	-0.131858	0.389115	0.156589	-0.179143	-0.541429	0.0281975	-0.0677238	-0.155932	-0.0227723	0.337322	0.0820782	-0.271032	-0.22953	0.101113	-0.0921126	-0.0161842	-0.151846	0.0915505	0.0821224	-0.0623822	0.0168829	0.0672092	0.055951	-0.123665	-0.244613	-0.0174194	0.143695	-0.0406136	-0.0132227	0.142731	0.396058	0.132966	0.36566	0.0731965	0.285437	0.0455673	-0.101422	0.236519	-0.0656701	-0.017394
ID100003749401001618	CG18041-RA	FBgn0039710	dgt1	SPOT	0.0268834	0.117214	0.206169	-0.16179	-0.0271874	0.241402	0.136684	0.0825231	-0.090537	-0.0572108	0.0721628	-0.276106	-0.134767	0.10451	0.106324	-0.0711355	-0.0463311	-0.126507	0.0437297	-0.0773024	-0.0253795	-0.0424515	0.0961975	-0.0678783	-0.104129	0.194696	0.0858248	0.122414	-0.0803434	-0.0946355	0.10265	0.0783126	-0.124328	0.254893	-0.119459	-0.25568	0.159553	0.34775	-0.0278114	0.168383	0.0237946	0.234435	0.204077	0.0392573	0.00669373
ID100003252601001718	CG6608-RA	FBgn0037852	CG6608	SPOT	-0.0339633	0.302127	0.22375	-0.36859	0.165564	0.243943	0.149229	-0.17443	-0.0706397	0.18105	0	-0.359572	-0.0824244	0.205391	0.161873	-0.287353	-0.047687	0.289492	0.0926032	-0.37927	0.22335	0.149656	0.116228	-0.167691	0.00511027	-0.0918318	0.271206	-0.0637811	-0.00790326	0.113003	0.375524	-0.120783	0.336149	0.469893	0.268114	0.336149	0.165463	0.35619	0.231946	-0.0134565	0.0530061	0.449097	0.19538	-0.0767304	-0.0658599
ID100003634201000019	CG12286-RA	FBgn0001296	kar	SPOT	0.174413	-0.0124681	0.245562	0.107517	0.0451514	0.0332545	0.0332545	0.0235226	0.0699451	0.041453	0.182555	-0.0336558	0.0162052	0.0237375	0.00578331	-0.0467905	-0.0349564	-0.0349564	-0.0536526	-0.0341321	-0.00797152	0.0425999	0.0130651	0.0180455	-0.00112013	0.0968624	0.0460788	0.147176	-0.0731743	-0.275051	0.083552	0.136928	0.0152391	0.0152391	-0.00665843	0.13364	0.0632724	-0.00379517	-0.0203561	0.0432325	0.123717	0.048342	-0.00535822	0.00319507	-0.0237836
ID100004445401000119	CG32654-RC	FBgn0052654	Sec16	SPOT	0.140525	-0.676341	0.154823	0.278083	0.372082	-0.178874	0.234349	0.0136575	0.373408	-0.765623	-0.128168	-0.0963926	0.254835	-0.295051	-0.0892213	-0.0372421	0.12506	-0.832769	-0.0729664	-0.0295288	0.32719	-0.70063	0.0240042	-0.0438803	0.318918	-0.497246	-0.0948124	0.0814719	0.235941	-0.531081	-0.179462	0.545781	0.286798	-0.342626	-0.153174	-0.529696	0.519143	-0.774089	0.0290287	0.0504667	0.333978	-0.59968	-0.0471658	0.350343	0.350539
ID100003293401000319	CG31937-RA	FBgn0031360	CG31937	SPOT	-0.111254	0.413788	0.271242	-0.188957	-0.184736	0.727019	-0.0237975	-0.155611	-0.183798	0.398264	0.00595381	-0.267924	-0.158201	0.161067	0.178981	-0.20639	-0.313951	0.307588	-0.0092175	-0.265759	-0.024385	0.255817	0.0603539	-0.130133	-0.263699	0.191632	0.193924	-0.0337849	-0.0805508	0.022938	0.290924	0.0483855	-0.323483	0.646148	0.307185	0.836561	-0.00936108	0.51461	-0.124468	-0.0204054	-0.0971525	0.475296	0.371968	-0.118624	-0.224723
ID100004326001000419	CG8816-RA	FBgn0033754	Ak6	SPOT	0.0428285	0.265002	0.157799	-0.189402	-0.162959	0.060767	0.163198	0.139781	-0.0137441	0.0370009	-0.140174	-0.107773	-0.0995645	0.26215	0.304885	-0.0215507	-0.152392	0.321123	0.0891332	-0.141623	0.0934598	0.2367	0.0739483	-0.035906	-0.151279	0.0938477	0.180939	0.0605994	-0.142367	-0.0180897	0.549765	0.168463	-0.163955	0.465438	0.175005	0.75929	0.103788	0.311742	-0.282568	0.126924	-0.0260602	0.264691	0.306534	-0.179328	-0.100869
ID100004441201000519	CG32581-RA	FBgn0052581	CG32581	SPOT	0.128622	-0.0343092	0.341786	-0.0935239	0.107499	-0.180334	0.192253	0.0235002	0.0900803	-0.33669	-0.152425	-0.0872268	0.182926	-0.188919	0.086176	0.0389082	0.0435041	-0.712142	0.105401	-0.00858717	0.175258	-0.323605	0.317328	0.00985727	0.0931854	-0.249165	0.0398191	0.267768	0.0801464	-0.263474	-0.692553	0.445027	-0.0481535	-0.122255	0.25424	-0.98302	0.304105	-0.409689	0.116332	0.294337	0.172067	-0.290195	0.245854	0.102156	0.0302082
ID100004141201000619	CG12124-RA	FBgn0260789	mxc	SPOT	0.14399	-0.246588	0.243579	0.182118	0.0781915	-0.0827805	0.21392	-0.0967749	0.329161	-0.496958	-0.159627	0.0454887	0.238965	-0.122272	-0.107427	-0.0208007	-0.0221281	-0.530124	0.0699659	0.0673763	0.169531	-0.260105	0.192368	0.119219	0.126953	-0.0667229	0.0363239	0.335895	0.0117404	-0.479783	-0.15598	0.38055	0.0913944	-0.177099	0.0405439	-0.211915	0.415214	-0.639289	0.0762451	0.24097	0.113945	-0.383071	0.0287575	0.32781	0.22833
ID100003595801001019	CG32743-RA	FBgn0052743	Smg1	SPOT	0.091266	-0.351157	0.33228	-0.0775215	0.28041	0.0348663	0.430529	0.10428	0.301806	-0.141288	0.102265	-0.171111	0.166004	-0.164535	-0.302935	-0.143365	0.158149	-0.578497	-0.0696871	-0.0640186	0.238837	-0.483162	0.108038	-0.0234455	0.218181	-0.200713	-0.0297672	0.034339	0.167736	-0.104206	-0.292834	0.35055	-0.206086	-0.0250599	-0.206086	-0.937258	0.436326	-0.477345	0.101545	0.0925727	0.263513	-0.0315014	-0.102162	0.150696	0.355415
ID100003713401001219	CG8602-RA	FBgn0035763	CG8602	SPOT	0.0148535	0.0915385	0.302714	-0.199647	0.171947	0.197676	0.228885	-0.2318	0.17882	-0.00460832	-0.0370707	-0.450674	0.209069	-0.0783644	0.117115	-0.410313	0.00457097	0.0318327	0.0178225	-0.291101	0.107691	-0.0810088	0.20156	-0.283748	0.113356	-0.193155	0.0547549	-0.0939013	0.111158	-0.110377	0.139258	0.111158	0.137698	0.164398	0.137698	-0.176914	0.351543	-0.454443	0.031468	-0.0571752	0.106118	0.0297351	0.244148	-0.0821765	0.0207287
ID100003442201001319	CG30096-RA	FBgn0050096	CG30096	SPOT	-0.0155014	0.0226521	-0.0593998	-0.0729397	-0.0963569	0.0488216	-0.0642145	0.0173753	-0.0381925	0.0114237	-0.00350892	0.0247529	-0.0429264	0.0699023	0.148198	-0.103783	-0.0386414	0.0636708	0.0163929	0.0261193	0.0446561	0.0356235	0.0293138	-0.033694	-0.0175716	-0.0893821	0.0584407	-0.103813	-0.000877634	-0.187604	0.327402	-0.000877634	0.0303542	0.0303542	0.021859	0.633174	0.0221129	0.067249	-0.0662057	0.0276669	-0.00222245	-0.0396481	0.0630677	-0.0854069	-0.022619
ID100004519801001419	CG1422-RA	FBgn0040087	p115	SPOT	0.334119	0.416345	0.274204	-0.0742026	0.302183	0.606901	0.00145947	-0.211152	0.180213	0.335694	-0.265446	-0.0982926	0.343582	0.328876	-0.133763	-0.389024	0.313551	0.389122	-0.0473304	-0.0975194	0.306128	0.292638	0.158304	-0.117194	0.251638	0.0495134	0.235415	-0.0239916	0.21596	0.135116	0.432978	0.21596	0.38723	0.672788	0.150681	0.38723	0.420415	-0.599798	-0.110682	0.00284084	0.122595	0.427294	0.13135	0.0988607	0.234259
ID100003250801001719	CG6582-RA	FBgn0027885	Aac11	SPOT	0.311246	-0.675325	0.455358	0.300671	0.341548	-0.782439	0.784359	0.308185	0.556307	-1.42697	-0.00229572	-0.197347	0.260189	-0.180722	0.10598	0.0831422	0.205096	-1.27426	0.101778	0.113839	0.25634	-0.803669	0.294015	0.189258	0.296856	-0.541724	0.0116849	0.150939	0.273599	-0.633158	-0.734184	0.498191	0.0728363	-1.17452	0.129794	-1.3477	0.541088	-1.30001	0.197652	0.21397	0.227309	-1.02857	0.134805	0.0529827	0.238421
ID100004017602000500	CG3671-RC	FBgn0011672	Mvl	SPOT	0.404875	-0.563645	0.137987	-0.0299787	0.442288	-0.0927186	0.0931243	-0.372653	0.425679	-0.189414	-0.510221	-0.283781	0.450673	-0.0694807	-0.378977	-0.493942	0.260908	-0.413857	-0.214329	-0.12704	0.528665	-0.602188	-0.0472508	-0.375716	0.471618	-0.365305	-0.173013	-0.084251	0.443928	-0.532296	0.0743472	-0.0225462	-0.327029	-0.218193	-0.327029	-0.578405	0.694778	-0.361588	-0.179639	-0.0152688	0.462286	-0.120268	-0.0473484	0.0947607	0.454884
ID100004091402000700	CG6502-RA	FBgn0000629	E(z)	SPOT	0.124049	-0.0529013	0.228048	-0.268153	0.135397	0.0963298	0.186125	-0.23502	0.149377	0.228505	-0.119253	-0.217457	0.1493	0.095303	0.0221603	-0.23083	0.0176496	-0.0110786	-0.0558269	-0.0818221	0.100976	-0.0958322	0.198272	-0.189839	0.291299	-0.0158177	0.0643344	-0.0487562	0.0534655	-0.405059	0.116818	0.017609	0.119949	0.163557	0.119949	-0.146608	0.320642	-0.217954	-0.036083	-0.0248499	0.0057665	0.0381552	0.101276	0.0287074	0.205465
ID100003633002000800	CG33267-RA	FBgn0053267	CG33267	SPOT	0.207386	-0.0331468	0.0870481	0.0767243	0.0634539	0.0634539	0.125132	0.0142184	-0.0207958	-0.153732	0.072531	0.0543767	0.0254796	-0.042441	0.0580958	0.109329	-0.0334013	-0.0765063	0.0831273	-0.0334013	0.0388536	0.0525142	0.0567538	0.0525142	-0.0373491	0.0892538	0.0169414	0.142552	-0.000380989	-0.0480868	-0.084458	-0.0480868	0.0253996	0.0253996	-0.0303112	0.126657	0.0511802	0.0801291	0.0801291	0.0858502	-0.0104028	-0.0239248	-0.0258244	-0.0239248	-0.0188471
ID100003208802001200	CG5378-RA	FBgn0028688	Rpn7	SPOT	-0.0181793	0.111615	0.442789	-0.330486	-0.0333483	0.154474	0.234014	-0.476577	-0.116356	0.165015	-0.188822	-0.445689	-0.0610715	0.354041	0.315075	-0.578292	0.0613374	0.275746	0.193852	-0.413018	-0.0511198	0.17041	0.30696	-0.585362	0.0158211	-0.0848158	0.354255	-0.109529	-0.204052	0.160759	0.503083	-0.277942	0.332944	0.332439	0.509871	0.332944	0.248448	-0.00314409	0.0490118	-0.147147	0.12067	0.482392	0.470681	-0.184768	0.013202
ID100004357802001400	CG2038-RA	FBgn0028836	CSN7	SPOT	0.0297385	0.0570682	0.350945	-0.268124	-0.0835817	0.116283	0.118035	-0.427684	0.0219793	0.0937435	-0.175382	-0.283762	0.0116076	0.148791	0.0787638	-0.266787	0.219278	0.210877	0.261756	-0.195776	0.022431	0.279498	0.253317	-0.457946	0.0828388	0.153951	0.229681	-0.0731824	-0.14378	0.176341	0.599573	-0.124362	0.216941	0.526492	0.216941	-0.043539	0.219363	0.0954052	0.0174148	-0.0976535	0.0347402	0.366222	0.381737	-0.0483183	-0.0288979
ID100004132202001500	CG5626-RA	FBgn0036266	CG5626	SPOT	0.0599344	0.0599344	0.235445	-0.0556722	0.0110253	0.0939177	0.297356	0.0082097	-0.0507913	-0.0851309	0.00189567	-0.0545178	0.131469	0.03335	0.268544	0.131469	0.0441958	-0.0478552	0.231232	-0.0145073	-0.0792031	-0.0137861	0.172048	-0.0596906	-0.0448164	-0.00695824	0.120974	0.0586157	-0.0443014	-0.282443	0.206547	-0.041412	0.0304734	0.0304734	0.229746	0.255114	0.141729	-0.266795	0.0482963	0.0126505	0.0632746	0.0632746	0.200774	0.0121298	-0.0107817
ID100003323402001600	CG33087-RC	FBgn0053087	CG33087	SPOT	0.56308	-0.695562	0.115248	0.0853623	0.695419	-0.56476	0.205326	-0.386633	0.536696	-0.736587	-0.940637	-0.345193	0.53955	-0.140201	-0.693184	-0.717496	0.359716	-0.854998	-0.359526	-0.140621	0.333488	-1.00093	0.196001	-0.505878	0.776254	-0.695675	-0.555023	0.154569	0.277794	-0.529157	-1.06113	0.258967	-0.354192	-0.354192	-0.256203	-1.23008	0.672589	-0.925727	-0.0321534	-0.261987	0.465001	-0.32702	-0.139027	0.387315	0.824758
ID100003280802000201	CG5638-RA	FBgn0036260	Rh7	SPOT	-0.203392	0.189078	-0.375599	0.1449	-0.294315	-0.173696	-0.173696	0.379935	-0.133558	0.209064	-0.0628574	0.123929	-0.125731	0.158672	-0.0432611	0.355856	-0.0867731	0.253882	-0.182071	0.0787693	-0.127303	0.0918481	-0.397971	0.250489	-0.235784	0.330653	-0.0563433	0.474969	-0.153878	-0.0235782	-0.0942057	-0.0746092	0.196093	0.196093	-0.213464	0.339617	-0.290442	0.500063	-0.124187	0.134363	-0.232616	0.205391	-0.221578	0.0905513	0.103664
ID100003203402000301	CG5262-RA	FBgn0036988	CG5262	SPOT	0.0108389	-0.0659789	0.162948	-0.0351962	0.060258	0.00777508	0.276829	-0.00560058	0.116982	-0.270381	0.108667	-0.211433	0.134132	-0.0659124	0.112774	-0.159233	0.0362973	-0.273789	0.0684753	-0.0800688	0.0559734	-0.301575	0.135318	-0.0713971	0.0900357	-0.154982	0.143377	0.0300842	0	-0.363412	0.168567	0.0365342	-0.122767	-0.122767	0.0262966	-0.317983	0.19729	-0.19354	0.179778	0.0980534	0.150982	-0.00998344	0.157461	0.033465	0.104602
ID100003594602000501	CG31547-RB	FBgn0051547	CG31547	SPOT	-0.0190003	-0.0937811	0.0603698	-0.0366285	0.261993	0.014681	0.0364656	0.0660259	-0.120723	-0.0623895	0.0582328	0.0969337	-0.043013	-0.0706849	-0.043013	0.130494	0.0530874	-0.173192	0.000817908	0.0216841	0.0926127	-0.0832603	0.0941193	-0.05438	-0.0393699	0.0926336	0.00853226	0.0932195	-0.284381	-0.144569	0.177644	-0.0909608	0.0805154	0.166241	0.0805154	-0.0482984	-0.0864081	-0.144837	-0.0460593	-0.00369017	-0.112846	0.129144	-0.0656693	-0.00378132	-0.247473
ID100003208202000701	CG5367-RA	FBgn0032228	CG5367	SPOT	-0.0723763	-0.0723763	-0.271303	0.0484703	-0.157026	-0.107334	-0.107334	0.128794	-0.0708255	0.117048	-0.00951905	0.228018	-0.151378	0.0637452	-0.124844	0.195326	-0.0684917	0.0816496	-0.190796	-0.020934	-0.0819245	0.0554365	0.0872702	0.0525142	-0.0644252	0.157081	0.157081	0.21455	-0.0993585	-0.0826493	0.00465323	-0.041614	0.128671	0.128671	-0.0708221	0.178548	0.0143535	0.224178	-0.0182129	0.0143535	-0.0987325	0.0036394	0.0036394	-0.00707466	-0.00171763
ID100003397802000901	CG10962-RB	FBgn0030073	CG10962	SPOT	-0.0734975	-0.0313751	0.524695	-0.229294	0.478901	0.109444	0.392548	-0.246306	0.0870465	0.119991	0.0855834	-0.260179	0.020785	0.237501	0.512067	-0.280077	0.376738	0.216727	0.22253	-0.269481	0.250063	0.192397	0.412666	-0.178295	0.18442	0.240387	0.592545	0.100839	-0.0502157	0.295605	0.46771	-0.00331503	0.295342	0.421391	0.295342	0.160453	0.153005	-0.0115727	0.456445	-0.0935708	0.253661	0.31509	0.563703	-0.110592	-0.249458
ID100003127202001001	CG2973-RA	FBgn0031467	Cpr23B	SPOT	-0.202809	-0.184332	-0.184332	0.115058	-0.288679	-0.00453048	-0.00453048	0.365881	0.159846	0.159846	-0.124119	0.493286	0.0400635	0.0400635	-0.107822	0.41428	0.00888491	0.249021	-0.280555	0.00888491	-0.173034	0.0528266	-0.133441	0.32941	-0.0941217	0.0980239	-0.0679135	0.0877313	-0.16799	0.139878	-0.398525	-0.16799	0.142434	0.142434	-0.222446	0.233587	0.213027	0.213027	-0.198387	0.478391	-0.162827	-0.162827	-0.2048	0.116214	-0.15957
ID100003669602001101	CG7274-RA	FBgn0085451	CG34422	SPOT	0.0285365	0.091581	0.192238	0.091581	-0.000336652	-0.110514	-0.222336	-0.110514	0.013428	0.354912	-0.060808	0.055151	-0.125758	-0.00328708	-0.032223	0.0816675	0.0244902	0.147686	-0.0337849	-0.0155868	-0.0115075	0.0938426	-0.0504327	0.0128597	-0.0310975	0.257463	0.020921	0.265512	-0.0690874	-0.198945	0.344584	-0.00964217	0.0567906	0.0567906	-0.0438387	0.418745	0.01957	0.157238	-0.119288	0.01957	0.0740728	0.0176013	-0.110638	0.123138	0.0821219
ID100003517802001201	CG17957-RA	FBgn0003510	Sry-alpha	SPOT	0.0276351	0.0352958	0.178335	-0.162762	0.0462398	0.0462398	0.176423	0.0376098	0.030299	-0.00021522	0.00995741	-0.233137	-0.0263857	-0.0213218	0.0260759	-0.0457643	0.0354551	0.0485775	0.0354551	-0.096625	-0.075833	-0.00106541	0.079886	-0.161926	-0.0133371	-0.0686591	0.0450238	0.0015169	-0.0737102	-0.246085	0.232931	-0.0460165	0.0436775	0.0436775	0.0756849	-0.0283125	0.066054	0.0710119	0.0295452	0.0594476	-0.0325134	-0.0357036	0.0124884	-0.019203	0.0912408
ID100003090602001401	CG32264-RA	FBgn0052264	CG32264	SPOT	0.0288351	-0.740158	0.231636	-0.269763	0.216993	-1.108	0.794342	-0.0139573	0.107237	-1.31184	-0.152567	-0.567469	-0.131353	-0.505304	0.0229635	-0.125212	0.207255	-1.1385	0.016458	-0.359158	0.230514	-1.15932	0.325333	-0.324148	-0.0351344	-0.627598	-0.0293013	-0.247095	-0.046125	-0.83279	-0.186805	-0.084399	-0.73157	-0.73157	0.0531394	-0.853122	0.145367	-0.682375	0.484543	-0.168331	0.301118	-0.715504	0.284824	-0.00980831	0.137103
ID100003282602001701	CG5671-RA	FBgn0026379	Pten	SPOT	0.277259	-0.14356	0.118636	0.0179758	0.184041	-0.327426	0.31438	-0.0412081	0.130501	-0.491549	-0.227273	-0.190372	0.171833	0.0805032	0.234897	-0.0645246	0.0295054	0.0467121	0.106618	-0.0470075	0.418241	-0.282075	0.0415524	-0.1318	0.386604	-0.265302	-0.104593	-0.0174297	0.235045	-0.322783	-0.20697	0.18216	0.17004	-0.122767	0.17004	0.352364	0.334823	-0.103919	0.0233494	0.0552822	0.355543	-0.0164229	0.300646	0.0540011	0.275096
ID100003822602001801	CG31961-RB	FBgn0051961	CG31961	SPOT	0.170252	0.119588	0.119588	0.000964303	0.110229	0.110229	0.107815	0.0435931	0.183542	-0.0414576	0.0528477	0.112643	0.0966877	-0.132122	0.0136666	-0.123954	-0.0702193	-0.167805	0.352179	-0.0702193	0.176567	-0.0337799	0.0319065	0.0247734	0.0316275	-0.142913	-0.0352871	0.0181141	-0.0763454	-0.0763454	0.0210475	-0.234815	-0.0763454	-0.0763454	-0.117404	-0.27423	-0.0296789	-0.274307	-0.0296789	-0.00369017	-0.0130751	-0.0130751	-0.162001	-0.00925825	-0.0295654
ID100004317002000002	CG18005-RA	FBgn0037660	CG18005	SPOT	0.0894333	-0.0835027	0.305597	-0.257253	0.144322	0.0209725	0.0985929	-0.241768	0.153195	0.0981441	-0.0723927	-0.226289	0.0609778	0.0363256	0.106415	-0.189279	0.152553	0.118721	-0.00585477	-0.104697	0.0734359	0.152347	0.128588	-0.15515	0.110039	-0.0197908	0.152714	-0.0281092	-0.0146119	-0.221204	0.329568	-0.00336576	0.13675	0.318222	0.0650848	0.13675	0.181884	-0.147437	0.0490264	0.0058252	0.119342	0.290847	0.271747	-0.0176263	0.0692038
ID100004125602000302	CG40354-RA	FBgn0058354	CG40354	SPOT	0.399077	-0.421766	0.393202	-0.177935	0.347125	-0.157211	0.547496	-0.0622417	0.289263	-0.750586	0.0794728	0.0794728	0.476974	-0.106785	0.20189	-0.0830199	0.832812	0.268838	0.268838	-0.13441	0.54997	-0.323195	0.37338	-0.174442	0.303077	-0.345112	0.396853	0.0839106	0.397232	0.125649	-0.015732	0.125649	0.123246	-0.186454	0.306119	-0.31907	0.658458	-0.586932	0.452502	0.0687361	0.332887	-0.672198	0.413861	0.0176607	0.465763
ID100004010402000402	CG3510-RA	FBgn0000405	CycB	SPOT	0.107123	-0.247687	0.421154	-0.194619	-0.193168	-0.260272	0.213932	-0.219031	-0.0830058	-0.573541	0.078646	-0.430755	-0.0579853	-0.323924	0.240793	0.385691	0.00866536	-0.76543	0.204861	-0.149485	-0.0868705	-0.389893	0.386525	-0.129812	0.0342187	0.0541354	0.0725416	0.118823	-0.0982679	-0.256262	0.267709	0.197648	-0.174119	-0.174119	0.180394	-1.29127	0.378331	0.0585876	0.428882	0.150961	0.140892	-0.116756	0.515219	0.221203	0.14739
ID100003133802000502	CG30079-RA	FBgn0083959	CG34123	SPOT	0.172879	-0.0126823	-0.217471	0.0459932	0.0960064	0.0960064	0.154027	0.016734	0.0970371	-0.138135	0.00112129	-0.076094	0.0506195	0.00694588	-0.0808914	-0.13776	-0.0965763	-0.0965763	-0.0966296	-0.0543557	-0.000320748	-0.0375395	-0.0435564	-0.00759751	0.136367	-0.101163	-0.000187122	0.147176	0.0699408	-0.251806	-0.064272	0.07863	-0.0789659	-0.0749035	-0.19262	-0.0789659	0.0960049	0.143788	-0.0482665	-0.0501114	0.0825766	0.0825766	-0.273151	0.0949718	0.147265
ID100004284002001002	CG1359-RA	FBgn0260860	Bet5	SPOT	-0.0534355	-0.0122417	0.241743	-0.249834	-0.0970535	0.229657	0.263842	0.0654404	-0.0563106	-0.133919	0.126023	-0.136856	-0.108915	0.00150389	0.529634	0.146054	-0.0809946	0.146922	0.323113	-0.0688678	-0.0924907	0.153784	0.25846	0.0595243	-0.156651	0.375921	0.407603	0.0526207	-0.190077	-0.320449	0.393431	0.0113985	0.235898	0.12819	0.235898	0.37806	-0.0666264	0.652957	0.185363	0.153651	-0.213696	-0.0794325	0.419442	-0.0504295	-0.137615
ID100003434402001302	CG10494-RB	FBgn0034634	CG10494	SPOT	0.117069	-0.0170173	0.0603698	-0.00160166	-0.104238	-0.00163963	0.0682152	-0.00163963	0.0415174	0.0601728	0.0415174	-0.0173723	-0.0363259	-0.0130628	0.0288529	-0.040353	0.0473561	0.0473561	0.078163	-0.00264474	-0.0845582	0.00240274	0.0665514	-0.0244386	-0.00271552	-0.0142069	0.0825062	0.0504408	-0.0459152	-0.194401	0.107612	-0.129801	-0.0246283	-0.0246283	0.0311073	-0.0869652	-0.0417356	-0.0417356	-0.0541491	-0.00989513	-0.0475592	-0.0724554	-0.107033	-0.0724554	-0.0583116
ID100003979202001602	CG4863-RC	FBgn0020910	RpL3	SPOT	0.265032	-0.432683	0.384711	0.21145	0.0935729	-0.64236	0.419136	-0.179937	0.310794	-0.55558	-0.0537423	-0.292029	0.214517	0.00102098	-0.185669	-0.138513	0.264161	-0.953372	-0.174848	-0.0236416	0.0148166	-0.617088	0.219858	-0.0611213	0.220425	-0.139449	-0.0280525	0.31331	-0.153466	-0.281062	-0.822784	0.37349	-0.151932	-0.0949525	-0.151932	-1.09153	0.517945	-0.72736	0.164101	0.375071	0.26533	-0.358257	0.0268624	0.499524	0.335075
ID100003976202001802	CG4807-RA	FBgn0259750	ab	SPOT	0.128168	-0.14191	0.145021	0.0343945	0.1202	-0.0165874	0.297356	-0.0382437	0.110997	-0.196384	-0.00889229	-0.160953	0.0632052	-0.130965	-0.0208212	0.093526	0.0280391	-0.250659	0.0435494	-0.0898079	-0.000545157	-0.175029	0.18469	-0.234912	0.378765	-0.216604	-0.111861	0.00879287	0.147067	-0.370713	-0.0559036	0.058401	-0.110557	-0.110557	0.242164	-0.260467	0.151893	-0.239279	0.0744984	0.0701052	-0.0448699	-0.110552	0.200774	0.00456898	0.122158
ID100004281002000003	CG13531-RB	FBgn0034786	CG13531	SPOT	0.204265	-0.10514	0.127729	0.0417957	0.165539	0.133123	0.189636	-0.0174606	0.128064	-0.0277205	-0.0325761	-0.132256	0.0555473	-0.110472	-0.130692	0.0432617	0.00122642	-0.16725	0.0362919	-0.0780793	0.0536679	-0.10288	0.0757874	-0.0747966	0.158517	-0.087789	0.0699051	-0.0262105	0.0445066	-0.44109	-0.0966815	0.00457031	-0.02763	-0.0179756	-0.02763	-0.361245	0.107525	0.107525	0.138003	0.0520452	0.256631	0.135439	0.135439	-0.0365894	0.174687
ID100004053602000203	CG14883-RA	FBgn0038432	CG14883	SPOT	0.118494	-0.0833936	0.128882	-0.123241	-0.0195219	0.0919925	0.235551	-0.0519268	-0.0456431	-0.285397	-0.10217	-0.0973037	0.0395254	-0.0170599	0.0943154	-0.047139	-0.0454595	0.00281882	0.0522495	0.0420001	0.0533143	0.000292157	0.0457318	-0.0728412	0.0630236	-0.0255149	0.14084	0.0673801	-0.0187248	-0.375922	-0.00934305	0.0783337	0.0551112	-0.0709814	0.101524	0.349689	0.0814057	-0.00530334	0.120294	0.101034	0.154035	-0.088762	0.353609	0.00493024	0.101053
ID100003170402000403	CG31160-RA	FBgn0085405	CG34376	SPOT	0.0711898	-0.0125866	0.156284	-0.103583	0.0211177	0.0158463	0.0750871	-0.185479	0.0386855	0.184045	-0.00995134	-0.0851102	0.093724	0.0117654	0.0944111	-0.0799397	0.0289256	0.0463294	-0.0473807	0.0316288	0.00578252	0.0470614	0.146314	-0.184746	0.057909	0.0690187	0.0947979	0.137452	-0.00163109	-0.309256	0.171045	-0.015947	0.147033	0.147033	0.224682	-0.0688081	0.113945	0.0144572	-0.0353766	-0.00254358	0.159928	-0.0163806	0.132299	0.0805187	0.0981273
ID100003976802001003	CG4817-RA	FBgn0010278	Ssrp	SPOT	0.0825413	0.118573	0.306537	-0.161041	0.247239	0.155836	0.355825	-0.215483	0.292062	0.0597276	-0.233205	-0.230108	0.101534	-0.0214621	-0.124618	-0.123189	0.253495	-0.187162	-0.018973	-0.075549	0.00133759	-0.118379	0.223004	-0.114594	0.189092	0.0659207	0.019388	0.0607565	-0.0214563	0.117826	-0.0447651	0.138415	0.136119	0.145036	0.136119	-0.672776	0.351339	-0.468903	0.182377	0.00528885	0.208017	0.14682	0.181711	0.184444	0.249104
ID100003553802001103	CG13921-RA	FBgn0035267	CG13921	SPOT	-0.0915128	-0.053204	0.341391	-0.1682	0.0763015	-0.0788196	-0.0154803	-0.598336	0.0952401	0.0886026	-0.213646	-0.183559	0.0527943	0.178825	0.0580257	-0.251008	0.147558	0.0855734	-0.0158935	-0.231363	-0.0573921	0.148079	0.185582	-0.275149	0.0625252	0.173221	0.272563	0.100631	-0.0687266	0.0500755	0.440104	0.0216475	0.210972	0.286679	0.0713965	0.210972	0.108767	0.118542	0.101545	-0.0710172	0.122278	0.348952	0.228343	0.0837503	0.0355904
ID100003402602001303	CG12204-RA	FBgn0031022	CG12204	SPOT	0.149676	0.163665	0.326515	-0.221028	-0.0236215	0.309785	0.215259	-0.323199	0.100347	0.414651	-0.317665	-0.255054	0.107474	0.09007	-0.0150621	-0.422853	0.150008	0.235023	-0.0565978	-0.215416	0.0924549	-0.0888761	0.0513677	-0.317438	-0.020137	0.0890504	0.0825859	-0.0689536	-0.145444	-0.131105	0.260562	-0.228863	0.196263	0.19297	0.316832	0.196263	0.140887	-0.333805	-0.0714472	-0.0876585	0.0594093	0.087228	0.140972	-0.0637089	-0.0228172
ID100003709802001503	CG18004-RC	FBgn0033566	CG18004	SPOT	-0.00300211	0.0578725	0.515416	-0.0415747	-0.0554047	0.303555	0.0627884	0.0226286	-0.0492561	-0.0178154	-0.0492561	-0.242007	0.0470387	0.0470387	0.164829	0.0042237	0.0913439	0.323629	0.0913439	-0.0889395	-0.0668819	0.0560187	0.00337355	0.00231135	0.109576	0.109576	0.204334	0.0617879	-0.127732	-0.127732	0.281	-0.191753	0.0340941	0.0340941	0.016436	0.276854	-0.137318	0.539753	0.0353103	0.01957	-0.0389738	0.13566	0.15084	-0.156768	-0.251146
ID100003204002000004	CG5269-RA	FBgn0026158	vib	SPOT	0.0932486	-0.206505	0.432192	-0.139577	0.0935138	-0.368722	0.44625	-0.179824	0.101613	-0.603966	0.0297523	-0.373791	0.0440659	-0.173604	0.26588	-0.172043	0.122359	-0.465772	0.0753692	-0.170339	0.0116712	-0.418391	0.311459	-0.319312	0.0511377	-0.272061	0.113885	-0.0422923	-0.0632578	-0.314079	-0.244658	-0.0244831	-0.155391	-0.288632	0.310137	-0.465546	0.203113	-0.333355	0.211312	-0.178165	0.103853	-0.258932	0.439275	-0.0892302	0
ID100003129002000104	CG30001-RA	FBgn0050001	CG30001	SPOT	0.0624206	0.0318941	0.0864787	-0.115564	-0.0318231	0.110848	0.199213	0.0172127	0.0579619	0.0845641	0.0475513	-0.041554	-0.0315836	0.0865411	0.13582	-0.036494	0.0309089	0.111761	0.0282744	-0.0172549	-0.0229457	0.019743	-0.000306755	-0.0804655	-0.10241	0.0525531	0.047028	-0.0119239	-0.0174742	-0.242595	0.0628264	-0.0830402	0.0539287	0.0539287	-0.0239638	0.21235	-0.0153409	-0.0916076	-0.126621	0.0526115	-0.0498976	0.0216989	-0.0539777	0.0497955	0.0178823
ID100003359402000404	CG18445-RA	FBgn0033476	CG18445	SPOT	0.19095	-0.433737	0.381548	-0.0638892	0.668437	-0.478764	0.580245	-0.0277707	0.133259	-1.08963	-0.124216	-0.382321	-0.0432812	-0.221298	-0.0620383	0.0109085	0.404879	-0.933879	0.0503466	-0.22386	0.347426	-0.836464	0.3707	-0.276029	0.159601	0.0384109	0.122765	-0.071685	0.000500956	-0.345126	-0.58933	-0.0151092	-0.5358	-0.5358	0.219307	-1.27291	0.332956	-0.0956321	0.643918	0.309434	0.586496	-0.620729	0.33231	0.140763	0.195749
ID100003897602000504	CG14995-RA	FBgn0035497	CG14995	SPOT	-0.0804093	-0.0804093	-0.242919	0.0794188	-0.00713314	0.111185	0.0194633	0.115653	0.0291445	-0.13058	0.0166482	0.0257694	-0.066076	0.00167729	-0.133358	0.320948	-0.049346	-0.01874	0.00298729	0.0689055	-0.0201496	-0.0667526	0.10666	0.0755235	-0.000570949	-0.054921	-0.0513772	-0.0513772	-0.0166874	-0.186513	-0.186319	-0.0753233	-0.0894736	-0.0571394	-0.227619	-0.0894736	0.0151241	0.0151241	-0.0673439	0.461617	0.0238228	0.0238228	-0.0617027	0.0376714	0.0514765
ID100003318602000804	CG31671-RA	FBgn0031390	tho2	SPOT	0.289985	-0.504417	0.299009	-0.0338119	0.650362	-0.189466	0.539383	-0.124976	0.641325	-0.564575	-0.2152	-0.250595	0.508895	-0.11291	-0.0736328	-0.431105	0.559138	-0.723966	0.0143809	-0.11067	0.432677	-0.744271	0.115668	-0.266496	0.615658	-0.376508	-0.106444	-0.0517375	0.27393	-0.269648	-0.383103	0.122405	-0.389143	-0.389143	-0.0681596	-1.01055	0.727638	-0.769096	0.0061989	-0.046596	0.324036	-0.288245	0.0664407	0.226963	0.537289
ID100004171202000904	CG7641-RA	FBgn0013303	Nca	SPOT	0.104026	0.137638	0.426288	-0.201163	-0.0433978	-0.548118	0.224057	-0.121977	0.0117404	-0.204738	-0.0521852	-0.244805	0.00289045	0.264516	0.45065	-0.0186483	0.206737	0.23579	0.415082	-0.0405847	0.049753	0.109186	0.358166	-0.166944	0.0401019	-0.0494989	0.233903	0.0224435	0.0794874	0.0149825	0.783975	0.0680512	0.433833	0.433833	0.426833	0.585275	0.371711	0.593859	0.240934	0.177383	0.189527	0.312935	0.811072	-0.0972502	0.0932224
ID100004089002001004	CG6451-RA	FBgn0041161	blue	SPOT	-0.0268251	-0.4743	0.316118	-0.161892	0.186518	0.0275738	0.343499	0.0940545	0.101195	-0.155179	0.212364	-0.223904	-0.0984639	-0.274812	0.0225512	0.161676	0.269066	-0.522696	0.0959789	-0.0693193	-0.0803509	-0.300043	0.201012	-0.133709	0.177148	-0.0159481	-0.0506957	0.00404346	-0.00600439	-0.392081	0.0113372	0.196365	-0.0721576	-0.0721576	0.039492	-0.733836	0.314217	0.195171	0.11504	0.152448	0.0916987	-0.404	0.0752534	0.0886334	0.295554
ID100004512002001504	CG3523-RA	FBgn0027571	CG3523	SPOT	0.439145	-0.26692	0.538901	0.248247	1.24523	-0.36741	0.418592	0.0993759	0.539927	-0.120526	-0.031784	0.0156858	0.435973	-0.139363	-0.398145	0.300235	-0.00705086	-0.780183	-0.00705086	0.168855	0.597439	-0.624392	0.535024	0.223778	0.545542	0.380138	0.121274	0.339035	0.182394	-0.0149049	-0.894512	0.492856	-0.279853	0.316032	-0.279853	-1.74967	0.570068	-0.263454	0.721854	0.320095	0.574925	-0.141017	-0.0102442	0.549772	0.0524217
ID100003856202001604	CG10757-RB	FBgn0032849	mRpS18B	SPOT	0.149235	0.180323	0.428518	-0.398779	0.00892568	0.233212	0.283485	-0.38424	0.0899687	0.223791	-0.0683141	-0.34963	0.0628799	0.103149	0.339173	-0.291843	0.111691	0.116533	0.246131	-0.250782	0.0164156	0.0192456	0.261007	-0.410516	-0.0528958	0.0343499	0.326822	-0.0438825	-0.245688	0.0500356	0.540717	-0.325042	0.149777	0.149777	0.412932	-0.268379	0.146958	-0.320808	-0.0119796	-0.17464	0.060535	0.209964	0.391583	-0.0844709	-0.101039
ID100004437602000005	CG4269-RA	FBgn0034741	CG4269	SPOT	0.173484	0.162601	0.48128	-0.310445	0.191781	0.167617	0.267013	-0.116086	0.148892	-0.092547	-0.205281	-0.230635	0.0959248	0.0383306	0.19897	-0.225326	0.200176	0.052491	0.129861	-0.146708	0.20546	-0.406076	0.122174	-0.262548	0.0167198	-0.0461291	0.29979	-0.0075055	-0.0855167	0.0244568	0.4361	-0.254534	0.0202802	0.065301	0.19875	0.308112	-0.0377574	-0.364882	0.0235948	-0.0197882	0.0244645	-0.0577921	0.194848	-0.106233	-0.0243977
ID100004283402000105	CG1358-RA	FBgn0033196	CG1358	SPOT	0.194669	-0.11852	0.131232	0.020578	0.175954	0.0233532	0.639318	0.00662305	0.0673575	-0.21754	-0.167958	-0.0363599	0.0155061	0.0254522	0.187646	0.0547648	0.106523	-0.103071	0.045008	-0.0312981	0.0188692	-0.0797482	0.0971986	0.0188692	0.13508	0.0221344	-0.0589016	0.0407217	0.0174948	-0.319656	0.0356335	0.0174948	-0.101415	-0.00513388	-0.101415	-0.154249	0.131288	-0.294704	0.115835	0.117181	0.00446797	-0.0860973	0.0211796	0.124516	0.0844987
ID100004473002000505	CG6987-RA	FBgn0040284	SF2	SPOT	0.200288	-0.0710375	0.310746	-0.226345	0.38936	-0.112938	0.0280055	-0.560432	0.488114	-0.0278867	-0.631775	-0.126616	0.347318	0.319163	-0.130303	-0.639276	0.481445	0.116137	-0.148843	-0.230729	0.320078	-0.107396	-0.0105688	-0.364684	0.28587	-0.557761	0.0706516	0.0439063	0.13081	0.1239	0.479168	-0.153126	0.20615	0.22564	0	0.20615	0.484288	-0.933927	-0.443785	0.107326	0.314354	-0.184739	0.161919	0.119199	0.28288
ID100004398602000705	CG7958-RA	FBgn0026160	tna	SPOT	0.201003	-0.89158	0.300862	0.0200677	0.283604	-1.32282	0.487067	-0.198192	0.125682	-1.55644	-0.320689	-0.36077	0.168018	-0.364703	0.0689312	-0.318242	0.299647	-1.18565	-0.101836	-0.0872436	0.0662686	-0.819403	0.285805	-0.209372	0.42356	-0.606023	-0.169758	-0.015791	0.130271	-0.725242	-0.409922	0.202101	-0.684186	-0.909156	-0.0104247	-0.684186	0.614433	-1.24273	0.492497	0.117665	0.415989	-0.791053	0.518605	0.0721511	0.644212
ID100004209002000805	CG17359-RA	FBgn0036396	CG17359	SPOT	0.00457589	0.045315	0.155718	-0.141541	-0.202655	0.106231	0.158818	-0.0573549	0.0266091	0.20509	0.127179	-0.0674409	-0.0862896	-0.0465911	0.263723	-0.0353492	-0.0153499	0.0940043	0.0885743	-0.130576	-0.1571	-0.0284365	0.169179	-0.222387	-0.113051	0.0868987	0.248602	-0.0399331	-0.0705004	-0.266708	0.304038	-0.121566	0.129666	0.0356023	0.129666	0.399881	-0.034409	-0.12839	0.0314575	-0.0645389	-0.0384775	-0.0571925	0.239542	-0.0341645	0.0229518
ID100004127402001105	CG4338-RA	FBgn0038313	CG4338	SPOT	-0.0482948	0.338522	0.410893	-0.370839	-0.300339	0.382133	0.288709	-0.153944	-0.1853	0.234783	0.156423	-0.379782	-0.218907	0.111796	0.463356	0.00112946	-0.114776	0.331924	0.475342	-0.282566	-0.134989	0.183781	0.26006	-0.187332	-0.224893	0.465279	0.272434	-0.0667923	-0.285376	0.0775337	0.520391	-0.220994	0.393661	0.393661	0.620243	0.203171	0.0548878	0.796547	0.1154	0.0573832	-0.101486	0.494307	0.653566	-0.247711	-0.186325
ID100003285602001205	CG5723-RB	FBgn0004449	Ten-m	SPOT	0.463848	-0.933758	0.236413	0.23529	0.500911	-1.13548	0.699071	0.402599	0.448704	-1.53993	-0.279019	-0.377468	0.0870258	-0.291169	-0.254238	0.229085	0.446286	-1.53471	0.092122	-0.0662379	0.134253	-1.15212	0.307662	-0.103584	0.443935	-0.372712	-0.335234	0.0349468	0.123076	-0.867998	-0.881345	0.389479	-0.93829	-0.93829	0.0647655	-1.2515	0.741608	-0.588037	0.462129	0.297448	0.294484	-0.783626	0.0193211	0.423995	0.308911
ID100004014602001405	CG3606-RA	FBgn0011571	caz	SPOT	0.221741	-0.105002	0.479634	0.0782827	0.12595	-0.112185	0.412974	-0.0815708	0.287149	-0.214794	0.0814488	-0.228715	-0.00179079	-0.0989393	0.408701	-0.00179079	-0.0669189	-0.33099	0.148168	-0.0669189	0.294191	-0.203982	0.371877	-0.130034	0.0503882	-0.228598	0.225338	0.0215012	0.13456	-0.224602	0.236842	0.0636087	-0.0770495	-0.0770495	0.258578	-0.198716	0.435298	-0.412959	0.391796	-0.00153534	0.194885	-0.151886	0.529256	0.128242	0.478676
ID100004015202001505	CG3618-RA	FBgn0037028	CG3618	SPOT	0.172879	0.126085	0.126085	-0.192912	-0.00679921	0.12343	0.00095397	-0.178372	0.110778	0.177008	-0.0905158	0.0069942	-0.0586618	-0.0586618	0.059362	-0.137676	0.0548404	0.0548404	0.15744	-0.0830811	-0.00576703	0.103868	0.0897956	-0.124255	0.108356	0.00764923	0.241196	0.0261133	0.00982707	-0.19027	0.303143	-0.0830402	0.137852	0.0192339	0.219355	0.137852	0.208698	0.0176721	-0.0407891	0.0176721	0.00962944	0.00962944	0.107784	-0.0110692	0.184928
ID100004396202001605	CG7843-RD	FBgn0033062	CG7843	SPOT	0.20256	-0.685645	0.129567	0.0710548	0.0699845	-0.786841	0.511132	-0.016585	0.0610543	-1.25615	-0.0996185	-0.308016	0.0823103	-0.48652	-0.0546994	0.180763	0.193599	-1.54485	0.0115578	-0.0550447	0.109244	-0.959186	0.300984	-0.0794957	0.191399	-0.23179	-0.136899	0.0685873	-0.0480162	-0.597589	-1.22903	0.227368	-0.772029	-0.772029	-0.0854496	-2.28833	0.545215	-0.410652	0.357146	0.065204	0.194947	-0.854942	0.0706427	0.317783	0.18325
ID100003664802001705	CG6171-RA	FBgn0026737	CG6171	SPOT	-0.0447191	0.268702	0.0909133	-0.385214	-0.0778567	0.148827	0.103188	-0.195434	-0.137851	0.194686	-0.254644	-0.221916	-0.159949	0.292119	0.159046	-0.274927	0.0653651	0.299879	0.0612167	-0.315014	-0.151546	0.138897	-0.0680935	-0.263039	-0.0250668	0.0829489	0.108965	-0.0925712	-0.132957	0.127665	0.319821	-0.24523	0.32828	0.666972	0.152372	0.32828	0.229232	0.385378	-0.0322586	-0.0429976	0.0322361	0.49432	0.299801	-0.132361	-0.0840783
ID100003436802001805	CG11066-RA	FBgn0033033	scarface	SPOT	0.374314	-0.703877	0.217273	-0.035648	0.451792	-0.68366	0.360399	-0.223766	0.511171	-0.944833	-0.414726	-0.334177	0.507924	-0.160343	-0.155057	-0.307204	0.659925	-0.805755	-0.0439375	-0.148416	0.448239	-0.973196	0.274733	-0.31097	0.502179	-0.584546	-0.195887	0.0471191	0.264985	-0.53302	-0.390974	-0.105514	-0.663163	-0.663163	-0.0134163	-0.866789	0.71301	-0.939424	0.22265	0.0470545	0.287992	-0.673294	0.106534	0.110916	0.376036
ID100004321802000106	CG3032-RA	FBgn0029928	CG3032	SPOT	0.0599344	-0.0504749	0.255845	-0.152909	-0.136516	0.128357	0.188428	-0.0240211	-0.121834	0.273274	0.195737	-0.0463078	-0.0710544	0.0835055	0.141138	0.0603135	-0.0296618	0.118434	0.16582	-0.0503588	-0.138918	0.116623	0.0553688	0.000422317	-0.114332	0.232281	0.190925	0.0758471	-0.0626286	-0.174787	0.293407	-0.0820305	0.153714	0.165748	0.129585	0.153714	0.0264447	0.310375	0.0293014	0.0246946	-0.110275	0.0381552	0.290795	-0.0660652	-0.0699608
ID100003856802000306	CG10778-RA	FBgn0029980	CG10778	SPOT	-0.0207371	0.29699	0.259477	-0.313174	-0.148204	0.397472	-0.0190335	-0.199853	-0.185874	0.239734	-0.022438	-0.270299	-0.186599	0.314597	0.293051	-0.0499421	-0.217095	0.510062	0.147683	-0.343772	-0.0893507	0.37183	0.0588798	-0.192231	-0.300244	0.384608	0.214732	-0.127156	-0.2388	0.25443	0.480141	-0.165747	0.68012	0.709537	0.236978	0.68012	0.0240337	1.0598	-0.150774	0.0543432	-0.015121	0.727323	0.566224	-0.0735684	-0.182143
ID100003743402000506	CG10851-RD	FBgn0004587	B52	SPOT	-0.0498588	-0.00124642	-0.00124642	0.215036	0.0220127	0.0484473	0.165612	0.0854341	0.175315	-0.0884574	-0.159673	0.0699339	0.00722319	-0.0477014	-0.0155994	0.156374	0.0576409	-0.126031	-0.0472169	0.104256	-0.0748291	-0.123372	0.0150818	0.161631	0.123521	0.00925269	-0.113714	0.224711	0.126705	-0.384923	-0.0784593	0.341566	-0.00333102	-0.00333102	0.0284335	-0.0384928	0.0799064	-0.247016	-0.104022	0.0929778	0.13866	0.061827	-0.160866	0.061827	0.130882
ID100004319402001006	CG2691-RA	FBgn0030504	CG2691	SPOT	0.167644	-0.00877969	0.544101	-0.064119	0.127476	-0.0880151	0.176362	-0.367667	0.290749	0.104107	-0.00750221	-0.0507266	0.178539	-0.042456	0.0931518	-0.249453	0.37899	-0.237855	0.210029	-0.0236148	0.197345	0.0600501	0.252714	-0.0585684	0.335046	0.166675	0.0587073	0.105968	0.148753	0.0406923	0.138709	0.0793184	0.217653	0.304524	0.217653	-0.829622	0.435166	-0.258675	-0.017492	0.0197722	0.171552	0.0660324	0.403455	0.166876	0.367701
ID100003592202001206	CG31392-RA	FBgn0051392	CG31392	SPOT	0.0749012	-0.00905561	0.205506	-0.137816	0.0375979	0.0672521	0.0845837	-0.0343684	0.0370562	0.170782	-0.0113153	-0.072215	-0.0229512	-0.000381445	0.0503126	-0.0866749	0.00114838	0.00460658	0.0832071	-0.0622955	0.0505874	0.024146	-0.0240609	-0.150599	-0.0243222	-0.0297262	0.0401866	0.0882832	-0.0932998	-0.359896	0.065665	-0.0808281	0.0214377	0.0214377	0.0508241	-0.244623	-0.0196094	0.11607	-0.0877617	-0.0697372	0.0742736	-0.00840423	0.0784177	0.0301585	0.0806093
ID100003667202001306	CG6706-RB	FBgn0027575	GABA-B-R2	SPOT	0.0328576	-0.147591	0.0818184	0.0492223	0.0541025	0.103638	0.160587	0.0386313	0.0284401	-0.139746	0.144377	-0.0216894	-0.0297477	-0.0218774	0.0749423	0.015825	0.00122642	-0.0571002	0.027459	-0.0235447	-0.0036395	-0.0734569	0.0061767	0.0131898	0.0192145	-0.0380258	0.100659	0.00275041	-0.0429916	-0.35402	-0.0467691	0.00354757	-0.0666739	-0.0666739	-0.0180638	-0.0789659	0.0855319	-0.238075	0.125068	-0.0125155	-0.0227551	-0.0227551	-0.128185	0.0653621	0.112406
ID100004012202001406	CG3548-RA	FBgn0035033	CG3548	SPOT	-0.0391402	0.100506	0.149473	-0.273487	-0.0758034	0.178102	0.0766138	-0.290542	-0.081733	0.143953	-0.0673027	-0.301463	0.00168468	0.130703	0.14909	-0.111841	0.0407789	0.28655	0.111234	-0.262955	-0.112118	0.170807	0.0518748	-0.280923	-0.0311662	-0.0558591	0.182536	-0.167703	-0.15385	0.029716	0.518691	-0.200439	0.343248	0.375327	0.22529	0.343248	0.107206	0.334264	0.142009	-0.178649	-0.0770065	0.62086	0.315919	-0.030125	-0.0780315
ID100003510602000607	CG17333-RA	FBgn0030239	CG17333	SPOT	-0.181222	0.221966	0.250231	-0.361918	-0.253724	0.305443	0.138122	-0.139176	-0.335464	0.115756	0.104114	-0.30667	-0.304513	0.385005	0.410406	0.0651381	-0.132067	0.377672	0.230578	-0.26209	-0.169403	0.208019	0.0609698	-0.175588	-0.279473	0.383195	0.301163	-0.135773	-0.297366	0.0235033	0.298109	-0.194321	0.562218	0.576865	0.274281	0.562218	-0.0163495	0.98047	0.119438	0.108439	-0.0492035	0.614825	0.459254	-0.190735	-0.225648
ID100003973802000807	CG4769-RA	FBgn0035600	CG4769	SPOT	0.00572569	0.181064	0.444598	-0.425994	-0.132019	0.14953	0.242872	-0.274269	-0.103394	0.037902	-0.0139982	-0.359953	-0.0802644	0.268855	0.391481	-0.0781575	0.000601967	0.153735	0.274909	-0.314384	-0.0902419	0.0359097	0.202259	-0.340932	-0.192405	0.173451	0.32319	-0.144812	-0.201681	0.143415	0.566612	-0.227129	0.262548	0.262548	0.367115	0.255308	0.076133	0.412825	0.129584	0.0497918	0.112446	0.453524	0.550004	-0.263277	-0.0916152
ID100003088802001007	CG32240-RA	FBgn0052240	CG32240	SPOT	-0.0145988	0.0822601	-0.186415	-0.0145988	-0.145883	-0.145883	-0.280724	0.283816	-0.00999944	-0.00999944	0.0389422	-0.00999944	-0.0737745	-0.00999944	-0.00999944	0.340508	-0.00999944	0.129937	-0.00999944	-0.00999944	-0.13498	0.0487887	-0.425651	0.281755	-0.131132	0.280795	-0.088462	0.231226	-0.197209	0.0707627	-0.422874	0.0696946	0.0328897	0.0328897	-0.417649	0.224993	-0.0706546	-0.0706546	-0.140817	0.319277	-0.169862	-0.118137	-0.118137	-0.0231719	-0.0706546
ID100004440002001107	CG4334-RA	FBgn0038312	CG4334	SPOT	-0.142938	-0.108905	0.207486	-0.110798	-0.0220894	0.293481	0.116564	-0.06181	-0.221565	-0.0459134	0.0648302	-0.171216	-0.0412388	-0.120621	0.25539	-0.0163455	-0.0544578	-0.0490801	0.0559854	-0.131507	-0.273559	-0.0226513	0.118309	-0.0898412	-0.205472	0.116763	0.263381	-0.117404	-0.0397622	-0.534296	0.4198	-0.0298282	0.0729828	-0.0173814	0.124829	0.0729828	0.0427644	0.156106	0.0839269	0.014427	0.0513828	-0.101665	0.287252	-0.0810458	0.0664784
ID100003088202000008	CG32230-RA	FBgn0052230	CG32230	SPOT	-0.0222664	0.34785	0.441846	-0.26988	-0.142075	0.129062	0.0923221	-0.160519	-0.236111	-0.0887733	0.107247	-0.318913	-0.152886	0.164472	0.35639	0.245342	0.0191737	0.166433	0.380029	-0.297792	-0.0122772	0	0.110628	-0.154579	-0.122141	0.204945	0.360301	-0.0552902	-0.156428	0.0716054	0.504919	-0.0983176	-0.586963	0.444922	0.261627	0.47218	0.160792	1.06952	-0.21354	0.0472009	0.0206526	0.367346	0.510731	-0.103389	-0.138876
ID100003592802000208	CG31447-RA	FBgn0043069	MESK4	SPOT	0.063358	0.0547557	0.0547557	-0.104329	-0.0160679	-0.0160679	0.00166215	-0.033798	-0.0884653	0.155342	-0.0978029	-0.0884653	0.059038	0.00503509	-0.011673	-0.51794	-0.0314066	-0.00814709	-0.0569429	-0.0314066	0.131581	-0.0324873	0.14211	-0.0777804	-0.00350871	-0.126391	-0.0255933	-0.0475838	0.0266763	0.0266763	0.22696	-0.222505	0.0100292	0.0100292	-0.109702	0.0682291	0.152258	-0.0303281	-0.330405	-0.0303281	-0.0218087	0.0359396	0.045788	0.0359396	-0.0169495
ID100003746402000608	CG11000-RA	FBgn0037380	CG11000	SPOT	0.0650975	0.125934	0.164474	0.125934	0.0210506	0.0457654	0.0457654	0.0573454	0.0293565	0.0293565	-0.0505418	0.0341854	-0.0196145	0.0653045	0.0482268	0.216987	-0.0288966	-0.0288966	-0.0644319	0.0772999	0.0533003	0.0533003	0.0293007	0.0878293	0.160651	0.160651	-0.0141846	0.265629	0.0436314	0.0436314	0.0812164	0.00840765	0.056805	0.00336576	0.00336576	-0.0570669	0.0661736	0.00336576	0.00336576	0.0488407	-0.0629833	-0.0629833	-0.120957	0.0551575	-0.0407382
ID100003817802000708	CG3168-RA	FBgn0029896	CG3168	SPOT	-0.21143	0.0369204	0.0743158	-0.0142864	0.509779	0.416972	0.317746	0.128849	-0.061351	-0.0617894	-0.201828	-0.126879	-0.0454151	-0.155776	-0.0630268	-0.0668405	0.130071	-0.0950868	-0.0632696	0.0567177	0.112075	-0.088623	0.162129	0.203457	0.190998	0.373767	-0.02716	0.173395	-0.10163	0.128361	0.0868021	0.321991	-0.0422638	0.169285	-0.0422638	-0.688961	0.126235	0.0271086	0.319002	0.133888	0.359867	0.095292	0.199723	0.20554	-0.040172
ID100003823202001408	CG32031-RA	FBgn0000116	Argk	SPOT	-0.140887	0.335364	0.10434	-0.424318	0.394923	0.301497	0.0352525	-0.21031	-0.274075	0.341184	-0.165206	-0.295036	-0.374109	0.210572	0.325209	-0.0782045	0.132881	0.403648	0.0999249	-0.356105	0.467556	0.284251	0.357072	-0.222988	-0.277212	0.474226	0.422015	0.0591592	-0.412716	0.307152	0.512335	-0.332151	0.441268	0.540678	0.14203	0.441268	-0.243083	0.315039	0.760084	-0.129877	0.592348	0.764459	0.323992	-0.154646	-0.512374
ID100004093802001608	CG6549-RC	FBgn0024689	fws	SPOT	0.19321	-0.130987	0.248474	0.038057	0.330155	0.104158	0.042856	-0.231466	0.318465	0.262992	-0.319288	-0.0974782	0.232911	0.0732007	0.0181049	-0.274232	0.469416	0.0301243	-0.155987	-0.0381194	0.251064	0.112065	0.223084	-0.102643	0.188917	-0.140713	0.122249	0.0978197	0.0964794	-0.0262823	0.0703406	0.0700181	0.0687406	0.29691	0.0687406	-0.645568	0.431542	-0.227736	-0.158851	0.0595327	0.289208	0.152056	0.0829771	0.197216	0.307681
ID100003321602001708	CG32491-RD	FBgn0002781	mod(mdg4)	SPOT	-0.117917	0.119645	0.233098	-0.0719681	-0.089985	0.1222	0.262884	0.112437	-0.132203	0.122077	0.0355635	-0.109094	-0.369859	0.145951	0.144876	0.0964048	-0.0782497	0.0833093	0.00653815	-0.0703968	-0.339048	0.0318652	0.109586	-0.0217805	-0.214426	0.195331	0.0645941	0.016031	-0.268414	-0.091071	0.356897	-0.096959	0.165904	0.139876	0.165904	0.383434	-0.00620518	0.546446	-0.0425971	0.026365	-0.176233	0.412695	0.148292	0.012291	-0.0919775
ID100003861002000409	CG10851-RB	FBgn0004587	B52	SPOT	-0.0176927	-0.389796	0.303727	-0.0478191	0.060617	-0.129233	0.562746	0.180273	0.167027	-0.440472	0.011506	-0.222731	-0.0637332	-0.18785	-0.014912	0.157019	0.0366882	-0.742659	0.208552	-0.102965	-0.109608	-0.306865	0.281585	-0.0137712	-0.0121635	-0.163858	0.0672395	-0.0365908	-0.0879722	-0.3372	-0.2798	0.11115	-0.289599	-0.374121	0.0883363	-0.813439	0.305223	-0.0170241	0.204029	0.200636	0.0182812	-0.318632	0.231602	0.366246	0.139929
ID100003818402000609	CG31710-RA	FBgn0051710	CG31710	SPOT	0.0500563	-0.0493316	-0.201901	-0.0493316	-0.0649096	-0.0510415	-0.0510415	0.0146299	-0.0160099	-0.121733	-0.0324937	-0.0680383	-0.108109	-0.0759976	0.0692308	0.0576455	-0.00998956	-0.0255626	-0.00799037	-0.0664922	-0.0174869	0.010584	-0.115264	-0.0565956	-0.0576608	-0.107493	-0.0614632	-0.0362476	-0.152024	-0.225478	-0.152024	-0.0461424	-0.0358697	-0.00837299	-0.0358697	-0.0553851	0.154056	0.0270382	0.0813578	0.116464	-0.018222	0.0548292	0.181102	0.0548292	0.0606834
ID100004360802000809	CG30193-RD	FBgn0050193	CG30193	SPOT	-0.0125304	-0.0593998	-0.0593998	-0.0777871	0.0743395	-0.16208	-0.16208	-0.171389	-0.0321426	-0.00598525	-0.0474452	-0.011453	0.0122721	0.0512334	0.00663128	-0.00327537	-0.0565655	0.0260944	-0.0730747	0.0080279	0.105936	0.0155404	0.0535161	0.00844023	0.0660816	0.114627	0.0814744	0.0441393	0.0477246	-0.076892	0.216942	0.0990749	0.161852	-0.0100306	0.161852	0.233843	0.048533	-0.160929	-0.0131325	0.0131592	-0.04811	0.0321928	0.0321928	0.0566041	0.0310369
ID100004170602000909	CG7632-RA	FBgn0037071	CG7632	SPOT	0.150025	-0.0253716	0.147157	-0.0405299	0.0529786	0.0453925	0.126238	-0.161523	0.0696007	0.00590326	0.047224	0.0242695	0.052722	-0.00823541	0.207896	-0.0457643	0.00755423	-0.0417403	0.0132629	-0.015129	0.00862518	-0.0172784	0.144547	0.0548447	-0.0455755	-0.0102698	0.094392	-0.00541256	0.0311146	-0.254634	0.0700431	-0.0433345	-0.0442288	-0.0442288	0.0706581	-0.150148	0.029835	-0.420948	0.0774387	0.0418171	0.0453636	0.0453636	0.0969882	-0.0229987	0.0874751
ID100003780002001109	CG11295-RA	FBgn0013548	l(2)dtl	SPOT	-0.21383	-0.0435343	0.251479	-0.156752	-0.184644	0.337853	0.233214	0.0919821	-0.259073	0.276752	-0.0293969	0.0415299	-0.340133	0.167856	0.155478	0.100312	-0.30525	0.202301	-0.0231279	-0.101987	-0.412575	0.0697015	0.1259	-0.0448887	-0.338978	0.274983	0.130762	-0.0298498	-0.253336	-0.196248	0.383494	0.0276294	0.3297	0.330166	0.10623	0.3297	0.0902897	0.617689	0.149537	0.0705487	-0.145819	0.392563	0.310267	0.0614209	-0.0894644
ID100004125002001209	CG4016-RB	FBgn0086532	Spt-I	SPOT	0.115614	0.0230879	0.294731	-0.224807	0.0997965	0.199264	0.303489	-0.236476	0.203313	0.142491	-0.0997323	-0.242602	0.119551	0.164196	0.171819	-0.320501	0.304912	0.0523687	0.152176	-0.2817	0.250979	0.0308815	0.207541	-0.328634	0.0894008	0.0430723	0.11067	-0.0628467	-0.00791983	-0.141929	0.270655	-0.220614	0.147947	0.147947	0.188609	-0.0240149	0.268732	-0.249241	0.127387	-0.00236782	0.209913	0.092132	0.29189	-0.0642879	0.0928623
ID100003782402001409	CG11491-RD	FBgn0000210	br	SPOT	0.463663	-0.581905	0.229304	0.552683	0.55379	-0.72687	0.151823	-0.0863829	0.622042	-0.917829	-0.48868	0.0430014	0.424193	0.000548296	-0.270536	-0.0405284	0.450329	-1.0811	-0.210743	0.235378	0.506434	-0.816315	0.144692	0.0295978	0.712703	-0.744765	-0.324957	0.281486	0.554105	-0.669117	-0.635114	0.757418	-0.457448	-0.457448	0.117736	-0.597379	0.909261	-0.907104	0.0434668	0.229475	0.61506	0.530134	0.0211346	0.530134	0.726484
ID100003244802001509	CR30241-RA	FBgn0050241	tRNA:CR30241	SPOT	-0.210771	0.493624	0.182097	0.151738	-0.411486	0.233608	-0.263951	0.144089	-0.205606	0.792087	0.111779	0.194065	-0.362491	0.218138	0.232361	0.280882	-0.197952	0.664071	0.158314	0.0659056	-0.232246	0.29606	-0.0868341	0.203673	-0.327044	0.716881	0.145465	0.295702	-0.120879	0.00037009	0.451471	0.199304	0.451786	0.451786	0.183831	1.20198	-0.138988	1.44895	-0.0460366	0.116061	0.0668764	0.891577	0.234746	0.102954	-0.162411
ID100003863402000710	CG10914-RA	FBgn0034307	CG10914	SPOT	0.00215528	0.00723205	0.294912	-0.206203	0.0145117	0.148303	0.456464	0.0373265	-0.038147	0.105215	0.101266	-0.242759	-0.105387	-0.0575017	0.091311	0.0726255	-0.0365254	0.0607157	0.184269	-0.042625	-0.117046	-0.0350726	0.204855	-0.0328637	-0.0683296	0.268917	0.115314	0.0135226	-0.179011	-0.0277782	0.331275	0.0312279	0.158629	0.251905	0.158629	-0.175676	0.159204	-0.0526637	0.162222	0.0692949	-0.0321123	-0.0321123	0.166618	-0.0465311	-0.0452153
ID100003784202001510	CG11589-RA	FBgn0028664	VhaM9.7-1	SPOT	0.0488422	0.238242	0.2165	-0.14087	-0.210121	0.246654	0.189367	-0.0585504	-0.129466	0.0811792	0.144762	-0.102785	-0.116903	0.00849673	0.356811	-0.0305518	-0.039278	0.204817	0.114873	-0.154215	-0.231449	0.0435265	0.0668436	-0.0936981	-0.184951	0.0880724	0.211332	-0.00422755	-0.129625	-0.174639	0.469042	-0.186553	0.162211	0.109279	0.162211	0.334954	-0.035232	0.29848	0.112581	-0.136973	-0.095426	0.0628641	0.223593	-0.102225	-0.111543
ID100004285802000311	CG13628-RA	FBgn0039218	Rpb10	SPOT	-0.129832	0.414952	0.271358	-0.316528	-0.294137	0.145515	0.1281	-0.0189484	-0.358346	-0.0313088	0.110349	-0.303494	-0.365535	0.155308	0.368826	0.301626	-0.2293	0.183187	0.346596	-0.261515	-0.148737	0.126115	0.188503	-0.00930019	-0.298155	0.597414	0.251984	-0.0522751	-0.272717	0.0636934	0.513125	-0.126327	-0.102205	0.392934	0.297203	0.33172	-0.0450283	1.20766	-0.0107993	0.145308	-0.115188	0.441034	0.532287	-0.116997	-0.3174
ID100004092002000611	CG6513-RA	FBgn0061515	endos	SPOT	0.0300484	-0.30241	0.295289	-0.167701	0.0750412	-0.30899	0.208988	-0.226764	0.209908	-0.589863	-0.503243	-0.108209	0.0750466	0.0422748	0.0906703	-0.359863	0.114914	-0.303586	0.063631	-0.0367896	0.0377237	-0.228616	0.177896	-0.228568	0.142001	-0.319486	0.0255545	0.0807108	-0.0039812	-0.114719	0.0952734	0.245405	-0.0732571	-0.30229	0.221395	-0.151374	0.441099	-0.9097	-0.0393167	-0.00261237	0.136056	-0.315549	0.369931	0.153389	0.0827692
ID100003858602000711	CG10811-RA	FBgn0023213	eIF4G	SPOT	0.39611	-1.31741	0.470395	0.074972	0.463165	-1.53211	1.13086	0.421717	0.384819	-2.05545	-0.399362	-0.542233	0.105087	-0.231148	-0.0904914	0.299169	0.300795	-2.02292	0.09156	-0.00987197	0.180991	-1.41472	0.360291	-0.0409926	0.368743	-0.735901	-0.301311	-0.0664593	0.246334	-1.02408	-1.26057	0.434539	0.137994	-1.79207	0.306754	-1.28091	0.62474	-1.42294	0.318879	0.396704	0.380486	0.380486	0.457256	0.10234	0.259397
ID100003590402000811	CG31289-RA	FBgn0024558	Dph5	SPOT	-0.111675	0.337367	0.229043	-0.423409	-0.199891	0.358891	0.0304137	0.0400429	-0.267944	0.246396	-0.103274	-0.292254	-0.249738	0.428262	0.1866	0.121236	-0.172531	0.354535	0.131695	-0.127665	-0.194029	0.280474	-0.0952783	-0.0833032	-0.206175	0.266671	0.116642	0.0326594	-0.305016	0.133628	0.302674	0.00169965	0.0035539	0.696071	0.256029	0.457587	0.102105	0.975224	-0.126726	0.170954	-0.156925	0.607328	0.244079	-0.0909347	-0.176428
ID100003247202000911	CR32868-RA	FBgn0046696	RNaseP:RNA	SPOT	-0.508523	1.22333	0.108473	0.245988	-1.27246	0.150214	-1.41132	-0.198297	-0.76821	1.06863	-0.428585	0.296259	-0.888051	0.63504	0.220522	0.696864	-0.826784	1.16408	0.0261826	0.420885	-0.409364	0.921284	-0.396697	0.641781	-0.717004	1.20868	0.0518503	0.88623	-0.395575	0.604577	0.733864	0.573822	1.34872	1.34872	0.0883546	1.58061	-0.369278	2.14349	-0.631442	0.538153	0.146493	1.50089	0.314934	0.431115	-0.533208
ID100003168002001011	CG2976-RA	FBgn0031633	CG2976	SPOT	0.0196828	0.176512	0.321301	-0.274459	0.00820973	0.0643771	0.249586	-0.163351	-0.0575155	0.0457381	0.098377	-0.334617	-0.149483	0.109309	0.353461	-0.0589376	-0.0347012	0.0427288	0.245661	-0.2251	-0.0242137	0.0280254	0.146923	-0.169918	-0.10827	0.107401	0.253116	-0.212743	-0.203165	-0.0344125	0.265846	-0.242995	0.193909	0.193909	0.295716	-0.303394	0.158786	0.388937	0.187535	0.0964193	0.0359002	0.300561	0.375418	-0.144484	-0.154057
ID100004470602001211	CG6951-RA	FBgn0036959	CG6951	SPOT	-0.0177253	-0.0593071	0.0248537	-0.241454	0.00395821	0.0619936	0.131737	-0.0432768	0.0501102	-0.127031	0.0790183	-0.114698	-0.112112	-0.0243617	0.151206	-0.0630586	-0.0276126	0.0277933	0.147	-0.110071	-0.0325269	-0.00687331	0.0426273	-0.135127	0.00477768	-0.0985837	0.0904638	0.00932994	-0.0878597	-0.083068	0.308729	-0.083068	-0.00933682	-0.0133436	-0.00933682	0.448864	-0.0222688	-0.253641	0.0018068	-0.00485398	-0.0139926	-0.0139926	0.302919	-0.105598	0.0190086
ID100003169802001311	CG3058-RA	FBgn0031601	Dim1	SPOT	-0.159395	0.34921	0.317607	-0.345676	-0.411149	0.451006	0.245212	-0.0477483	-0.3211	0.326167	0.0266135	-0.215508	-0.304968	0.305312	0.446459	0.115149	-0.249834	0.47218	0.385288	-0.265541	-0.28598	0.371363	0.136055	-0.0560865	-0.333263	0.460849	0.326075	-0.0385426	-0.382304	0.183827	0.546111	-0.25921	0.430833	0.584257	0.430833	0.404222	-0.235697	0.94996	-0.0187764	-0.00416768	-0.289158	0.611353	0.432852	-0.189013	-0.343897
ID100004206602001811	CG16890-RA	FBgn0028932	CG16890	SPOT	0.0833557	0.130542	0.126474	-0.220113	-0.0244983	0.259921	0.262805	-0.0817149	0.0401291	0.167984	-0.175453	-0.123225	0.0096172	0.128479	0.162333	-0.141475	0.106334	0.191742	0.0505661	-0.118077	0.0466314	0.0565891	0.0277716	-0.147484	-0.019962	0.105118	0.125823	-0.0967266	-0.0477942	-0.0825194	0.260904	-0.282833	0.177174	0.100787	0.205204	0.177174	0.101685	-0.0147369	-0.205985	0.0376131	-0.0592855	0.127468	0.193093	0.00447021	0.0263319
ID100004009802001012	CG3499-RB	FBgn0034792	CG3499	SPOT	-0.00316072	0.0530727	0.471072	-0.282486	0.143185	0.218802	0.360516	-0.29374	-0.0637996	0.108402	0.168089	-0.504847	-0.0908069	0.168415	0.290299	-0.19034	0.10509	0.110196	0.0772682	-0.429163	0.0535825	-0.0560678	0.207135	-0.334319	-0.114589	0.139057	0.261651	-0.149291	-0.20759	0.0838505	0.374607	-0.319638	0.167765	0.127814	0.312089	0.167765	0.148935	0.136314	0.379288	-0.0496297	0.10242	0.270225	0.346243	-0.0833687	-0.00187004
ID100004356002001412	CG18347-RA	FBgn0260743	CG18347	SPOT	0.134547	-0.102453	0.0512265	-0.200607	-0.0588466	-0.00819356	0.30141	-0.00819356	-0.100175	-0.263361	0.0014894	-0.0991034	-0.0850166	-0.267508	0.110233	-0.0850166	-0.0393424	-0.422758	0.102611	-0.0393424	-0.0721646	-0.364268	0.153072	-0.122802	-0.0505072	-0.233817	-0.050878	0.0327989	-0.138578	-0.417279	0.156784	-0.197338	-0.0583067	-0.0583067	0.189205	-0.376303	0.232994	-0.264926	0.0219643	0.0520651	0.0910787	0.0931859	0.22368	0.0931859	0.143145
ID100004358402001512	CG2249-RB	FBgn0040773	CG2249	SPOT	-0.0937714	0.335043	0.254548	-0.214103	-0.447074	0.280804	0.0728485	0.250362	-0.447329	0.133219	-0.107757	0.0295099	-0.425821	-0.00737064	0.333892	0.585521	-0.209033	-0.0830141	0.472689	-0.0684109	-0.0982619	0.0334779	0.32419	0.160163	-0.401899	0.752868	0.28241	0.236722	-0.419951	-0.0763288	0.415852	-0.00562142	0.140754	0.140754	0.450777	-0.282971	-0.124752	1.02141	-0.0203079	0.24461	-0.251563	0.217686	0.42297	0.118899	-0.193492
ID100003211202000013	CG5424-RA	FBgn0000630	f	SPOT	-0.0385933	-0.0385933	-0.209278	-0.0385933	-0.0184204	-0.000254845	-0.000254845	0.0896489	-0.0494511	-0.0460046	-0.0460046	0.401737	-0.0141398	0.0473923	-0.0424424	0.110057	-0.0296066	0.0675991	-0.254437	0.245536	-0.0913969	0.0374939	-0.193236	0.0443607	-0.109245	0.196545	0.196545	0.199142	0.138546	-0.0158925	0.138546	0.0489462	0.138546	0.138546	0.000559097	0.202522	-0.0608176	0.181096	-0.196238	0.215193	0.140782	0.140782	-0.140601	0.139498	0.142066
ID100003165002000113	CG1856-RA	FBgn0003870	ttk	SPOT	0.169171	-0.186428	0.224751	0.0890185	0.264689	-0.106258	0.388658	-0.000335924	0.277552	-0.159963	-0.14713	-0.166836	0.107742	-0.100456	0.0686462	0.0960358	0.0110479	-0.23114	0.0302483	-0.0370043	0.0859941	-0.212851	0.150741	-0.0258862	0.0753384	-0.05643	0.145463	0.109012	-0.0428954	-0.472982	-0.00862121	0.176157	-0.0995173	-0.193778	-0.00102232	-0.0995173	0.117116	-0.317301	0.0853507	0.150482	0.075845	-0.0432903	0.144463	0.117668	0.0831269
ID100003093002000313	CG32318-RA	FBgn0052318	CG32318	SPOT	0.643295	-0.635483	-0.0793162	0.104142	1.16088	-0.183626	-0.0586951	-0.620949	1.28623	-0.115216	-1.04072	0.00965782	1.04784	0.0261047	-0.945394	-0.940106	1.07583	-0.625293	-0.600597	-0.147619	0.933277	-0.604751	-0.196525	-0.306461	1.15683	-0.708894	-0.34452	0.0652058	0.986195	-0.146768	-0.920905	0.155028	-0.0648819	-0.275728	-0.338526	-1.44004	1.28721	-0.864904	-0.923089	-0.326814	1.04021	-0.4195	-0.454562	0.539741	1.16238
ID100003511202000613	CG17369-RB	FBgn0005671	Vha55	SPOT	0.204571	-0.446063	0.301879	0.0178677	0.479777	-0.163057	0.346909	-0.155381	0.351406	-0.458129	-0.0993404	-0.327862	0.302923	-0.249068	-0.139361	-0.31059	0.261983	-0.836401	-0.0819367	0.0541384	0.265653	-0.510551	0.236594	-0.110036	0.358045	-0.420303	-0.114184	0.0778457	0.251883	-0.186323	-0.128823	0.389665	0.0413612	-0.412947	0.0196869	-0.936228	0.563531	-0.962665	0.171699	0.023828	0.360472	-0.337186	-0.178565	0.311757	0.280014
ID100003669002000713	CG7128-RA	FBgn0022724	Taf8	SPOT	0.0742389	-0.073956	0.397592	-0.0805415	0.0030662	0.100302	0.507625	0.0526797	0.0592529	0.0758556	0.101266	-0.19129	-0.0793054	-0.0538904	0.273213	0.03686	0.12856	-0.05649	0.139862	-0.068837	0.15787	-0.0722777	0.203348	0.0477648	-0.0769312	-0.00261162	0.206497	0.0346095	-0.0267485	-0.152194	0.202309	-0.0121006	0.127077	0.127077	0.230584	-0.0984912	0.154289	-0.00350107	0.0568635	0.0274926	0.130636	0.355706	0.227737	-0.0645581	0.050166
ID100003246602000913	CR32525-RA	FBgn0052525	tRNA:CR32525	SPOT	-2.1976	0.951159	-0.117556	0.387585	-1.59901	0.336521	-0.621698	0.479863	-1.02423	0.883765	-0.00525291	0.413322	-1.28637	0.224186	0.431467	1.15758	-2.85006	0.504869	-0.0842982	0.34214	-1.52239	0.341816	-0.319676	0.500737	-1.30939	1.63315	-0.0277989	0.659167	-0.301612	0.0224105	0.894157	0.363105	0.40554	0.40554	0.157763	2.95672	-0.807401	2.94572	-0.208159	0.597998	0.113444	2.2783	0.520144	0.216596	-2.04537
ID100004516202001013	CG3740-RA	FBgn0023530	CG3740	SPOT	-0.0694686	0.480889	0.152733	-0.252318	-0.0321358	0.225843	-0.179175	-0.0771164	-0.247047	0.160405	-0.343156	-0.23808	-0.179853	0.372849	0.10011	-0.222579	-0.025656	0.416043	0.043958	-0.101783	0.0111009	0.266345	0.00374115	-0.00289584	-0.194296	0.522472	0.125315	-0.051175	-0.309938	0.326947	0.283708	-0.113958	0.58939	0.58939	0.0385349	0.631264	0.0383335	0.496997	-0.00842759	0.148412	-0.0364985	0.575756	0.211837	-0.0616309	-0.171838
ID100003436202001313	CG10997-RA	FBgn0030529	Clic	SPOT	0.127465	-0.185748	0.45176	-0.200162	0.176193	-0.280312	0.305521	-0.24012	0.102455	-0.665678	-0.181715	-0.27263	0.0697358	-0.120082	0.425187	-0.356624	0.256061	-0.147823	0.18797	-0.145688	0.136187	-0.17121	0.42404	-0.222891	0.118076	-0.263424	0.332142	0.0758176	-0.0242757	0.0512885	0.378545	-0.0599913	-0.157271	-0.157271	0.554478	-0.219197	0.37874	-0.74678	0.131214	-0.0775557	0.197966	-0.289035	0.616796	0.11992	0.0839884
ID100003205802001513	CG5316-RB	FBgn0038704	CG5316	SPOT	0.0151953	-0.407123	0.311088	-0.359354	0.195399	-0.568814	0.374886	-0.226293	-0.0161733	-0.821483	0.0152999	-0.482138	-0.0301519	-0.278402	0.315237	-0.246971	0.1386	-0.795873	0.216277	-0.364925	0.101616	-0.752948	0.439785	-0.298909	0.0020079	-0.215156	0.223175	-0.150306	-0.195089	-0.487549	-0.306257	-0.184213	-0.456698	-0.456698	0.331102	-0.834424	0.191162	-0.622203	0.239395	-0.341566	0.0928764	-0.409081	0.43259	-0.150718	0.0747118
ID100003901802001613	CG15072-RA	FBgn0034376	CG15072	SPOT	0.115584	0.261098	0.291722	0.261098	0.134428	0.0928065	-0.21371	0.0928065	0.116628	-0.151056	-0.161186	0.18328	0.0613511	-0.00220064	-0.198554	-0.0388779	-0.0518987	-0.0711604	-0.0518987	0.105918	0.0161419	-0.00991101	0.107921	0.0573089	0.208334	0.00621727	-0.0664447	0.344259	0.0648934	-0.217588	0.182034	0.239523	0.0246158	-0.100467	0.0246158	0.0857118	0.10935	-0.289899	-0.112933	0.0594476	0.181333	0.181333	-0.160866	0.364073	0.142252
ID100003126602001813	CG2957-RA	FBgn0037529	mRpS9	SPOT	0.070816	0.13174	0.217988	-0.132592	-0.0702904	0.278156	0.322481	-0.0235157	-0.101361	0.145689	-0.0264703	-0.237918	-0.150693	-0.210656	0.0437258	0.00595231	0.0103767	-0.286113	0.0220877	-0.0671245	-0.0244677	-0.268868	0.259007	0.0471914	-0.247012	0.0882143	0.0816351	0.032806	-0.24972	-0.184719	0.00967364	-0.0185245	0.00803215	0.00803215	0.227345	-1.06115	0.0513788	-0.0505538	0.149652	0.0402814	-0.0185869	0.16222	0.165166	-0.0298841	-0.131678
ID100004048802000014	CG14789-RA	FBgn0027791	O-fut2	SPOT	-0.131252	0.446082	0.373255	-0.164507	-0.275464	0.484415	-0.0399471	-0.183248	-0.308258	0.309016	-0.344396	-0.178891	-0.323039	0.518691	0.234971	0.00923138	-0.200496	0.550241	0.117403	-0.0549061	-0.253982	0.344233	-0.00384522	-0.0667804	-0.200215	0.374805	0.168517	0.228262	-0.140055	0.339984	0.396976	0.101667	-0.402066	0.812821	0.320504	0.907083	0.0262238	0.981555	-0.170879	0.0310838	-0.0923444	0.601285	0.304378	0.00345399	-0.0969591
ID100003940202000214	CG14508-RA	FBgn0039651	CG14508	SPOT	0.105478	0.108561	0.149235	-0.128103	0.178009	0.447937	0.174778	-0.237897	0.152017	0.286191	-0.245216	-0.282129	0.118521	0.0401143	-0.116177	-0.378276	0.0936651	0.0944093	-0.0271715	-0.13434	0.227407	0.0555601	0.0548853	-0.13772	0.187628	-0.0690562	-0.0324948	-0.000763435	0.0253788	-0.050295	0.450145	0.0220812	0.143121	0.157813	0.131044	0.143121	0.138865	-0.34133	-0.0358069	-0.093882	0.189671	0.0341563	0.169369	-0.00444316	0.0581036
ID100003978602000614	CG4857-RB	FBgn0026083	CG4857	SPOT	0.284493	-0.371411	0.299079	0.188695	0.584074	0.00428351	0.436567	0.0863631	0.442732	-0.337617	-0.192699	-0.118992	0.237947	-0.056537	-0.13816	-0.0431276	0.433939	-0.642036	0.00597874	0.0878314	0.201277	-0.492175	0.129205	-0.0359779	0.374115	-0.209046	-0.12668	-0.292366	0.262311	-0.225874	-0.208848	0.349942	0.0993976	-0.240546	-0.00423986	-0.857363	0.543346	-0.210736	-0.0506979	0.107369	0.385736	-0.322642	-0.146394	0.216713	0.47527
ID100003745802000914	CG10966-RA	FBgn0085373	rdgA	SPOT	0.189952	0.0547557	0.0547557	0.0375568	0.165999	0.0985512	0.0812869	-0.00875324	0.121727	-0.13058	-0.0223588	-0.026145	0.0999914	-0.0168942	-0.00923761	-0.441924	-0.108325	-0.190224	-0.0629886	-0.108325	0.159465	-0.202906	0.0838096	-0.0867342	0.0534301	-0.076408	-0.0511169	0.106298	0.0454633	-0.266047	-0.0371201	-0.172657	-0.0446338	-0.220337	-0.0303112	-0.0446338	0.283752	-0.454094	-0.0521475	0.109625	0.0348544	0.0348544	-0.0617027	0.0660918	-0.00190928
ID100004476002001014	CG7037-RB	FBgn0020224	Cbl	SPOT	0.0358799	-0.132294	0.103168	0.033129	0.0362085	0.136922	0.174929	0.136922	0.0874863	-0.186063	0.049057	0.00289068	0.00194555	-0.12437	0.0797993	0.0885873	-0.00192101	-0.169341	0.0111324	0.0326258	-0.00431231	-0.113251	0.0823556	0.0147552	0.0530109	0.0070837	-0.0119629	0.0113866	0.0426951	-0.301074	-0.0655035	0.163998	-0.0584432	-0.0584432	-0.0330412	-0.127319	0.048153	-0.370307	-0.00828779	0.0766776	-0.108187	0.0299964	0.0392018	0.0299964	0.0661235
ID100003703202001614	CG17834-RB	FBgn0028394	CG17834	SPOT	-0.0524026	-0.0271553	-0.00246995	-0.040965	0.0438371	-0.0413811	-0.0720019	-0.0413811	0.017008	-0.0458848	0.0145226	-0.0700435	0.00588919	0.0124007	-0.150378	-0.0707937	-0.016363	-0.016363	-0.157966	0.00895637	-0.016363	-0.016363	-0.00665526	-0.0779947	0.0870342	0.0323505	-0.0591533	-0.0166841	-0.0115055	-0.148728	-0.0620977	-0.0620977	-0.0182455	-0.0182455	-0.0249854	0.102665	0.0644582	0.173991	-0.08185	0.0125664	-0.104591	-0.00532425	-0.00532425	0.00448242	0.0106153
ID100004393802001814	CG7629-RA	FBgn0038530	AttD	SPOT	-0.188246	-0.511357	-0.329619	-0.625801	-0.183513	-0.332161	-0.237627	-0.452857	0.0030371	-0.747343	-0.207247	-0.633939	-0.106677	-0.751271	-0.142399	-0.559316	-0.0808163	-0.684933	-0.193013	-0.51561	-0.099124	-0.803879	-0.293794	-0.662405	-0.104618	-0.696324	-0.238532	-0.561141	-0.101378	-1.05162	-0.0577927	-0.657307	-0.265907	-0.265907	-0.0831771	-0.300659	0.0918369	0.096266	-0.11968	-0.303495	-0.0859704	0.0244016	0.138853	-0.333679	0.0801601
ID100003129602000015	CG30010-RA	FBgn0050010	CG30010	SPOT	-0.109974	0.227721	-0.0835274	-0.0569082	-0.097456	0.2202	-0.0618153	0.0798439	-0.0302603	0.262767	-0.11911	0.0489674	-0.189638	0.218138	0.103701	0.108951	-0.0577725	0.326078	0.00339717	-0.0708188	-0.110976	0.146786	0.00316821	0.0650719	-0.152691	0.134179	0.019185	0.138649	-0.112108	-0.0586514	0.237179	0.0199442	0.257286	0.257286	-0.00393711	0.602372	-0.139675	0.37049	-0.0712602	0.0365659	-0.144177	0.255981	-0.00117993	-0.0208995	-0.115811
ID100004243202000415	CG32562-RA	FBgn0028974	xmas-2	SPOT	0.133292	-0.337478	0.170899	0.0282469	0.411763	0.0663728	0.144942	-0.121642	0.264233	-0.0565193	-0.312844	-0.0506552	0.29004	-0.0516539	-0.550646	-0.161938	0.133014	-0.428753	-0.119533	-0.0953619	0.0360239	-0.293499	0.11842	-0.133673	0.228616	-0.360713	-0.123985	-0.054633	0.0287183	-0.342253	-0.164965	0.106157	-0.0693038	0.0710324	-0.0693038	-0.632489	0.530042	-0.572257	-0.0137249	0.172904	0.24881	0.24881	0.0382509	0.338851	0.291235
ID100003551402000615	CG1354-RB	FBgn0030151	CG1354	SPOT	0.106531	-0.124427	0.0167449	-0.232826	0.0276519	0.12986	0.12269	-0.319051	0.0239959	-0.315481	0.118759	-0.579841	-0.139221	-0.391763	-0.195897	-0.259651	-0.0484035	-0.53843	-0.114942	-0.228586	-0.109801	-0.331948	0.265165	-0.156623	0.0088829	-0.0425506	-0.121055	-0.0480643	-0.199752	-0.202809	0.0126785	0.161592	-0.142968	-0.19897	0.242984	-0.922458	0.311577	-0.546317	0.218819	0.00806736	-0.0478265	-0.347176	0.19845	-0.0716355	0.0160986
ID100003357002000715	CG18361-RA	FBgn0000499	dsh	SPOT	0.0925939	0.0936145	0.236409	-0.323231	0.165858	0.145278	0.0211819	-0.187538	-0.0734099	0.184299	-0.187028	-0.286328	-0.0321516	0.0199119	0.121636	-0.299757	0.0541553	0.165864	0.041184	-0.274085	-0.073465	0.037146	0.0270364	-0.28887	0.0903913	-0.184189	0.0858661	-0.0104447	0.0494949	-0.102515	0.424341	-0.161093	0.0890391	0.392949	0.0890391	0.0819909	0.360098	0.0330804	-0.0263227	-0.115088	0.0470749	0.453486	0.217999	-0.0765754	0.0494272
ID100003513002000915	CG17568-RA	FBgn0032763	CG17568	SPOT	0.108285	-0.0240992	0.0691371	-0.133693	0.0713202	0.0155398	-0.018486	-0.120004	0.0195352	0.0739255	-0.00174223	-0.121094	-0.106165	0.066438	0.029096	-0.184566	-0.0295845	0.049914	-0.0420369	-0.0537885	0.000311397	0.0277712	0.0581608	-0.0492012	0.0315322	-0.0180919	0.0952382	0.0338301	-0.0375781	-0.166601	0.0935508	-0.0383215	-0.00796977	-0.0183329	0.056415	-0.00796977	0.0954644	-0.022364	0.0135184	-0.011119	0.0587004	0.0733467	0.0985589	0.0733467	0.0320682
ID100003096002001215	CG32390-RA	FBgn0259173	corn	SPOT	-0.0401984	0.0754191	-0.0116676	0.0110242	-0.0393141	-0.0393141	-0.0423438	0.0851701	-0.00114229	0.13257	0.0472316	0.10815	-0.0524996	0.135346	0.0754994	0.142656	-0.0209138	0.0990744	0.0299971	0.0674613	0.0666227	0.114591	0.118507	0.0406085	0.0015483	0.215441	-0.025504	0.234562	0.0146962	-0.0742043	0.0883533	0.0255227	0.0948055	0.0948055	-0.0846424	0.233843	0.00309304	0.316678	-0.0646045	0.159853	-0.0594134	0.00260015	0.00260015	0.0722414	0.000296867
ID100003479402001415	CG14709-RA	FBgn0025701	CG14709	SPOT	0.115449	-0.466256	0.122804	-0.154417	0.690577	-0.253081	0.429071	-0.199104	0.357344	-0.461508	-0.147872	-0.429576	0.106338	-0.349331	-0.230986	-0.40377	0.475938	-0.806921	-0.121162	-0.161629	0.371341	-0.822953	0.200185	-0.255106	0.462519	-0.557275	-0.141848	-0.0370336	0.080132	-0.312315	-0.920928	0.0402468	-0.197114	-0.197114	-0.0678159	-1.11658	0.452293	-0.934841	0.31938	-0.240124	0.42145	-0.455902	-0.0324883	0.196768	0.311114
ID100003319202000316	CG31842-RA	FBgn0260407	mRpS23	SPOT	0.00309309	0.473509	0.186298	-0.112606	-0.162808	0.430871	0.088732	-0.14172	-0.0853132	0.323431	-0.0899104	-0.0899104	-0.234023	-0.0320778	-0.0320778	-0.0320778	-0.0320778	-0.0320778	-0.0320778	-0.0945076	0.0211576	0.522144	0.0827134	0.102328	-0.194646	0.329878	0.302973	0.302973	-0.140997	-0.140997	0.332413	-0.141048	-0.174582	0.445964	0.27011	0.451968	-0.0712993	0.402806	0.00366139	0.00366139	-0.0744859	-0.0744859	0.335512	-0.124184	-0.0544575
ID100003705602000416	CG17904-RA	FBgn0032597	CG17904	SPOT	-0.0131536	0.345007	0.0758998	-0.466648	0.123944	0.376292	-0.0419086	-0.238499	-0.110384	0.266794	-0.294447	-0.110384	-0.123903	0.403738	-0.0643516	-0.0643516	-0.0183188	0.444851	-0.0183188	-0.283498	0.0185594	0.26329	-0.024797	-0.187721	0.00711234	0.25415	0.0759691	0.0138907	-0.0370279	0.229575	0.193901	-0.179336	-0.191849	0.598951	0.244472	0.535783	0.22182	0.0353227	-0.0859437	-0.0602339	0.0913343	0.0913343	0.361129	-0.237943	-0.00415159
ID100003786602000516	CG11700-RA	FBgn0029856	CR11700	SPOT	0.232007	-0.0992892	0.212565	0.222814	0.525304	0.188371	0.324893	0.0171215	0.706482	0.373609	-0.296205	0.136825	0.459138	0.453971	0	-0.293603	0.612215	0.02291	0.0258406	0.195347	0.484304	-0.10479	0.315803	0.123651	0.285225	-0.369741	-0.0936983	0.42064	0.193176	-0.216746	0.214056	0.465502	-0.00641048	-0.491928	-0.107798	-1.1461	0.303642	-1.46414	-0.649187	-0.131216	0.142542	-1.09377	-0.563888	-0.187353	0
ID100004473602000716	CG6998-RB	FBgn0011760	ctp	SPOT	0.196219	-0.475929	0.29504	-0.101292	0.100324	-1.06526	0.508969	0.233742	0.0401116	-1.27339	-0.340688	-0.274516	-0.100426	-0.0292553	0.313649	0.143102	-0.210493	-0.483549	0.260002	-0.0822663	-0.170372	-0.204541	0.262696	-0.00315727	0.0721887	-0.44325	0.0911237	0.00563644	-0.230004	-0.340797	-0.897876	0.182594	-0.128528	-0.453047	0.123425	-0.16037	0.38975	-0.578263	0.0514815	0.222719	-0.14798	-0.767483	0.52357	-0.0886474	0.069982
ID100004471202000816	CG6958-RA	FBgn0039004	Nup133	SPOT	0.158682	-0.144499	0.130581	-0.177833	0.16502	0.428677	0.199341	0.0752863	0.0965009	0.176921	-0.13403	-0.0902967	0.050641	0.0863296	-0.119913	-0.192117	0.201542	-0.0362944	0.0611855	-0.0638406	0.0918078	-0.0370582	0.0776239	-0.0846183	0.190038	0.0374971	-0.0783081	0.0283019	0.00591638	-0.145961	0.0910363	0.0396603	0.0360376	0.166607	0.0383829	-0.445418	0.281104	-0.345892	-0.185016	0.0705487	0.0156867	0.145779	0.0185255	0.0803126	0.217272
ID100004245602000916	CG33234-RA	FBgn0053234	CG33234	SPOT	0.677921	-0.0688759	-0.0688759	-0.220582	0.399993	-0.118504	-0.118504	-0.273149	0.406171	-0.471539	-0.611016	-0.0737061	0.154828	-0.260352	-0.494908	-0.493983	1.30498	-0.0783146	-0.0783146	-0.0954157	0.343283	-0.112038	0.0709922	-0.0533797	0.248007	-0.308587	0.118393	0.118393	0.213064	-0.442594	0.121809	-0.085296	0.206709	-0.356984	0.0895573	-1.1931	-0.279343	-0.56857	-0.279343	-0.303062	-0.255625	-0.255625	-0.411103	-0.0394619	1.14342
ID100004320002001316	CG2857-RA	FBgn0035078	CG2857	SPOT	0.0780734	0.0204026	0.0194692	0.0204026	0.0865186	-0.00653982	-0.00653982	-0.0757861	-0.0179098	-0.0179098	-0.154158	-0.000691967	0.0612015	-0.0292799	-0.0549096	-0.304016	0.00995179	0.00995179	-0.122586	0.0603546	0.0156494	0.0156494	0.0150199	0.0399968	0.103147	-0.0926211	-0.0387572	0.0617879	0.148821	-0.241114	0.169686	-0.0684539	-0.024153	-0.024153	-0.0483704	0.213362	0.116408	-0.024153	-0.0713049	-0.024153	0.0800318	0.0800318	0.102444	0.0359396	0.068898
ID100004017002001816	CG3664-RB	FBgn0014010	Rab5	SPOT	0.100367	-0.379903	0.285316	-0.158936	0.122269	-0.518383	0.470428	-0.0112337	0.0114426	-0.782911	-0.133094	-0.316219	0.0490537	-0.29783	0.217965	-0.143194	0.216205	-0.535467	0.23234	-0.0977427	0.051327	-0.357926	0.328933	-0.190768	0.101461	-0.393309	0.123347	-0.019052	-0.0246401	-0.304884	-0.136519	-0.134186	-0.56634	-0.56634	0.362239	-0.710087	0.283074	-0.577295	0.031832	-0.0359883	0.109642	-0.583488	0.330977	-0.0328985	-0.00522779
ID100003626402000017	CG32795-RC	FBgn0040384	CG32795	SPOT	0.103355	0.0510131	0.137963	-0.100214	0.00406132	0.0639405	0.00119583	0.039508	-0.0225366	0.0791144	-0.0664462	0.00156121	0.00636842	0.085679	0.131619	-0.0398876	0.0029938	0.10613	0.100703	0.0373007	-0.128561	0.106039	-0.037317	-0.0169995	0.0524754	0.106235	0.135753	0.106235	-0.010579	-0.24041	0.20067	0.103965	-0.0548645	0.112477	0.0391663	0.204727	0.1463	0.139969	-0.0605223	-0.0182448	0.0389068	0.0433399	-0.0670787	0.0475063	0.0365002
ID100004281602000517	CG13551-RA	FBgn0040660	CG13551	SPOT	-0.113924	0.34809	0.135112	-0.262355	-0.43757	0.275375	-0.0777359	0.102248	-0.374476	0.0698762	0.139037	-0.179842	-0.345346	0.350055	0.255233	0.313681	-0.290634	0.366436	0.18688	-0.17756	-0.269733	0.32538	-0.0251349	0.1848	-0.328014	0.405646	0.153445	0.153445	-0.305039	0.126446	0.316574	0.17861	-0.456219	0.582875	0.341555	0.404505	-0.0826678	1.05562	-0.0779885	0.372315	-0.28436	0.497444	0.358373	-0.0768425	-0.275917
ID100004129802000617	CG5003-RA	FBgn0039554	CG5003	SPOT	0.0749815	-0.209695	0.108012	-0.0723894	0.150405	0.397959	0.24246	0.10648	0.163877	0.163242	0.00758191	-0.184077	0.0525352	0.134888	-0.0598837	-0.0691927	0.0596405	0.0834978	0.0596405	-0.021935	0.103314	0.224094	0.0923906	-0.0547098	-0.0725245	-0.0588813	0.0538555	-0.0588813	0.0510515	-0.10453	0.309395	0.0535602	0.0558313	0.0441342	0.153272	0.0558313	0.178812	-0.117093	0.0338712	0.0880924	-0.0182886	-0.234371	0.0246265	-0.0115448	-0.0189296
ID100003438602000717	CG11299-RA	FBgn0034897	CG11299	SPOT	0.0993777	-0.446839	0.0552103	0.0894267	0.313463	-0.217111	0.277408	0.00935957	0.124108	-0.347599	-0.0440701	-0.228858	0.273909	-0.259957	-0.149447	0.0670037	0.24205	-0.567738	0.0119157	0.132046	0.200894	-0.475438	0.176365	0.1348	0.162031	-0.215625	-0.0735831	0.192988	0.213918	-0.295417	-0.278034	0.267519	-0.33817	-0.33817	-0.0623002	-0.648771	0.360202	-0.276306	0.144443	0.112518	0.340434	-0.456134	-0.10503	0.138635	0.376563
ID100003708002001117	CG17950-RA	FBgn0004362	HmgD	SPOT	-0.0731287	-0.13524	0.283462	-0.241775	-0.0457708	-0.397095	0.330474	0.10869	-0.0329913	-0.554927	0.178854	-0.283247	-0.130283	-0.122873	0.523805	0.30544	-0.125886	-0.258581	0.366614	-0.11876	-0.0330958	-0.139784	0.312567	0.0819957	-0.00388399	0.167711	0.296848	0.0402216	-0.0729635	-0.072762	0.223916	0.0580811	-0.189222	-0.140718	0.223162	-0.254144	0.278032	0.718627	-0.035169	0.0746745	0.050443	0.0172373	0.621106	-0.114326	-0.0193866
ID100004394402001417	CG7685-RA	FBgn0038619	CG7685	SPOT	0.00598138	-0.00633742	0.0581844	-0.146608	-0.112537	0.133162	0.147918	0.0457891	-0.101443	0.235968	0.0740471	-0.148986	-0.0578567	0.0555966	0.141611	0.0289852	-0.0311876	0.210622	0.0255645	-0.0380624	-0.1656	0.0691072	0.0423377	-0.0307742	-0.174899	0.243629	0.120974	-0.0220659	-0.0854226	-0.118734	0.181633	-0.0458931	0.151282	0.151282	0.114343	0.548632	-0.0492656	0.501428	0.0482963	0.165301	-0.0415682	0.0785263	0.140576	-0.0822568	-0.225892
ID100003210602001817	CG5408-RA	FBgn0028978	trbl	SPOT	-0.124207	-0.0270383	0.290843	-0.0658675	0.0591002	0.0591002	0.331093	-0.0319397	-0.127346	-0.278494	0.0816472	-0.418288	0.0296739	-0.292062	0.0617318	0.0296739	-0.12981	-0.363685	-0.113927	-0.19348	-0.207562	-0.446583	0.18345	-0.115968	-0.211081	0.13656	0.10072	-0.0471138	-0.287673	-0.0533926	0.173602	-0.198413	-0.0122679	-0.0122679	0.274607	-0.777481	-0.0342553	0.226697	0.317529	0.00524739	0.0464076	0.0255778	0.285674	0.0467482	-0.13671
ID100004012802000818	CG3568-RA	FBgn0029710	CG3568	SPOT	0.100054	-0.102323	-0.0835274	-0.0540869	0.22303	-0.00233541	-0.00233541	-0.0763629	0.0312152	0.119958	-0.0395277	0.06268	0.0172152	-0.0858121	-0.0768247	-0.0623961	0.0163793	-0.285928	-0.0532905	-0.0725136	0.0768587	-0.0612595	-0.0287907	-0.00982439	0.116534	-0.0392804	-0.0176011	0.0445701	0.0130724	-0.30237	-0.000260512	-0.0574086	-0.066013	-0.066013	-0.0205893	-0.221512	0.099899	-0.188329	-0.119288	0.0472005	0.0901055	-0.00894573	-0.132245	-0.00894573	0.0307867
ID100004514402001118	CG3654-RD	FBgn0036004	CG3654	SPOT	0.220174	-0.407283	-0.0435898	0.169278	0.514442	-0.321254	0.158634	-0.0329957	0.475418	-0.701749	-0.278261	-0.0824706	0.316135	-0.212105	-0.379464	-0.0460302	0.337687	-0.7791	-0.0375387	0.0104527	0.346078	-0.866318	0.00941141	-0.0345188	0.535039	-0.342091	-0.312247	0.136807	0.221991	-0.476081	-0.522248	0.406136	-0.470357	-0.470357	-0.0805725	-0.672381	0.635073	-0.99319	0.0290287	0.134326	0.371936	-0.612258	-0.0810786	0.386519	0.588843
ID100004242602001318	CG32452-RA	FBgn0052452	CG32452	SPOT	0.0210933	-0.123125	0.223781	-0.00280994	0.0130582	-0.109802	0.382469	0.106225	-0.0599943	-0.338886	0.0886406	-0.0673053	-0.118386	-0.199196	0.241045	0.223796	0.0167523	-0.586518	0.117915	-0.0100731	0.0661918	-0.43385	0.274184	0.221476	0.0374429	0.210416	0.0963351	0.127058	-0.0218332	-0.179667	-0.258451	0.147374	-0.19873	-0.19873	0.140674	-0.759464	0.257717	0	0.186524	0.058181	0.0760671	-0.549868	0.135218	0.100064	-0.0680528
ID100003741002001618	CG10688-RA	FBgn0036300	CG10688	SPOT	0.00781839	0.680362	0.368675	-0.222129	-0.202522	0.486979	0.165182	-0.0169259	-0.227733	0.443569	0.0511294	-0.186354	-0.277003	0.301177	0.480105	0.0755551	-0.302753	0.536561	0.320568	-0.0963537	-0.142097	0.499391	0.207049	-0.00826313	-0.248687	0.481243	0.422521	0.0621009	-0.290462	0.228685	0.568076	-0.100611	0.509623	0.61229	0.330109	0.509623	-0.0620104	1.10957	0.0794502	0.0285776	-0.133113	0.755051	0.414926	-0.114441	-0.305019
ID100003244202001718	CG9984-RA	FBgn0010416	TH1	SPOT	0.16861	0.117163	0.275107	-0.133548	0.26866	-0.118401	0.166366	-0.251074	0.19085	-0.175771	-0.361156	-0.124521	0.302536	0.124138	0.158026	-0.588817	0.440827	-0.0441904	0.110029	-0.0747711	0.161748	-0.0887222	0.160056	-0.210918	0.21645	-0.33338	0.0736589	0.0416595	0.107652	0.0352322	0.572201	-0.133735	0.0790344	0.0790344	0.199234	-0.0396129	0.506757	-0.475967	-0.212846	-0.215596	0.255283	-0.0764196	0.259359	0.150987	0.203902
ID100003625802000019	CG32742-RA	FBgn0028360	l(1)G0148	SPOT	0.0740481	-0.0880276	0.275805	0.0538443	0.218606	-0.00307774	0.237847	0.0312047	0.120585	-0.220177	0.0518804	0.0955653	0.077979	-0.101119	0.0410928	0.143099	0.0651375	-0.437607	0.0541003	0.0892406	0.128367	-0.294326	0.203071	0.144053	0.19718	0.0376385	-0.0148171	0.252144	0.0880043	-0.103271	-0.294611	0.623244	-0.0329624	-0.00548858	0.205059	-0.825782	0.390177	0.256695	0.282234	0.210086	0.113905	0.00832275	0.0604677	0.286789	0.144943
ID100004437002000119	CG4260-RA	FBgn0015567	alpha-Adaptin	SPOT	0.210935	-0.383153	0.25304	0.00614985	0.469488	-0.553884	0.436538	-0.0551134	0.211938	-0.79216	-0.306377	-0.288037	0.266904	-0.268084	-0.0116057	-0.234209	0.222409	-0.814805	-0.0525059	-0.190195	0.229753	-0.626111	0.239645	-0.123523	0.3233	-0.39362	-0.0551748	0.09371	0.198377	-0.568825	-0.271097	0.309363	0.171471	-0.622783	0.0134671	-0.965162	0.549854	-0.586602	0.12007	0.0337105	0.16877	-0.755632	0.0299389	0.207307	0.216493
ID100003285002000319	CG5714-RA	FBgn0000543	ecd	SPOT	-0.0257108	0.184318	0.23042	-0.0879445	-0.107133	0.283145	0.231829	-0.0112737	-0.112301	0.203641	0.178609	-0.218232	-0.180269	0.185372	0.175278	0.203874	-0.266196	0.188922	0.0380486	-0.111442	-0.17521	0.0446934	0.0565995	-0.0475222	-0.140344	0.225475	0.193027	-0.139163	-0.188808	-0.117951	0.197708	0.0361507	-0.192819	0.272374	0.198192	0.254985	0.0168707	0.468746	0.00319513	0.0665252	-0.0848683	0.346173	0.25057	-0.164625	-0.00858602
ID100004317602000419	CG18372-RA	FBgn0041581	AttB	SPOT	0.142129	-0.251463	-0.181356	-0.508735	-0.311457	-0.240601	-0.311457	-0.940326	-0.578373	-0.578373	-0.0755163	-0.833169	-0.551655	-0.551655	-0.17989	-0.774402	-0.330068	-0.330068	-0.214164	-0.519835	-0.351065	-0.294597	-0.433739	-0.351065	-0.580248	-0.580248	-0.132601	-0.810447	-0.490597	-0.721077	-0.122816	-0.490597	-0.222225	-0.13431	-0.620249	-0.222225	-0.145867	-0.145867	-0.120345	-0.455039	-0.133106	0.197523	-0.133106	-0.210665	-0.0997668
ID100004355402000719	CG1795-RA	FBgn0027864	Ogg1	SPOT	-0.432475	0.81116	-0.404664	0.0528976	-0.410653	0.502648	-0.118844	0.263931	-0.378121	0.675612	-0.0853781	0.0950928	-0.610473	0.476611	0.0326529	0.461637	-0.543149	0.886324	-0.329206	0.181527	-0.235396	0.411571	-0.408385	0.325137	-0.715637	0.724425	-0.0175674	0.377458	-0.454574	0.114805	0.00262352	0.0228993	-0.534712	0.579016	-0.208573	0.676244	-0.585716	1.5901	-0.246731	0.248038	-0.365102	1.00082	-0.102311	0.00596888	-0.51444
ID100003587402001019	CG3109-RA	FBgn0023519	mRpL16	SPOT	-0.00752239	0.186886	0.128531	-0.17929	-0.154957	0.373697	-0.144251	-0.170074	-0.0999464	0.376455	-0.0476239	-0.0105032	-0.225918	0.315342	0.210605	-0.0934169	-0.0287959	0.530677	0.259733	-0.0103458	-0.0145685	0.395459	-0.0537792	0.0146657	-0.126362	0.350776	0.201402	0.135526	-0.213689	0.124123	0.469855	-0.0695368	0.0188869	0.59653	0.288482	0.533169	0.0926138	0.216367	-0.0240214	0.0600832	-0.1308	0.586671	0.29253	-0.0927144	-0.142331
ID100003705002001219	CG17883-RB	FBgn0040005	CG17883	SPOT	0.358953	-0.162683	0.147949	0.113419	0.375477	-0.617271	0.430662	0.0741141	0.461251	-0.456762	-0.372094	-0.179172	0.479532	0.26497	0.23869	-0.169475	0.578244	-0.117102	0.181625	0.0297791	0.440283	-0.261459	0.251372	-0.0787067	0.38075	-0.457752	0.10416	0.137581	0.354894	-0.191984	0.394192	0.0386572	0.205059	-0.213714	0.205059	0.456408	0.543989	-0.671779	-0.0481081	0.0935606	0.28041	-0.218213	0.289119	0.119612	0.29516
ID100004511402001419	CG3450-RA	FBgn0022224	ubl	SPOT	-0.0913066	0.555805	0.107299	-0.266949	-0.365701	0.272302	-0.0143101	0.0751707	-0.427294	0.17076	0.0160854	-0.278672	-0.398693	0.224388	0.386156	0.193814	-0.244482	0.29691	0.334271	-0.224159	-0.243494	0.331032	0.0733256	0.0130167	-0.392992	0.567489	0.279309	-0.083344	-0.395833	0.0873468	0.523452	-0.264906	0.556474	0.594063	0.286872	0.556474	-0.246952	1.38596	-0.0362385	0.056068	-0.237675	0.664491	0.363901	-0.148037	-0.334292
ID100003666602001519	CG6613-RA	FBgn0034694	CG6613	SPOT	0.154599	0.0363648	0.154283	-0.193248	0.24437	0.191492	-0.0201847	-0.15623	0.233565	0.181586	-0.250475	-0.209014	0.116146	0.13511	-0.136176	-0.292995	0.225523	0.256469	-0.119998	-0.266538	0.0965973	0.189183	-0.0367234	-0.171309	0.0775818	-0.270251	0.0691947	0.114927	0.0178227	-0.167136	0.295191	-0.187981	0.0936521	0.0936521	-0.0660278	0.233706	0.23314	-0.476906	-0.156863	-0.118737	0.216914	0.216403	0.0340487	0.0623277	0.326714
ID100003981003000100	CG8058-RA	FBgn0033382	Hydr1	SPOT	0.0176614	-0.332027	0.167296	-0.149428	0.040644	0.0762598	0.327535	-0.148362	0.0270792	-0.00640313	-0.0562771	-0.246505	-0.0167637	0.0410186	0.204876	-0.204703	0.0324755	-0.167028	0.0978108	-0.101392	-0.115234	-0.219823	0.173238	-0.335104	0.00622708	-0.12501	-0.00378904	-0.135055	-0.0357995	-0.423551	0.194	-0.0435538	-0.0538422	-0.0538422	0.243596	-0.106149	0.113851	-0.135484	-0.00720197	-0.00353166	0.0991497	-0.0311505	0.176283	-0.0399382	0.159711
ID100004027203000500	CG8605-RA	FBgn0035762	CG8605	SPOT	0.160972	0.154743	0.133629	-0.164344	0.286848	0.200604	0.183344	-0.204469	0.280204	0.358279	-0.266622	0.00205906	0.0758592	0.212177	0.0201191	-0.239989	0.0613903	0.307202	0.00184348	-0.0374596	0.0370394	-0.0507949	0.073988	-0.379026	0.184341	-0.0334239	0.298545	0.0387561	0.107019	-0.00976747	0.337904	-0.14169	0.168313	0.30122	0.168313	0.106469	0.23014	-0.141981	-0.0835102	-0.00927145	0.0972707	0.0849749	-0.03821	0.0880373	0.0514923
ID100003371403000900	CG6854-RB	FBgn0036478	CG6854	SPOT	-0.041549	-0.270244	0.224956	-0.169854	-0.0333114	0.108209	0.482232	-0.0741541	0.00996303	-0.135195	0.166443	-0.250322	0.00450281	-0.182686	0.336938	-0.151722	0.0196611	-0.455577	0.2327	-0.0429457	-0.169249	-0.302306	0.331342	-0.335435	-0.178103	-0.189218	0.222848	-0.0182722	-0.0622883	-0.0243869	-0.0340939	-0.0729247	-0.26816	-0.26816	0.311537	-0.757863	0.276595	-0.108523	0.182646	-0.0896671	-0.00446854	-0.382459	0.19011	-0.023844	-0.00963979
ID100003218403001200	CG9500-RA	FBgn0031804	CG9500	SPOT	-0.199326	0.0197681	-0.0226397	-0.0226397	-0.102928	-0.102928	-0.12159	0.0431719	-0.103647	-0.00341917	-0.0724331	-0.0724331	-0.0921543	0.117296	0.00977333	0.223288	-0.054477	0.220301	-0.110718	0.0624212	0.0649411	0.0649411	0.067461	0.23579	-0.0340664	0.376953	-0.0748617	0.125244	-0.137016	0.0453417	-0.561887	0.204773	-0.0930818	-0.0930818	-0.275852	-0.0731267	-0.140737	0.215535	-0.113037	0.33769	-0.144683	0.0129782	-0.17544	0.0528159	0.0329048
ID100004367403001400	CG7262-RA	FBgn0038274	CG7262	SPOT	-0.0113458	0.193611	0.249249	0.193611	-0.0147296	0.472295	-0.0147296	-0.124241	0.0951676	0.552825	0.327894	0.327894	0.0765036	0.170626	0.237899	-0.174359	-0.00992763	0.398284	-0.0548898	-0.289046	-0.137201	0.380896	0.0884356	-0.36487	-0.158227	0.0978528	0.234391	-0.209978	-0.195327	0.0377522	0.363281	-0.256771	0.435394	0.435394	0.274892	0.513123	0.0511134	0.285296	-0.0239118	-0.0585834	-0.0328356	0.339247	0.155419	-0.170274	-0.0511014
ID100003481803001700	CG13290-RA	FBgn0053993	CG33993	SPOT	0.0188443	-0.0136705	0.122145	0.0188443	0.0349712	0.0188443	0.0188443	-0.169544	0.0951708	0.19283	-0.0352892	-0.076094	-0.0941086	0.140169	-0.0213024	0.0636281	0.0587499	0.206595	-0.0607894	0.0442213	0.0361434	0.0036986	0.0361434	0.0498153	0.0224004	0.115826	0.020921	0.0224004	-0.00873825	0.109864	0.331316	0.109864	0.104475	0.0199759	0.104475	0.604305	-0.0356946	-0.131125	-0.0604085	0.0102414	-0.0364212	0.0701571	0.135533	0.134304	0.0318667
ID100004140003001800	CG12106-RA	FBgn0030100	CG12106	SPOT	-0.166948	0.0617059	-0.00693848	-0.00693848	0.0245772	-0.000173	-0.000173	-0.0081911	0.00659248	0.0539995	0.215856	-0.119372	-0.124448	0.0574642	0.326722	0.00840846	-0.0234774	0.092621	0.0735909	-0.0338057	-0.0734728	0.103355	0.079886	-0.168819	-0.130201	0.165583	0.142893	-0.110621	-0.167734	-0.165668	0.32875	0.105777	0.0938704	0.042155	0.0938704	0.286179	-0.00864942	0.438337	-0.00510703	-0.0921498	-0.249823	0.139741	0.119029	-0.0648776	-0.0658245
ID100004333803000001	CG8975-RA	FBgn0011704	RnrS	SPOT	-0.0509607	0.0162437	0.278461	-0.29968	-0.105015	0.0350992	0.0879573	-0.0937861	-0.236471	0.0319235	-0.323993	-0.287526	-0.176678	0.17612	0.179812	-0.169246	-0.053501	0.020126	-0.0100975	-0.0810958	-0.07766	-0.00490364	0.0222904	-0.329861	-0.0787688	-0.139433	-0.0268922	0.0711648	-0.191272	-0.225616	0.32077	-0.117898	0.168595	0.332531	0.168595	-0.157162	0.261914	0.0708069	-0.147717	0.0906385	0.138482	0.226517	0.166546	-0.0866744	-0.00712621
ID100003945603000101	CG10638-RB	FBgn0036290	CG10638	SPOT	0.148868	0.102632	0.127542	-0.0900571	0.419373	0.16395	0.368581	-0.314729	0.378896	0.116499	-0.324576	-0.175468	0.248661	0.266964	-0.0860768	-0.549759	0.154402	0.0113344	-0.157939	-0.148659	0.268925	-0.331939	0.0714091	-0.371221	0.327786	-0.379162	0.115312	0.0695895	0.0740918	0.0295394	0.0641988	-0.109045	-0.202219	-0.0278003	-0.202219	-0.332109	0.274664	-0.441926	-0.060995	-0.217107	0.225886	-0.150217	-0.136731	0.0151639	0.309053
ID100003213003000301	CG9399-RB	FBgn0037715	CG9399	SPOT	0.000820862	-7.29082e-05	-0.0386338	-0.0355893	-0.141777	-0.00277531	0.0545683	-0.00277531	-0.080162	0.0559725	-0.0439501	-0.011453	-0.0827155	0.0563126	-0.0202244	0.015513	-0.0136359	0.123595	-0.0913203	-0.0136359	-0.0630375	-0.0630375	-0.0642745	0.00773306	-0.127598	0.0303346	-0.0192876	-0.00179673	-0.141453	-0.0872046	0.111121	0.0260798	-0.0246283	-0.0246283	-0.0956122	0.111801	-0.0777675	-0.0321095	0.0145757	-0.0372824	-0.0104028	0.0362064	-0.189091	0.0196485	0.0113272
ID100004176003000601	CG4636-RA	FBgn0041781	SCAR	SPOT	0.123161	0.073417	0.432041	-0.182606	0.160423	-0.200783	0.169462	-0.486714	0.153151	-0.270188	-0.197237	-0.202202	-0.0386244	-0.0325418	0.217684	-0.208739	0.165759	-0.0146676	0.199762	0.00985099	-0.0562944	0.0144866	0.330687	-0.281233	0.101537	0.0264168	0.139336	0.0932581	0.0689379	-0.153123	0.419785	-0.103086	-0.0817481	-0.0817481	0.269242	-0.599302	0.330861	-0.0197892	0.227801	-0.0491571	0.277341	-0.171081	0.316293	0.044923	0.173152
ID100003217803000701	CG9491-RA	FBgn0021873	Gef26	SPOT	0.308655	-0.652906	0.426392	0.216397	0.479104	-0.863772	0.135422	-0.514746	0.532265	-0.8158	-0.0960039	-0.295225	0.347571	-0.246544	0.0551701	-0.265137	0.470842	-0.796043	0.0825824	0.112737	0.271911	-0.704912	0.283465	-0.138439	0.440231	-0.495313	-0.049222	0.240849	0.229028	-0.371075	-0.292793	0.322055	-0.459907	-0.459907	0.39288	-1.04787	0.670529	-0.571897	0.383596	0.106246	0.48559	-0.557168	0.326979	0.420941	0.581893
ID100003297003000801	CG32031-RC	FBgn0000116	Argk	SPOT	-0.223564	0.0507184	0.0933202	0.120307	-0.062538	-0.062538	-0.151508	0.0311615	-0.108783	0.106366	0.00273672	0.56321	-0.0763797	0.0683027	-0.194973	0.355856	-0.0638636	-0.0638636	-0.255319	0.260644	-0.0545492	-0.0545492	-0.112073	0.171758	-0.172116	0.229593	-0.0452348	0.0799515	-0.14525	-0.14525	-0.260721	0.263566	-0.1423	-0.1423	-0.227619	0.14568	-0.245026	0.204229	-0.139349	0.0139097	-0.244518	0.0198876	-0.198248	-0.0231719	0.113961
ID100003136803001001	CG12395-RA	FBgn0030722	CG12395	SPOT	-0.172601	0.092769	-0.191291	0.115058	-0.166626	-0.000254845	-0.000254845	0.283816	-0.134964	-0.0235096	-0.0235096	0.240572	0.0672858	0.0672858	-0.124844	0.240031	0.0860151	0.185393	0.0162343	0.0860151	0.0162343	0.0162343	-0.387491	0.0162343	-0.0689225	0.167491	-0.0654198	-0.123361	-0.07564	0.0385711	0.0385711	0.178407	0.0385711	0.0385711	-0.258387	0.14568	-0.081312	0.122659	-0.106258	0.267307	-0.0463482	0.0567364	-0.0989434	-0.0463482	0.105629
ID100003679203001101	CG7747-RA	FBgn0034109	CG7747	SPOT	-0.031752	0.240616	0.0812754	-0.296177	-0.16092	0.336521	0.149654	-0.0650335	-0.052485	0.125794	0.287008	-0.298661	-0.0386606	-0.0808833	0.34265	-0.0768384	-0.11506	0.0108021	0.154476	-0.120298	-0.122869	0.106152	0.131797	-0.314848	-0.216684	0.0145814	0.224503	-0.061649	-0.295045	-0.186845	0.277519	0.0200405	0.0712592	0.0712592	0.29167	-0.285565	0.0899385	0.0457661	0.108305	-0.188813	-0.18332	0.0752365	0.273246	-0.0902469	-0.104977
ID100003527403001201	CG16876-RA	FBgn0260011	nimC4	SPOT	0.217578	-0.179109	0.235351	-0.264592	0.100186	0.357844	0.181657	-0.599522	0.190631	0.262401	-0.184415	-0.280164	0.235337	0.381505	0.102055	-1.14159	0.226372	0.419806	-0.139113	-0.257893	-0.0150411	0.253149	0.00880549	-0.634039	0.417723	-0.579271	-0.10911	-0.262631	0.123248	-0.0639424	0.42321	-0.108616	0.240737	0.240737	0.343863	0.2397	0.393445	-0.61082	-0.342021	-0.566203	0.0218043	0.159903	0.275359	-0.17958	0.35894
ID100003984003001301	CG8116-RA	FBgn0037614	CG8116	SPOT	0.223051	-0.683693	0.39152	-0.103275	0.361472	-0.319561	0.357737	-0.586666	0.464657	-0.532316	-0.288373	-0.404196	0.30823	-0.176507	-0.0663685	-1.04132	0.421126	-0.402041	-0.146946	-0.355867	0.295672	-0.536507	0.283745	-0.724406	0.406399	-0.974134	0.000457885	-0.244374	0.309524	-0.340327	0.304834	-0.344369	-0.378573	-0.378573	0.223042	-0.833619	0.438944	-1.17418	0.15856	-0.518729	0.541031	-0.664948	0.167545	0.0148987	0.635011
ID100003100203001401	CG5484-RC	FBgn0039450	CG5484	SPOT	0.277069	-0.0478681	0.564724	0.277069	0.137185	-0.0197635	-0.0197635	-0.23999	0.374811	0.039092	0.111326	-0.376454	0.184274	-0.120516	0.142489	-0.543801	0.352283	-0.518418	0.0942604	-0.196047	0.175022	-0.413051	0.366441	-0.327318	0.1739	-0.473305	0.0789469	-0.0893459	0.0698688	-0.108974	0.364592	-0.342411	-0.239979	-0.239979	0.299277	-1.2956	0.427795	-0.682233	0.316769	-0.141055	0.137403	-0.492654	0.22342	-0.00395841	0.193568
ID100003292203001701	CG31919-RB	FBgn0031674	CG31919	SPOT	0.0183587	-0.150657	0.454693	0.0183587	0.0790242	-0.224601	-0.224601	-0.296227	0.167953	-0.257519	0.334719	-0.514666	0.135429	-0.0975075	0.598825	-0.227092	0.316315	-0.0397676	0.313699	-0.257878	-0.0703584	-0.179565	0.426293	-0.367737	0.0167234	-0.222692	0.33525	-0.107116	-0.0460651	-0.0558178	0.364279	-0.268701	-0.225831	-0.280959	0.475999	-0.225831	0.27165	0.0313666	0.409719	-0.0629886	0.18478	-0.200263	0.592254	-0.0542246	0.197703
ID100003410403000902	CG10120-RB	FBgn0002719	Men	SPOT	-0.142508	-0.232608	0.15479	-0.632238	0.325978	-0.144397	0.33037	-0.590862	0.0448895	-0.0883359	0.0809786	-0.672997	-0.124924	0.155463	0.301585	-0.525196	0.184035	-0.0457246	-0.0411772	-0.494228	0.118298	-0.00513662	0.295347	-0.652374	0.0113795	-0.0468144	0.407494	-0.226583	-0.101413	0.275808	0.100203	-0.224709	0.294101	0.316604	0.294101	-0.156233	0.324318	0.279495	0.833337	-0.223056	0.606632	0.397685	0.487199	-0.0452209	0.0728667
ID100003988803001602	CG8208-RA	FBgn0027950	MBD-like	SPOT	-0.0417483	-0.0110954	0.262294	-0.0110954	-0.14114	0.0942499	0.0677464	0.0677464	-0.14055	0.0394532	-0.14055	-0.327161	-0.171561	-0.084148	0.356498	-0.0238612	-0.133136	-0.143166	0.172876	-0.0504766	-0.10366	-0.146582	0.178329	-0.0600063	-0.193969	0.222388	0.18706	-0.0579526	-0.263226	-0.252236	0.126161	-0.0975813	0.0643977	0.0643977	0.166634	-0.437121	-0.0250475	0.392448	0.302252	0.0855854	-0.118508	0.0780571	0.34026	0.0619773	-0.393613
ID100003985803001802	CG8147-RA	FBgn0043791	CG8147	SPOT	-0.578617	1.0181	-0.382372	-0.382372	-0.596721	0.642084	0.301468	0.301468	-0.492832	0.89347	-0.0447957	0.0454887	-0.696816	0.594763	-0.257372	0.432745	-0.566201	1.04699	-0.489696	-0.489696	-0.303667	0.493259	-0.51131	-0.303667	-0.784488	0.971397	-0.0468515	0.434118	-0.57672	0.312825	-0.0653715	0.0217009	0.554945	0.554945	-0.418433	0.627557	-0.699437	2.07121	-0.350071	0.179019	-0.460815	1.26859	-0.365703	0.0498744	-0.647059
ID100004290603000003	CG4424-RA	FBgn0038765	CG4424	SPOT	-0.00902748	-0.0984202	0.073021	-0.111144	0.00135134	0.00135134	0.016107	-0.00984291	-0.00789186	-0.0625932	-0.0134804	-0.0652379	-0.0976523	-0.0439788	0.223863	0.0104483	-0.0432637	0.0101349	0.0381568	-0.00974209	0.0132288	0.0507427	0.0430581	-0.0520235	-0.0860101	0.100045	0.109911	-0.0506353	-0.0937185	-0.326263	0.136931	0.00200811	0.021859	0.0138251	0.021859	0.14804	0.0378114	-0.104963	0.0649617	0.0365659	-0.124231	-0.0611778	0.226951	-0.0611778	0.0522701
ID100003180003000403	CG5169-RA	FBgn0086736	GckIII	SPOT	-0.101765	0.0164517	0.134242	-0.213447	0.0182625	0.131128	0.440686	-0.297045	-0.103904	0.097648	0.0693144	-0.314249	-0.139138	0.0214878	0.273032	-0.221714	-0.118134	-0.0106454	0.0427905	-0.204684	-0.0815825	-0.180088	0.209964	-0.417276	-0.153936	-0.170044	0.224499	-0.0561483	-0.233958	-0.122935	0.278216	-0.116043	0.0647151	0.0647151	0.261185	-0.255669	0.0676148	0.30065	0.347366	-0.0147663	-0.14215	0.571154	0.261218	-0.0406477	0.00670724
ID100003412203001303	CG10153-RA	FBgn0033962	CG10153	SPOT	-0.0354569	0.159224	0.380407	0.159224	-0.089985	0.257655	-0.076062	-0.076062	-0.12711	0.195935	0.266434	-0.422704	-0.155695	0.119848	0.645385	-0.151061	-0.114251	0.347723	0.354656	-0.224431	-0.289334	0.362255	0.274729	-0.208518	-0.234485	0.292346	0.429637	-0.157976	-0.262916	0.0703886	0.268105	-0.363625	0.153467	0.141318	0.510066	0.153467	0.0152835	0.432938	0.234414	-0.167737	-0.0415713	0.324274	0.649815	-0.148303	-0.188865
ID100003719403001503	CR31850-RA	FBgn0004191	snRNA:U2:34ABa	SPOT	-0.41086	0.934301	0.0884281	0.0884281	-0.421466	0.431321	0.374796	0.374796	-0.406522	0.703376	0.00634619	0.00634619	-0.572253	0.315142	0.196791	0.343929	-0.503126	0.858229	-0.168399	-0.168399	-0.557151	0.979773	-0.363323	0.273795	-0.631066	0.939402	-0.0544232	0.415006	-0.275534	0.345571	0.94693	0.108315	0.812591	0.812591	0.234374	1.55821	-0.525537	1.68979	-0.36899	0.158746	0.123299	1.18993	0.387667	0.259166	-0.513779
ID100003213603000004	CG9414-RA	FBgn0028406	Rep4	SPOT	0.0595889	-0.0210656	0.172904	-0.156891	0.276169	-0.137877	0.157952	-0.211151	0.116498	-0.113549	-0.382568	-0.134977	0.0513374	-0.0139735	0.156034	-0.261017	0.084626	-0.0403711	0.104406	-0.0693193	0.109468	-0.249334	0.116423	-0.341762	0.106953	-0.321793	0.0168506	0.0103988	0.107146	-0.328646	-0.243742	-0.0482103	0.0602402	-0.0658243	0.0793841	0.0602402	0.139046	-0.111522	0.0418659	0.0365898	0.150056	0.0384741	0.235274	-0.0317237	0.234007
ID100003369003000404	CG6729-RA	FBgn0032296	CG6729	SPOT	0.0330083	0.0298668	0.262342	-0.193457	0.11567	0.345722	0.165303	-0.387104	0.105336	0.357914	-0.0698308	-0.142858	-0.0503457	0.222772	0.0219616	-0.328337	0.0466722	0.369754	-0.0651634	-0.109809	-0.148687	0.375154	0.220583	-0.343446	0.0547867	0.183183	0.212601	0.0103988	-0.10958	-0.0477751	0.455077	-0.0265776	0.265593	0.297228	0.20137	0.265593	0.161242	-0.0106	0.218719	-0.0985787	0.115748	0.558789	0.244131	0.0587863	0.0939837
ID100003791403000704	CG3973-RA	FBgn0029881	CG3973	SPOT	0.210853	-1.18231	0.648674	-0.19886	0.766489	-0.978073	0.578894	-0.150494	0.606119	-1.5726	-0.0524549	-0.539796	0.175725	-0.495524	0.143833	-0.220168	0.324521	-1.12371	0.161193	-0.344773	0.242533	-0.684535	0.53582	-0.551288	0.509697	-0.553644	0.193908	-0.222834	0.0784806	-0.5694	-0.346547	-0.131575	-0.922261	-0.922261	0.593709	-1.17543	0.830858	-0.76264	0.699563	0.0227767	0.74846	-1.15704	0.586707	0.056734	0.63365
ID100003561603001104	CG18801-RA	FBgn0041627	Ku80	SPOT	-0.0260109	-0.00413628	0.311823	-0.309003	0.187635	0.231311	0.206756	-0.371998	0.167704	0.354786	-0.00540523	-0.300165	0.0301797	0.402817	0.243234	-0.429384	0.141267	0.353879	-0.0715959	-0.194113	0.127994	0.273255	0.128446	-0.49772	0.16504	-0.0468352	0.330285	-0.016925	-0.0092402	0.277258	0.38736	-0.206188	0.0737518	0.376781	0.0158939	0.0737518	0.292684	-0.170918	0.114704	-0.161077	0.194328	0.231374	0.201871	-0.0228631	0.139753
ID100004521603001504	CG14291-RA	FBgn0038660	CG14291	SPOT	-0.0271476	-0.010786	0.137244	-0.010786	0.116664	0.0129744	0.0129744	-0.2332	0.0367348	0.251473	0.0367348	-0.102229	0.0285663	-0.033477	-0.0222773	-0.115338	0.0517561	-0.0765063	-0.081677	-0.128215	0.0585586	0.0691681	0.0823556	-0.141345	0.0814628	0.0687224	0.0988793	-0.0262105	0.0143914	-0.184463	0.233891	0.0667407	0.0605791	0.0215391	0.0696433	0.0605791	0.0357006	-0.260477	0.262706	-0.0736686	0.255397	0.170885	0.253147	-0.0402828	0.0411531
ID100003865803001604	CG4747-RA	FBgn0043456	CG4747	SPOT	0.317132	-0.78018	0.536868	0.317132	0.780858	-0.397044	-0.397044	-0.502198	0.960834	-0.517098	-0.242049	-0.242049	0.714829	-0.0292336	-0.187725	-0.847542	0.712451	-0.793996	-0.396995	-0.00283169	0.502282	-0.579961	0.158632	-0.349736	0.648313	-0.785799	-0.135575	0.0416426	0.401271	-0.203874	-0.458417	-0.0759881	-0.439476	-0.439476	-0.351559	-1.86292	0.93114	-1.46437	-0.315802	-0.27051	0.599686	-0.760224	-0.263839	0.394007	0.669654
ID100003369603001804	CG6760-RA	FBgn0013563	l(3)70Da	SPOT	0.0387871	0.119735	0.0387871	0.0387871	0.0819274	0.00655619	0.00655619	-0.0230347	0.118862	0.0533462	0.156995	-0.10938	0	0.0511169	0.0691889	-0.00787828	-0.0415915	0.0382483	-0.0707998	-0.0433106	-0.0424998	0.012701	0.0589198	-0.225618	0.0750581	-0.0929836	0.0510941	-0.0280461	-0.0709468	-0.217261	0.114828	-0.0375071	-0.108415	-0.0222155	-0.108415	-0.122395	0.139547	0.161027	0.0715604	-0.0722779	-0.0692231	0.106295	-0.0773702	0.00665681	0.0355798
ID100004482603000505	CG13746-RA	FBgn0033341	MrgBP	SPOT	-0.25913	0.172879	0.314261	-0.356007	-0.362822	0.302811	0.300195	0.0176958	-0.453452	0.175336	0.209065	-0.164015	-0.440931	0.338495	0.517544	0.190327	-0.19388	0.382993	0.29966	-0.145403	-0.443933	0.213559	0.317384	-0.167096	-0.462288	0.464115	0.345863	-0.0804151	-0.433835	0.0149028	0.49482	-0.253763	0.396962	0.396962	0.57939	0.331874	-0.0968794	1.1087	0.152753	0.110371	-0.339804	0.468407	0.474755	-0.155078	-0.334731
ID100004211403000905	CG11158-RA	FBgn0030511	CG11158	SPOT	-0.137262	0.00200139	0.0566201	-0.0523651	-0.0795891	0.0292397	0.0292397	0.032947	-0.0538555	0.188246	0.0960344	-0.0652379	-0.0888951	0.0782433	0.219779	0.0222134	0.0659743	0.090871	0.0659743	0.0639956	-0.0662314	0.107299	0.0430581	-0.0290479	-0.108882	0.164662	0.0846537	0.0259555	-0.0795755	-0.161063	0.257365	0.0440391	0.00657962	0.00657962	0.123155	0.431508	-0.0225449	-0.0318414	0	0.0131592	-0.103734	-0.0389829	0.0321928	0.00992501	-0.00393722
ID100004137003001105	CG12052-RE	FBgn0005630	lola	SPOT	-0.0377999	-0.556483	0.00272092	0.0451844	0.222909	-0.194524	0.219898	-0.0622195	0.318836	-0.624496	0.0176957	-0.157565	0.124464	-0.178569	-0.0381928	-0.0462424	0.0796809	-0.489681	-0.130903	-0.0974861	0.0495393	-0.382489	0.105373	-0.2525	0.147426	-0.378625	-0.00647677	-0.0600964	0.124524	-0.588597	-0.00531128	0.151803	-0.372739	-0.660948	0.175327	-0.372739	0.304973	-0.400654	0.190692	0.0619679	0.16568	-0.543431	0.0813844	0.0985804	0.184175
ID100003295203001205	CG31998-RA	FBgn0051998	CG31998	SPOT	0.356444	-1.01271	-0.00550116	0.12437	0.733281	-1.16403	-0.0913738	-0.0913738	0.7663	-1.10127	-0.309886	-0.481903	0.735036	0.109395	-0.00144961	-0.307163	0.925963	-1.01292	-0.102412	-0.164419	0.514844	-1.09427	0.168715	-0.276137	0.655117	-0.833655	-0.247163	-0.164958	0.516191	-0.813314	-0.246864	0.041152	-0.135327	-1.014	0.0688719	-0.135327	0.753673	-0.802131	0.122011	-0.00759837	0.723153	-1.16772	0.214361	0.0405514	1.01341
ID100003297603001305	CG32039-RA	FBgn0052039	CG32039	SPOT	-0.109433	0.307066	-0.149661	-0.109433	-0.115626	-0.00489749	-0.00489749	0.140803	-0.163525	0.242432	0.0996379	0.149337	-0.255368	0.124098	0.107933	0.499809	-0.131308	0.011406	0.0536524	0.011406	-0.17916	0.105527	-0.11054	-0.0200353	-0.25509	0.322121	-0.0166644	-0.0166644	-0.101202	0.0759685	0.0610244	0.288224	0.0776186	0.0776186	0.0792688	0.353286	-0.149017	0.767807	-0.0870224	0.176848	-0.215793	0.485606	-0.08231	0.0477127	-0.143462
ID100004024203001405	CG8548-RA	FBgn0024889	Kap-alpha1	SPOT	0.177517	-0.311849	0.267257	0.177517	0.225141	-0.0516724	-0.0516724	-0.34557	0.485138	-0.177402	-0.207042	-0.194711	0.245816	-0.101764	-0.0211738	-0.712645	0.466868	-0.516634	-0.203101	-0.13609	0.140082	-0.447166	0.145581	-0.472257	0.313545	-0.518269	-0.120476	-0.14565	0.0703968	-0.417536	-0.0953518	-0.0808877	-0.406762	-0.406762	0.0365149	-1.15023	0.379126	-0.900207	0.0305602	-0.258625	0.226086	-0.437202	0.0770406	0.186268	0.297543
ID100004024803001505	CG8557-RA	FBgn0030842	CG8557	SPOT	0.183023	-1.13329	0.389883	0.183023	0.632373	-0.770869	0.0451468	0.0451468	0.620424	-1.47292	-0.391559	-0.391559	0.4428	-0.435216	-0.179172	-0.239583	0.540072	-1.37372	-0.250443	-0.119025	-0.0268962	-0.944938	0.131056	-0.324958	0.439191	-0.95686	-0.246725	-0.0627722	0.216861	-0.631832	0.00304565	-0.155388	-1.17667	-1.17667	0.124698	-1.40132	0.701798	-1.15331	0.362503	-0.0269144	0.253054	-1.27677	0.0876186	0.305785	0.481188
ID100003674403001705	CG6349-RA	FBgn0259113	DNApol-alpha180	SPOT	0.159335	-0.562781	0.310227	0.159335	0.471539	-0.434912	-0.0865317	-0.0865317	0.368471	-0.622564	-0.0650645	-0.393328	0.388459	-0.295519	-0.0582239	-0.238309	0.307156	-0.857382	-0.0555108	-0.0859683	0.00152992	-0.910311	0.334216	-0.219189	0.310033	-0.487327	-0.10001	-0.0495061	0.0653479	-0.53042	-0.507863	0.0347562	-0.583047	-0.583047	0.235603	-0.999417	0.568449	-0.782339	0.00596462	-0.205791	0.222456	-0.883589	0.0677279	0.168686	0.523616
ID100004331403000106	CG8929-RA	FBgn0034504	CG8929	SPOT	0.0629035	-0.342525	0.282419	0.0188992	0.0047979	-0.279926	0.507555	0.0510448	0.0380813	-0.210718	0.237704	-0.122131	-0.0682646	-0.263624	0.13762	0.210942	0.0297428	-0.635042	0.182377	0.0770039	-0.0124336	-0.383562	0.304973	-0.0650549	0.0823103	-0.0988234	0.00153097	0.170699	-0.0774422	-0.36585	-0.00867692	0.276342	-0.161099	-0.161099	0.124177	-0.901654	0.290501	0.0677204	0.374577	0.27655	0.0333687	-0.241063	0.19957	0.0943988	0.0731901
ID100003753003000506	CG1815-RA	FBgn0039863	CG1815	SPOT	0.289083	-0.695741	0.0720862	0.197969	0.482059	-0.644846	0.620607	0.0250358	0.561491	-1.16652	-0.291959	-0.287039	0.187341	-0.42475	-0.0755358	0.091395	0.423444	0.0790807	-0.0528749	0.0790807	0.0400994	-0.942631	0.289784	-0.132733	0.328836	-0.594123	-0.259565	0.145499	0.165541	-0.643961	-1.02202	0.299921	0.120583	0.120583	0.193898	-1.17593	0.614911	-1.16377	0.320592	0.0756258	0.165261	-1.24331	-0.0530504	0.402564	0.521084
ID100003717003000706	CG9460-RA	FBgn0033115	CG9460	SPOT	0.0424967	0.0424967	0.188118	-0.152367	0.0336175	0.0336175	0.135251	0.00839456	0.143473	0.235419	0.0296232	-0.122635	0.0374935	-0.0701204	0.165155	-0.036494	0.0108505	-0.167805	0.0580701	0.0161338	-0.0234295	0.0667683	0.0618056	0.0618056	-0.113472	0.0957879	0.0836871	0.0529607	-0.0836988	-0.286339	0.250699	0.00324449	-0.0517619	-0.0517619	0.143597	-0.0927111	0.00868204	-0.142251	0.0525816	-0.010382	-0.118138	-0.0310415	0.244557	-0.0310415	0.0462392
ID100003289803000906	CG31875-RA	FBgn0051875	CG31875	SPOT	-0.0169755	0.107612	0.0172834	-0.0731236	-0.0998355	0.00899727	0.0907454	0.00899727	-0.136354	-0.0017904	0.0957599	-0.0548464	-0.0851451	0.0192848	0.195853	-0.0368924	0.00482405	0.00482405	0.185041	-0.0241542	-0.0739795	0.0177305	0.0823556	-0.146897	-0.0285169	0.090706	0.13861	-0.0119239	-0.030759	-0.247829	0.381694	0.12194	0.179131	-0.0432871	0.179131	0.329052	-0.0309266	0.464349	0.0870278	-0.0193712	-0.0853273	0.029787	0.232959	-0.0160455	0.0191913
ID100003676803001306	CG7009-RA	FBgn0038861	CG7009	SPOT	0.0113426	0.360474	0.0996412	0.0996412	-0.118563	0.313587	-0.116371	-0.116371	0.0786424	0.383935	0.164405	-0.245098	-0.087045	0.202204	0.23719	-0.154117	0.011206	-0.085236	0.134582	-0.206966	-0.0308766	0.381816	0.0702491	-0.21165	-0.215494	0.132613	0.157824	-0.189658	-0.203004	0.00198191	0.465741	-0.180411	0.0327525	0.0327525	0.287251	0.504801	-0.0675966	0.283168	0.0635232	-0.0268629	-0.165012	0.557801	0.33674	-0.053626	-0.0672244
ID100004021803001406	CG8501-RA	FBgn0033724	CG8501	SPOT	0.219129	-0.00246995	-0.00246995	-0.00246995	-0.00246995	-0.00246995	-0.00246995	-0.0718698	0.0299182	0.0924239	0.0299182	-0.0431684	-0.0244569	-0.0464331	0.0156906	-0.0244569	0.0462551	0.0462551	0.0832056	-0.0214024	0.0662033	-0.0221208	0.052104	-0.01518	0.0138265	0.172581	0.0138265	-0.0475838	-0.0387865	-0.23649	0.168408	0.0689986	0.0317498	0.0317498	0.120854	0.0382268	0.0611544	0.0252728	0.0252728	-0.0607161	0.0279968	-0.00894573	-0.109876	-0.00894573	-0.06548
ID100004332003000007	CG8944-RA	FBgn0030680	CG8944	SPOT	0.101272	-0.125856	0.201465	0.0803732	0.131596	0.0572984	0.413806	0.00535344	0.0469872	-0.379165	-0.171286	-0.0781136	-0.0170086	-0.0694606	-0.169753	-0.0800849	0.024855	-0.414007	-0.0814874	-0.148959	-0.0399941	-0.31034	0.041285	-0.0726212	0.104842	-0.19963	-0.288276	0.0144575	0.080209	-0.73856	0.00690818	0.0933459	-0.124894	-0.124894	0.0932451	-0.235147	0.293139	-0.291832	0.199422	0.06561	0.070998	-0.161363	-0.0646755	0.0728719	0.165969
ID100003834603000407	CG14100-RA	FBgn0036889	CG14100	SPOT	0.036355	0.153144	0.129311	-0.351957	0.0536944	0.253462	0.111094	-0.296442	0.138561	0.267464	-0.0527422	-0.0503285	0.0107742	0.113686	0.0894696	-0.312831	0.0532895	0.0532895	0.116737	-0.144739	0.0890176	0.179514	0.223793	-0.381135	0.0248668	0.0208668	0.395069	0.0226121	-0.0200572	-0.0102926	0.395403	-0.0570307	0.186487	0.186487	0.357527	0.108316	0.192287	-0.0422189	-0.021906	-0.105135	0.117088	0.0749952	0.335358	-0.037062	0.0840425
ID100003981603000507	CG8067-RA	FBgn0033891	CG8067	SPOT	-0.0602725	0.197848	-0.0926905	-0.241454	-0.0857225	-0.015924	0.154849	-0.015924	-0.02372	0.249508	-0.00812801	-0.00812801	-0.0922894	0.0977398	0.104472	-0.00512116	0.00371826	0.00371826	0.0505667	-0.0706563	-0.122251	0.0125577	0.122997	-0.15287	-0.23469	0.204939	0.227403	0.204939	-0.217195	0.053715	0.206404	0.053715	0.053715	0.053715	0.0629051	0.125466	-0.0765357	0.250008	0.0254687	0.0254687	-0.0294901	0.29563	0.10207	-0.0859241	-0.0986823
ID100003520203000607	CG16707-RD	FBgn0045823	vsg	SPOT	0.0424029	-0.834136	0.248361	0	0	-0.740252	0.709255	-0.0313663	0.169621	-1.1637	0.388132	-0.632243	0.0654445	-0.730703	0.214631	0.0972269	0.126471	-1.7981	0.176973	-0.0670384	-0.182323	-0.759222	0.716106	-0.16241	0.0572984	-0.373702	0.0135668	-0.0881314	-0.128098	-0.728985	-1.12953	0.145957	-1.04899	-1.04899	0.246863	-2.96138	0.402776	-0.789748	0.908501	0.0290882	0.0194818	-1.21741	0.293072	0.0307271	0.118558
ID100003098403001007	CG5465-RA	FBgn0034707	MED16	SPOT	0.0234729	0.329314	-0.00147345	-0.232024	-0.157994	0.179831	-0.00824834	-0.185313	-0.0509894	0.485613	-0.0887523	-0.0729395	-0.0755652	0.219568	-0.0171662	-0.239963	-0.0308514	0.530489	0.0508922	-0.204318	-0.170547	0.135294	-0.0111921	-0.252996	-0.135756	0.0951172	0.0358263	0.0274339	-0.114089	0.0959539	0.403852	0.129693	0.269077	0.269077	0.203343	0.680161	0.094293	0.314612	-0.0758828	-0.089969	-0.0665271	0.506338	0.175525	-0.0336002	-0.0613938
ID100004449603001107	CG32732-RA	FBgn0052732	CG32732	SPOT	0.00236019	-0.0503345	0.101983	-0.152132	0.129417	0.343203	0.373118	0.0557373	0.214024	0.080834	0.016467	-0.409739	0.013404	0.0769657	0.154397	-0.0339836	0.135508	0.0392028	0.0818654	-0.111992	0.0116511	-0.0109034	0.0545148	-0.219934	0.0238953	0.0260872	-0.0221815	-0.0826529	0.0645729	-0.114235	0.379154	-0.163088	0.0271256	0.0271256	0.149083	-0.379912	0.250554	-0.228703	0.057671	0.00889448	0.0391768	0.0681747	0.0880714	0.0291169	0.049232
ID100004096803001407	CR14753-RA	FBgn0033303	Cyp6a15Psi	SPOT	-0.147982	0.142007	-0.111223	-0.111223	-0.130031	-0.106726	-0.106726	0.0226286	-0.148736	0.306845	-0.0574116	-0.102229	-0.216648	-0.0498222	0.0517109	0.00325427	-0.0329184	-0.0329184	-0.107729	-0.0146445	-0.130605	0.0299832	-0.146934	-0.0160146	-0.186681	0.220613	-0.0273093	0.158328	-0.135122	-0.0826493	0.453636	0.0212437	-0.0757272	-0.0757272	-0.0688051	0.368486	-0.200227	0.500692	-0.126621	-0.116414	0.0607243	0.398485	0.0321928	-0.0914468	-0.0480236
ID100004296003001507	CG4538-RB	FBgn0038745	CG4538	SPOT	0.121292	-0.427012	0.355888	0.121292	0.335725	-0.257298	-0.257298	-0.261058	0.139135	-0.480156	-0.360675	-0.360675	0.144086	-0.168968	0.0411949	-0.352713	0.459434	-0.371218	-0.0878377	-0.206321	0.195188	-0.365111	0.0829756	-0.3884	0.210849	-0.30469	0.0443419	-0.0688487	0.0957108	-0.16251	0.305932	-0.275828	-0.000777448	-0.000777448	0.0993581	-0.275096	0.311827	-0.396327	0.120148	-0.0972657	0.15811	-0.259559	0.203131	0.151992	0.109827
ID100003565803001707	CG1927-RA	FBgn0027547	CG1927	SPOT	-0.0591285	-0.172711	0.467706	-0.0591285	0.0913667	-0.169817	-0.169817	-0.203726	-0.102831	-0.0866202	-0.102831	-0.55216	-0.00608564	-0.123501	0.324548	-0.368	0.00114757	-0.253639	0.0381691	-0.233553	-0.0947801	-0.195094	0.337853	-0.445811	-0.0398242	-0.00968838	0.342592	-0.143364	-0.246918	-0.0658794	-0.229797	-0.317492	-0.203597	-0.203597	0.24458	-0.783364	0.13742	-0.361119	0.446069	-0.181183	0.0220025	-0.106972	0.493326	-0.0623781	-0.371024
ID100003097803000008	CG5455-RA	FBgn0039430	CG5455	SPOT	0.0925133	0.0663399	0.0350128	-0.127232	0.0384463	-0.0269328	-0.0962283	-0.0269328	0.0768037	-0.0830441	-0.00889229	-0.0787901	-0.0106556	-0.0953359	-0.0891306	-0.0552605	0.0240179	-0.0338069	-0.0617572	-0.0788738	0.141521	-0.00616514	0.123497	-0.0735459	-0.0198589	-0.0938486	0.00731151	-0.0354891	-0.0871306	-0.27908	0.221871	0.00396759	-0.0232561	-0.0153316	-0.0232561	-0.194712	0.0748898	0.284346	0.0135184	-0.00118597	0.041863	0.104836	-0.115366	0.0376179	0.0644054
ID100003756003000608	CG18251-RA	FBgn0053715	Msp-300	SPOT	-0.015061	-0.0656136	0.057031	0.12006	-0.0111222	0.0673631	0.319159	0.0673631	-0.00451533	-0.0551445	-0.00995134	-0.0776138	-0.0417585	0.0538858	0.156653	0.0512647	0.0334031	-0.020683	-0.0934237	-0.020683	-0.0126384	-0.0583495	0.124411	-0.0137753	-0.0335182	-0.0354187	0.0739238	0.162387	-0.0870748	-0.150469	0.088576	0.216805	0.0347981	0.0347981	0.0590019	-0.0735775	0.0569985	-0.143615	0.218225	0.0125977	0.061609	0.00127371	0.133165	0.0940051	0.0287927
ID100003141003000908	CG12496-RA	FBgn0040385	CG12496	SPOT	-0.237138	0.0953167	-0.398161	-0.237138	-0.253459	-0.118	-0.118	0.31359	-0.238272	0.199538	-0.0785303	0.425672	-0.179161	0.177141	-0.156641	0.462299	-0.266829	0.283703	-0.348244	-0.266829	-0.324022	0.118442	-0.350758	0.389532	-0.30673	0.560786	0.351613	0.351613	-0.211949	0.13336	-0.451032	0.0556767	0.163124	0.182054	-0.503261	0.163124	0.198165	0.525333	-0.313936	0.198165	-0.357608	0.241267	-0.317804	0.0650438	-0.0102112
ID100003712203001108	CG8194-RA	FBgn0010406	RNaseX25	SPOT	0.0821423	-0.207162	0.188997	-0.277858	0.275271	0.212814	0.212814	-0.2557	0.251133	-0.249202	0.0589324	-0.222875	0.331622	0.106196	0.251926	-0.541197	0.393898	0.0712407	0.0781604	-0.329704	0.0580459	-0.213268	0.271912	-0.584235	0.216381	-0.488019	0.201626	-0.241008	0.0820557	0.0467792	0.497553	-0.327616	-0.0578818	-0.417563	0.30656	-0.0578818	0.414697	-0.526278	0.18428	-0.229452	0.206736	-0.515159	0.35669	-0.0776095	0.147919
ID100003333603001508	CG5837-RA	FBgn0011771	Hem	SPOT	0.134966	-0.337603	0.267422	0.134966	0.216776	-0.13144	0.0321971	0.0321971	0.240087	-0.198132	-0.198132	-0.375194	0.0605604	-0.316812	-0.172202	-0.310729	0.965952	-0.586795	-0.252117	-0.252117	-0.08764	-0.08764	0.207545	-0.381861	0.129591	-0.377924	-0.0464019	-0.0464019	-0.131946	-0.342426	-0.389087	0.0960547	-0.237186	-0.681712	-0.237186	-1.36766	-0.129783	-0.404814	0.291538	-0.129783	0.0162934	-0.601426	0.0162934	0.0480521	0.184865
ID100004103403001608	CR40454-RA	FBgn0250731	5.8SrRNA:CR40454	SPOT	-0.0812537	-0.228242	0	-0.0812537	0.472942	-0.214201	-0.127012	-0.127012	0.299083	-0.170269	-0.170269	-0.292883	-0.59446	-0.570668	-0.29579	-0.29488	0	-0.198109	-0.0774508	-0.254506	0.0934085	-0.162138	-0.0752434	-0.24719	0	-0.134682	-0.127697	-0.0508469	0.0845581	0	0.709857	0	-0.096711	0	-0.096711	-0.156187	0	-0.267769	0	-0.189943	0	-0.239126	0	-0.0897316	0.194662
ID100003331203001708	CG5684-RA	FBgn0036239	Pop2	SPOT	0.072335	-0.216374	0.41253	0.072335	0.0215471	-0.319603	-0.136703	-0.136703	0.0402094	-0.342286	-0.342286	-0.55711	-0.0480112	-0.460829	0.255197	-0.0882032	0.14073	-0.816375	0.0958947	-0.117743	-0.0369452	-0.597804	0.416446	-0.240414	0.023907	-0.281763	0.12246	-0.145804	-0.163354	-0.279847	-0.478166	-0.155985	-0.501896	-0.501896	0.2691	-1.68188	0.318962	-0.262525	0.425698	-0.0974412	0.091384	-0.553485	0.351695	0.113983	0.0121165
ID100003637803001808	CG12534-RA	FBgn0031068	CG12534	SPOT	-0.0604548	-0.195246	0.435565	-0.0604548	0.219972	0.029069	0.029069	-0.218609	0.0988564	0.024078	0.024078	-0.475078	0.0388404	-0.229278	-0.00900915	-0.446633	0.205313	-0.406758	-0.1337	-0.0927593	0.117693	-0.309501	0.387482	-0.24091	0.0703307	0.0913776	0.157932	-0.106228	-0.0872923	0.0183718	-0.174556	-0.140859	-0.170797	-0.170797	0.232553	-0.444578	0.255135	-0.186059	0.480349	-0.102526	0.347273	-0.170379	0.143547	0.251502	0.121025
ID100003373803000009	CG7003-RA	FBgn0036486	Msh6	SPOT	0.273021	-0.382175	0.343365	-0.0102669	0.245517	-0.23141	0.309806	-0.1029	0.183806	-0.436306	-0.154555	-0.0039739	0.0548814	-0.0139411	0.0322091	-0.165961	0.366468	-0.547897	0.0591346	0.0307711	0.0928007	-0.700768	0.262558	-0.198522	0.118649	-0.355897	-0.132723	0.139442	0.128485	-0.538005	-0.239812	-0.00714388	-0.343005	-0.343005	0.33548	-0.81999	0.387992	-0.336317	0.12576	0.0438015	0.154163	-0.666768	0.202641	0.0972883	0.270497
ID100003828003000609	CG13811-RA	FBgn0259679	CG42348	SPOT	-0.0207236	-0.245023	0.031047	-0.000199632	0.148681	0.125228	0.125228	-0.18207	0.084131	-0.118538	-0.0756249	-0.0522824	-0.0453925	-0.0687402	0.0136231	-0.226295	-0.0531018	-0.0531018	-0.11057	0.010245	-0.0419359	-0.060811	0.136385	-0.110813	0.0364447	-0.0632827	0.0364447	0.106951	-0.0296779	-0.162055	0.239958	0.324801	0.0970982	0.0970982	0.139834	0.0543626	0.181548	-0.170022	0.350718	-0.0818716	0.128779	-0.12901	0.276083	0.163255	0.10186
ID100004370403000809	CG7423-RA	FBgn0030982	CG7423	SPOT	0.347126	-0.112677	0.292479	-0.082497	0.262997	0.00986077	0.00986077	-0.00625765	0.222931	-0.189763	0.0259792	-0.10013	0.105921	0.0150336	0.261846	-0.0426392	0.612342	0.0608153	0.0608153	-0.0131336	0.134568	-0.0625095	0.127636	0.0633282	0.0299328	-0.243784	0.0959102	0.0299328	0.116069	-0.38954	0.263664	0.0503112	-0.0241633	-0.0241633	0.0968645	-0.304366	0.134189	-0.450033	-0.0986378	-0.0986378	0.0917928	-0.234551	0.0969882	-0.0361112	0.651881
ID100003789603001109	CG3938-RB	FBgn0010382	CycE	SPOT	0.0836932	-0.539488	0.189705	-0.119601	0.410019	-0.394058	-0.0188769	-0.0188769	0.284912	-0.620542	-0.051661	-0.212845	0.165933	-0.144005	0.199775	-0.140311	0.17696	-0.210176	0.0393992	-0.144881	-0.131628	-0.542612	0.221959	-0.420898	0.120144	-0.518749	0.00845441	-0.0334126	-0.0836302	-0.522533	0.411141	-0.223918	-0.196011	-0.349434	0.0931928	-0.196011	0.359934	-0.60136	0.0999159	-0.260105	0.0471155	-0.939806	-0.0322405	0.0104389	0.169641
ID100004134603001209	CG12006-RA	FBgn0035464	CG12006	SPOT	0.102246	-0.647252	0.243181	-0.0611442	0.134942	0.0364088	0.0863425	0.0863425	0.298549	-0.477793	0.216684	-0.357842	0.256159	-0.337949	-0.0524858	-0.308706	0.440658	-0.803484	-0.0977767	-0.0951195	0.0033608	-0.596219	0.202294	-0.168594	0.327919	-0.445592	-0.184457	-0.0979093	0.0337111	-0.347851	-0.330397	-0.0422096	-0.596606	-0.596606	0.23897	-1.35157	0.414026	-0.910254	0.364036	0.00565335	0.164735	-0.824707	0.237749	0.109407	0.213809
ID100003948003001309	CG10681-RA	FBgn0036291	CG10681	SPOT	-0.128059	0.0264563	0.0172834	0.0172834	-0.13984	0.121878	-0.0171076	-0.0171076	-0.0163615	0.0846585	0.145768	-0.034226	-0.11535	0.0669452	0.237659	-0.047105	-0.0232576	0.151782	0.0799659	-0.0467665	-0.0863509	0.0691547	0.0353025	-0.0895687	-0.225451	0.142302	0.127208	-0.00687894	-0.161447	-0.149002	0.225605	-0.117069	0.104475	0.0476677	0.104475	0.416966	-0.0748162	0.470049	0.14388	-0.0341319	-0.0892215	0.119037	0.380377	-0.0234557	-0.100491
ID100003330603001709	CG5643-RA	FBgn0027492	wdb	SPOT	0.34399	-0.787882	0.394807	0.34399	0.464356	-0.633075	-0.0828809	-0.0828809	0.70106	-0.920438	-0.482735	-0.482735	0.521809	-0.232687	0.205595	-0.474766	0.509919	-0.902515	-0.050182	-0.15552	0.170825	-0.756109	0.439071	-0.347483	0.538014	-0.822017	-0.0901912	-0.109708	0.106839	-0.34306	-0.601764	0.0387866	-0.887972	-0.932275	0.141909	-0.887972	0.756692	-1.11889	0.227675	-0.165025	0.353604	-0.959496	0.352323	0.228698	0.473613
ID100004288803000010	CG4380-RA	FBgn0003964	usp	SPOT	-0.0718771	-0.0637042	0.387262	0.156481	0.00982495	-0.0492526	0.148106	-0.00211022	-0.0323809	-0.0517862	-0.155054	0.0770575	-0.064943	-0.184173	0.122049	-0.0103812	-0.0178001	-0.322359	0.0595796	0.221449	-0.110013	-0.258424	0.204684	0.0349595	-0.0127076	-0.102087	0.0297184	0.218733	-0.135122	-0.0228959	0.18756	0.197734	-0.0223215	-0.0223215	0.365216	-0.335546	0.0279648	-0.381222	0.229521	0.131961	-0.0890189	-0.0614822	0.132868	0.23383	-0.0829929
ID100003564003000110	CG1898-RA	FBgn0042712	HBS1	SPOT	-0.121788	0.36843	0.120817	-0.0805832	0	-0.0830074	-0.454733	-0.797931	0.216272	0.529767	-0.285273	0.101659	0.10038	0.240281	0.0694328	-0.0738976	0.291985	0.275654	0.0996698	0.194551	0.149066	0.245864	0.183803	0.0543809	0.142632	0.46132	0.255787	0.366351	0.160294	0.206983	0.518328	0.269459	0.475457	0.547455	0.316177	0.475457	0.218627	0.54748	-0.03273	0.0639712	0.357935	0.404006	0.22371	0.299355	0.199949
ID100003482403000610	CG13365-RA	FBgn0029529	CG13365	SPOT	-0.160715	0.360535	0.223021	-0.304552	-0.194757	0.526876	0.0421184	-0.172052	-0.242611	0.474991	-0.148376	-0.236927	-0.292327	0.38553	0.271038	-0.220725	-0.180427	0.723523	0.252919	-0.178482	-0.282027	0.408356	0.177851	-0.27656	-0.243138	0.373513	0.304073	-0.0178958	-0.370995	0.104754	0.583656	-0.227528	0.538966	0.580801	0.538966	0.531953	-0.06476	0.718627	-0.112697	0.0160811	-0.162415	0.528956	0.277385	-0.162153	-0.384863
ID100003873003000710	CG5344-RB	FBgn0037917	wkd	SPOT	-0.0508497	0.131316	0.0788402	-0.217313	-0.111587	0.115131	0.253786	-0.179878	0.108735	0.138294	-0.0621908	-0.267536	-0.0411946	-0.0171243	0.186532	-0.0171243	0.0382806	0.0760682	0.0382806	-0.199517	-0.28913	0.234888	0.0405112	-0.272111	-0.0812541	-0.197115	0.0464405	-0.0812541	-0.0843836	-0.0663802	0.183248	-0.153344	-0.0191517	-0.0191517	0.224487	-0.305066	0.165677	-0.0726465	0.0448321	0.0280769	-0.139152	0.144623	0.267507	0.0193661	0.0118181
ID100003673803000910	CG6141-RB	FBgn0015756	RpL9	SPOT	-0.115663	-0.334518	0.427845	-0.258369	-0.274492	-0.129225	0.267518	-0.0574881	-0.279804	-0.0812883	0.192519	-0.24555	-0.416086	0.165641	0.409873	-0.186685	-0.27601	-0.176857	0.165094	-0.192022	-0.255488	-0.193343	0.214676	-0.190727	-0.377505	-0.124373	0.151737	0	-0.50939	-0.0829065	0.180512	-0.226802	0.0582505	0.0582505	0.293982	-0.436433	0.154127	0.257714	0.294237	0.0157963	-0.112995	0.177669	0.391373	-0.0187956	-0.50823
ID100004254603001110	CG12740-RA	FBgn0035422	RpL28	SPOT	-0.21854	-0.0588704	-0.0647502	-0.0887865	-0.333052	-0.0618103	-0.0618103	0.111672	-0.144672	0.20196	0.190752	-0.0397709	-0.0894567	-0.147787	0.116804	-0.127525	0.0937921	0.0139394	0.0795621	0.0273915	-0.227101	0.0992414	-0.0515466	-0.175039	-0.0972444	0.403941	0.00853226	-0.0158353	-0.227605	-0.286022	0.0515963	0.0424535	0.00336576	0.044192	0.00336576	-0.272335	-0.0166518	0.729777	0.0597854	-0.0249316	-0.260531	0.243217	0.113227	-0.0807771	-0.350236
ID100003525003001410	CG16801-RA	FBgn0034012	Hr51	SPOT	-0.0523356	0.0215714	-0.198156	-0.0523356	0.00428151	0.00861177	0.00861177	0.140803	-0.0108581	0.012942	0.0535576	0.012942	-0.0500286	-0.0899849	-0.0490912	0.272378	0.0126186	0.0126186	0.00361341	0.0140588	-0.103593	-0.056102	-0.056102	0.0146445	-0.0532151	0.0623532	-0.0529655	-0.03715	-0.0694142	-0.0392003	-0.0779365	0.341941	-0.0423019	-0.0423019	-0.0303112	-0.0459883	-0.0561646	0.0530707	-0.0329086	-0.000219248	-0.162685	-0.027462	-0.027462	0.0416146	-0.0394934
ID100003793803001510	CG40057-RA	FBgn0058057	CG40057	SPOT	0.196724	-0.241055	-0.147367	-0.147367	0.25105	-0.156945	0.25105	0.603351	0.122755	-0.553916	-0.0927237	-0.184203	0.250685	0.192107	-0.0161477	0.212227	0.105879	-0.172952	-0.0530301	0.186248	-0.0364429	-0.379282	-0.0267511	0.163078	0.220943	-0.128052	-0.305537	0.24525	0.166585	-0.511975	-0.52981	0.532281	-0.129001	-0.195669	-0.1007	-0.129001	0.142929	-0.154729	0.188554	0.304427	0.00973118	-0.207573	0.0728154	0.106193	0.141731
ID100003909603001710	CG9324-RA	FBgn0032884	Pomp	SPOT	-0.146999	0.112495	0.487889	0.112495	-0.352822	0.0843016	-0.0448598	-0.0448598	-0.273328	-0.0381886	-0.273328	-0.523324	-0.286731	0.026309	0.468377	-0.0888284	-0.0369662	0.182687	0.440243	-0.0757336	-0.398136	0.245095	0.297367	-0.342166	-0.127775	0.206059	0.311964	-0.0967418	-0.332616	0.0527132	0.664003	-0.383592	0.0100983	0.0100983	0.469497	-0.0950348	-0.0213507	0.588633	0.106769	-0.0730915	-0.251997	0.0862941	0.363421	-0.0286964	-0.183688
ID100003947403000111	CG10670-RA	FBgn0027914	Gen	SPOT	-0.010256	0.213769	0.0203834	-0.181894	0.0362552	0.217325	0.205532	0.0143861	-0.0270329	0.283917	0.0178076	-0.127477	-0.0343914	0.0619854	0.0797559	-0.0272407	-0.0533957	0.0325931	0.118921	-0.0502735	-0.129412	0.225497	0.141002	-0.0257268	0.0365462	0.317262	-0.0231394	0.0582131	-0.185921	-0.13164	0.14146	-0.106106	0.104383	0.228412	0.104383	-0.575603	0.0487126	0.617174	-0.047057	-0.0358854	-0.0832759	0.303447	0.0140719	0.076085	0.0543504
ID100004295403000311	CG4531-RA	FBgn0004569	argos	SPOT	0.512881	0.25539	0.472945	0.152837	0.168867	0.186181	0.490465	0.339068	0.43479	-0.0956994	0.032771	0.16139	0.561117	0.196174	0.484028	0.228083	0.648045	0.00924517	0.43897	0.303171	0.446813	-0.00845816	0.593087	0.145443	0.337188	-0.0226403	0.328016	0.423932	0.281344	0.068785	0.141138	0.316356	-0.0315178	-0.0315178	0.372406	-0.546324	0.268784	-0.287962	-0.0899868	0.0392422	-0.17227	-0.543832	0.0471724	-0.0264101	-0.445862
ID100004101603000611	CR32881-RA	FBgn0043022	snRNA:U5:38ABa	SPOT	-0.137539	1.28095	0.473739	0.51957	-0.578693	0.750311	-0.696476	0.154169	-0.523492	1.47677	0.116553	0.839951	-0.543467	0.923271	0.852086	0.807585	-0.431383	1.26752	0.542648	0.46961	-0.189033	1.59346	0.466462	0.510055	-0.511426	1.47121	0.435139	0.687805	-0.2934	1.07088	0.769916	0.449509	1.2494	1.2494	0.428703	1.93613	-0.231659	2.30437	-0.0615242	0.213775	0.577179	1.75272	0.63309	0.782833	-0.348657
ID100003868203000711	CG4999-RC	FBgn0035936	Tsp66E	SPOT	0.40231	-0.930287	0.115867	-0.0819941	0.462503	-0.734895	0.424165	0.0253407	0.515533	-1.55457	-0.404042	-0.0561635	0.498697	-0.302748	-0.0526149	-0.380037	0.658506	-1.42055	0.159874	0.00887376	0.343234	-0.946673	0.352915	-0.343912	0.677483	-0.961798	-0.0986605	0.179521	0.463268	-0.469134	-0.585963	0.198516	-1.16277	-1.16277	0.23479	-1.79406	1.16448	-1.74423	0.414107	0.269096	0.887781	-1.28539	0.458215	0.465288	0.880955
ID100003600003000811	CG3281-RA	FBgn0260741	CG3281	SPOT	0.0506939	0.253078	-0.12105	-0.204965	-0.288463	0.0671573	-0.105012	-0.335935	0.0512354	0.368782	-0.0215121	-0.107942	0.0801859	0.107748	0.0589988	-0.260145	0.0564851	0.0288979	-0.0376445	-0.0500785	0.158751	0.136459	0.103903	-0.153816	0.0115512	0.150382	0.0465244	0.0968783	-0.0845855	-0.227794	-0.0349175	-0.00274519	0.0191397	0.162682	0.0191397	-0.438418	0.11368	0.201904	0.0316885	0.0103269	0.299608	0.241568	0.120689	0.0756543	-0.0566138
ID100003256803000911	CG6684-RA	FBgn0086472	RpS25	SPOT	-0.0745159	0.241094	-0.00124642	-0.185951	-0.222578	-0.018486	-0.018486	0.108828	-0.0873532	0.249508	-0.0133116	-0.0663157	-0.232032	0.124325	0.166065	0.000646481	-0.0639715	0.179279	0.00919692	-0.0564436	-0.104365	0.114211	-0.0125377	-0.0311676	-0.227926	0.145513	-0.00962298	0.102239	-0.269895	-0.0662439	0.27856	0.114555	0.0509092	0.0509092	0	0.33423	-0.149721	0.636723	0.011858	-0.00505471	-0.242088	0.172721	0.168807	-0.0188943	-0.127141
ID100003177603001011	CG5121-RA	FBgn0039337	MED28	SPOT	-0.230039	0.45766	0.211344	-0.301795	-0.216599	0.623562	-0.16696	-0.0144069	-0.0349262	0.359723	-0.0265499	-0.0597113	-0.158789	0.500666	0.181055	-0.000460301	-0.175642	0.648748	0.0591408	-0.0645732	-0.0123812	0.803146	0.095473	-0.0580322	-0.256549	0.542491	0.146792	0.0261291	-0.442779	0.236762	0.462499	-0.159295	0.580209	0.601089	0.191049	0.580209	-0.186411	0.948735	-0.153793	-0.0295237	-0.199824	0.745454	0.203901	0.06967	-0.484257
ID100003179403001311	CG5160-RA	FBgn0031906	CG5160	SPOT	-0.061314	0.0307685	-0.00693848	-0.00693848	-0.0736715	0.011915	0.011915	0.128371	-0.0696902	0.0958447	0.0521888	0.0521888	-0.0393587	0.148408	-0.011673	0.015513	-0.0678731	0.0563504	-0.035641	0.0166764	-0.131085	-0.0387196	-0.0155407	-0.0387196	-0.0844396	0.213707	-0.0112169	0.123755	-0.122488	-0.00385176	-0.0572925	0.194582	0.0260331	0.0260331	-0.150216	0.0440554	-0.043729	0.220077	-0.0977383	0.0430238	-0.0848061	0.076038	-0.160898	0.0547988	-0.0133768
ID100003405603001611	CG10041-RA	FBgn0038014	CG10041	SPOT	0.0312216	-0.0645873	0.228431	0.0312216	0.12238	0.0194398	0.0194398	-0.0322682	0.0710957	-0.0998602	0.310948	-0.093599	0.0534353	-0.0293664	0.040471	-0.0774523	-0.00655251	-0.149707	-0.103307	-0.103307	-0.0811583	0.0012464	0.1688	-0.262035	0.0851011	-0.0796511	0.13136	-0.0662044	-0.062994	-0.305211	0.0484749	0.116092	-0.0634249	-0.0621048	-0.0634249	-0.248444	0.0665593	0.2472	0.247992	-0.0700596	0.0586719	-0.0714596	0.00780223	0.0773864	0.0201015
ID100003450603000012	CG30321-RA	FBgn0050321	CG30321	SPOT	0.0255563	0.0153871	-0.116089	0.195836	-0.0433985	-0.0433985	-0.0758963	0.035691	-0.0433985	0.0593562	-0.0433985	0.185685	-0.0498037	-0.0498037	-0.124844	0.0884552	-0.0410395	-0.0410395	-0.0503005	0.0595831	-0.0322754	-0.0322754	-0.0924124	0.0878293	0.0911515	0.0911515	-0.028982	0.381187	-0.0182593	-0.103191	-0.0549094	0.109333	0.00975844	0.00975844	0.0017688	0.00711886	0.0680849	0.0680849	0.012398	0.181032	-0.15089	0.00123234	-0.2048	0.100974	0.00114065
ID100003904203000412	CG9210-RA	FBgn0022710	Ac13E	SPOT	0.225855	-0.344981	0.118295	0.110404	0.304351	-0.0958868	0.127533	0.0520511	0.133212	-0.449055	0.0808753	0.0199006	0.106254	-0.099775	0.100492	0.0208641	0.0944416	-0.397008	0.0553296	0.078036	0.192458	-0.293921	0.212658	0.0107915	0.188842	-0.207751	0.0770038	0.187109	0.346293	-0.325284	0.0172139	0.272578	-0.106217	-0.106217	0.195152	-0.215268	0.450143	-0.158949	0.457851	0.150689	0.287957	-0.342514	0.288308	0.288745	0.202482
ID100004019403001012	CG8445-RA	FBgn0034088	CG8445	SPOT	0.0889189	-0.00254673	0.26236	-0.207629	0.13085	0.198209	0.257664	-0.205313	0.149899	0.0776871	-0.103092	-0.207341	0.0699196	-0.0497362	0.128528	-0.262334	0.140909	-0.0632931	-0.0411296	-0.0650635	-0.0751881	-0.148975	0.161405	-0.302935	0.180721	-0.12949	0.0138748	0.0276645	-0.0126691	-0.233629	0.0987807	-0.187821	-0.00186649	-0.00186649	0.125157	-0.381594	0.195966	-0.411055	0.160121	-0.162806	0.0886757	-0.0523795	0.167048	0.0992003	0.254197
ID100003409803001312	CG10112-RA	FBgn0033942	Cpr51A	SPOT	0.00290747	0.014859	0.359345	0.014859	-0.0165989	-0.130139	-0.0165989	0.0636351	-0.110344	-0.20945	0.0459204	-0.476484	-0.23261	0.0910741	0.563821	0.142639	0	-0.141441	0.113218	-0.258123	0.0521349	-0.114062	0.168138	-0.195554	-0.412713	-0.0316544	0.161522	-0.212646	-0.510997	-0.124156	0.448668	-0.468972	0.284914	-0.145402	0.292018	0.284914	0.0291647	0.433064	0.133915	-0.0311681	0.154385	-0.0614349	0.542091	0.000611475	-0.236451
ID100004099203001712	CR31863-RA	FBgn0041606	bft	SPOT	0.00696424	0.00696424	0.227382	0.00696424	0.0620536	0.00696424	0.00696424	-0.102253	-0.0108581	0.0423557	-0.0108581	-0.0125504	0.00809677	-0.0734554	0.0460816	0.00809677	-0.0109927	-0.0109927	-0.0137784	0.0164841	-0.0119857	0.0148398	0.0328174	-0.125357	0.00371309	0.125288	-0.0181416	-0.107569	-0.0881692	-0.126369	0.506478	0.0337738	0.0030579	0.0030579	-0.0136682	0.185601	-0.0915353	-0.0148671	-0.0891644	0.094927	-0.0218087	0.0216575	-0.14929	-0.00618206	0.00773772
ID100003259203001812	CG6727-RA	FBgn0029084	gom	SPOT	-0.105116	0.0670199	0.0449437	0.0449437	-0.166626	0.0223542	0.0223542	-0.0953323	-0.0601067	0.0223542	0.0223542	0.116045	-0.0801126	0.128807	-0.0233631	0.345722	-0.0414654	0.157648	-0.160391	0.209931	-0.0380769	-0.0342237	-0.0342237	0.171758	-0.154759	0.277268	0.277268	0.310278	-0.0746052	-0.0063205	-0.268175	0.167986	0.054019	0.054019	-0.20345	0.202522	-0.140737	-0.140737	-0.198387	0.0753189	-0.146572	0.0794438	-0.178506	0.0410268	0.0192364
ID100003220803000013	CG9547-RA	FBgn0031824	CG9547	SPOT	-0.126285	0.333612	0.16089	-0.408614	-0.215493	0.397944	0.0587505	-0.174789	-0.263518	0.383493	-0.124688	-0.201886	-0.209018	0.285698	0.286834	-0.148835	-0.160583	0.428446	0.140093	-0.228838	-0.241088	0.389834	0.122733	-0.235518	-0.255596	0.222308	0.147719	-0.072763	-0.363329	0.0299453	0.381078	-0.295507	0.337533	0.509433	0.337533	0.33364	-0.0776959	0.75938	-0.0687269	0.0240157	-0.206055	0.684168	0.243514	-0.0738077	-0.185911
ID100003174603000113	CG5060-RA	FBgn0038780	CG5060	SPOT	-0.0694872	-0.107306	0.228529	0.295449	0.13085	-0.150144	-0.273068	-0.150144	0.355605	-0.176953	-0.282116	0.123632	-0.116676	0.00616771	-0.116676	-0.134984	-0.0779839	-0.0779839	-0.17987	0.288741	-0.0392913	-0.154972	0.153072	0.199182	-0.154224	-0.154224	-0.233384	0.435555	0.0520978	-0.207925	-0.0180399	0.63492	0.00346888	0.00346888	0.0249777	-0.165443	0.195862	-0.117848	-0.118382	0.0685184	0.516058	0.00753972	0.00475837	0.603275	0.171645
ID100003141603000213	CG12505-RA	FBgn0033926	Arc1	SPOT	-0.591955	-0.185186	0.0830606	0.748937	-0.231013	-0.0867382	-0.208909	0.0169792	-0.029319	0.206781	-0.192795	0.76905	-0.406471	-0.278521	0.0832108	0.54561	-0.27626	-0.460363	-0.0271753	0.776099	-0.103267	-0.180479	0.122813	0.71073	-0.290192	-0.0497229	0.00642058	0.466264	0.0151481	-0.0486352	0.450791	0.99676	0.294531	-0.0223949	0.294531	0.727936	-0.0612975	-0.422857	0.251645	0.186982	0.431859	0.0483261	0.196126	0.900572	-0.10671
ID100003102603000313	CG5528-RA	FBgn0036978	Toll-9	SPOT	-0.0718306	0.0345232	-0.181163	0.0985677	0.00461869	0.0543094	0.0543094	0.144729	-0.103891	0.118219	-0.0883887	0.0505379	-0.0671615	0.0658098	-0.124714	0.0820676	0.0605881	0.0605881	0.0605881	0.00936272	-0.0174869	0.0605881	0.072796	0.0605881	-0.0949593	0.180275	0.000453303	0.0751954	-0.0889568	-0.0889568	-0.14546	0.317645	-0.0736371	-0.0736371	-0.0583174	0.0154614	-0.113874	0.176874	-0.114514	-0.00573379	-0.108175	0.0996909	-0.303802	-0.00688803	0.0327177
ID100003520803000613	CG16718-RA	FBgn0038721	CG16718	SPOT	0.0778515	-0.228638	-0.113591	-0.121918	0.332479	-0.0258383	0.050924	-0.0790792	0.0921994	-0.407418	-0.059089	-0.121094	-0.0101064	-0.098878	-0.0943811	-0.123948	0.0977143	-0.262537	-0.104601	-0.0873597	-0.0306543	-0.203074	-0.0230949	-0.324865	-0.0100257	-0.279358	-0.142689	-0.111207	-0.0413344	-0.476818	-0.204661	-0.0171897	-0.220368	-0.220368	-0.120405	-0.319709	0.160707	-0.388964	-0.0415321	0.0604259	0.129465	-0.127707	-0.032478	0.0726672	0.30222
ID100003678603000713	CG7562-RA	FBgn0010287	Trf	SPOT	-0.0286696	0.259801	0.144233	-0.151516	-0.284385	0.132223	0.286972	0.070141	-0.204986	0.232277	-0.0131789	-0.0873331	-0.18131	0.0521289	0.224698	0.0352485	-0.158093	0.0115619	0.251022	-0.0245835	-0.236218	-0.0344171	0.144546	-0.0803305	-0.277751	-0.0348696	0.0198194	-0.049696	-0.25222	-0.187309	0.160569	-0.0764329	0.128057	0.128057	0.187498	-0.0909964	-0.0461695	0.233629	0.20286	0.0870355	-0.0676748	0.0482654	0.242723	0.0156631	-0.20813
ID100003558603000813	CG1865-RA	FBgn0024293	Spn43Ab	SPOT	0.0648522	0.0307685	0.0449437	0.0449437	0.0519414	0.0449437	0.0449437	0.0145203	-0.033723	0.214245	0.0632972	-0.0682946	-0.0605266	0.0590752	0.0964402	-0.040353	0.0408614	0.0408614	-0.018265	0.0226476	-0.117022	0.0605881	0.102018	0.0605881	0.00536118	0.175067	0.00536118	-0.23465	-0.0535599	-0.130061	0.18497	0.0192828	0.0060599	0.0060599	-0.0407984	0.189349	-0.00499713	0.03321	-0.0436484	0.0171169	-0.0569036	0.0621769	0.0931394	-0.0744582	-0.00195227
ID100003256203000913	CG6673-RA	FBgn0035906	CG6673	SPOT	-0.123657	0.19941	0.0668327	-0.156222	-0.30433	0.101307	0.0456027	-0.00252392	-0.255058	0.134021	0.0584782	-0.156365	-0.267524	0.10486	0.347482	-0.0508929	-0.270444	0.192434	0.124276	-0.0190874	-0.286578	0.417289	0.138659	-0.12708	-0.221084	0.448092	0.100672	-0.0410582	-0.352054	0.00302651	0.0210854	0.00315473	0.115654	0.301009	0.115654	0.0906383	-0.0247256	1.01211	0.111262	0.0197186	-0.164449	0.61437	0.184245	-0.0171287	-0.293673
ID100004525803001013	CG14482-RA	FBgn0034245	CG14482	SPOT	-0.0975313	0.557426	0.148408	-0.48295	-0.260824	0.453338	-0.0863795	-0.0969084	-0.350102	0.382068	-0.156037	-0.333134	-0.337418	0.578139	0.284504	-0.0466937	-0.137403	0.656937	0.272458	-0.180071	-0.215997	0.43611	0.119518	-0.196502	-0.333585	0.438893	0.108158	-0.133679	-0.537206	0.256925	0.480666	-0.654735	0.338762	0.531147	0.29556	0.338762	-0.149177	1.07194	-0.183437	-0.0815785	-0.222626	0.621419	0.252013	-0.0157353	-0.356721
ID100003215403001513	CG9441-RB	FBgn0003162	Pu	SPOT	-0.0770781	0.0611172	0.0844137	0.0611172	-0.0371727	0.0677039	0.0677039	0.10139	-0.0622859	0.0742906	0.0742906	0.401737	-0.0518522	0.0879507	-0.0406746	0.110057	-0.00827516	-0.00827516	-0.0783146	0.0860151	-0.0372786	-0.0372786	-0.130503	0.306651	-0.0722505	-0.263877	-0.0912496	0.0799515	-0.10784	-0.0617584	0.0216799	0.245868	-0.0112618	-0.0112618	-0.0658499	0.0391103	-0.126581	0.257137	-0.029091	0.00656738	-0.112154	0.0224777	-0.216533	0.0508297	0.127683
ID100003911403001613	CG9354-RA	FBgn0037686	RpL34b	SPOT	-0.0889392	-0.0456197	0.0827434	-0.0456197	-0.0565017	0.074113	-0.0565017	-0.119646	0.0200218	0.198069	-0.0254611	-0.204422	-0.138663	0.0980971	0.176734	-0.12076	-0.0518625	0.143454	-0.0682271	-0.0801041	-0.0352548	0.115131	-0.00320739	-0.127091	-0.104537	0.142482	0.027511	-0.056033	-0.105849	-0.1567	0.143604	0.096166	0.072196	0.072196	0.0180021	0.326028	-0.0325703	0.111698	0.0741187	0.113834	-0.0128298	0.148647	0.23212	0.0561467	-0.0239702
ID100003136203001813	CG12385-RA	FBgn0011555	thetaTry	SPOT	-0.13869	0.105528	-0.00693848	-0.00693848	0.0782314	0.0782314	0.0782314	0.283816	-0.0895844	0.136162	0.0782314	0.0782314	0.0683027	0.0683027	-0.00810281	0.38968	-0.0731418	0.1196	-0.0368647	0.104709	0.0339224	0.0339224	-0.586436	0.389532	-0.117776	0.3612	-0.0627034	0.328349	-0.222334	-0.0814595	-0.0814595	0.372894	-0.0521188	-0.0521188	-0.328482	0.190337	-0.148132	-0.022778	-0.022778	0.0699474	-0.11873	0.0047737	-0.142463	0.159181	0.210766
ID100003949803000214	CG10718-RA	FBgn0004374	neb	SPOT	0.0573081	0.00759223	0.126227	-0.26731	0.22032	0.378859	0.10826	-0.325819	0.163226	0.302373	-0.185458	-0.273112	0.0501097	0.346239	-0.0278894	-0.485931	0.149558	0.488413	-0.0155473	-0.138262	0.133072	0.137268	0.0210997	-0.34885	0.00666791	-0.044368	0.109012	-0.024848	-0.0203768	0.132917	0.41719	-0.225339	0.359251	0.466186	0.359251	0.277732	0.241701	-0.117571	-0.0870508	-0.129818	0.140251	0.485516	0.0798876	0.0257733	0.0843099
ID100003906603000514	CG9261-RA	FBgn0015777	nrv2	SPOT	0.0719268	-0.283027	0.412658	-0.0946935	0.0319666	-0.410625	0.294729	-0.0780875	0.193868	-0.607283	-0.129211	-0.136073	0.0353756	-0.00255327	0.393442	-0.10362	0.0778437	-0.126937	0.309853	-0.0994448	-0.0236631	-0.112773	0.260101	-0.33545	-0.0416771	-0.224508	0.179714	0.0958359	0.00258805	-0.189913	0.364799	-0.0812561	-0.152407	-0.152407	0.262583	-0.164139	0.404986	-0.120546	-0.13575	0.135166	0.0281949	-0.297272	0.373991	0.173938	-0.0120377
ID100003988203000614	CG8198-RA	FBgn0026666	l(1)G0136	SPOT	-0.0833529	0.128026	0.128769	-0.363454	0.112975	0.269037	0.204641	-0.231067	0.0270679	0.236406	-0.0154272	-0.349814	-0.154068	0.167017	0.256896	-0.423869	-0.0117707	0.301174	-0.0231544	-0.13886	0.0956053	0.175417	0.122857	-0.368459	-0.0972639	0.0106602	0.260307	-0.152068	-0.132202	0.0405472	0.253705	-0.113312	0.226116	0.38989	0.226116	-0.119422	0.0537642	0.175697	0.164004	0.0226043	0.123753	0.4258	0.289133	-0.079031	-0.074139
ID100003640803000814	CG12724-RA	FBgn0085388	IP3K2	SPOT	0.123978	-0.426399	0.255541	0.284587	0.449813	-0.366529	-0.0840108	-0.315065	0.663977	-0.497407	-0.446714	0.0347309	0.527188	-0.0642508	0.0269984	-0.326686	0.328734	-0.442088	-0.211634	0.113937	0.27394	-0.306106	0.154319	-0.0832101	0.566518	-0.339084	-0.106413	0.442681	0.256704	-0.00693881	0.227256	0.2629	-0.116693	-0.212574	0.0945683	-0.116693	0.688141	-0.719579	-0.0730763	0.0695097	0.577392	-0.376146	0.163109	0.713949	0.420892
ID100004444803001214	CG32649-RA	FBgn0052649	CG32649	SPOT	-0.162798	0.23465	0.150734	-0.245876	-0.0651587	0.504374	-0.00639232	-0.00639232	-0.049162	0.380116	0.0738224	-0.328411	-0.106881	0.342719	0.16054	-0.0987779	-0.0709842	0.511321	0.0347891	-0.169008	-0.14997	0.330944	0.123449	-0.237372	-0.0798577	0.273231	0.0427141	-0.124636	-0.218417	0.0820854	0.504067	-0.0990158	0.372478	0.372478	0.306555	0.501829	-0.0737711	0.748666	0.129106	-0.102238	-0.0857043	0.551737	0.329108	0.0409506	-0.267475
ID100004137603001414	CG12052-RO	FBgn0005630	lola	SPOT	0.0730024	-0.474769	0.279045	0.0730024	0.151868	-0.0616921	-0.0616921	-0.0764733	0.203416	-0.378262	-0.00834284	-0.15851	0.0989154	-0.170001	0.135158	-0.191937	0.218887	-0.094941	-0.132448	-0.094941	-0.0752613	-0.21908	0.185444	-0.283178	0.127278	-0.581673	-0.0492139	-0.040575	-0.0507169	-0.206653	0.188613	0.0828015	-0.502237	-0.502237	0.23857	-0.519078	0.364941	-0.561051	0.0690144	-0.0407765	0.0996346	-0.319295	0.255315	0.213604	0.294705
ID100003712803001614	CG8427-RA	FBgn0023167	SmD3	SPOT	-0.0106187	-0.0481233	0.469634	-0.0106187	-0.13404	-0.167994	-0.138301	-0.138301	-0.0286453	-0.19004	0.229958	-0.477961	-0.0530955	-0.0777795	0.22736	-0.257185	0.0405203	-0.339938	0.0190339	-0.179999	-0.184494	-0.119075	0.335796	-0.321259	-0.0985855	-0.0993547	0.147335	-0.122374	-0.280942	-0.0261579	-0.105607	-0.28548	-0.265693	-0.265693	0.224784	-0.791256	0.0690434	-0.131453	0.198129	-0.128924	0.0220605	-0.189276	0.337916	0.0884134	-0.00113977
ID100004403403001814	CG12936-RA	FBgn0033549	mms4	SPOT	0.0120569	0.0694555	0.086666	0.0694555	0.0750527	0.126686	0.0750527	-0.108095	0.0200218	0.290016	0.0200218	-0.171103	0.0138658	0.145946	0.205153	-0.101402	-0.0103239	0.221975	-0.0168874	-0.0416188	-0.0568004	0.23157	0.0581608	-0.153881	-0.120658	-0.0780823	0.0366318	-0.0463295	-0.167628	-0.08111	0.339036	0.0736872	0.206116	0.206116	0.0756053	0.286929	0.0668956	0.116401	-0.108926	-0.0986378	-0.042084	0.370604	0.0343118	-0.0129932	-0.00242292
ID100003258603000115	CG6713-RA	FBgn0011676	Nos	SPOT	0.00696424	-0.0218124	-0.0232724	0.0425051	-0.0241778	0.0142184	0.0901467	0.0142184	0.0151614	-0.0271837	0.0278212	0.0341854	0.0686452	0.0686452	-0.149799	0.0884552	0.0431057	0.0431057	-0.116816	0.0367603	0.0431057	0.0431057	0.0494512	-0.0115516	0.125288	0.125288	-0.00101362	0.142552	-0.034103	-0.034103	-0.161713	0.0355726	-0.000768317	-0.000768317	-0.0556318	-0.0731267	0.0325664	0.129551	0.129551	0.176848	-0.037183	-0.0281799	-0.0281799	0.106612	-0.0281799
ID100004369803000215	CG7407-RA	FBgn0037134	CG7407	SPOT	-0.0932372	0.224981	-0.0650662	-0.175734	-0.0189938	0.149974	-0.0012301	-0.0811964	-0.0360791	0.241818	-0.0118852	-0.00244166	0.0306549	0.145931	0.107817	-0.159769	0.0329954	0.0329954	0.0579253	-0.0266409	0.032029	0.15856	0.0702491	-0.113003	0.0251164	0.0225724	0.0398013	0.0251164	-0.0631459	-0.0368239	0.446798	-0.170324	0.0108894	0.0108894	0.120043	0.497746	0.0586027	0.096405	-0.0598935	-0.0429637	-0.0280572	0.534641	0.150167	0.0410525	0.0442527
ID100003943203000315	CG10601-RA	FBgn0014343	mirr	SPOT	0.163185	-0.548127	0.178444	0.317212	0.333282	0.247875	0.807269	0.81892	0.00329842	-0.740285	0.302303	-0.195574	-0.0814521	-0.201219	0.0581435	0.497837	-0.118147	0.0963721	0.0963721	0.148139	-0.33939	-0.900363	0.348575	0.0658247	-0.262439	-0.130467	-0.372983	0.299124	-0.509494	-0.685935	-0.619919	0.345749	-0.180671	-0.180671	-0.0918362	-1.18599	0.0245888	-0.269506	0.280305	0.0751482	-0.024157	-0.744285	-0.0649639	0.167689	0.116969
ID100003522603000915	CG16747-RC	FBgn0014184	Oda	SPOT	-0.117811	-0.348659	0.0556406	-0.218112	-0.130322	-0.394487	0.241083	0.0930111	-0.111982	-0.675298	0.00601226	-0.281099	-0.107352	-0.00969686	0.445726	-0.134202	0.0400225	-0.479268	0.288476	-0.14242	-0.146184	-0.305019	0.227426	-0.28372	-0.0949578	-0.0996641	0.17013	0.0076748	-0.209884	-0.170642	0.303213	-0.179851	-0.290725	-0.38037	0.285527	-0.290725	0.237336	0.318428	0.228679	0.0966711	-0.0297616	-0.214925	0.538746	0.306823	-0.00422374
ID100003177003001015	CG5108-RA	FBgn0032236	mRpS7	SPOT	0.045904	0.31407	0.184642	-0.492269	-0.0652386	0.247424	0.429729	-0.264179	-0.00191254	0.23616	-0.133946	-0.282999	-0.140302	0.153549	0.481151	-0.370362	0.0781157	0.310574	0.270781	-0.192652	-0.0329689	0.130319	0.257884	-0.381261	-0.16473	-0.0149685	0.294799	-0.180493	-0.337929	0.101591	0.65105	-0.451763	0.338019	0.341156	0.338019	0.045074	0.0924124	0.116047	0.0196493	-0.242209	-0.104433	0.239871	0.420089	-0.0525991	-0.19952
ID100003909003001315	CG9310-RA	FBgn0004914	Hnf4	SPOT	0.128757	-0.103693	0.504653	0.225135	0.47914	-0.0387998	0.21698	0.21698	0.513254	-0.189426	0.363806	0.135961	0.244481	0.0833272	0.342262	0.238074	0.410807	-0.210852	0.314561	0.0933155	0.164409	-0.0188915	0.596907	0.116273	0.231502	-0.0270219	0.223832	0.324807	0.0620362	0.114435	0.250123	0.157516	-0.128484	-0.128484	0.347821	-0.600741	0.311317	-0.118575	0.217099	0.0516087	0.0112101	-0.347237	0.291044	0.414225	0.0716732
ID100004334403001515	CG8989-RC	FBgn0004828	His3.3B	SPOT	0	-0.0496905	0.616361	0	0.0977071	-0.147507	0.0977071	0.112644	0.202081	-0.142026	0.3239	-0.303749	0.0621053	0.0628361	0.46043	0.0701501	0.19828	0.172695	0.180392	-0.301212	-0.121592	0.117245	0.301476	-0.351349	0.0671751	-0.230206	0.502102	0.0673158	-0.234293	0.0557849	0.643575	-0.307778	0.0309293	-0.099534	0.701088	0.0309293	0.186727	0.0633794	0.183851	0.182069	0.0364657	-0.0519343	0.744592	0.195782	0.0351049
ID100003181803001615	CG5198-RA	FBgn0032250	CG5198	SPOT	0.181651	-0.00797282	0.219166	0.181651	0.332364	0.076026	0.076026	-0.164751	0.183878	-0.328898	-0.242823	-0.290068	0.331956	-0.0353197	0.216506	-0.666384	0.574671	0.0100315	0.105876	-0.230857	0.238922	-0.148999	0.284466	-0.420529	0.335329	-0.452234	0.194101	-0.262655	0.246361	-0.0828897	0.256376	-0.376809	-0.0520717	-0.364941	0.289905	-0.0520717	0.304602	-0.458922	-0.043901	-0.314239	0.344707	-0.335823	0.254704	0.0462344	0.371389
ID100003597603001815	CG32782-RC	FBgn0086899	tlk	SPOT	0.187283	-0.937813	0.0968236	0.0968236	0.564566	-0.589631	-0.0351875	-0.0351875	0.654308	-1.35584	-0.534807	-0.534807	0.395855	-0.528012	-0.0712535	-0.394725	0.463632	-0.984727	-0.158034	-0.306182	0.0815367	-1.30892	0.242814	-0.578773	0.466787	-1.18333	-0.311146	-0.356876	0.203539	-0.84109	-0.167914	-0.132434	-0.45155	-1.25777	0.0642697	-0.45155	0.6867	-0.90176	0.18722	-0.337187	0.244261	-1.11409	0.264467	0.151898	0.455724
ID100003328803000316	CG5515-RA	FBgn0039163	CG5515	SPOT	0.0200712	0.422381	0.109197	-0.490627	0.0504018	0.299277	0.213417	-0.23693	0.00551265	0.429652	-0.0396044	-0.344108	-0.0505185	0.406866	0.336527	-0.321286	0.10404	0.328656	0.179937	-0.197581	-0.0454673	0.0967589	0.259345	-0.308093	-0.132552	0.111278	0.268298	-0.116074	-0.126876	0.281337	0.535072	-0.401211	0.431872	0.431872	0.448628	-0.117176	0.126818	0.035616	-0.0127238	-0.208752	0.125561	0.382759	0.305375	-0.142684	-0.0985546
ID100003715203000416	CG9022-RA	FBgn0014868	Ost48	SPOT	-0.0653969	0.172509	0.390316	-0.411553	-0.0934512	0.268869	0.208243	-0.248359	-0.183302	0.237145	0.183085	-0.383166	-0.229321	0.372711	0.502548	-0.312905	-0.0226082	0.364693	0.229046	-0.221867	-0.248825	0.157067	0.313965	-0.306305	-0.288261	0.348242	0.345144	-0.142789	-0.324213	0.152405	0.542383	-0.347024	0.541811	0.296799	0.657996	0.541811	0.132455	0.567148	0.271911	-0.0563868	-0.055649	0.34189	0.550722	-0.0749381	-0.158421
ID100003103203000616	CG5546-RA	FBgn0036761	MED19	SPOT	0.0822056	-0.119893	0.262255	-0.242719	0.0698828	-0.207937	0.297771	-0.207175	0.0566419	-0.222832	0.0778943	-0.459241	0.0160969	-0.134608	0.330347	-0.264414	0.145845	-0.259638	0.0643	-0.101955	-0.093241	-0.113651	0.243796	-0.21843	0.000457993	-0.237625	0.183383	-0.0967094	-0.165764	-0.0051038	0.301134	-0.166643	0.0865082	0.0865082	0.164513	-0.410573	0.262006	-0.0921136	0.224735	0.00111365	0.0469973	0.104848	0.428676	0.0547857	-0.00341276
ID100004483203000716	CG13771-RA	FBgn0031844	CG13771	SPOT	0.0548817	-0.0512752	0.0263481	-0.023414	0.0231911	0.0231911	0.116977	-0.0337444	-0.0175067	-0.0175067	0.104895	-0.075416	0.0122721	-0.0581634	-0.0199805	-0.327389	-0.00122943	-0.00603736	-0.00439278	-0.0542676	0.0257505	0.0257505	0.151203	-0.0783142	0.0326885	-0.0218988	0.0192106	-0.0970833	-0.00593868	-0.247829	0.20126	0.160699	0.0231792	0.0231792	0.0473745	0.100313	0.0467705	-0.274495	-0.000412086	-0.0372824	0.0218133	-0.0103393	0.109783	0.0359396	-0.00575754
ID100004255203000916	CG12750-RA	FBgn0086707	ncm	SPOT	0.23351	-0.723765	0.159367	-0.161926	0.226292	-0.692553	0.589904	0.211265	0.207383	-1.1053	0.177166	-0.453927	-0.00536102	-0.534977	0.102512	-0.0455382	0.217639	-1.05572	-0.0396235	-0.228647	-0.0508242	-0.938861	0.392977	-0.238494	0.154097	-0.25164	-0.196756	-0.0929396	-0.0712092	-0.419477	-1.02268	0.218396	-0.764141	-0.764141	0.220092	-1.15392	0.319655	-0.293551	0.422121	0.124733	0.109648	-0.949442	0.309277	0.135742	0.169234
ID100004519203001216	CG14199-RA	FBgn0040890	CG14199	SPOT	-0.0948956	-0.0865842	0.386725	-0.153288	-0.388884	0.0450776	0.0450776	0.32601	-0.373908	-0.109103	0.318203	-0.226686	-0.39337	-0.236973	0.293261	0.343016	-0.211251	-0.357392	0.22008	0.084961	-0.251234	-0.153058	0.322543	0.127108	-0.356354	0.405796	0.331788	0.0436559	-0.399508	-0.237769	0.41671	-0.215957	-0.0374944	-0.0374944	0.416589	-0.49182	-0.0837431	0.597668	0.154781	0.229663	-0.193822	-0.106576	0.525636	0.11679	-0.43065
ID100004329603001316	CG8889-RB	FBgn0259985	CG8889	SPOT	0.152672	-0.0209086	0.0627254	-0.121918	0.0381987	-0.0105589	0.00899727	0.00899727	0.00441688	-0.0718614	0.20079	-0.0663157	-0.0761275	0.0064603	0.0557198	0.0265154	-0.0458884	-0.0126806	0.0465576	-0.0432372	0.0382737	-0.106194	0.0419853	-0.0911528	0.0378387	-0.0487304	0.00945053	-0.00676867	-0.0460015	-0.241405	-0.01319	0.0521219	0.0127537	0.0127537	0.0363142	-0.0427195	0.101098	-0.0645634	0.0846971	0.0803234	0.159949	0.108462	0.173346	0.0949638	0.0255871
ID100003753603001416	CG1817-RA	FBgn0004370	Ptp10D	SPOT	0.296849	-0.846469	0.149705	0.149705	0.675312	-0.412912	-0.136336	-0.136336	0.626281	-0.828891	-0.173287	-0.255284	0.565838	-0.150494	-0.297606	-0.354484	0.549357	-0.542497	-0.314783	-0.0509443	0.224815	-0.86777	0.138139	-0.252355	0.544488	-0.560399	-0.320768	-0.072625	0.217278	-0.562469	-0.336433	0.12642	-0.55214	-0.55214	-0.00526	-0.758151	0.576692	-0.853413	-0.00494432	-0.123719	0.328363	-1.07237	-0.0338466	0.28536	0.56247
ID100003175203001616	CG5074-RA	FBgn0028388	capt	SPOT	-0.0308158	0.11358	0.0484533	0.0484533	-0.140036	0.00984246	0.00984246	-0.0245903	-0.101254	0.141576	0.0413743	-0.0216894	-0.12157	0.0494415	-0.207144	-0.0855568	0.0468056	0.0816931	-0.119137	0.0468056	-0.158606	0.0910464	-0.0240377	0.152834	-0.106834	0.242549	-0.0788983	0.138649	-0.0566178	-0.0438565	0.22665	0.171141	0.0104671	0.11829	0.0104671	-0.0150196	-0.033758	0.3998	-0.0888328	0.00841717	-0.108175	0.12889	-0.084691	0.113594	0.116797
ID100004026603001816	CG8595-RA	FBgn0034476	Toll-7	SPOT	-0.0689865	-0.264542	0.201442	-0.0689865	0.180955	-0.123842	-0.123842	-0.320225	0.201054	-0.0657542	0.00934111	0.00934111	0.129619	-0.139682	0.0300146	-0.0290791	0.0558632	0.0265197	-0.0529491	0.0609955	0.135303	-0.117634	0.124311	-0.0484167	0.283327	0.105785	0.0438766	0.19161	0.0069318	-0.0258002	0.200711	0.0896671	0.0931928	0.08303	0.0931928	0.391063	0.219694	0.178186	-0.0743893	-0.0529965	0.376229	0.221741	-0.0109153	0.274511	0.104564
ID100003636003000017	CG1245-RA	FBgn0037359	MED27	SPOT	-0.0275374	-0.0244877	0.196802	-0.103522	-0.109447	0.167362	0.146712	0.00291317	0.0370872	0.205322	-0.043003	-0.107635	0.145068	0.0241389	0.0512257	-0.111548	-0.0390705	0.0910548	0.0630841	-0.0484583	0.0968404	0.135586	0.0911895	-0.11547	0.0546467	0.0546467	0.0632311	0.0309931	-0.0644758	-0.295044	0.288319	-0.111425	-0.00995976	-0.00995976	0.214484	0.0586616	-0.00849324	-0.188579	-0.0114263	0.00948353	0.148342	0.143776	0.114417	-0.044205	0.039765
ID100003487203000217	CG1363-RA	FBgn0004133	blow	SPOT	-0.0883674	0.0857638	0.101742	-0.248834	0.0492644	0.187391	0.0236801	-0.198003	0.0326056	0.271268	-0.132441	-0.28157	-0.135851	0.186905	0.0700218	-0.219261	-0.00385642	0.103514	-0.0294767	-0.0244162	-0.0678525	0.0494558	0.17607	-0.103491	-0.00607154	0.267297	-0.0150587	0.127171	-0.260628	0.101369	0.235287	-0.0622409	0.219477	0.300037	0.219477	-0.270877	0.208163	0.235891	0.0559209	0.0154236	0.116477	0.17375	0.211081	0.0939545	-0.0830721
ID100004291203000517	CG4433-RA	FBgn0038763	CG4433	SPOT	0.117202	0.0456047	0.119367	-0.140568	0.207254	0.219501	0.226081	-0.0258284	0.137646	-0.0168525	-0.133354	-0.0784456	0.026522	0.0362138	0.232282	-0.158615	0.140633	0.0812929	0.0812929	-0.0186692	-0.0450326	0.153012	0.0786163	-0.347596	0.0662556	-0.164506	0.200557	0.0503337	-0.0897662	-0.0630253	0.414751	-0.0688945	0.129832	0.141754	0.129832	-0.0581758	0.260403	-0.246989	0.00997459	0.0676943	0.10992	0.0881285	0.220947	0.0987939	0.0430234
ID100003448203000717	CG3022-RA	FBgn0031275	GABA-B-R3	SPOT	0.0568833	-0.392175	0.135836	0.244616	0.172938	-0.129153	0.60509	0.247198	0.10238	-0.434371	0.0822309	-0.0967443	0.0102396	-0.00480261	0.0545375	0.132129	0.0490539	-0.472829	-0.0146515	0.171907	0.090906	-0.380535	0.368329	0.079135	0.0537596	-0.243329	0.0389207	0.1769	0.0192902	-0.492048	-0.816461	0.401382	-0.239169	-0.239169	0.112497	-0.960825	0.196918	-0.262774	0.47681	0.272511	0.0256597	-0.49665	0.129438	0.351337	0.0646491
ID100004441803000917	CG32590-RA	FBgn0052590	CG32590	SPOT	-0.0675716	0.00757364	0.0229787	-0.117147	-0.119478	0.017922	0.0907454	-0.0326967	-0.0204643	-0.00838128	-0.028758	-0.105721	-0.1246	-0.0363218	0.162579	-0.0868588	-0.0747352	0.0981103	0.0916364	-0.105104	-0.102945	0.0381256	0.105106	-0.170331	-0.0296339	-0.0284161	0.114643	0.0505925	-0.171673	-0.0989161	0.246922	0.118059	0.162107	0.00678725	0.162107	0.190312	-0.0876955	0.115407	-0.015958	-0.0182448	-0.0211645	0.0258989	0.140576	-0.00466679	-0.10334
ID100003408003001317	CG10079-RB	FBgn0003731	Egfr	SPOT	-0.0163368	-0.0163368	-0.133007	-0.0163368	0.0834976	-0.0163368	-0.0163368	-0.0230024	-0.0343091	0.00829184	0.0268419	-0.0565069	-0.0484162	0	-0.0072385	0.0751815	-0.017378	-0.017378	-0.130874	-0.0597774	-0.0195813	-0.017378	0.00431977	-0.017378	-0.0096364	0.0400236	-0.0291673	0.0903519	0.0369092	0.0483346	0.0425514	0.251345	-0.126139	0.175701	-0.139023	-0.126139	0.525436	0.133734	0.0857565	0.031108	0.783491	0.161108	0.138711	0.161108	0.341083
ID100003789003001517	CG3927-RA	FBgn0034739	CG3927	SPOT	0.221224	-0.655868	0.101589	0.101589	0.447305	-0.375053	-0.375053	-0.433091	0.319952	-0.688054	-0.498073	-0.309837	0.386442	-0.159389	-0.194135	-1.08128	0.417788	-0.414174	-0.080312	-0.172289	0.216654	-0.562287	0.18265	-0.590591	0.514534	-0.983649	-0.136561	-0.16881	0.35307	-0.275129	-0.0610825	-0.393135	-0.700589	-0.789146	0.0680818	-0.700589	0.593406	-1.21408	-0.219413	-0.367214	0.324574	-0.727972	0.148723	0.172308	0.348558
ID100003220203001817	CG9531-RA	FBgn0031817	CG9531	SPOT	-0.0426328	0.435776	0.122891	0.122891	-0.204342	0.327173	0.0876464	0.0876464	-0.144483	0.441353	-0.0500746	-0.0500746	-0.3118	0.136886	0.191722	0.00593301	-0.197868	0.429963	0.0781099	-0.0686033	-0.465964	0.158732	0.00271175	-0.108259	-0.306687	0.17146	0.088551	-0.00289939	-0.365965	-0.0613664	0.141556	0.086499	0.1491	0.27954	0.132583	0.1491	-0.210296	0.853025	-0.0689799	0.0501458	-0.225685	0.615054	-0.0249734	-0.0182704	-0.1044
ID100004444203000018	CG32640-RA	FBgn0052640	CG32640	SPOT	-0.149309	-0.0725754	0.107015	-0.353883	0.148042	-0.386125	0.225194	0.104992	-0.196813	-0.421728	-0.297193	-0.197251	-0.123056	-0.0175999	0.255788	-0.0956607	0.0273337	-0.251732	0.210268	-0.0739543	-0.169719	-0.0759619	0.165284	-0.219763	0.0387077	-0.0803694	0.0951713	-0.0471794	-0.195939	-0.0973023	0.317249	-0.0975731	-0.148336	-0.148336	0.256339	-0.154967	0.161952	-0.0711475	0.246578	0.153042	0.0317394	-0.198762	0.412441	-0.133831	-0.167783
ID100004372203000518	CG7528-RA	FBgn0029113	Uba2	SPOT	0.064294	-0.169999	0.112032	-0.112308	0.0284049	0.0663684	0.235314	0.0854374	0.0212042	0.0343077	0.124928	-0.177856	-0.029069	-0.241422	0.0640512	0.0237882	0.00445379	-0.506493	0.1097	0.0257558	-0.0450366	-0.171741	0.215092	-0.0905823	-0.117891	0.016812	0.0245416	0.0611724	-0.135766	-0.130547	0.135352	-0.072252	-0.0326791	-0.0326791	0.188423	-1.17984	0.327458	0.0450103	-0.0737785	0.0733662	0.0084008	-0.179005	0.0458267	0.150709	0.0552309
ID100003105003000718	CG5581-RA	FBgn0003022	Ote	SPOT	0.0717863	-0.168314	0.17004	-0.197785	0.0622782	0.205906	0.361032	0.117321	-0.0191254	0.231094	0.165774	-0.220868	-0.11417	-0.0394333	0.25968	-0.161523	0.108115	-0.324037	0.203387	0.050885	-0.047364	-0.249545	0.317961	-0.112081	-0.0380513	-0.144172	0.10336	0.107138	-0.127225	-0.132473	0.50548	-0.073012	-0.154244	-0.154244	0.425435	-0.836673	0.26403	-0.274225	0.171175	0.0987171	0.147386	-0.0465271	0.310521	0.108086	0.0919384
ID100003871203000918	CG5219-RA	FBgn0036990	mRpL15	SPOT	-0.0946748	0.125919	0.264676	-0.309377	-0.228063	0.32457	0.326078	0.0816062	-0.25696	0.157012	0.197072	-0.12971	-0.354244	-0.0339883	0.578815	0.0324649	-0.266506	0.137502	0.331184	-0.0681929	-0.25237	0.0819721	0.307141	-0.150857	-0.270787	0.423716	0.295151	0.10235	-0.377425	0.038116	0.436419	-0.188778	0.0463862	0.0463862	0.448117	-0.094828	-0.0222714	0.603181	0.110969	0.0480113	-0.185711	0.232524	0.339604	0.0114094	-0.312334
ID100004524003001118	CG14414-RC	FBgn0030571	CG14414	SPOT	0.112515	0.0460411	0.17031	-0.206656	0.0395888	0.141754	0.0395888	0.0286792	0.053219	-0.08979	-0.094663	-0.223451	0.0338581	-0.0179567	0.10022	-0.330461	0.0565229	0.0910548	-0.0413711	-0.227265	-0.0246414	-0.027495	0.0505396	-0.194159	0.0630135	-0.083396	-0.0181363	-0.0535987	-0.315945	-0.277111	0.0499132	-0.198052	-0.0363344	-0.0363344	0.0433091	-0.0884785	0.186112	-0.276701	-0.0672468	-0.0554798	0.0476857	-0.0282557	0.0282237	0.0933188	0.0326897
ID100003216003001218	CG9453-RC	FBgn0028985	Spn4	SPOT	0.0423013	-0.205461	0.154423	-0.475293	0.139181	0.142097	0.139181	-0.110766	0.155349	0.00288725	0.0550917	-0.547028	0.0157836	-0.00907358	0.103782	-0.379388	0.10563	-0.0403817	-0.044234	-0.273076	-0.0143603	-0.178755	0.130127	-0.324356	-0.174282	-0.149034	0.0495053	-0.209809	-0.189051	-0.151812	0.171818	-0.345818	0.120155	0.120155	0.142221	-0.540376	0.265307	-0.0892695	0.177107	-0.102183	0.0683337	0.0478707	0.354535	0.034499	0.0242081
ID100004178403001518	CG5068-RA	FBgn0035951	CG5068	SPOT	0.134499	0.0756038	0.0520546	0.0756038	0.237676	0.237394	0.237394	-0.205954	0.293475	0.355594	-0.168078	-0.2819	0.195925	0.290971	-0.101939	-0.456719	0.486675	0.380336	-0.174457	-0.232484	0.182839	0.0753763	0.0865025	-0.525274	0.280958	-0.18861	0.0778116	-0.0887095	0.0373456	0.0748628	0.400236	-0.249367	0.174083	0.174083	0.0591701	0.310874	0.320769	-0.372449	-0.141119	-0.114777	0.341224	0.115504	0.022658	0.0651769	0.391859
ID100003253803001718	CG6630-RA	FBgn0260486	CG42533	SPOT	0.278797	-0.173394	0.124355	0.124355	0.388197	-0.0595506	-0.0595506	-0.106156	0.269844	-0.425342	0.0742696	0.0742696	0.204281	-0.0313561	-0.0668021	-0.0784766	0.258121	-0.246705	-0.013977	0.109884	0.318529	-0.144677	0.0708622	-0.0344315	0.52349	-0.154493	0.0323054	0.204799	0.18737	-0.423545	-0.398882	0.529112	-0.157616	-0.157616	0.168005	-0.190612	0.699211	0.0998586	0.181699	0.157946	0.505221	-0.261305	0.233358	0.356477	0.491639
ID100004327203000419	CG8831-RA	FBgn0033737	CG8831	SPOT	0.027331	0.0711222	-0.0379978	-0.200004	0.0111654	0.411826	0.0346217	-0.103445	0.0491931	0.345447	-0.0933606	-0.113581	-0.0456753	0.0215933	-0.116938	-0.254787	0.0540703	0.089814	-0.0272184	-0.0515766	-0.0443817	0.027102	0.150813	-0.325367	-0.0191415	-0.0191415	0.0305101	-0.0273983	-0.0800282	-0.125439	0.205256	-0.20456	0.279043	0.279043	0.291981	-0.18891	0.174832	-0.266042	-0.158687	0.00726209	-0.0185912	0.173183	0.0236234	0.0585407	0.043176
ID100004365003000719	CG7111-RA	FBgn0020618	Rack1	SPOT	-0.0822973	-0.0988258	0.192618	-0.183843	0.0637332	0.193847	0.239957	0.0275027	0.0298999	0.0558169	0.118664	-0.224302	-0.224667	-0.027354	0.319315	-0.0479406	0.12718	-0.141269	0.150386	-0.0911124	-0.0232117	0	0.339551	-0.0379309	-0.0502386	0.261267	0.160952	-0.023553	-0.126772	0.017542	0.236429	-0.0222062	0.155183	0.0477414	0.312492	0.155183	0.392526	0.136103	0.26378	0.115709	0.131933	0.123135	0.376439	0.13105	0
ID100004096203000919	CG9995-RA	FBgn0027655	htt	SPOT	-0.0131445	-0.50668	-0.0553398	-0.046126	0.363019	0.05655	0.294844	0.10936	0.25777	-0.318385	0.0432343	-0.136875	0.0553324	-0.319332	-0.0154122	0.00205774	0.0921121	-0.52146	-0.0379668	0.0897221	-0.0798569	-0.527557	0.215206	-0.0740705	0.161174	-0.0809851	0.0291022	0.051462	-0.0558655	-0.344509	-0.104256	0.155069	-0.199467	-0.199467	0.0632166	-0.670747	0.238143	-0.102847	0.231901	-0.0117417	0.0730768	-0.55537	-0.121279	0.317051	0.253476
ID100003714603001219	CG8931-RA	FBgn0030717	CG8931	SPOT	0.0764624	-0.0459995	0.10901	-0.22893	-0.00082076	0.205541	-0.00082076	-0.00246272	-0.00134801	0.217231	0.242514	-0.237642	-0.0795047	-0.114785	0.117421	-0.277324	-0.055156	-0.0309275	0.0811019	-0.105871	-0.110887	0.115805	0.0976989	0.0976989	-0.195057	-0.0544748	0.181951	-0.143991	-0.259241	-0.0608004	0.276734	-0.115965	0.0507058	0.0507058	0.22411	-0.475597	-0.0266301	-0.257126	0.11684	-0.126744	-0.0438773	0.0469667	0.190663	-0.0762389	-0.0472638
ID100003443403001319	CG30118-RA	FBgn0050118	CG30118	SPOT	-0.0150565	-0.670672	0.511929	0.168566	0.294652	-0.279727	0.294652	0.464909	0.171331	-0.663504	0.410024	-0.138867	0.0819395	-0.512013	0.298021	0.25778	0.0843363	-0.98312	0.104328	0.214183	-0.0285717	-0.706303	0.349883	0.141865	0.0666571	-0.410931	0.0497548	0.178748	-0.227763	-0.47852	-0.268349	0.112138	-0.823845	-0.823845	0.0231442	-1.15577	0.244726	-0.662449	0.270706	0.162433	0.0496136	-0.921978	0.0700599	0.394515	0.0362285
ID100003676203001519	CG6761-RA	FBgn0036031	CG6761	SPOT	-0.041379	0.0680254	0.119588	0.0680254	-0.0936001	0.0421233	0.0421233	0.0162212	-0.132226	0.111434	0.148769	-0.0301519	-0.12915	0.0652512	0.0951969	0.0894349	-0.0467099	0.210054	0.102509	-0.0512464	-0.113561	0.077328	0.0219751	-0.042099	-0.171986	0.216129	0.0631746	-0.0971901	-0.172543	-0.293938	0.259234	-0.0640443	0.108081	0.0818108	0.108081	0.220472	-0.13113	0.240313	0.00654027	-0.0567221	-0.173238	0.0953992	0.0783772	-0.052647	0.00495753
ID100003252003001719	CG6601-RA	FBgn0015797	Rab6	SPOT	-0.0167285	-0.240107	0.420695	-0.0167285	0.216083	-0.226553	-0.219984	-0.219984	0.0494472	-0.449375	-0.431116	-0.431116	0.0332942	-0.288519	0.284717	-0.261865	-0.0854742	-0.338529	0.125196	-0.197172	-0.108543	-0.247622	0.442434	-0.453312	-0.0486139	-0.319492	0.281772	-0.230726	-0.259934	-0.145945	-0.0537917	-0.296257	-0.477905	-0.477905	0.300421	-0.874635	0.118201	-0.436764	0.324622	-0.135417	0.0699848	-0.301576	0.434745	0.0146348	-0.0862539
ID100003960600010100	CG6174-RA	FBgn0011745	Arp87C	SPOT	0.380864	0.380864	0.565246	-0.22318	-0.190935	0.121997	0.32202	-0.0484471	-0.124501	-0.0602831	0.353247	-0.402819	0.0914325	0.319841	0.549535	-0.200907	0.0387776	-0.0523256	0.247577	-0.308812	-0.0402988	0.150588	0.322941	-0.247209	0.0790451	0.126204	0.727761	-0.0321443	0.226239	-0.0579714	0.527298	0.226239	-0.0761085	0.0895982	0.375699	0.495581	0.0760643	0.237088	0.259402	0.0395383	-0.0471877	0.615259	0.555508	-0.236327	-0.106677
ID100004352400010300	CG1886-RA	FBgn0030343	ATP7	SPOT	0.124721	0.0168673	0.466399	0.124721	0.23756	0.349623	0.254184	0.0043076	0.126554	-0.222291	0.0892025	-0.285526	0.0830767	-0.0508145	0.177358	-0.22398	-0.0413236	0.0722907	-0.00875944	-0.183815	0.0490905	-0.0012307	0.179541	-0.292422	0.124355	-0.0565279	0.0650248	0.0851453	-0.149831	-0.156972	0.282067	0.428039	0.367298	0.0705413	0.025448	0.194979	0.360778	0.977773	0.0459717	0.0216304	0.235854	0.429951	0.360391	0.0513222	0.12446
ID100004230000010600	CG15532-RA	FBgn0010113	hdc	SPOT	0.157339	-1.44746	0.131948	0.71786	0.385768	-1.34544	0.838105	0.768185	0.439506	-0.221975	-0.306647	-0.221975	0.269134	-0.409257	-0.305865	0.415247	-0.0907353	-2.32331	-0.363151	0.295216	0.0514879	-1.72371	0.377816	0.251174	0.263528	-0.983628	-0.548957	0.325081	0.197115	-1.09538	-1.72999	1.33002	0.304662	-1.85546	-0.236197	-1.53899	0.646914	-1.55657	0.271104	0.647292	0.326123	-2.0818	-0.0106475	0.441478	0.472658
ID100004536600011000	CG4552-RA	FBgn0031304	CG4552	SPOT	0.0139913	0.0320207	0.321877	-0.0693473	0.223161	0.524503	0.390142	0.0998359	0.0672363	-0.102724	-0.0157732	-0.197051	0.109291	-0.127177	0.0167987	-0.12496	0.0347787	-0.134973	-0.0792525	-0.115694	0.0981586	-0.303789	0.273927	-0.148907	0.0145482	-0.0732423	0.143078	0.0849735	-0.106473	-0.172101	0.174012	0.489809	0.0298893	0.188537	-0.0786802	-0.236184	0.105855	-0.0924336	0.101385	0.125727	0.114683	-0.0150249	0.220074	0.149247	0.0554115
ID100003198000011200	CG33107-RA	FBgn0053107	CG33107	SPOT	0.147884	-0.0292992	-0.0292992	-0.0984361	0.357347	0.319926	0.286973	-0.173625	0.348859	-0.088292	-0.204203	-0.210371	0.380038	0.190826	0.131401	-0.621144	0.248084	0.0596299	-0.109017	-0.217578	0.260622	-0.166877	0.182378	-0.403083	0.284197	-0.326996	0.206834	-0.0118511	0.108443	-0.103413	0.185523	0.153803	0.197252	0.254254	0.015678	0.201129	0.328605	-0.675326	-0.156826	-0.0611908	0.329151	-0.13382	0.237305	-0.173843	0.10884
ID100003312600011600	CG12909-RA	FBgn0033507	CG12909	SPOT	-0.051276	0.0927526	0.554202	-0.0988721	-0.111086	0.260656	0.422524	0.164152	-0.0205298	-0.220681	0.341059	-0.190394	-0.130437	-0.13288	0.502642	0.127031	-0.104616	-0.17756	0.341601	-0.0772948	-0.137421	-0.123341	0.295143	0.0201053	-0.142056	0.18894	0.237991	0.137646	-0.140827	-0.194602	-0.281753	0.288131	-0.243805	0.00494478	0.215121	-0.295583	0.130066	0.335091	0.0464015	0.0584767	0.0217737	-0.175989	0.537118	-0.149601	-0.00635598
ID100003461400011700	CG13248-RA	FBgn0036984	CG13248	SPOT	0.0623764	-0.0277098	0.029992	-0.0219073	0.144669	0.0457158	0.0457158	-0.0882033	0.102144	0.063478	-0.154303	-0.0216894	0.116077	0.0855571	-0.0435364	-0.197089	0.00656173	0.0420783	-0.0249114	-0.0368569	0.0795329	-0.0106561	-0.0106561	-0.0892824	0.115919	0.0296453	0.0629222	-0.0515988	-0.0937185	-0.246267	0.251474	-0.0525462	0.00200368	0.00690233	-0.0513772	0.298841	0.0686674	-0.178243	-0.001503	0.0158637	0.128261	-0.0247421	0.177561	-0.0618857	0.0772952
ID100004313400010001	CG9770-RA	FBgn0086679	p	SPOT	0.0272877	-0.106483	0.380317	0.0272877	0.0147772	0.0417518	0.378635	0.0417518	0.0427473	0.0181316	0.120163	-0.283064	0.0624743	-0.0352698	0.194777	-0.284689	-0.0653367	-0.152903	-0.0574883	-0.184378	-0.0130631	-0.424509	0.236515	-0.189685	0.0808612	-0.0673847	0.335132	-0.0734171	0.21802	-0.280486	0.31173	0.21802	0.0257721	-0.00837299	0.1447	-0.0619499	0.175624	-0.0795076	0.110462	0.0675993	0.105882	-0.114946	0.211892	0.0556908	0.0371251
ID100003270000010201	CG8232-RA	FBgn0033352	CG8232	SPOT	0.047376	-0.31295	0.379457	0.047376	0.781153	0.159147	0.440362	-0.163002	0.67969	-0.0435547	-0.205255	-0.317491	0.0522234	-0.0844475	-0.12154	-0.748686	0.348819	-0.164238	-0.299033	-0.160702	0.650587	-0.638473	0.239232	-0.298124	0.35108	-0.714991	0.0353193	0.122921	-0.280149	-0.280149	-0.321103	0.376959	0.66113	0.0342187	-0.0979108	-0.750094	0.862596	0.244334	-0.0951296	-0.181199	0.493856	0.376754	0.0592374	0.127563	-0.100737
ID100003583800010501	CG5001-RA	FBgn0031322	CG5001	SPOT	-0.102738	-0.0374442	-0.133007	-0.102738	0.0722168	0.0722168	0.067213	0.088634	-0.0487662	-0.0161294	0.0119529	-0.0161294	-0.0759976	-0.0759976	0.212862	-0.197407	-0.0197467	-0.0197467	0.0380799	0.00232598	-0.0421462	-0.00121122	0.0225478	-0.0382822	0.0352102	0.0296292	0.0296292	-0.0513772	-0.137998	-0.351815	0.103529	0.00306786	-0.0772925	-0.0772925	-0.0528562	-0.096219	0.0496214	0.0496214	0.129551	0.0143535	0.115075	0.00329399	-0.092201	0.00613718	-0.0263696
ID100003197400010701	CG3309-RA	FBgn0029756	CG3309	SPOT	-0.428463	0.631823	0.415614	0.0641933	0.0882685	0.2338	-0.102936	-0.241244	0.0820704	1.86027	0.164197	-0.0500746	0.152674	0.286435	0.152674	-0.0897884	-0.00822072	0.586787	0.163566	-0.0182608	-0.0806703	0.516242	0.254133	0.0594701	0.103502	0.380395	0.286931	0.217593	0.0128048	-0.0615998	0.428018	0.185979	-0.00211231	0.46344	0.149825	0.83998	0.00429021	0.607929	-0.0415321	0.0669506	0.0895888	0.943564	0.405018	0.0263677	-0.242383
ID100003387000010901	CG12220-RA	FBgn0039835	mRpL32	SPOT	0.00545686	0.454838	0.754452	-0.161845	-0.288811	0.515144	0.341566	0.0358621	-0.185702	0.157615	0.358631	-0.236978	-0.164115	0.133958	0.727165	0.0525915	-0.283823	0.258205	0.412034	-0.207975	-0.0810897	0.0902926	0.375155	-0.0339476	-0.333896	0.560136	0.444102	-0.00563171	-0.129079	0.030277	0.492418	0.326855	-0.426372	0.662017	0.434467	0.389209	-0.0203263	0.855845	-0.0455963	0.129562	-0.133172	0.303196	0.661297	-0.0883041	-0.287192
ID100003658800011101	CG32491-RB	FBgn0002781	mod(mdg4)	SPOT	0.043192	-0.259339	0.306922	0.10983	-0.167423	0.331572	0.306403	0.119384	-0.00501128	-0.0243436	0.164664	-0.180445	-0.0635807	0.0663757	0.172723	0.00824188	-0.128354	-0.0889915	-0.0822957	-0.108088	-0.141899	-0.0871801	0.0840378	-0.0249457	-0.088774	0.0373281	0.12899	-0.0220665	-0.112016	-0.397173	0.175159	0.370959	0.0447505	0.253542	0.00754705	0.238453	0.184843	0.462067	-0.100275	0.183448	-0.0607354	0.135096	0.168586	0.0153981	0.0794334
ID100003963600011301	CG6219-RD	FBgn0026257	cav	SPOT	0.340025	0.183743	0.183743	-0.0470253	0.176199	0.035255	0.035255	-0.0413811	0.0341706	-0.0706644	0.0363395	0.0341706	0.0639473	-0.00446532	0.0600284	0.0600284	0.0334228	-0.168259	0.0997357	0.0334228	0.0954269	0.000534929	0.000534929	-0.0751527	0.101688	-0.128476	-0.128476	-0.152413	-0.0588858	-0.231264	0.0216799	-0.0588858	-0.0588858	-0.0588858	0.251004	0.0383386	-0.0269217	-0.0269217	-0.0648066	-0.122466	0.106284	-0.0216581	-0.0216581	0.0050425	-0.0163945
ID100004388400011501	CG17002-RB	FBgn0033122	CG17002	SPOT	-0.104293	0.248337	0.470049	0.0381806	-0.200494	0.332735	0.355777	0.114425	-0.29861	0.100212	0.199325	0.0424192	-0.191813	-0.0179445	0.0809023	0.116408	-0.266816	-0.279659	0.0283002	-0.0761273	-0.0119841	-0.129926	0.162431	0.340213	-0.366223	0.33923	0.113602	0.131171	-0.265537	-0.193395	0.165186	0.406675	-0.338956	0.34892	0.282792	0.046718	0.00190287	0.361366	0.192849	0.278102	-0.110444	0.0565897	0.428541	0.0528421	-0.217251
ID100003811800011801	CG14755-RA	FBgn0033282	CG14755	SPOT	-0.0435497	-0.00867865	0.135736	0.378597	0.0392717	-0.0242756	0.0717002	0.0758143	0.0369971	-0.110611	0.0698158	0.166901	-0.00492033	-0.00919122	-0.0202057	0.0234409	-0.0241231	-0.217	-0.0425777	0.276231	-0.103055	-0.0498099	0.161343	0.221942	0.0429685	0.05763	-0.04121	0.319344	-0.082227	-0.486384	-0.0599195	0.642959	0.0115116	0.012399	-0.0740908	0.199763	-0.0198055	-0.326571	0.139752	0.128701	0.112042	-0.25353	0.146642	0.14522	0.0567992
ID100004306200010002	CG7841-RA	FBgn0036502	CG7841	SPOT	-0.0388471	-0.150119	0.273476	-0.0388471	0.325974	0.325974	0.521866	0.0190198	0.0459618	-0.13691	0.109539	-0.1767	0.0400427	-0.109182	0.304688	-0.119733	0.0308662	0.0308662	0.0766487	-0.0820754	0.362154	-0.0740674	0.373647	-0.0151022	0.172405	0.0264684	0.275512	0.101338	0.19758	-0.149279	0.19758	0.349441	0.627377	-0.068019	0.175327	-0.0134243	0.226305	0.226305	0.687222	0.185749	0.338468	-0.16818	0.45048	0.0954138	0.0719647
ID100003999600010402	CG3704-RA	FBgn0040346	CG3704	SPOT	-0.00693848	0.234218	-0.00693848	-0.0907663	-0.188793	0.225533	0.133914	-0.0813996	-0.139698	-0.139698	0.210433	-0.372201	0.113234	0.281114	0.392184	-0.18487	-0.0397087	-0.0353085	0.188447	-0.118085	0.0505753	0.0423988	0.103644	-0.213231	0.100603	0.297231	0.292717	-0.0574229	-0.116807	0.0439252	0.414206	0.334962	-0.0769337	0.0577124	0.185845	0.562418	-0.0246856	0.149901	0.0803005	0.0803005	0.0590603	0.793139	0.446407	-0.149461	0.136974
ID100003502800010602	CG8801-RA	FBgn0028473	CG8801	SPOT	0.0486095	0.0486095	0.543449	-0.0868711	0.208171	0.475484	0.203311	-0.207082	0.223038	-0.1491	-0.1491	-0.321786	0.245906	-0.0503001	-0.215786	-0.601224	0.0298692	-0.273877	-0.333002	-0.206964	0.238626	-0.29465	0.207509	-0.207189	0.0873209	0	0.0547033	0.13405	0.154607	0	-0.0935374	0.43283	0.223758	0.478481	0.188906	-0.605681	0.455861	-0.27394	-0.064187	-0.00809618	0.411354	0.0582587	0.242937	0.137523	0.186308
ID100003776400010802	CG2867-RA	FBgn0004901	Prat	SPOT	0.0871295	0.333115	0.376648	-0.0293009	-0.0182751	0.539452	0.176294	-0.15979	-0.00883023	0.259747	-0.0652398	-0.014237	0.0212245	0.462558	0.0892788	-0.292449	-0.193903	0.391166	-0.00669134	-0.145185	-0.0769075	0.136038	0.0566822	-0.235713	-0.0314578	0.0881151	0.201114	0.0409165	-0.0009068	0.164949	0.216221	0.374748	-0.138494	0.786676	0.106088	0.454461	0.115189	0.483651	-0.116374	0.0573822	0.0857399	0.521072	0.279943	0.0184895	0.0151706
ID100003390000010902	CG12292-RA	FBgn0032451	spict	SPOT	0.101899	0.552101	0.526482	-0.0882792	-0.0674579	0.235348	-0.252897	-0.633444	0.182611	0.604054	-0.171633	-0.276791	0.226703	0.47577	0.200124	-0.631908	-0.0456186	0.687661	-0.0654568	-0.288333	0.0757844	0.257668	-0.0619306	-0.334303	-0.0556514	0.153282	0.105554	-0.027229	0.0293332	0.261559	0.246279	0.288333	-0.0475143	1.09858	0.138294	0.745978	0.197742	0.446574	-0.338748	-0.0912903	0.130444	0.720568	0.408494	-0.141848	-0.0838139
ID100003968400011602	CG6338-RA	FBgn0004510	Ets97D	SPOT	0.232432	-0.0416769	0.443824	-0.0652179	0.252684	0.26502	0.257118	-0.232954	0.237528	0.279285	-0.187716	-0.0988325	0.27212	0.129026	0.0429195	-0.508134	0.137374	-0.0116692	-0.0120978	-0.148894	0.217189	-0.0362242	0.0493163	-0.199931	0.256083	-0.303848	0.149247	-0.0274612	0.0802707	-0.120833	0.383106	0.223147	0.211485	0.415529	-0.10302	0.217889	0.346601	-0.667297	-0.130311	-0.155078	0.107031	0.246532	0.0347508	0.00379221	0.0891955
ID100003965400011802	CG6259-RA	FBgn0036740	CG6259	SPOT	0.0342374	0.482536	0.489357	-0.23877	-0.0583811	0.283713	0.222709	-0.122035	-0.113306	0.115788	0.0553578	-0.264746	-0.0875898	0.26302	0.428891	-0.271596	-0.119477	0.277341	0.166654	-0.290633	-0.0357797	0.174039	0.17552	-0.131336	-0.0369899	0.164917	0.294382	0.0225157	-0.142279	0.119309	0.409783	0.0631791	-0.163653	0.60549	0.155736	0.519549	0.098939	0.389801	-0.030178	0.0905956	-0.00696425	0.362519	0.466235	-0.203812	-0.121293
ID100004042800010203	CG10274-RA	FBgn0035690	CG10274	SPOT	0.0319211	0.0793237	0.0319211	0.0256876	0.0673782	0.0673782	0.402698	0.00085447	0.0485659	-0.0336471	-0.0231983	-0.231806	0.106716	0.115475	0.247922	-0.154334	-0.00122943	-0.0208334	-0.0208334	-0.0949325	-0.068017	-0.00259363	0.124994	-0.104197	0.0503749	-0.0333106	0.0305853	0.113159	0.231008	-0.153528	0.231008	0.421126	0.140849	0.140849	-0.100547	0.142883	0.0996107	0.249509	-0.0554999	0.120497	0.0575718	-0.0454985	0.00693498	0.0146558	-0.0192818
ID100004503000010303	CG4336-RA	FBgn0003302	rux	SPOT	0.208015	0.208015	0.300727	-0.0300221	0.0197067	0.0197067	0.0714656	-0.18773	0.0232008	0.0232008	0.0992374	-0.0805723	0.12513	0.12513	0.2223	-0.115081	-0.00704305	-0.0165456	0.175735	-0.0966844	0.0514715	0.0969106	0.0948092	-0.191457	0.0584407	0.0629095	0.0584407	-0.0583672	0.148742	-0.119945	0.337644	0.148742	-0.04726	0.18409	0.18409	0.541287	0.0546778	0.702393	0.0889853	0.0176721	-0.003513	0.132072	0.235853	-0.074201	0.0339671
ID100003159600010403	CG11396-RA	FBgn0037022	CG11396	SPOT	0.0599849	0.0599849	0.299806	-0.054219	0.0414661	0.0572984	0.481167	0.0848025	-0.00589085	-0.00589085	0.221226	-0.105391	0.00649916	-0.0661798	0.347943	-0.103138	-0.0433208	-0.0535489	0.163425	-0.0319116	0.0846675	-0.125966	0.147808	-0.145859	-0.0478731	-0.0308443	0.221016	0.0567069	0.0387274	-0.283209	0.0653508	0.233042	0.0635968	0.0948055	0.0618952	-0.0764335	-0.0225126	0.151055	0.0504653	-0.00382904	0.0233215	0.459597	0.160111	-0.127421	0.0241286
ID100003430800010603	CG7987-RB	FBgn0038244	CG7987	SPOT	0.151024	-0.203371	0.394535	0.151024	0.353904	0.164043	0.161294	-0.187606	0.504499	-0.0641843	-0.116215	-0.0641843	0.247556	-0.00822706	0.0240937	-0.412879	0.135523	-0.12849	-0.190919	0.0503936	0.31236	-0.35717	0.124798	-0.16117	0.333579	-0.275255	0.0144578	0.254078	0.214114	-0.0154447	0.000404378	0.601197	0.350514	0.240561	-0.229394	-0.271535	0.489798	-0.190117	0.0647369	0.110852	0.525408	0.139097	0.0879088	0.249369	0.290036
ID100004428600010803	CG17735-RA	FBgn0260794	CG42574	SPOT	0.161411	-0.656468	0.263264	0.323591	0.688589	-0.339096	0.419898	-0.0228777	0.514134	-0.737489	-0.219004	-0.2018	0.494851	-0.203005	-0.280283	-0.345995	0.360474	-1.40985	-0.186565	-0.0697011	0.437286	-1.34374	0.30781	-0.14416	0.389818	-0.568326	-0.340103	0.177264	0.448666	-0.601086	-0.990231	0.947486	0.559734	-0.721644	-0.250805	-1.23539	0.749929	-1.29679	0.0999732	0.0775959	0.610727	-0.899556	-0.0651232	0.38444	0.59313
ID100004267800011203	CG31133-RA	FBgn0051133	CG31133	SPOT	0.0541797	-0.130314	0.103168	-0.0456876	0.0770582	0.0959902	0.226122	0.0959902	0.0312478	0.112725	0.0074803	-0.146762	0.00997352	-0.000316401	-0.0432961	-0.067092	0.0612494	-0.0480405	0.05362	-0.00618948	0.126059	-0.0283802	0.0589523	-0.0417191	0.0164343	-0.0416588	0.00831241	0.10519	-0.0902199	-0.251761	0.0358758	0.10103	-0.0158089	0.0409546	-0.0437224	-0.00336022	-0.0300383	-0.449659	-0.0680062	0.0223011	-0.0853273	-0.078132	-0.0461307	-0.0760163	0.00772267
ID100003699000011503	CG8461-RA	FBgn0038235	CG8461	SPOT	0.197107	0.168612	0.325382	-0.0182601	0.02119	-0.0658114	0.37071	0.0249607	0.134533	-0.129907	0.108695	-0.158217	0.0414839	0.0561966	0.155018	-0.05034	0.0586404	0.0621304	0.166072	-0.165311	0.0664105	-0.0431283	0.169219	-0.0818702	0.0359426	0.0581906	0.190721	0	0.015969	-0.379153	0.384347	0.263672	-0.0852535	0.139775	0.124829	0.724764	0.168443	0.066892	-0.068712	0.150689	0.0846105	0.099895	0.33139	-0.168905	0.0134331
ID100003162000011703	CG12110-RB	FBgn0033075	Pld	SPOT	0.21214	-0.404349	0.368105	0.250814	0.300065	-0.780266	-0.0224298	-0.345214	0.463177	-0.737958	0.146158	-0.156209	0.300751	-0.297873	0.0514526	0.128125	0.213066	-1.02789	-0.0395293	0.0453736	0.298232	-0.704631	0.241649	0.149762	0.31507	-0.178919	0.055417	0.325199	0.25045	-0.33557	-0.945112	0.712262	0.254051	-0.317377	-0.25706	-1.09825	0.517327	-0.229513	0.578895	0.298985	0.39227	-0.453725	0.0134316	0.27843	0.433145
ID100003118200010104	CG1675-RA	FBgn0033457	CG1675	SPOT	0.424619	0.424619	0.492389	-0.347178	0.0235624	-0.0283635	-0.0283635	-0.370278	0.0237106	0.181998	-0.410876	-0.317021	-0.0814847	0.471719	0.224581	-0.840195	-0.0866066	0.389395	0.0149183	-0.410117	0.11099	0.211649	0.234907	-0.391185	0.12315	-0.114436	0.201115	-0.100632	0.207688	0.207688	0.605953	-0.0258209	0.0389189	0.287482	0.165	0.588695	0.232818	0.364957	-0.225944	-0.196945	0.209349	0.399796	0.439307	-0.172114	0.0208952
ID100003886800010504	CG2218-RA	FBgn0039767	CG2218	SPOT	0.186309	-0.193913	0.420224	0.186309	0.296835	0.103291	0.422298	-0.0630861	0.111908	0.0200742	0.0200742	-0.304912	0.255804	-0.225101	0.0364795	-0.230219	0.0136224	-0.398311	-0.157697	-0.245653	0.167163	-0.5361	0.242658	-0.11682	0.0809492	-0.247806	0.0463937	0.0993721	0.127456	-0.301468	-0.199662	0.529588	0.229081	0.125741	0.0336705	-0.646826	0.35687	-0.0757004	0.230683	0.187821	0.251161	-0.108155	0.249855	0.102906	0.273592
ID100003771000010704	CG2671-RA	FBgn0002121	l(2)gl	SPOT	0.282146	-0.970137	0.448627	0.282146	0.659131	-1.13867	0.83545	0.158287	0.774105	-0.283991	-0.283991	-0.303613	0.587697	-0.0394238	0.0119307	-0.348667	0.494763	-1.20256	0.0213542	-0.124992	0.549548	-1.41398	0.379128	-0.155256	0.317613	-1.02485	-0.181091	0.0163614	0.596498	-0.967973	-1.07949	0.723459	0.834537	-1.31199	-0.132029	-0.802393	0.934515	-1.47237	0.136437	0.195976	0.585082	-1.52121	0.254528	0.127396	0.649335
ID100003307800010804	CG12812-RA	FBgn0037781	Fancl	SPOT	-0.00693848	0.10676	-0.00693848	-0.0619216	-0.113136	0.016748	0.0697205	0.016748	-0.0440772	-0.124235	0.0762815	-0.0857234	-0.080312	0.0783033	0.291832	-0.035365	0.13215	0.158165	0.13215	-0.0740063	-0.0460044	-0.0104224	0.122116	-0.0104224	-0.148607	0.178705	0.117879	0.117879	0.24076	-0.12821	0.187678	0.0917707	-0.118761	0.0785433	0.202844	0.312073	0.0119213	0.372259	0.0526115	0.0526115	-0.120008	0.13566	0.303343	-0.0208989	0.00762963
ID100004078200011004	CG1395-RA	FBgn0003525	stg	SPOT	-0.0394134	-0.721346	0.537065	0.3173	-0.0854971	-0.421887	0.462372	0.366238	0.0794591	-1.42017	0.00950979	0.0983346	0.232672	-0.497673	0.00676493	0.164606	0.00894295	-1.10014	0.147153	0.0960215	0.215714	-0.713007	0.465754	0.253422	0.0924285	-0.267597	-0.0474145	0.360645	0.130837	-0.541549	-0.146118	0.879921	0.204214	-0.499408	-0.00291547	-1.56967	0.359485	-0.148067	-0.0412066	0.214919	0.129854	-0.782139	0.218691	0.177721	0.225897
ID100004501200011504	CG4217-RA	FBgn0038805	TFAM	SPOT	-0.0859928	0.3987	0.522198	-0.0770549	-0.15923	0.553185	0.148029	-0.194671	-0.226493	0.320775	0.139255	-0.196915	-0.0744234	0.511132	0.388294	-0.208707	-0.293312	0.553225	0.218953	-0.209431	0.0317203	0.299778	0.23825	-0.0257442	-0.249862	0.196956	0.319048	0.0581133	-0.134101	0.0911465	0.506436	0.384024	-0.287484	0.758134	0.249933	0.664855	0.0750998	0.482334	-0.0970012	0.200881	-0.068545	0.488839	0.433994	-0.110532	-0.180146
ID100003349200011804	CG10993-RA	FBgn0030524	CG10993	SPOT	0.108665	-0.0423612	-0.0313833	0.00944832	-0.00780092	0.0423221	0.189636	0.0423221	0.0962674	-0.0389573	0.109963	-0.0824332	0.0382401	0.0764408	0.140285	0.0445784	0.0429399	-0.0520787	0.0768017	-0.00921889	0.122209	-0.0461737	0.0333475	0.0131898	0.00385051	0.0772186	0.0598346	-0.00570103	-0.0607622	-0.289146	0.00712404	0.148351	-0.0285353	-0.0285353	-0.0661575	0.0899202	0.0403488	-0.238997	0.0353103	0.0683029	0.0530004	-0.00695401	0.0799535	-0.00467467	-0.0348108
ID100004387800010705	CG16987-RA	FBgn0031461	daw	SPOT	0.277929	-0.173548	0.590628	0.277929	0.596524	0.0559623	0.539519	0.121513	0.172471	0.172471	0.217182	0.089008	0.23552	0.0655198	0.222239	0.0439678	0.304182	-0.376575	0.0717136	-0.0611762	1.00265	-0.582847	0.444242	0.20942	0.225554	-0.042894	0.525821	0.300375	0.125423	-0.0459288	-0.0582591	0.5572	0.0364358	-0.248442	-0.0548367	0.0354322	0.00295713	-0.523051	0.493904	0.00406951	0.106936	-0.419208	0.057976	-0.151098	-0.026194
ID100003699600011005	CG8498-RA	FBgn0031992	CG8498	SPOT	-0.100081	0.400236	0.454037	-0.172552	-0.192767	0.486868	-0.00371159	-0.138583	-0.228309	0.192042	0.0123028	-0.199081	-0.133417	0.341489	0.240634	-0.300256	-0.17933	0.445807	0.15044	-0.223618	-0.126318	0.293465	0.167965	-0.199035	-0.166438	0.160519	0.19472	0.0256095	-0.104273	0.0972983	0.441556	0.383271	-0.191268	0.830361	0.232348	0.448944	0.166294	0.602943	-0.297516	0.057313	-0.148301	0.548462	0.435609	-0.173846	-0.292187
ID100003274800011205	CG8327-RB	FBgn0037723	SpdS	SPOT	-0.0625894	0.404711	0.495091	-0.161068	-0.223899	0.524498	0.12145	0.0235722	-0.204785	0.305941	0.270407	-0.249905	-0.133293	0.491604	0.332908	-0.0916652	-0.249838	0.456751	0.165253	-0.191286	-0.171078	0.272215	0.073927	-0.126449	-0.279916	0.204111	0.209557	0	-0.0558461	0.150516	0.34581	0.241032	-0.312562	0.723191	0.290085	0.639444	-0.00531592	1.18021	-0.298456	-0.00782508	-0.0572813	0.636493	0.518958	-0.316212	-0.182635
ID100003277200011305	CG8384-RE	FBgn0001139	gro	SPOT	0.268557	-0.410744	0.400631	0.197538	0.130263	-0.313947	0.423631	0.25145	0.152959	-0.665615	0.195962	-0.202507	0.249366	-0.119083	0.212823	0.144319	-0.112671	-0.718503	0.0990589	-0.00076528	0.221774	-0.441012	0.316274	0.102664	0.150772	-0.246956	0.168383	0.183187	0.180765	-0.333702	0.176324	0.690532	0.3379	-0.217172	0.164466	-0.368367	0.392094	0.0656494	0.223811	0.268292	0.233739	-0.264572	0.486541	0.0437092	0.302438
ID100004003800011405	CG3792-RA	FBgn0031662	CG3792	SPOT	0.366691	0.267804	0.564456	-0.143071	0.155727	0.323975	0.153922	-0.240584	0.272326	0.17125	-0.0855951	-0.231306	0.267679	0.181008	0.0439111	-0.54733	0.288474	0.0893903	-0.0107796	-0.297759	0.285543	0.0495422	0.201662	-0.232855	0.144254	-0.202803	0.264905	0.0513386	0.148981	-0.0186311	0.360643	0.305789	0.11047	0.422331	0.0545268	0.00735106	0.407801	-0.537989	-0.0442933	-0.0468077	0.169911	0.2441	0.208049	-0.102347	0.0473326
ID100003426000011805	CG7903-RA	FBgn0039730	CG7903	SPOT	0.0255605	-0.00715151	0.311724	-0.0408623	-0.0228783	0.0724588	0.390142	0.0273878	0.0320824	-0.117796	0.163836	-0.178915	0.0589964	0.0722905	0.158375	0.0212428	-0.0247105	-0.0844564	0.0347473	-0.0674337	0.0526248	-0.0969334	0.0406359	-0.00707666	-0.0668246	-0.136943	0.134224	0.0177909	0.0157287	-0.151238	0.0670115	0.240391	-0.304175	0.204422	0.115372	0.132321	0.101518	0.189911	0.00624427	0.0762314	0.0474527	0.0183869	0.245072	0.00134485	-0.0541086
ID100004311000010106	CG9135-RB	FBgn0031769	CG9135	SPOT	0.12684	-0.144102	0.540289	0.12684	0.153477	0.073077	0.275895	-0.216804	0.248951	-0.243366	-0.0330658	-0.33757	0.115648	0.10807	0.297617	-0.484594	0.123274	-0.191799	-0.0238543	-0.149958	0.319801	-0.250127	0.205882	-0.174173	0.280624	-0.165114	0.355457	0.116435	0.131093	-0.113874	0.503093	0.37444	0.183903	-0.0200534	0.285408	0.134956	0.44679	0.318928	-0.0930557	0.028356	0.182098	0.182098	0.549232	0.17718	0.0928546
ID100003846000010306	CG6752-RA	FBgn0038296	CG6752	SPOT	0.0230802	-0.0560376	0.139507	0.0230802	-0.0844303	-0.0269328	0.0441635	-0.0269328	0.0103276	0.0103276	0.151689	-0.00601541	0.00523992	-0.142804	0.0327049	0.00523992	-0.0501265	-0.013977	-0.013977	-0.0072573	0.00579588	-0.0518081	0.072419	0.0265338	0.075124	-0.00695824	-0.00730437	0.0536637	0.113221	-0.237451	0.113221	0.186763	0.00153948	-0.300915	-0.0837003	-0.00336022	0.123187	-0.218842	0.0608203	0.0753776	0.159417	0.708832	0.114208	0.0668488	0.00873875
ID100003732600010506	CG7712-RA	FBgn0033570	CG7712	SPOT	0.160814	0.160814	0.696702	-0.0913847	-0.0594373	0.390163	0.495083	-0.116471	-0.0138745	-0.0138745	0.184908	-0.2767	0.118763	-0.0166001	0.460845	-0.363741	-0.0738308	0.0196232	0.22828	-0.310703	0.11063	-0.149613	0.395743	-0.20834	-0.0105173	0.0225789	0.49074	0.0584579	-0.0731166	0.0395703	0.234034	0.20579	-0.243441	0.296512	0.314312	-0.28723	0.169829	-0.0523172	-0.0272816	0.00733398	0.0635375	0.154671	0.545525	-0.133761	-0.146869
ID100003696600010706	CG8354-RA	FBgn0002632	m6	SPOT	0.00445451	0.00445451	0.00445451	0.0324794	0.167866	0.167866	0.226669	0.109063	1.16589	0.603056	0.590992	0.603056	4.24791	4.54405	2.53642	1.80104	4.36557	3.82119	3.38393	2.87175	4.78779	4.49959	4.84398	3.44566	4.24228	3.96111	3.79625	3.91799	4.69716	4.76863	4.91038	4.49046	3.40076	4.04388	4.57593	4.06234	2.47614	2.18358	3.26484	3.22766	2.44099	2.54361	3.8309	2.58178	1.47318
ID100003269400010906	CG8223-RA	FBgn0037624	CG8223	SPOT	0.0755098	-0.177982	0.598734	0.0843182	0.162201	0.116992	0.42539	-0.105454	0.149785	-0.225767	0.0650526	-0.167947	0.145222	-0.231867	0.247995	-0.465213	-0.0442724	-0.684549	0.0331591	-0.0661105	0.100516	-0.409641	0.374351	-0.132741	0.125236	-0.309884	0.146283	0.150995	0.10294	-0.194423	0.0599214	0.602346	0.315035	-0.0703763	0.433327	-0.754586	0.389675	-0.749858	0.0920091	0.0600114	0.165498	-0.367257	0.482312	0.0651659	0.175835
ID100004308600011006	CG8357-RA	FBgn0024732	Rep1	SPOT	0.237755	-0.205436	0.155067	0.0487888	0.0860259	-0.0743504	0.14881	-0.111017	0.294571	-0.359225	-0.0171341	-0.0989054	0.394298	0.0520969	-0.0361704	-0.215362	0.0311079	-0.167825	0.0820368	-0.0976562	0.0713407	-0.198137	0.122116	-0.0134856	0.213861	-0.380544	0.0585477	0.0340195	0.059812	-0.32121	0.274133	0.257476	0.122373	-0.128692	0.0801062	0.157973	0.192106	-0.62705	-0.0744507	0.0100309	0.187931	-0.222133	0.160038	0.0215708	0.190498
ID100004001400011406	CG3738-RA	FBgn0010314	Cks30A	SPOT	0.219977	-0.334828	0.501889	-0.100422	0.191411	-0.287462	0.171381	-0.320263	0.294541	-0.4501	-0.197259	-0.240629	0.372202	0.0141861	0.384401	-0.678987	0.125786	-0.0457629	0.144158	-0.207847	0.198119	-0.0992106	0.318086	-0.2478	0.319047	-0.403122	0.276338	0.0945357	0.247317	-0.0860215	-0.215047	0.489556	0.256572	0.054772	0.330377	-0.0281866	0.550817	-0.905453	-0.15241	-0.00185224	0.253796	-0.451726	0.506156	-0.0363754	0.299045
ID100004498200011606	CG41065-RA	FBgn0069955	CG41065	SPOT	0.0627843	-0.0101296	0.318237	0.161041	0.0581193	0.105835	0.147918	0.105835	0.101115	-0.168479	0.100917	-0.0544971	0.082363	0.0139502	-0.00501152	0.0885873	0.0270166	-0.155578	0.119768	0.0392351	0.141596	-0.0165087	0.113241	0.150312	0.173292	0.00228679	0.073707	0.112864	-0.0662133	-0.273048	0.0597379	0.634947	0.200903	-0.216718	0.232288	0.25083	0.112414	-0.32381	0.0261807	0.132104	0.174538	0.174538	0.21021	0.119463	0.0994121
ID100003809400011706	CG14632-RA	FBgn0029538	CG14632	SPOT	0.0512028	-0.0672382	0.261132	0.417876	-0.184638	-0.0816449	-0.957908	-0.353087	0.0608767	-0.0762044	-0.335713	0.204824	0.0135001	-0.0300698	-0.211487	-0.137901	0.00656173	-0.103071	-0.112352	0.184903	-0.0151823	-0.0672713	0.0255809	0.236877	0.0461259	0.0653351	-0.159666	0.361526	-0.0363967	-0.220422	0.0675616	0.748999	0.025522	0.025522	-0.176565	0.183518	0.098261	-0.353669	-0.1362	0.0947126	0.392906	0.00607849	0.022658	0.351265	0.0874273
ID100003661200010107	CG32527-RA	FBgn0024251	bbx	SPOT	0.0553984	-0.0804357	0.132954	0.0553984	0.168358	0.168358	0.380864	0.161347	-0.016421	0.00324542	0.104163	-0.225263	0.0250274	-0.0955214	-0.0241574	-0.0921271	-0.0620944	-0.067988	-0.0167705	0.0183963	0.0108769	-0.28853	0.144746	-0.120506	0.0386993	-0.185146	0.0298901	0.15343	0.018882	-0.427313	-0.101815	0.494098	0.304254	0.00159151	0.00159151	-0.308709	0.0750897	0.0127937	0.259527	0.0402306	0.0818715	0.0818715	0.00693498	0.146873	0.0112032
ID100003961200010507	CG6182-RA	FBgn0039158	CG6182	SPOT	0.0944007	0.0944007	0.123687	-0.182182	0.0279058	0.111295	0.264021	0.0653111	0.0442292	0.0239988	0.0239988	-0.181526	0.0927562	-0.106852	0.253704	-0.228768	-0.0426934	-0.119822	0.0490872	-0.106165	0.101282	-0.136432	0.154545	-0.131739	0.0193046	-0.14065	0.0988668	-0.0317955	-0.0379083	-0.343724	-0.0379083	0.168114	0.171362	0.0565935	0.032497	0.195197	0.197878	-0.376636	0.000746622	-0.0047021	0.152344	0.153316	0.148937	-0.111114	0.168387
ID100003499800010607	CG8612-RA	FBgn0028648	mRpL50	SPOT	0.291575	0.291575	0.485013	-0.0179435	-0.243433	0.503156	0.291615	0.2303	-0.274784	-0.179938	0.358354	-0.179938	-0.138242	0.166788	0.598979	0.219717	-0.437981	0.114151	0.234539	-0.102021	-0.188872	0.105574	0.271304	0.181831	-0.399743	0.431302	0.480595	0.158077	0.194398	-0.0240817	0.244297	0.194398	-0.382571	0.536689	0.268042	-0.0384601	-0.109243	1.14586	0.0682678	0.169665	-0.131822	0.483669	0.431989	-0.156912	-0.324713
ID100003963000010807	CG6210-RB	FBgn0036141	wls	SPOT	0.13398	-0.106426	0.515344	0.13398	0.188787	-0.0980994	0.119437	-0.280406	0.254529	-0.203205	0.129634	-0.0122786	0.279523	0.22331	0.22331	-0.304319	0.0462082	-0.282035	-0.0202161	-0.0513929	0.196623	-0.281111	0.35432	0.00207774	0.237517	-0.104283	0.202137	0.239301	0.256557	-0.0847855	0.351132	0.680968	0.449612	0.0341628	0.0300368	-0.361738	0.444279	-0.143126	0.071254	0.205888	0.301223	-0.148484	0.321686	0.205842	0.352349
ID100003078000011007	CG1709-RC	FBgn0028671	Vha100-1	SPOT	-0.00767007	0.0591589	0.426794	0.0529501	0.106603	0.187847	0.104486	-0.212234	0.0308496	0.0777947	0.0266698	0.0268802	0.188951	0.162316	0.205913	-0.505236	0.0739098	-0.0454305	-0.131305	0.00733662	0.119754	-0.0862796	0.225923	-0.0987814	0.195604	-0.00857598	0.0994247	0.173584	0.0963113	-0.00642128	0.316399	0.58251	0.173202	0.308606	0.0384825	-0.0461847	0.341247	-0.180016	0.0172927	0.137479	0.293652	0.0949017	0.295388	0.0389966	0.100535
ID100003231000011207	CG5786-RA	FBgn0010770	ppan	SPOT	0.364759	-0.259477	0.184843	0.0401031	0.659518	0.00948215	0.291031	-0.432364	0.69775	-0.0646182	-0.524806	-0.108924	0.704327	-0.0734893	-0.366561	-1.0754	0.455494	-0.587429	-0.433646	-0.179408	0.594982	-0.49557	-0.0253842	-0.433634	0.51223	-0.659041	-0.203967	0.00459115	0.464643	-0.240743	-0.494246	0.384573	0.361392	-0.074388	-0.316362	-1.22792	0.617239	-1.47542	-0.397662	-0.237412	0.509215	-0.350771	-0.206583	-0.0409316	0.525088
ID100004076400011407	CG13900-RA	FBgn0035162	CG13900	SPOT	0.1855	-0.505432	0.326962	0.453776	0.255954	-0.157919	0.255268	0.0369094	0.45586	-0.493203	-0.0848537	-0.0664552	0.396818	-0.0744908	-0.259708	-0.194614	0.0400949	-0.909763	-0.333773	-0.0432171	0.207297	-0.607178	-0.0283291	0.0201601	0.243187	-0.503333	-0.214905	0.268243	0.250184	-0.381546	-0.757225	0.915729	0.282742	-0.224709	-0.487506	-1.07586	0.650544	-0.742011	-0.146299	0.330449	0.407572	-0.570423	-0.13163	0.415722	0.461432
ID100003545400011707	CG9775-RA	FBgn0037261	CG9775	SPOT	0.155022	0.0256589	0.369167	-0.0763846	0.263435	0.185237	0.143523	-0.257579	0.327498	0.0575934	-0.209177	0.024695	0.399546	0.299255	0.111797	-0.510894	0.0691182	0.110641	-0.0398	-0.0602486	0.236392	0.0834105	0.129504	-0.0705512	0.2633	-0.271183	0.257742	0.226229	0.213709	0.0769135	0.502924	0.552724	0.178838	0.432968	-0.052849	0.3933	0.505061	-0.468195	-0.216443	-0.107886	0.229452	0.0547541	0.215764	0.0737697	0.115231
ID100004467600010108	CG32560-RA	FBgn0259165	CG42270	SPOT	0.292566	-0.189229	0.292566	0.385714	0.304124	-0.130477	-0.130477	-0.403288	0.506686	-0.0798694	-0.233813	0.0209642	0.104541	0.0248717	-0.162179	-0.191073	0.01464	-0.112242	-0.30946	0.179368	0.2835	-0.389005	0.1977	0.141729	0.21887	0.0969716	0.165266	0.366823	0.171542	0.0264682	-0.103753	0.975759	0.620986	0.0425083	-0.0767591	0.10148	0.438822	0.136684	0.229142	0.150403	0.41716	0.41716	0.283091	0.599465	-0.0191489
ID100003582000010208	CG4972-RA	FBgn0032217	CG4972	SPOT	0.0383477	-0.327024	0.52779	0.0383477	-0.0491798	0.180279	0.642387	0.263404	0.0200852	-0.316174	0.113679	0.0200852	-0.0347701	-0.290658	0.362547	-0.0935658	-0.219121	-0.201582	0.145818	-0.0752786	0.00596847	-0.597555	0.434823	-0.0550008	-0.0624382	-0.219935	0.291895	0.0858309	-0.433335	-0.433335	-1.05332	0.416504	0.133643	-0.07672	0.330425	-0.5585	0.219296	0.754331	0.0987513	0.108385	0.102975	0.102975	0.585407	0.0309904	-0.0699877
ID100003392400010308	CG12343-RA	FBgn0033556	CG12343	SPOT	0.126705	0.300667	0.126705	-0.0432852	-0.120697	0.0123294	0.0123294	0.12527	-0.0893279	-0.0255449	-0.0255449	0.0221068	-0.0440122	0.185932	0.192412	-0.0468154	-0.14741	0.179288	-0.00342841	-0.0249263	0.0412863	0.194895	0.10762	0.0435936	-0.12076	0.303405	0.157915	0.126418	0.30989	-0.0261569	0.367431	0.30989	-0.0774349	0.098545	0.124627	0.568196	-0.0615013	-0.280339	-0.0742078	0.0713038	-0.0425642	-0.0321382	0.235783	-0.0321382	0.104068
ID100003120600010908	CG16908-RA	FBgn0037741	CG16908	SPOT	-0.00693848	-0.0051621	-0.00693848	-0.108581	0.218864	0.143161	0.172201	-0.131825	0.222291	0.242432	0.0347432	-0.0901867	0.253372	-0.0108955	-0.0108955	-0.331013	0.0407256	0.0693125	0.0534691	-0.101958	0.206471	-0.0034335	0.11109	-0.185077	0.0840333	-0.196719	0.1577	0.0840333	0.0939776	-0.219736	0.0830536	0.00106815	0.225101	0.151282	0.151282	-0.285253	0.204786	-0.164297	0.0108037	0.0108037	0.175222	0.159049	-0.0123958	0.000688026	0.0517607
ID100003618000011008	CG7148-RA	FBgn0046301	CG7148	SPOT	-0.278578	0.268979	-0.0113702	-0.0113702	-0.341826	0.170477	0.0964386	-0.00625765	-0.0686819	0.180959	0.163177	0.0173407	-0.0931265	0.00143714	0.106241	0.0846711	-0.0731974	0.0886257	0.0189042	-0.000309989	-0.148711	0.0786951	0.0771382	-0.0533875	-0.157676	0.218142	0.0988668	0.0988668	-0.0719085	-0.274095	0.188042	0.203068	0.0625468	0.203939	0.203939	0.298751	0.0223695	0.564161	-0.0196484	0.0223695	-0.0199872	0.447087	0.104365	-0.0464622	-0.0149229
ID100003691800011108	CG8132-RA	FBgn0037687	CG8132	SPOT	-0.0432731	0.199881	-0.0432731	-0.0764245	-0.222659	0.511417	0.302319	0.0108296	-0.201119	0.242855	0.201786	-0.222958	-0.0663805	0.0813582	0.435142	-0.0603862	-0.290836	0.0662603	0.221875	-0.102726	-0.024388	0.0580396	0.329905	-0.0243613	-0.219119	0.275588	0.373944	0.275588	-0.149714	-0.0400211	0.376682	0.362952	-0.225686	0.443672	0.415232	0.0963064	0.0315087	0.523674	-0.0632065	0.155308	-0.0365783	0.342542	0.421453	-0.167697	-0.161565
ID100003812400011408	CG14781-RA	FBgn0026871	ssp1	SPOT	-0.0836596	0.376244	0.445326	0.0870114	-0.00320586	0.791491	0.0411044	-0.251203	-0.0839907	0.268622	-0.0181963	0.0909574	0.0491835	0.447634	0.103467	-0.279824	-0.0758147	0.374939	0.101782	-0.0832102	-0.116585	0.227872	0.0866925	0.0547688	-0.20124	-0.0430777	0.265154	0.355592	-0.107839	0.0777509	0.455248	0.678284	-0.195251	0.645596	0.207527	0.779966	0.149047	-0.0020445	-0.36418	0.000794388	-0.0906842	0.42467	0.230031	0.192549	-0.0327141
ID100003313200011508	CG12919-RA	FBgn0033483	egr	SPOT	0.235943	-0.534528	0.247086	0.0139806	0.353524	-0.319672	0.285226	-0.0426691	0.157382	-0.716219	-0.0707611	-0.0924989	0.404262	-0.184881	0.160162	-0.222615	0.140965	-0.750791	0.0257626	0.0198245	0.123562	-0.639467	0.240559	0.0066813	0.378621	-0.304356	0.0770038	0.09495	0.286675	-0.517133	-0.224396	0.547401	0.455882	-0.373189	0.0963625	-0.462089	0.364995	-0.666108	0.0584895	0.132044	0.0585567	-0.672125	0.0685141	-0.134851	0.163906
ID100003617400011808	CG7138-RA	FBgn0031951	r2d2	SPOT	0.320914	0.384528	0.593632	-0.0875668	0.197973	0.114833	0.137072	-0.352864	0.152257	0.0218768	0.111797	-0.11327	0.357956	0.119214	0.332154	-0.366934	0.0506482	0.0700283	0.258217	-0.101116	0.320259	0.0771292	0.273478	-0.0297049	0.172567	0.148148	0.334548	0.173816	0.266585	0.150894	0.551507	0.202592	0.10355	0.439269	0.255797	0.0741026	0.443276	0.0941456	0.0127299	0.0513495	0.322626	0.191588	0.291962	-0.0330824	0.172731
ID100003353400010009	CG11092-RA	FBgn0027537	CG11092	SPOT	0.209512	0.209512	0.496082	0.109535	0.377112	0.239243	0.483028	-0.148652	0.409688	0.0739255	-0.083694	-0.350753	0.127172	-0.102667	0	-0.772552	0.131094	-0.103071	-0.211282	-0.110358	0.227152	-0.502363	0.274589	-0.342708	0.219595	-0.490581	0.141485	-0.00470137	0.234187	-0.137633	0.257253	0.319	0.2625	0.0759869	0.200826	-0.820756	0.39957	-0.287248	-0.0258995	-0.0236396	0.263374	0.196106	0.196106	0.104395	-0.0148349
ID100004506000010309	CG4557-RA	FBgn0029912	CG4557	SPOT	0.139674	0.139674	0.19531	-0.176712	0.17916	-0.0183867	-0.0183867	-0.138374	0.16055	-0.0412263	-0.244998	-0.0412263	0.111469	0.264916	-0.14122	-0.390772	-0.0259903	-0.120256	-0.290171	-0.0503775	0.133416	0.0775377	0.0775377	-0.0871007	0.122635	-0.136652	0.175305	0.160602	0.274198	0.0237175	0.274198	0.320753	0.0989346	0.0569486	0.0314513	0.82691	0.236462	-0.233379	-0.272745	-0.183035	0.13254	0.13254	0.126192	0.178585	0.0239762
ID100003850200010409	CG6833-RA	FBgn0036405	CG6833	SPOT	0.0954412	0.0954412	0.222179	-0.129139	0.0572679	0.335116	-0.117103	-0.17328	0.124788	-0.210811	-0.420815	-0.210811	0.110374	0.357227	0.0423523	-0.62606	-0.0285346	0.174063	-0.159544	-0.15798	0.0970892	0.116777	0.0970892	-0.307853	0.0329794	-0.119899	0.111328	0.0723081	0.280053	-0.238524	0.422002	0.280053	-0.03282	0.152829	0.115512	0.339424	0.121849	-0.0444895	-0.450719	-0.203351	0.219513	0.219513	0.23406	-0.0653676	-0.0450984
ID100003853200010509	CG6890-RA	FBgn0029114	Tollo	SPOT	0.39813	0.022818	0.783234	0.39813	-0.0156257	-0.308669	-0.205879	-0.265834	0.252117	0.252117	0.301362	0.0754003	0.170088	-0.11481	0.560445	0.290117	-0.0157127	-0.129413	0.256891	0.327627	0.349393	-0.159605	0.49064	0.252763	0.0669847	0.364197	0.338569	0.489806	-0.057222	-0.057222	-0.0578613	0.870943	0.329581	0.175176	0.383774	-0.137181	0.136214	0.845414	0.639555	0.377238	0.342831	0.342831	0.535434	0.245253	0.0277727
ID100004350000010809	CG18643-RA	FBgn0037898	CG18643	SPOT	-0.00696624	-0.00696624	-0.00696624	-0.006994	0.083507	0.0882794	0.13542	0.0882794	0.117626	0.117626	0.169189	-0.0406859	0.137085	0.137085	0.25075	0.0998312	0.0967387	0.0967387	0.024019	-0.0730287	0.0936461	0.0936461	0.107206	0.0517139	0.155923	0.0977712	0.0867604	0.0932195	0.0340346	-0.227208	0.229882	0.0340346	0.0340346	0.0340346	0.0673618	0.313281	0.0793134	0.0113284	-0.0569402	0.0113284	-0.0578024	0.0422133	0.10643	-0.0592243	0.0654187
ID100004159800010909	CG14011-RA	FBgn0031722	CG14011	SPOT	-0.028683	-0.0504274	-0.028683	-0.028683	0.0460316	-0.0074663	-0.0074663	0.0767332	0.0137504	0.052749	0.0137504	-0.32397	-0.00517564	0.072025	0.072025	0.204493	-0.031613	-0.031613	-0.130874	0.112154	-0.0929991	0.0174783	-0.193236	0.12353	0.0141473	0.129339	0.0396338	0.0396338	0.0268906	-0.125796	0.448915	0.0268906	-0.0648093	0.00482673	-0.120258	0.136555	-0.0302941	0.271955	-0.0353322	-0.0353322	-0.097981	0.0794438	-0.0510645	-0.0403703	0.106622
ID100003769200011109	CG2614-RA	FBgn0032873	CG2614	SPOT	0.192193	-0.00809357	0.325382	0.144457	0.225531	0.29963	0.319042	-0.055288	0.38651	0.309268	0.0103253	0.0610512	0.294206	0.18195	0.181389	-0.182504	0.0325049	-0.17582	0.00737767	-0.0239681	0.405878	-0.242576	0.112051	-0.15515	0.15552	-0.111619	0.0264979	0.150195	-0.148811	-0.148811	-0.159581	0.442747	0.205089	0.34644	0.00821223	-0.0459005	0.456584	-0.0778248	-0.172564	0.034037	0.307839	-0.0215186	0.176283	0.117385	0.177406
ID100004114200011209	CG15099-RA	FBgn0034400	CG15099	SPOT	0.316152	-0.219515	0.387394	0.366977	0.665594	0.0611846	0.23657	-0.0158216	0.47563	-0.469988	-0.0222874	-0.0935664	0.429743	-0.225287	-0.178881	-0.253635	0.116599	-0.646212	-0.0649966	0.130237	0.467039	-0.814915	0.314732	0.0706555	0.448148	-0.0253594	-0.139641	0.187155	-0.344993	-0.344993	-0.701764	0.826141	0.54923	-0.10838	-0.114586	-0.631782	0.395973	-0.29183	0.0204326	0.0737718	0.346755	-0.596083	-0.0946394	0.27975	0.343585
ID100004155000011609	CG13142-RA	FBgn0032251	CG13142	SPOT	0.242993	0.235434	0.292939	0.1409	0.0858358	0.0242705	0.0887851	-0.0728294	-0.00927358	-0.177855	-0.00804941	-0.0196695	0.214421	0.14359	0.211218	-0.047139	0.0970972	0.175894	0.143567	0.0136304	0.148332	0.165956	0.170621	0.0511782	0.136268	0.0252338	0.293304	0.0418169	-0.135266	-0.228303	-0.0107044	0.275485	-0.0334823	0.223975	0.123756	0.771165	0.238818	0.0806198	0.0156468	0.156751	0.197869	0.362485	0.273645	0.0312573	0.215343
ID100004268400010010	CG31145-RB	FBgn0051145	CG31145	SPOT	-0.192329	0.131117	0.349277	0.131117	0.121351	0.0715827	0.389924	0.196917	-0.115103	-0.397546	-0.107805	-0.165748	0.0899693	-0.4092	-0.134806	-0.0788221	-0.342434	-0.471163	-0.343513	0.00442398	-0.0773697	-0.831692	0.0483991	0.0680635	-0.156996	-0.0642973	-0.15574	0.113214	-0.261344	-0.640152	-0.0391738	0.349749	-0.240747	-0.0897547	-0.370636	-0.438513	-0.0601242	-0.00789443	-0.0752042	0.109366	0.126776	0.120435	-0.10772	0.120435	-0.225524
ID100003384600010210	CG12171-RA	FBgn0037354	CG12171	SPOT	0.239325	0.239325	0.269128	-0.128619	-0.278563	-0.0127791	0.0534651	-0.0127791	-0.50215	-0.468843	0.032309	-0.468843	-0.089993	0.271069	0.320727	-0.375306	-0.374744	0.110591	-0.18643	-0.292865	-0.290685	0.18685	-0.290685	-0.349043	-0.168239	0.32292	0.242308	-0.0567262	0.15542	0.194917	0.15542	0.134644	-0.303887	0.157754	0.0595488	0.623721	-0.0988533	0.694051	-0.0707394	0.103627	-0.0303901	-0.0303901	0.401294	-0.25044	0.0345311
ID100004039800010410	CG10221-RA	FBgn0028475	CG10221	SPOT	0.0552894	0.0552894	0.354607	0.0437276	0.495164	0.114354	0.330175	-0.159488	0.55295	-0.166918	-0.166918	-0.246021	0.212687	0.0120613	0.00346701	-0.632364	0.198253	-0.105026	-0.21035	-0.0283009	0.463482	-0.384666	-0.197375	-0.197375	0.168132	-0.520769	-0.0948124	0.146831	-0.0138518	-0.0647458	-0.0138518	0.369953	0.490429	0.0628447	-0.0528659	-0.595417	0.459175	-0.273946	-0.0362581	-0.0990476	0.312136	0.15223	0.15223	0.0943743	0.438044
ID100003462000010610	CG13260-RA	FBgn0259735	CG42389	SPOT	0.088183	-0.0124681	0.088183	0.118628	0.0139413	0.0139413	-0.200285	0.0325604	0.0226938	0.024733	0.0247192	0.024733	0.0247469	0.029391	0.149067	0.029391	-0.0141789	-0.0167945	-0.0404212	0.0353401	-0.0206811	0.0299351	0.0299351	0.206089	0.0392832	0.126195	0.0247516	0.256308	-0.0419471	-0.181762	-0.0419471	0.272242	0.0150161	0.0493913	0.0147302	0.0481546	-0.0611973	0.148317	0.148317	0.167913	0.205491	0.205491	0.247492	0.156798	0.0765578
ID100004541400011310	CG4643-RA	FBgn0043010	Fsn	SPOT	-0.0991704	0.259272	0.327425	-0.0510036	-0.15617	0.412816	0.137884	0.0284688	-0.196965	0.145229	0.162797	0.0160328	-0.111675	0.0577299	0.226235	-0.0891662	-0.261016	0.133867	0.0755935	-0.0203158	-0.0112085	0.201544	0.143209	0.0944414	-0.135069	0.191625	0.22441	0.137209	0.292389	-0.0122375	0.292389	0.392734	-0.0148981	0.413461	0.0541162	0.414865	0.0795323	0.373913	-0.0249534	0.290221	-0.067347	0.252107	0.208518	-0.0665665	-0.14549
ID100003504600011410	CG8922-RA	FBgn0002590	RpS5a	SPOT	0.15916	-0.0552274	0.297314	0	0.343223	0.420768	0.316263	-0.276831	0.388041	0.0690134	-0.367265	-0.0523448	0.579058	0.0563396	-0.12012	-0.589999	0.237692	-0.189213	-0.211058	-0.096925	0.272955	-0.201481	0.135948	-0.208787	0.285062	-0.556189	0.0388643	0.230748	0.178517	0.10033	0.11505	0.356217	0.489421	0	0.0128784	-0.267161	0.803023	-1.01159	-0.105177	-0.118812	0.263105	-0.271558	0.0442562	0.11375	0.441507
ID100003773400011510	CG2762-RA	FBgn0003963	ush	SPOT	0.220401	-0.37469	0.359264	0.361612	0.335575	-0.503533	0.0760198	-0.254815	0.451367	-0.6603	-0.163477	-0.149964	0.4486	-0.493297	-0.219093	-0.328811	0.163705	-1.26629	-0.213274	0.111271	0.404509	-0.875832	0.280616	0.109969	0.341447	-0.358505	-0.152281	0.40503	0.180977	-0.392632	-0.977228	0.845366	0.215448	-0.317824	-0.233903	-1.88892	0.34917	-0.796698	0.1955	0.252117	0.22157	-0.836048	-0.233918	0.246292	0.186245
ID100003889200011710	CG2292-RA	FBgn0033479	CG2292	SPOT	0.123576	-0.116717	0.235445	-0.01116	0.151044	0.0730968	0.21982	-0.00306642	0.118862	-0.104251	0.192219	-0.172567	0.313502	-0.0484079	0.0552408	-0.125348	0.0194301	-0.273869	0.0814172	-0.0301183	0.147402	-0.191892	0.103887	-0.0774171	0.165037	-0.0709101	0	-0.0226821	-0.115345	-0.437883	0.145255	0.0513224	0.130346	-0.120783	0.0756849	-0.306964	0.151893	-0.268571	0.184161	-0.00802099	0.0794694	-0.292675	0.220856	-0.00795982	0.160567
ID100004390200011810	CG17035-RB	FBgn0036545	GXIVsPLA2	SPOT	-0.0345358	0.309944	0.28473	-0.117073	-0.0584957	0.495749	0.18335	0.0727945	-0.227813	0.303515	0.194935	-0.0289601	-0.258106	0.276616	0.424369	-0.051701	-0.0625486	0.435309	0.115512	-0.196121	-0.146543	0.453303	0.054269	0.0679475	-0.213752	0.224981	0.255627	0.127554	-0.157583	0.00499331	0.417895	0.189621	-0.179308	0.553765	0.195345	0.585505	0.0289211	0.497625	0.127596	0.172741	-0.0652338	0.448594	0.315383	-0.164932	-0.0841607
ID100003774000010211	CG2790-RA	FBgn0027599	CG2790	SPOT	-0.00693848	0.414009	-0.00693848	-0.139583	-0.263024	-0.0878721	0.228134	-0.0878721	-0.127767	-0.127767	0.218004	-0.249386	-0.117309	0.0156853	0.242852	-0.253886	-0.412604	0.0975162	0.140146	-0.342488	-0.150715	-0.167244	0.230333	-0.121856	-0.160526	0.140632	0.244949	0.0086309	-0.0715432	-0.0715432	-0.0998643	0.237946	-0.131156	0.187723	0.0431935	0.060138	-0.101392	0.710629	-0.170301	-0.107626	-0.110972	-0.0791358	0.302281	-0.0791358	-0.197081
ID100003546000010411	CG9894-RA	FBgn0031453	CG9894	SPOT	0.067286	0.067286	0.717115	-0.0788093	0.27206	-0.42563	0.309254	0	0.408377	-0.219533	-0.219533	-0.342435	0.333495	0.154517	0.294044	-0.362843	0.142635	-0.209306	0.0451049	-0.218509	0.509078	-0.147664	0.404514	-0.0722012	0.139485	-0.268055	0.321087	0.17934	0.589533	0	0.69509	0.589533	0.197806	0.14504	0.285799	0.584839	0.239789	-0.181763	-0.153199	0.065381	0.14791	0.14791	0.453966	-0.10375	0.0662767
ID100004081200010611	CG14026-RB	FBgn0003716	tkv	SPOT	0.564412	-0.491239	0.564412	0.567538	0.447129	-0.355969	0.264151	0.102588	0.678057	0.230144	0.0148732	0.230144	0.688892	-0.0412142	0.25818	-0.0540582	0.380638	-0.891077	0.146681	0.370017	0.496539	-0.688366	0.622128	0.353621	0.423826	-0.393536	0.185185	0.5988	-0.217619	-0.217619	-0.341007	0.946116	0.433104	-0.756024	0.2816	-0.989475	0.449993	-0.714322	0.0503757	0.262284	0.167796	-1.09792	0.160391	0.330426	0.275928
ID100003579600010811	CG4930-RA	FBgn0028515	CG4930	SPOT	0.281349	0.281349	0.34012	-0.173156	0.0671486	0.452345	0.0547411	-0.148731	0.133391	0.331118	-0.0485117	-0.177007	0.221283	0.36987	0.248392	-0.528888	-0.0255377	0.306897	-0.00510741	-0.354475	0.119693	0.0223754	0.125269	-0.175344	0.0663495	-0.011377	0.178018	-0.0343788	0.201015	0.155512	0.201015	0.348052	0.0264014	0.610281	0.130222	0.173131	0.286023	0.0459711	-0.118615	0	0.119675	0.383258	0.308044	-0.0502819	0.0333147
ID100003236400010911	CG5880-RA	FBgn0039489	CG5880	SPOT	0.0362325	0.0362325	0.353894	0.0351009	-0.138123	0.203242	0.0657236	-0.0809105	-0.00851513	-0.0276822	0.0895933	-0.205218	-0.0564415	-0.0254247	0.138082	-0.058325	0.00656173	0.151782	0.0536524	-0.0276982	-0.0631488	-0.00244493	0.11672	-0.093384	-0.125317	0.123665	0.0591227	-0.0107767	-0.0167677	-0.153422	0.208791	-0.0167677	-0.0775362	0.067488	0.0589185	0.261183	-0.0272506	0.0178122	-0.019632	0.0270609	-0.0289529	0.0836537	0.0862711	-0.0199948	-0.0366128
ID100003157200011011	CG11015-RA	FBgn0031830	CG11015	SPOT	0.139995	0.464165	0.435797	-0.221751	-0.141332	0.477366	0.133461	-0.153419	-0.0907815	0.186026	-0.0668384	-0.296841	0.04427	0.343961	0.384329	-0.224015	-0.126562	0.377728	0.10081	-0.320116	0.0105992	0.102392	0.188393	-0.130742	-0.199831	0.241026	0.240456	0.0183883	0.302739	0.0885443	0.424411	0.302739	-0.26793	0.725279	0.258818	0.56628	0.199068	0.664082	-0.246996	-0.0262722	-0.0470373	0.413309	0.36199	-0.151764	-0.08617
ID100004539000011111	CG4606-RA	FBgn0026616	alpha-Man-IIb	SPOT	-0.49249	-0.00693848	-0.00693848	0.028908	0.263365	0.177876	0.177876	-0.623614	0.207776	-0.234587	0.00388827	0.00388827	0.176667	-0.133674	-0.0952563	-0.0952563	-0.0462878	-0.0462878	0.307069	-0.0694304	0.111787	-0.0231451	0.0148286	-0.218091	-0.00589789	-0.460189	-0.0591427	-0.0591427	-0.140608	-0.260047	0.167405	-0.140608	-0.0544945	-0.268856	0.0613063	-0.0544945	0.227241	-0.242586	0.0316192	0.0804272	0.145557	0.0053247	0.0053247	-0.0209698	-0.0658653
ID100003159000011311	CG11309-RB	FBgn0037070	CG11309	SPOT	-0.050819	0.346612	0.292286	-0.171303	-0.120501	0.430458	0.198647	-0.0845935	-0.0402903	0.299046	0.0808561	-0.193063	-0.041716	0.133876	0.284807	0.133876	-0.0918255	0.380596	0.0882445	-0.0813806	0.0385664	0.469454	0.194709	-0.0344107	-0.0749167	0.0743624	0.247481	-0.0474526	0.0790061	-0.0778197	0.388795	0.0790061	-0.247059	0.505798	0.165904	0.42944	0.090174	0.510624	0.0572833	0.0345636	-0.00775646	0.529529	0.325261	-0.165402	-0.103716
ID100003272400011711	CG8286-RA	FBgn0037718	P58IPK	SPOT	0.326728	0.250087	0.479024	0.00260739	0.25745	0.262595	0.317427	-0.12635	0.237189	-0.138411	0.0626104	-0.201893	0.295092	-0.0273393	0.104466	-0.368803	0.13834	-0.32468	0.0292935	-0.182214	0.101103	-0.23417	0.247472	-0.057394	0.196333	-0.0150134	0.226442	0.120847	0.250138	0.0142731	0.295698	0.452658	0.240671	0.207476	-0.0567756	-0.511784	0.473769	0.0669494	0.272289	0.0470441	0.205156	0.0215753	0.295743	0.0865781	0.258807
ID100004153200010312	CG12746-RA	FBgn0037341	CG12746	SPOT	-0.0370104	0.181385	-0.0370104	-0.0932849	0.275725	0.141958	0.0914489	-0.168624	0.439375	-0.0781255	-0.414175	-0.0781255	0.0750652	0.176423	-0.240145	-0.639168	0.30552	0.0457938	-0.230416	-0.0624101	0.308162	0.058938	0.000239413	-0.196172	0.220216	-0.258241	0.159323	-0.0190357	0.761201	0.0499957	0.225567	0.124985	0.25201	0.257207	0.0919177	0.438561	0.282711	-0.326004	-0.199684	-0.121995	0.210391	-0.013718	-0.0449102	-0.013718	0.119807
ID100003883800010412	CG2158-RA	FBgn0033264	CG2158	SPOT	0.112401	-0.021357	0.489337	0.112401	0.251769	0.489041	0.265162	0.00835513	0.371695	-0.0269982	-0.0269982	-0.288451	0.18853	0.0087592	0.00267023	-0.654768	0.230993	-0.24077	-0.113954	-0.00514025	0.204611	-0.318016	0.286442	-0.186778	0.13904	-0.210037	0.131858	0.148105	0.0435327	-0.170795	0.0435327	0.497985	0.308457	0.176248	0.184802	-0.776486	0.423021	-0.403991	-0.0232947	0.037742	0.231095	0.132833	0.132833	0.0293911	0.260904
ID100003619800010812	CG7184-RA	FBgn0029152	Mkrn1	SPOT	0.0936868	0.0901447	0.330551	0.0936868	0.0443243	-0.137461	0.32017	-0.00590911	0.233041	1.64821	-0.132374	-0.107539	0.225526	0.206874	0.274158	-0.222615	-0.0137691	0.129989	0.0632072	-0.0401876	0.252742	-0.252235	0.124557	-0.0346686	0.311136	-0.11085	0.154815	0.141642	0.255261	0.0327638	0.255261	0.38671	0.278513	0.0854568	0.0772148	0.481458	0.341427	0.00283888	-0.119366	0.14669	0.288522	-0.0770626	0.311263	0.0709601	0.310991
ID100003999000011012	CG3689-RB	FBgn0035987	CG3689	SPOT	0.0163598	0.0611667	0.452524	0.0754507	-0.0157991	0.235836	0.267064	0.166275	-0.00663213	-0.167362	0.145201	-0.237475	0.0335779	0.0930711	0.193039	-0.113672	-0.161748	-0.189743	-0.109052	-0.101428	-0.0547313	-0.279606	0.198129	-0.0168106	-0.136394	-0.0514673	0.107518	0.198306	0.0104091	-0.193555	0.0104091	0.667264	0.0824809	0.243896	0.0309387	-0.32986	0.25766	-0.0982124	-0.0816203	0.345811	-0.0692987	-0.0334834	0.235445	-0.0102953	-0.0651472
ID100004347600011512	CG18426-RA	FBgn0021895	ytr	SPOT	0.0517265	-0.665773	0.472421	0.158043	0.26314	-0.464319	0.15951	-0.19159	0.323528	-1.02807	-0.19189	-0.159293	0.343601	-0.233934	0.00986451	0.00986451	0.108887	-0.842265	-0.0727095	-0.0465032	0.176999	-0.519081	0.207019	-0.13062	0.286809	-0.514618	-0.0194648	0.299281	0.191112	-0.390087	-0.112174	0.579093	0.357603	-0.678159	0.0226599	-0.774418	0.421612	-0.988915	-0.128569	0.0888188	0.244078	-0.799101	0.174272	0.0906546	0.153144
ID100003238800011812	CG5933-RA	FBgn0039139	CG5933	SPOT	-0.0848609	0.258817	0.257547	-0.148703	-0.156806	0.491348	0.192185	-0.0418539	-0.00201238	0.168435	0.236824	-0.144129	-0.125	0.169704	0.125953	-0.117963	-0.0749583	0.175354	0.00994555	-0.19215	-0.151404	0.157054	0.134862	-0.0667598	-0.116522	0.176629	0.182445	-0.049586	-0.254772	-0.0718708	0.249915	0.145204	-0.528311	0.573493	0.0495422	0.16735	0.0902582	0.645678	-0.0386397	0.0301163	-0.0315739	0.49181	0.189289	-0.17323	-0.0808759
ID100003200400010013	CG33137-RA	FBgn0053137	CG33137	SPOT	-0.00693848	-0.00693848	-0.209278	0.0162134	-0.0289206	0.0534565	0.0641777	0.0534565	-0.00090598	0.00296552	-0.00477748	-0.00090598	-0.100491	0.112487	-0.0510195	-0.0707937	-0.0196985	-0.0882095	-0.112079	0.0787693	-0.0113473	-0.0113473	-0.126834	-0.000397122	0.0707669	0.0881664	-0.0722979	0.0707669	-0.103482	-0.0507173	-0.0522263	-0.202448	-0.094877	0.00482673	-0.179986	0.0559855	-0.0859631	-0.0859631	-0.115472	0.149638	0.00738706	0.00738706	-0.120957	0.0347563	0.00398749
ID100004237200010413	CG15715-RA	FBgn0036538	CG15715	SPOT	0.194663	0.194663	0.3853	-0.038837	0.138484	0.00734635	0.414719	0.0770537	0.200802	-0.223585	-0.275897	-0.223585	0.276078	0.143363	0.319992	-0.303384	0.194915	0.0779238	0.13786	-0.193428	0.129393	-0.0884214	0.289435	-0.140414	0.121406	-0.305299	0.398444	0.0639548	0.393755	-0.135556	0.488613	0.393755	0.142697	0.22499	0.158594	0.733813	0.309766	-0.232547	-0.0445629	0.138799	0.213695	0.213695	0.432628	-0.11606	0.175957
ID100003469200010513	CG13398-RA	FBgn0032042	CG13398	SPOT	0.0954816	0.496185	0.0651035	0.0954816	0.548691	0.0387137	0.297901	0.0165868	0.409364	-0.10812	-0.25454	-0.10812	0.0353489	0.0821733	-0.00636833	-0.2056	0.176968	-0.0406534	-0.0473807	-0.0277133	0.286495	-0.109761	0.0989584	-0.194061	0.0931013	-0.268781	0.0164188	0.034693	-0.313061	-0.348011	-0.313061	0.284536	0.409134	-0.154651	-0.0227415	-0.159152	0.388015	0.199291	-0.0547451	-0.0954432	0.279756	0.026589	0.026589	-0.081652	0.215241
ID100003500400010613	CG8647-RA	FBgn0260660	CG42543	SPOT	0.0319211	0.0319211	0.0319211	0.149065	0.0893185	0.0449181	-0.101602	0.0449181	0.102057	0.102057	-0.0978029	0.306209	-0.212613	-0.0400234	-0.212613	-0.212691	0.00361983	0.00361983	-0.0359813	0.146764	0.0211572	0.0211572	-0.0494449	0.0848429	-0.0156121	-0.0156121	-0.050777	0.38855	0.053299	-0.120453	0.053299	0.218319	0.0418364	0.0418364	-0.07026	0.238271	0.201024	0.041455	-0.129077	0.041455	0.168693	0.110797	0.0783772	0.110797	0.125752
ID100003538200010813	CG8204-RA	FBgn0034033	CG8204	SPOT	-0.145516	0.554231	0.350781	-0.128283	-0.37368	0.525093	0.0271057	0.0565332	-0.290339	-0.136506	0.132837	-0.136506	-0.188242	0.429974	0.508132	0.088376	-0.201719	0.489526	0.13713	-0.20359	-0.147989	0.557692	0.215177	0.146046	-0.261127	0.503515	0.341257	0.128207	0.236755	0.0785763	0.374178	0.236755	-0.172868	0.689887	0.226445	0.588715	-0.106872	1.38276	-0.0722341	0.14164	-0.0729916	0.704966	0.43592	-0.073417	-0.225731
ID100003235800010913	CG5872-RA	FBgn0036991	CG5872	SPOT	-0.192241	0.0383585	0.228325	0.197974	0.0719	0.0305061	0.0346553	0.0219763	0.205662	-0.0470586	-0.0194176	-0.0089348	0.225173	0.0798795	0.011827	-0.170204	-0.0397087	-0.0525814	-0.0293817	0.00725158	0.098892	-0.102279	0.236689	0.130026	0.147782	0.112635	0.0772826	0.168637	-0.175903	-0.175903	-0.289908	0.334023	0.0919385	0.105584	0.0453759	-0.141437	0.216446	0.175873	-0.0373443	0.109594	0.227513	0.134682	0.0747322	0.0926257	0.134784
ID100004505400011013	CG4527-RD	FBgn0035001	slik	SPOT	-0.161565	-0.187488	-0.161565	-0.030845	0.368043	0.206474	0.206474	0.0263862	0.227883	0.118838	0.118838	-0.113142	0.116652	-0.121972	0.113565	-0.0703426	0.181566	-0.33526	0.498251	0.0495453	0.0814473	-0.153416	0.180977	-0.00221422	0.148431	-0.0757896	0.00817349	0.0823966	-0.0768399	-0.323766	-0.0768399	0.314614	0.206839	0.206839	0.443672	-0.317489	0.225862	-0.333422	0.143506	0.143506	0.219804	-0.184857	0.180797	0.180797	0.158646
ID100003195000011513	CG33056-RA	FBgn0053056	CG33056	SPOT	0.0839705	-0.0745564	0.0668327	0.0141274	-0.0686417	0.133162	0.0912823	0.0155042	-0.122923	0.0209925	0.101841	-0.1767	0.0394794	0.0444082	0.0385587	0.0394794	-0.0087171	0.0228422	0.0263148	-0.0619256	0.0807059	-0.0591315	0.127162	0.0734136	-0.067991	0.0660827	0.0960128	0.0833012	-0.0487562	-0.168402	-0.0295435	0.17835	-0.114374	0.096908	-0.117431	-0.00382664	-0.106513	0.239153	0.0639906	0.0789747	0.035991	0.148611	-0.0661467	-0.0285646	-0.0916301
ID100004038000010014	CG10189-RA	FBgn0032793	CG10189	SPOT	-0.00693848	-0.00693848	0.431962	-0.0135953	-0.11158	0.179359	0.148714	0.0441357	-0.142208	0.0845641	0.187555	-0.102458	0.0435502	0.228202	0.326229	-0.025178	-0.24296	0.097003	0.0124708	-0.0978448	-0.155911	0.0378198	0.0482676	0.0463137	-0.0173204	0.399279	0.307128	0.129893	-0.180041	0.0268894	0.260172	0.319818	-0.255295	0.217719	0.27095	0.0758446	0.0360179	0.57841	0.131215	0.180163	0.0417156	0.0417156	0.345813	0.00425365	0.0552683
ID100003080400010414	CG17158-RA	FBgn0011570	cpb	SPOT	0.183009	0.183009	0.635563	-0.153548	0.0693125	0.199729	0.26927	0.0996199	0.115839	0.0447769	0.0447769	-0.332645	0.0939939	-0.39466	0.303652	-0.201041	-0.154394	-0.404605	-0.0419728	-0.0335481	0.0197054	-0.531169	0.334684	0.240756	0.065118	-0.285064	0.146527	0.092701	-0.188919	-0.188919	-0.485282	0.639837	0.0594443	-0.0286666	-0.00248557	-1.40727	0.317323	0.436002	0.178991	0.182244	0.178451	0.178451	0.223794	0.0605716	0.152448
ID100003886200010514	CG2204-RA	FBgn0001122	G-oalpha47A	SPOT	0.0564631	-0.15677	0.303195	0.0564631	0.0837086	0.0204415	0.476525	0.190282	0.00326803	-0.0553556	-0.0553556	-0.429075	0.152026	-0.155126	0.0901194	-0.163799	-0.133136	-0.0970003	0.0208773	-0.205762	0.0234554	-0.597614	0.275866	-0.141534	-0.0156111	-0.460277	-0.0472707	-0.100443	-0.283281	-0.6002	-0.283281	0.485152	0.176915	-0.341178	0.180169	0.0490504	0.186188	-0.193147	0.245958	0.0312555	0.0667863	0.0667863	0.411022	-0.20269	0.0969872
ID100003967800010614	CG6321-RA	FBgn0036117	CG6321	SPOT	0.247094	0.362089	0.247094	0.00505622	-0.0695849	0.507569	0.124164	0.0648278	-0.021988	-0.021988	0.14487	-0.027089	0.115115	0.135422	0.219441	-0.165961	-0.000351408	0.0940043	0.0754589	-0.0114223	-0.000518726	0.187172	0.162132	-0.0128218	0.0650854	0.0355209	0.25318	0.091448	0.225487	0.0990595	0.283929	0.225487	-0.0331403	0.448846	0.0859132	0.30239	0.0966416	0.1607	-0.0089277	-0.0470632	0.102801	0.232352	0.199861	-0.120826	0.0426627
ID100003620400010814	CG7192-RA	FBgn0030894	CG7192	SPOT	0.203393	-0.334414	0.269103	0.203393	0.144077	-0.0855491	0.332261	0.144601	0.161076	0.0594851	0.0594851	-0.0385094	0.129712	-0.185492	0.154465	-0.0560212	-0.01346	-0.68203	-0.0403457	0.0527579	0.113566	-0.736436	0.252828	0.14743	0.131884	-0.391896	-0.054823	0.196285	-0.209423	-0.450979	-0.209423	0.76232	0.205246	-0.207608	-0.0169422	-1.10964	0.293235	-0.500739	0.156414	0.287433	0.153946	-0.486382	0.0167668	0.153868	0.139388
ID100004465200011014	CG32491-RK	FBgn0002781	mod(mdg4)	SPOT	-0.0135901	-0.0915092	0.273762	-0.0135901	-0.0423167	0.451156	0.0816646	0.0989019	-0.0868174	0.0327733	0.0540212	-0.114341	-0.0595018	0.117659	0.112382	-0.12044	-0.110046	0.00443823	-0.120684	-0.0585465	-0.0130111	-0.162375	0.120172	0.0972928	-0.150795	0.0323272	0.0441618	0.0994257	0.175833	-0.291358	0.175833	0.502658	0.157758	0.248047	0.0147846	0.114496	0.145985	0.29356	-0.0785309	0.192037	-0.012577	0.363376	0.130889	0.115496	-0.00898733
ID100003505200011114	CG8967-RA	FBgn0004839	otk	SPOT	-0.148184	-0.16604	0.120053	0.153549	0.138957	0.270216	0.0829171	-0.135867	0.376704	-0.239344	-0.0127263	-0.0367224	0.389385	-0.187362	-0.147471	-0.140688	0.0435924	-0.180982	-0.0453859	-0.0802973	0.291421	-0.310469	0.297874	0.0989645	0.0825725	-0.155715	-0.0803136	0.12533	0.155732	-0.124299	-0.0526492	0.537261	0.233243	0.0427668	0.000925375	-0.324161	0.322799	-0.387375	0.0707438	-0.0952808	-0.00580442	-0.35475	-0.123532	0.218871	0.0659304
ID100003692400011614	CG8171-RA	FBgn0000996	dup	SPOT	0.148354	-0.0632934	0.158616	0.147148	0.183925	0.153016	0.0265564	-0.108217	0.223715	-0.0731199	-0.088362	0.0345352	0.326487	-0.0307669	-0.10241	-0.131338	0.0980045	-0.425969	-0.11058	0.0654002	0.260095	-0.146796	0.139112	0.192941	0.262387	-0.159357	0.0172733	0.275831	0.181374	-0.290402	0.0712565	0.473765	0.345236	0.156744	0.00462893	-0.595681	0.51194	-0.285315	-0.139812	0.169566	0.253343	-0.0305008	-0.0107439	0.250673	0.480607
ID100003118800010015	CG1677-RA	FBgn0029941	CG1677	SPOT	0.196104	0.196104	0.434801	0.196104	-0.0590171	-0.0590171	0.1318	-0.0640395	-0.00207962	0.0347182	0.245217	-0.240058	0.0051512	-0.0374312	0.307507	0.0892403	-0.100039	-0.0105484	0.0698872	0.187716	-0.117282	0.0535088	0.270409	0.231762	0.00682338	0.182787	0.369899	0.260861	-0.0226336	-0.0770153	-0.0403163	0.578586	0.161544	0.120562	-0.0616846	-0.186509	0.235686	0.890007	0.0792899	0.313167	0.121615	0.172162	0.292819	0.172162	0.142447
ID100003238200010115	CG5922-RA	FBgn0259683	Ir40a	SPOT	0.0972557	0.366483	0.546595	0.366483	-0.0895132	0.114354	0.141841	0.0716321	0.199938	0.117096	0.101638	-0.00652735	-0.0407262	0.200596	0.25665	0.132458	-0.0449297	-0.0289933	-0.102985	0.21491	0.358244	-0.388338	0.220003	0.290668	-0.152436	0.118187	0.411857	0.568156	0.152785	-0.00419908	-0.29138	0.700384	0.11069	0.224027	0.135386	-0.348	0.171106	0.617656	0.116922	0.32836	0.477604	0.373652	0.373652	0.333196	-0.0920764
ID100003922800010315	CG10080-RA	FBgn0034641	CG10080	SPOT	0.337641	0.91853	0.337641	0.145883	0.168982	0.168982	0.463288	0.0927599	0.0845028	0.0845028	0.31801	-0.128227	0.00386764	-0.233972	0.167448	0.130649	-0.127652	-0.0263231	0.122653	0.11343	-0.00921238	-0.199022	0.276671	0.0658431	0.0226329	0.16696	0.140983	0.192361	-0.101776	-0.300094	-0.200791	0.501024	0.191086	0.0325621	0.0462089	-0.275418	0.175624	0.60785	0.188554	0.160993	-0.0674036	0.152676	0.152676	0.228193	0.0532396
ID100003814800010815	CG1487-RA	FBgn0040206	krz	SPOT	0.0280071	-0.287183	0.498794	0.0280071	0.176033	-0.0509892	0.277946	-0.242257	0.201602	-0.0945482	-0.0945482	-0.277314	0.233331	-0.290257	0.25191	-0.460582	0.00148368	-0.271465	0	-0.102447	0.0728279	-0.41025	0.292778	-0.0592112	0.173205	-0.449715	0.132675	0.0192259	-0.235889	-0.427211	-0.235889	0.440614	0.311713	-0.408098	0.194986	-0.336415	0.397954	-0.577327	0.202541	0.000508054	0.182531	-0.504283	0.448808	0.0612946	0.275031
ID100003502200010915	CG8778-RA	FBgn0033761	CG8778	SPOT	0.326689	0.6861	0.326689	-0.117012	-0.147729	0.636944	-0.02119	-0.12096	-0.139072	0.377038	-0.00403195	-0.15473	-0.065496	0.403302	0.344391	-0.331098	-0.21154	0.684047	0.0211398	-0.205838	0.0613	0.367707	0.16669	-0.122577	-0.20802	0.287225	0.318642	-0.0507715	0.21187	0.21187	0.421456	0.174769	-0.296423	0.834071	0.284663	0.605999	0.0793456	0.662275	-0.0736043	0.0598133	-0.0961411	0.714383	0.41729	-0.14653	-0.226352
ID100003156600011015	CG10887-RA	FBgn0038773	CG10887	SPOT	-0.0862106	-0.0862106	0.30166	-0.0977073	-0.154664	-0.0322691	0.338386	0.125904	-0.143308	-0.529461	0.136141	-0.190426	0.00106089	-0.283947	0.449188	-0.151326	-0.246308	-0.250968	0.0403939	-0.117876	-0.0685907	-0.270139	0.405514	-0.112431	-0.125443	0.0555345	0.369278	-0.012059	0.0560181	-0.476696	-0.692042	0.417087	0.055083	-0.258676	0.392884	-0.179571	0.0482942	-0.182034	0.216609	0.0509157	-0.00346309	-0.420331	0.425769	-0.308295	-0.188274
ID100003579000011115	CG4921-RA	FBgn0016701	Rab4	SPOT	-0.10606	0.0598939	0.375582	-0.0733639	0.0062294	0.217713	0.279746	-0.0758317	-0.0183547	-0.171168	0.0899344	-0.173032	0.132669	0.108687	0.462021	-0.30369	-0.0996832	-0.0365506	0.0356952	-0.14497	0.14926	-0.0437686	0.214347	-0.0553108	-0.0800982	-0.275794	0.293647	0.0552776	0.0422258	-0.19954	0.237489	0.281204	0.00703958	0.08359	0.1808	0.271565	0.114738	0.0454599	0.109905	0.124543	0.0951566	0.00932366	0.426924	-0.189464	-0.0678569
ID100003085200011215	CG17257-RA	FBgn0031495	CG17257	SPOT	0.210942	0.25824	0.238158	-0.111925	0.0220546	0.439139	-0.228681	-0.509765	0.23258	0.237981	-0.211764	-0.182634	0.319903	0.381146	-0.0673716	-0.57777	0.0604729	0.511071	-0.191516	-0.0639727	0.20768	0.116683	0.0246359	-0.189057	0.0960911	-0.205	0.0961569	0.0719842	0.147347	0.00907504	0.28527	0.23699	0.171078	0.573648	0.148147	0.661754	0.274786	-0.0678254	-0.360266	-0.043621	0.150332	0.371459	0.149147	-0.00144967	0.104282
ID100003468600011415	CG13392-RA	FBgn0032033	CG13392	SPOT	-0.014266	0.456582	0.261797	-0.13064	-0.265483	0.453725	0.135098	0.150257	-0.150155	0.333833	0.233093	-0.0493324	-0.267528	0.0863327	0.375968	-0.0222705	-0.133948	0.304305	0.111732	-0.0588714	-0.291709	0.206365	0.137689	0.11986	-0.303796	0.191171	0.333116	0.144404	0.158488	-0.164693	0.380753	0.158488	-0.137885	0.433691	0.124858	0.446152	-0.154432	0.807999	-0.108734	0.134191	-0.180041	0.48188	0.208702	-0.0300288	-0.177141
ID100004314000011515	CG9940-RA	FBgn0030512	CG9940	SPOT	0.0228126	-0.161187	0.143598	0.0790576	0.0297167	0.283113	0.210717	0.0501328	0.0651112	-0.147368	0.0387872	-0.0111163	0.115303	-0.0568915	-0.0398301	-0.0222705	-0.00186938	-0.0448892	0.0591964	-0.0119946	-0.00183397	-0.00295429	0.169179	0.0197561	0.0809397	-0.221619	0.0881132	0.102239	0.140278	-0.186215	0.262422	0.140278	0.0053977	0.0246896	0.0825874	-0.0241766	0.0678976	-0.00489681	-0.057134	-0.0148388	-0.0149908	-0.101184	-0.0149908	0.078588	0.0476876
ID100003161400011615	CG11981-RA	FBgn0026380	Prosbeta3	SPOT	0.172811	-0.0652434	0.405676	0.097677	-0.168016	0.0330369	0.31474	0.151808	0.0658854	-0.0509923	0.141428	-0.128219	0.192542	-0.533847	0.176239	-0.0681695	0.014494	-0.766713	0.138276	0.0139098	-0.376905	-0.296887	0.321391	0.278575	0.0125816	0.520917	0.132039	0.229196	-0.0361875	-0.604155	-0.454313	0.441123	0.520857	-0.0696825	0.354321	-1.14378	0.22521	-0.285783	0.136229	0.283773	0.00900803	-0.266099	0.359162	-0.00720494	-0.0407406
ID100003730800010016	CG7670-RA	FBgn0038608	WRNexo	SPOT	0.104973	0.104973	0.189822	0.104973	0.0910911	0.0950094	0.53406	0.0950094	0.198901	-0.111836	0.0697585	-0.167603	0.00489102	-0.048416	0.283916	-0.166837	0.071279	-0.185356	0.182182	-0.0084955	0.00931893	-0.505016	0.2579	-0.125969	0.0606988	-0.403668	0.0854677	0.0446149	0.0983913	-0.296827	0.359913	0.287039	-0.0208056	-0.0879865	0.227633	0.179241	0.236976	-0.130852	0.0652327	0.0652327	0.0491853	0.0491853	0.32827	-0.0600751	-0.0489358
ID100003538800010116	CG8338-RA	FBgn0033907	mRpS16	SPOT	-0.0882978	-0.0882978	0.56756	-0.119178	-0.344179	0.478463	0.224828	-0.0439587	-0.324356	0.250734	0.306391	-0.312664	0.044523	0.417034	0.530083	-0.0647836	-0.377633	0.397619	0.201934	-0.153326	-0.193393	0.209215	0.302056	-0.0407052	-0.234152	0.58351	0.46294	0.0793316	-0.221638	0.211208	0.587887	0.213416	-0.375494	0.581893	0.461252	0.498538	-0.0342895	1.07976	0.0197124	0.154846	-0.0969124	-0.0969124	0.656137	-0.141381	0.227089
ID100003694800010416	CG8266-RB	FBgn0033339	sec31	SPOT	0.466557	0.286011	0.466557	0.493557	0.237477	0.410644	0.338586	0.232022	0.125316	0.107333	-0.0265362	0.107333	0.0818098	-0.165418	-0.0769693	0	-0.0853966	-0.134823	-0.153028	0.316657	0.148071	-0.366564	0.32421	0.317837	0.0489454	0.15498	0.0897883	0.649189	-0.020443	0.0630581	-0.20109	0.970038	0.225622	0.14981	-0.0366496	-0.85162	0.316023	0.149934	0.181078	0.485747	0.331666	0.331666	0.0110461	0.571203	0.133591
ID100003775800010516	CG2852-RA	FBgn0034753	CG2852	SPOT	0.064424	0.064424	0.428951	-0.133728	-0.0421775	0.351487	0.0530869	-0.356201	0.245468	-0.34389	-0.34389	-0.48981	0.465467	0.439551	-0.0114044	-0.768803	0.0954568	0.202717	-0.204015	-0.31974	0.138585	0.00708328	0.0600767	-0.312707	0.17998	-0.236938	0.220989	0.0378795	0.042481	0.177251	0.380514	0.0718839	0	0.477911	0.280656	0.60475	0.375601	-0.753121	-0.113029	-0.0817831	0.19078	0.19078	0.200607	-0.15043	0.171811
ID100004539600011716	CG4611-RA	FBgn0035591	CG4611	SPOT	0.102956	0.13724	0.42436	-0.0190544	0.225858	0.608373	0.0901634	-0.0779211	0.240973	0.317298	-0.185935	0.0354534	0.156271	0.112576	0.0545476	-0.282054	0.131426	0.15349	-0.0965258	-0.00689961	0.235921	0.188763	0.0597627	0.0122442	0.15019	0.161544	0.23409	0.164873	0.243308	-0.0245122	0.243308	0.386036	0.171832	0.358686	-0.0147822	0.0395484	0.183961	-0.443191	-0.133464	0.0802329	0.18334	0.242842	-0.101342	0.0248106	0.129708
ID100003615600010017	CG7101-RA	FBgn0030963	CG7101	SPOT	-0.00971938	-0.00971938	-0.00971938	-0.0125003	-0.218104	-0.0290753	0.00390431	-0.0290753	-0.147606	-0.0365847	-0.0316135	-0.0365847	0.0750652	0.209782	0.112774	-0.0375099	-0.0660334	-0.0660334	-0.0798332	0.0257754	0.0282578	0.083249	0.00124032	-0.0309441	0.053868	0.0773458	0.0303902	0.053868	-0.153142	0.109716	0.212755	0.277843	-0.189006	-0.0551644	0.0429763	0.816894	-0.0671111	-0.0671111	-0.15855	0.115201	-0.0282872	-0.00994478	-0.00994478	0.06876	0.00839761
ID100004270800010517	CG31184-RA	FBgn0051184	CG31184	SPOT	0.28731	0.636925	0.28731	-0.0859197	-0.0277865	0.627833	-0.0185089	-0.0284717	-0.0784163	-0.187543	-0.19868	-0.187543	0.0823267	0.596131	0.270826	-0.210312	-0.137609	0.575789	-0.0120256	-0.104633	0.0286298	0.212444	0.0733207	-0.0942033	-0.0570631	0.0735045	0.217441	0.141271	-0.0377932	0.382943	0.320532	0.195988	-0.224101	0.731507	0.154122	0.548034	0.112962	0.549328	-0.174032	0.094899	0.0782471	0.0782471	0.193366	-0.0673766	-0.175773
ID100003697200011117	CG8388-RA	FBgn0034062	CG8388	SPOT	-0.269316	0.0989678	0.0449381	0.0217298	0.0186606	0.187555	-0.0571647	0.0288903	0.0300147	0.207796	0.0359017	0.136212	0.028472	-0.0148255	-0.0459204	-0.0291076	-0.0190749	-0.0353085	-0.0190749	0.0715469	0.0620902	0.0406443	0.0814447	0.0684669	-0.0520749	0.0229008	-0.00338155	-0.00338155	-0.110996	-0.202905	-0.0472329	0.224618	-0.053376	0.0715289	0.144836	-0.0616864	-0.10371	-0.13708	-0.0704353	0.13575	-0.0389334	0.0622326	-0.0786872	0.0572636	-0.0859853
ID100004383600011417	CG16916-RA	FBgn0028686	Rpt3	SPOT	-0.106942	0.401859	0.308259	-0.0658215	-0.148032	0.473838	-0.0384507	0.0645718	-0.171949	0.306632	-0.0265226	-0.138912	-0.14266	0.183347	0.12151	0.00527123	-0.265674	0.156544	-0.011979	-0.0552362	-0.0303046	0.216235	0.104974	0.0793922	-0.253452	0.274739	0.0750455	0.126111	0.239574	0.042396	0.239574	0.389222	-0.155133	0.51384	0.0661922	0.386023	0.0347518	0.550052	-0.148377	0.203096	-0.0317493	0.290429	0.204807	-0.058096	-0.120791
ID100003199800011817	CG33129-RE	FBgn0053129	CG33129	SPOT	0.315846	-0.191539	0.197429	-0.0256519	0.324246	0.103497	0.215314	-0.228565	0.524267	-0.246368	-0.118233	-0.203154	0.54333	-0.0644429	0.0633747	-0.550515	0.232747	-0.31723	-0.131829	-0.082815	0.409876	-0.40924	0.188667	-0.164332	0.377788	-0.475853	0.15122	0.0842443	0.158409	-0.20051	0.158409	0.177266	0.529084	-0.235441	0.0867836	-0.564094	0.603351	-0.910528	-0.165498	-0.139903	0.310499	-0.344927	0.0640121	-0.0692398	0.541413
ID100004002000010818	CG3751-RA	FBgn0034751	RpS24	SPOT	0.243053	-0.0897491	0.485641	0.243053	0	0.179825	0.650977	0.338921	0.0268789	0.0268789	0.568388	-0.115882	0.145878	-0.495393	0.183541	0.320471	-0.132661	-0.598944	0.0251773	-0.0177856	0.101426	-0.637654	0.479333	0.235179	0	0.318838	-0.095872	0.316353	0.154251	-0.284395	-0.188298	0.83016	0	-0.358363	0.363036	-1.43392	0.341876	0.377962	0.408791	0.34665	0.189537	-0.460396	0.631661	0.217668	0.0969183
ID100004503600011118	CG4390-RA	FBgn0038771	CG4390	SPOT	-0.107973	0.203064	0.282524	-0.0501711	-0.206802	0.648178	-0.0303251	-0.101729	-0.255045	0.303289	-0.143771	-0.126384	-0.0486285	0.401338	0.0628086	-0.419858	-0.203667	0.4192	-0.0971513	-0.100657	-0.0746939	0.149763	0.0912679	0.0246649	-0.216942	0.109122	-0.0808945	0.104746	-0.192704	-0.0662634	0.344832	0.476846	-0.136456	0.436822	0.284551	0.641053	0.224333	-0.178944	-0.378143	0.174899	-0.135718	0.183061	0.144052	-0.0249503	-0.152652
ID100003730200011618	CG7656-RA	FBgn0036516	CG7656	SPOT	0.0834053	0.145487	0.391428	0.00812022	0.0883084	0.274944	0.128223	-0.19833	0.0182525	0.081814	0.00350269	-0.246682	0.070103	0.15079	0.203122	-0.356102	-0.026742	0.188671	-0.0401881	-0.155195	0.119781	0.0459646	0.128755	-0.0582067	-0.0316309	0.0392319	0.162406	0.0741254	0.175124	0.053215	0.300558	0.175124	-0.0796289	0.305493	0.176902	0.3788	0.194727	-0.232224	0.0948474	0.092485	0.163826	0.124124	0.19389	0.0413453	0.140341
ID100003233400011718	CG5827-RB	FBgn0028696	RpL37A	SPOT	-0.0515102	0.100619	0.510622	0.0996526	-0.027375	0.212755	0.439023	0.144908	-0.0947579	-0.160903	0.121829	-0.151809	0.151078	-0.0443648	0.442413	-0.225086	-0.256578	-0.164471	0.173744	-0.0564088	0.0861082	-0.159204	0.193527	0.117917	-0.0994367	0.0295559	0.254062	0.106727	0.0234725	-0.201651	0.234973	0.492201	-0.107612	0.106201	0.171758	0	0.222745	0.353731	-0.0341527	0	0.110701	-0.0604527	0.33084	-0.0419431	0.0425754
ID100004426200010119	CG17684-RA	FBgn0040017	CG17684	SPOT	0.0340886	-0.310418	0.410074	0.0340886	0.0617729	0.0617729	0.281825	0.0045775	-0.0148451	-0.0148451	0.160679	-0.127202	0.0258812	0.107729	0.288426	-0.114184	0.00735888	0.0292633	0.107374	0.0292633	0.0549095	0.0354048	0.0989656	0.013898	-0.00624593	-0.00624593	0.0546624	-0.0134202	0.0224669	-0.322786	0.0280313	0.394689	0.0917409	-0.00295389	0.0159699	0.515329	0.0409243	0.166218	0.26838	0.166218	0.107916	0.107916	0.29066	-0.0134676	-0.0337653
ID100003274200010319	CG8319-RA	FBgn0037722	CG8319	SPOT	0.231782	0.988406	0.231782	0.0795094	-0.119846	-0.0845766	0.107744	-0.0845766	-0.032439	-0.032439	0.10902	-0.25554	-0.106677	-0.168624	0.163868	-0.150443	-0.176886	-0.288304	-0.00378678	-0.0484755	0.0409761	0.10988	0.155949	0.0886569	-0.0353227	0.151499	0.159971	0.18119	0.203545	-0.201337	-0.141687	0.367126	0.0193165	0.165807	0.100816	-0.293904	0.127959	0.0149714	0.13207	-0.00849639	-0.125046	0.0787923	0.115323	0.0787923	0.0779336
ID100004306800010419	CG7979-RA	FBgn0035848	CG7979	SPOT	0.0721817	1.03571	0.00319362	0.0721817	0.254325	0.125167	0.125167	-0.0246428	0.200259	-0.0504887	-0.0504887	-0.162333	0.111871	0.0440317	-0.0518922	-0.207775	0.0362973	-0.16732	-0.0567919	-0.0374829	0.00467261	-0.0665393	0.105269	-0.130464	0.075625	-0.17497	0.0102906	-0.0551279	0.140826	-0.249135	0.0741767	0.140609	0.0962114	-0.026649	0.032506	0.0543626	0.179255	0.401934	0.179255	-0.0239195	0.152301	0.000961211	-0.0649878	0.000961211	-0.04405
ID100004422000010519	CG17574-RA	FBgn0033777	CG17574	SPOT	0.415502	0.415502	0.510243	0.279599	-0.403419	0.044634	-0.217527	0.0654984	-0.295848	0.035187	0.035187	0.0830606	-0.0997592	-0.0164399	0.477556	0.244594	-0.285912	0.310442	0.260111	0.220888	-0.12145	0.0685161	0.211753	0.286525	-0.237602	0.506397	0.303465	0.431695	-0.0109335	0.0662572	0.270997	0.578605	-0.0911403	0.369399	0.217107	0.453617	-0.0492918	0.940257	0.00778768	0.436555	0.0999502	0.197554	0.53103	0.150303	-0.239869
ID100004344600010719	CG18104-RA	FBgn0023535	arg	SPOT	0.0669515	0.0669515	0.129008	0.00731546	0.183711	-0.00807428	-0.00807428	-0.00934131	-0.0161573	-0.0161573	-0.00385717	-0.0355477	0.171582	0.0279275	0.0403611	-0.272936	0.0462551	-0.242469	-0.00844751	0.0145393	0.00682716	0.00682716	0.0521122	-0.0970572	0.0912383	-0.0149614	-0.000187122	0.0269162	0.065584	-0.108716	0.11981	0.206473	0.0431961	0.0431961	-0.0634139	0.553435	0.0210458	0.0210458	-0.019632	-0.0254254	0.0210458	0.0210458	0.0630677	-0.0925179	0.0345273
ID100003576600011019	CG4879-RA	FBgn0027375	RecQ5	SPOT	-0.062715	0.347	0.0698702	0.174738	0.123992	-0.313972	0.326585	0.241859	0.31858	-0.452319	-0.18305	-0.175375	0.254223	-0.0650761	0.0884009	0.102948	0.113466	-0.258433	-0.0522404	0.0280336	0.310566	-0.476335	0.0990896	0.13217	0.148429	-0.315557	-0.0151413	0.109867	0.245226	-0.509744	-0.36356	0.538117	0.192897	-0.398449	-0.139844	0.0621164	0.359644	-0.219319	0.0188388	0.280422	0.205043	-0.767634	0.0667735	0.0429936	0.210038
ID100003694200011219	CG8251-RA	FBgn0003074	Pgi	SPOT	-0.0560219	0.110747	0.312913	0.0237518	0.097529	0.314216	0.0509946	-0.212149	0.034353	0.185982	-0.124014	-0.196781	0.0408957	0.0892876	-0.215661	-0.328877	-0.0253627	-0.0916911	-0.20056	-0.0575948	0.0866041	-0.0724936	0.153392	0.103383	0.00615082	0.136671	0.029506	0.0572082	0.176124	0.0292548	0.176124	0.460657	0.169339	0.240846	0.0321453	0.163435	0.194216	-0.173586	0.166192	0.203334	0.204477	0.270609	0.139757	0.0557855	0.093383
ID100004040400011619	CG10231-RA	FBgn0085370	Pde11	SPOT	0.112102	-0.133482	0.091106	0.210777	0.12939	-0.534847	0.0536545	-0.0321748	0.177263	-0.644821	-0.234172	-0.184443	0.0865504	-0.157568	-0.153899	0.0493918	-0.0356658	-0.3312	-0.0774939	0.0510343	0.0761052	-0.476425	0.0702307	0.0828266	0.165177	0.121901	0.0384947	0.123303	-0.219416	-0.377694	-0.219416	0.589102	0.27343	-0.17274	-0.0634737	-0.0211425	0.224637	0.0621185	0.0137218	0.118623	0.125856	-0.356662	-0.0332176	0.206287	0.0831778
ID100003231600011719	CG5794-RD	FBgn0039214	CG5794	SPOT	0.237018	-0.0996697	-0.0864454	0.289342	0.33086	-0.0100835	0.433669	0.0519054	0.513439	-0.7905	-0.222506	-0.00687397	0.449129	-0.0868774	-0.247957	-0.185336	0.199145	-0.946129	-0.183731	0.115809	0.320578	-0.969065	0.196312	0.148488	0.305703	-0.316266	-0.327898	0.173247	-0.586179	-0.586179	-0.851239	0.781214	0.483509	-0.612664	-0.17425	-0.755704	0.468219	-0.37183	0.198792	0.253997	0.21457	-0.894441	-0.162537	0.235722	0.541888
ID100004035601010500	CG9922-RA	FBgn0038196	CG9922	SPOT	0.110277	0.15685	0.473446	-0.274733	0.136089	0.17286	0.235581	-0.183121	0.0960018	-0.289835	-0.0332811	-0.309132	0.0961105	0.0507028	0.300401	-0.470263	0.122504	0.136631	0.23676	-0.24931	0.160629	0.033295	0.230344	-0.334086	0.0928698	-0.157041	0.231972	-0.0838276	0.114081	0.0432484	0.629768	0.0592654	-0.147039	0.194677	0.234618	0.440469	0.312035	-0.272657	-0.155699	0.0081557	0.11866	-0.0946095	0.436154	-0.25314	0.0314034
ID100004258801010600	CG11342-RA	FBgn0035537	CG11342	SPOT	0.0209001	0.00192971	0.19339	-0.124447	-0.0814156	0.227289	0.158325	0.0591951	-0.0765833	0.0956087	0.0907772	0.0685918	-0.176453	0.00319126	0.294427	0.107398	-0.0694037	-0.00844827	0.154773	-0.0370482	-0.0112145	0.00700583	0.154472	0.0339	-0.196849	0.11958	0.174199	0.107353	-0.150214	-0.276149	0.124488	0.0786636	-0.047728	-0.0229804	0.0115479	0.190369	0.0383794	0.00678609	0.00698794	0.0604259	-0.0313094	-0.053158	0.236011	-0.0660652	-0.064623
ID100003651001010800	CG17490-RC	FBgn0040009	CG17490	SPOT	0.11392	-0.104036	0.228431	0.0180841	0.171913	-0.0839816	0.351672	0.0298933	0.287142	-0.109474	0.0299379	-0.0320358	0.124317	0.112886	0.173273	0.0388566	-0.00258745	-0.103303	0.0387023	0.00803181	0.17728	-0.115359	0.129642	0.0915459	0.0336429	-0.0859759	-0.0140289	0.0960202	0.100617	-0.329824	-0.0172647	0.141929	0.0133375	-0.156432	0.117359	0.344128	0.196282	-0.231195	-0.100954	0.0949612	0.0982891	-0.183425	0.209314	0.0733907	-0.027729
ID100003379801010900	CG2060-RA	FBgn0014469	Cyp4e2	SPOT	0.151721	-0.184553	0.372066	-0.111505	0.227032	-0.245874	0.476525	-0.0361247	0.0423175	-0.322546	0.12727	-0.367631	-0.0342326	-0.261761	-0.00443307	-0.111547	0.000682036	-0.654144	0.0343488	-0.177825	0.124779	-0.574496	0.139491	-0.0231984	-0.0281598	-0.140091	0.144207	-0.0871077	0.179843	-0.393925	-0.581757	0.159645	0.0493931	-0.181071	0.020179	-0.548839	0.205126	-0.0976868	0.369876	0.106488	0.326745	-0.324472	0.32762	-0.00422883	0.143096
ID100004419601011300	CG9149-RA	FBgn0035203	CG9149	SPOT	0.0736093	0.443432	0.251762	-0.21284	0.103813	0.479774	-0.219602	-0.316832	0.0921099	0.306642	-0.584196	-0.0739101	0.121935	0.571809	-0.199541	-0.604256	0.136879	0.485502	-0.200531	-0.22641	0.181803	0.195741	-0.0705472	-0.19015	0.100832	-0.136803	0.063876	0.103324	0.00837802	0.33008	0.419496	-0.0699425	0.0302857	0.709209	0.0105172	0.569443	0.347975	-0.450744	-0.350561	-0.122859	0.0764303	0.47212	-0.052433	-0.0293991	0.0693378
ID100004150201011500	CG2889-RA	FBgn0030206	CG2889	SPOT	-0.0425195	-0.0861553	0.142436	-0.0759472	-0.11196	0.368326	0.218303	-0.000720236	-0.0939519	0.221444	0.019215	-0.128896	-0.105669	0.0735502	0.0321297	0.00245608	-0.0817934	0.0106809	0.00572881	-0.15324	-0.0290995	0.0177861	0.0553023	-0.106865	-0.200362	0.153484	0.212941	0.00349331	-0.224391	-0.309284	0.161173	-0.224391	-0.0108074	0.316786	-0.0457362	0.420687	0.0855654	0.438691	-0.0573711	0.0781967	-0.0935572	0.21486	0.233872	-0.0992964	-0.0758944
ID100003341401011600	CG14210-RA	FBgn0031040	CG14210	SPOT	-0.0893247	0.428848	0.307865	-0.214439	-0.11432	0.368612	0.0423768	-0.186997	-0.0273737	0.248717	0.07998	-0.297204	-0.133936	0.458145	0.261344	-0.207111	-0.00323107	0.437988	0.175952	-0.169373	-0.0692984	0.289702	-0.00772678	-0.111956	-0.123143	0.184237	0.280977	0.0360884	-0.0890236	0.113257	0.35055	-0.0401768	-0.331839	0.473898	0.196862	0.573636	0.06291	0.371944	-0.26361	-0.0337238	-0.00381242	0.478557	0.245232	-0.236202	-0.0533916
ID100003954001010101	CG1041-RA	FBgn0037440	CG1041	SPOT	-0.0846737	-0.0560376	0.0905945	-0.0430742	0.126109	0.129869	0.0861736	-0.0300819	-0.0125322	0.131242	0.0905	-0.0910673	-0.053314	-0.0360329	0.173273	-0.016249	-0.0282974	0.038837	0.0605981	-0.0256304	0.0416331	-0.59025	0.14987	0.0357609	0.0527781	0.0990656	0.150083	0.041231	-0.096864	-0.15857	0.155201	0.103523	0.0281334	0.104093	0.117359	-0.0129584	0.0902508	-0.195499	0.0504523	-0.0182448	0.120802	0.226142	0.196827	-0.029672	-0.0478273
ID100003298801010201	CG14536-RA	FBgn0031950	Herp	SPOT	0.174814	0.100978	0.555115	0.0802702	0.0711511	0.211319	0.323891	-0.0249577	0.0189597	-0.0886703	0.49138	-0.229677	-0.044255	-0.103973	0.313184	-0.0893194	-0.0597086	-0.130988	0.268539	-0.0904648	0.234281	0.222497	0.222497	-0.127182	0.0243321	-0.016781	0.344218	0.0340787	0.00146473	-0.318747	0.214577	0.345464	0.0843105	0.0984482	0.17797	0.0372962	0.257677	0.0444242	0.257531	0.216935	0.0206336	0.0344444	0.470188	-0.0337682	0.0571848
ID100003221401010301	CG11525-RB	FBgn0039858	CycG	SPOT	0.0645739	-0.861656	0.455711	0.326543	0.409775	-0.679419	0.648731	0.216056	0.264275	-1.6095	0.220564	-0.133645	0	-0.655603	0.15767	0.134393	-0.0669435	-1.41412	-0.0833982	-0.0407587	0.134076	-0.823809	0.252621	0.0885565	0.139595	-0.445797	0.0226143	0.206586	0.280116	-0.566775	-0.464418	0.57621	0.133229	-0.920229	0.206175	-1.4317	0.455039	-0.77128	0.259888	0.169056	0.348495	-1.16134	0.217219	0.181818	0.271111
ID100003226201010701	CG11641-RA	FBgn0033288	pdm3	SPOT	-0.0140125	-0.365846	0.153574	0.00533317	-0.00188606	-0.212621	0.492932	0.282678	0.127244	-0.490535	-0.0165376	-0.118289	-0.0277541	-0.0955235	0.0432234	0.00738015	-0.0699029	-0.558	-0.0622261	0.0653577	0.103652	-0.547937	0.0448554	0.058709	-0.00449218	-0.262193	-0.175881	-0.0414916	-0.0193976	-0.672966	-0.203515	0.318585	-0.0583785	-0.253154	-0.0827961	-0.27915	0.0619211	-0.434381	0.350642	0.0676968	-0.113948	-0.516159	-0.0214534	0.022552	-0.0393131
ID100003415801010901	CG9346-RA	FBgn0034572	CG9346	SPOT	0.167037	0.208647	0.311315	0.0446907	-0.182571	0.330999	0.0314876	-0.0803757	-0.0312561	0.271713	0.0712844	-0.126589	0	-0.0747211	0.0622639	-0.116306	-0.000532257	-0.0723137	0.0747924	-0.0209445	0.0209896	-0.0915417	0.200299	0.043812	0.0153653	0.171837	0.00129309	0.114355	-0.0701905	-0.075264	0.183248	0.311908	0.0102141	0.264256	0.0640679	-0.377931	0.204748	0.0765624	0.0560577	0.0855854	0.108175	0.33684	0.124889	0.0683782	-0.0200935
ID100003535801011201	CG40367-RA	FBgn0058367	CG40367	SPOT	-0.00693848	-0.00693848	-0.0362338	0.0886222	0.0279342	0.0279342	0.0799995	-0.0277037	0.143473	0.0517428	0.0517428	0.00412556	0.0750652	0.0750652	-0.118567	0.10947	0.0277418	0.0590571	0.0590571	0.00553125	-0.0316041	0.0590571	0.0590571	0.131999	-0.01802	-0.203873	-0.01802	0.033315	-0.00316652	-0.00316652	-0.212575	0.0928958	-0.174451	-0.256799	0.13686	-0.174451	0.0670243	0.0670243	0.0670243	0.0670243	0.172671	0.072435	-0.169822	0.072435	0.161063
ID100003300601011701	CG1475-RB	FBgn0037351	RpL13A	SPOT	-0.194338	0.294855	0.240734	-0.142438	0.0894272	0.419434	0.105495	-0.109618	-0.109943	0.128467	-0.0329995	-0.293475	-0.212438	0.340931	0.298295	-0.246899	0.142216	0.203483	0.0634998	-0.210951	0.0264028	0.32321	0.104393	-0.181262	-0.113813	0.0900895	0.169662	0.0610519	-0.0424691	0.163526	0.199383	0.124497	-0.142668	0.387005	0.184809	0.23942	0.21772	0.694998	-0.109131	0.0510271	0.0308438	0.44761	0.307673	-0.115569	0.0533146
ID100004335001010002	CG11759-RA	FBgn0028421	Kap3	SPOT	0.126514	-0.0518836	0.297997	0.0464794	0.219549	0.0630235	0.156529	-0.139985	0.287786	0.176017	0.0890432	-0.13243	0.242479	-0.0174777	0.015742	-0.20213	-0.0184739	-0.201284	0.0362637	-0.0958135	0.231027	-0.0840513	0.106391	0.00487624	0.316257	-0.0294595	0.0923344	0.129958	0.15781	-0.179972	0.199096	0.331268	0.152283	0.376	0.0490635	-0.351292	0.268203	-0.395925	0.03986	0.0246525	0.124942	0.0120595	0.139282	0.110925	0.223981
ID100004143601010302	CG2014-RA	FBgn0039669	CG2014	SPOT	-0.0722944	0.272623	0.270668	-0.150414	-0.12854	0.663987	0.284835	-0.12915	-0.0771324	0.286966	0.0601165	-0.125988	-0.1211	0.305971	0.434057	-0.341251	-0.189514	0.603755	0.167335	-0.199763	0.043518	0.302088	0.166411	-0.061177	-0.160007	0.18478	0.0068193	0.0068193	-0.124347	0.176126	0.606271	0.111462	-0.32142	0.415547	0.372944	0.637231	0.00827166	0.186127	0.106761	0.106761	-0.0271204	0.380641	0.391565	-0.117903	-0.220919
ID100004028401010402	CG9764-RA	FBgn0004049	yrt	SPOT	0.156304	-0.608558	0.271172	0.0295776	0.238334	-0.51053	0.432538	-0.00142471	0.266832	-0.953524	0.0232173	-0.222561	0.0441469	-0.368023	-0.0597963	0.0504048	0.0937921	-0.828747	-0.00655879	-0.137464	0.0453305	-0.919557	0.170625	-0.00688827	0.111286	-0.212676	-0.0759065	0.0595735	0.14403	-0.700984	-0.399038	0.568358	0.0323021	-0.584914	0.0408773	-0.52894	0.279158	-0.565126	0.233324	-0.00181618	0.181108	-0.712408	0.215815	0.121315	0.327125
ID100003531601010602	CG4022-RA	FBgn0035986	CG4022	SPOT	0.0314915	-0.0657544	0.197386	0.16523	0.219981	0.012367	-0.0114188	-0.0671152	0.219325	0.0156546	-0.153397	0.142593	0.0187994	-0.00852068	-0.0935686	-0.07144	-0.0392469	-0.0886557	-0.0174459	0.101854	0.189603	-0.142067	0.0732736	-0.0911528	0.224044	-0.251912	0.0114398	0.0509201	0.0783168	-0.314826	-0.108937	0.191857	-0.119934	-0.0311793	0.068882	-0.141219	0.249052	-0.221284	-0.133599	-0.0177348	0.158421	0.0399956	-0.103464	0.0186707	0.176113
ID100004302001011002	CG15727-RA	FBgn0030410	CG15727	SPOT	-0.0520624	0.402925	0.362854	-0.177925	-0.182417	0.498742	0.10575	0.0286578	-0.171371	0.385034	0.0923213	-0.109094	-0.0991491	0.0343337	0.282963	-0.115564	-0.24212	0.206927	0.252643	-0.197075	-0.0626919	0.328466	0.148306	-0.0612216	-0.130058	0.18752	0.392254	-0.0192692	-0.245636	-0.160475	0.402473	-0.0130813	0.26932	0.410318	0.259682	0.26932	0.076119	0.305878	0.0900864	0.0395873	-0.034007	0.223986	0.286968	-0.123744	-0.108386
ID100003375601011202	CG1969-RB	FBgn0039690	CG1969	SPOT	0.0361679	-0.0582019	0.137292	-0.0694158	-0.21231	0.312304	0.2137	-0.0165547	0.0383771	0.134555	0.10378	-0.0936826	-0.175674	0.0646524	0.143316	-0.0920623	-0.0661574	0.207771	0.0596589	-0.0228903	0.0191222	0.10638	0.00521689	-0.0480158	-0.217673	0.218176	0.114643	0.01447	-0.127108	-0.175818	0.307124	-0.000894019	-0.0732129	0.0988274	0.115166	0.516364	-0.00688407	0.201227	0.0315951	-0.0148388	-0.051411	0.120779	0.004643	-0.00627434	-0.152289
ID100003152401011502	CG31674-RA	FBgn0051674	CG31674	SPOT	0.0150846	0.0150846	0.204573	-0.0866007	0.0282898	0.130153	0.238061	-0.512762	0.0542781	0.203815	0.10311	0.10311	0.00171098	0.131957	0.10311	0.10311	-0.109621	0.0975162	0.0180477	0.0180477	-0.0619784	0.0525046	0.119768	-0.0752671	-0.121566	-0.0113841	-0.121566	-0.430755	0.00236796	-0.27176	0.148668	0.00236796	0.0762165	0.0927695	0.00543586	0.0762165	0.0200467	-0.190372	-0.029091	-0.622294	-0.110344	0.0390589	0.161854	-0.016441	0.00435593
ID100004299001010003	CG15016-RA	FBgn0035534	mRpS6	SPOT	-0.0530236	0.563281	0.431504	-0.264622	-0.125762	0.710226	0.0892904	-0.0540833	-0.126052	0.306837	0.212418	-0.0915977	-0.210605	0.419627	0.329479	-0.132271	-0.315373	0.63014	0.160589	-0.217601	0.0244014	0.641784	0.0584191	-0.00421611	-0.233251	0.507508	0.330002	0.0793447	-0.182171	0.158938	0.434093	0.0658572	-0.365861	0.648206	0.251107	0.525329	-0.055262	0.920943	-0.17416	-0.00332135	-0.220625	0.554422	0.334476	-0.24499	-0.19435
ID100003188401010403	CG6090-RA	FBgn0039406	RpL34a	SPOT	-0.0338163	0.10277	0.501185	-0.0512384	-0.451737	0.255676	0.456367	0.195023	-0.237875	-0.00951806	0.494758	-0.295215	-0.344053	-0.322797	0.346676	0.25282	-0.176132	-0.541512	0.396472	-0.107693	-0.157953	-0.137092	0.403414	0.0649532	-0.364785	0.313744	0.33046	0.138221	-0.0613497	-0.204633	0.444679	0.218982	-0.32144	-0.0167482	0.777641	-0.60559	0.0634013	0.391365	0.144037	0.177035	-0.130608	-0.0825995	0.51841	-0.139964	-0.213945
ID100004457401010803	CG7507-RA	FBgn0010349	Dhc64C	SPOT	0.411293	-0.413273	0.116256	0.214057	0.540207	0.000534171	0.336313	0.0287472	0.431871	-0.369629	-0.228999	-0.133369	0.262896	-0.197816	-0.458008	-0.312447	0.318261	-0.840866	-0.109272	-0.0258741	0.328472	-0.649529	0.0513509	0.0152004	0.461483	-0.444281	-0.239614	0.244026	0.290861	-0.282366	-0.885204	0.760115	0.478833	-0.143377	-0.170937	-1.05197	0.677329	-0.933076	0.126779	0.103932	0.297327	-0.514734	-0.187435	0.266126	0.574925
ID100004296601011203	CG14577-RA	FBgn0037110	ORMDL	SPOT	-0.125035	0.272089	0.386146	-0.168339	-0.339244	0.375035	0.137342	0.0233585	-0.320697	0.151843	0.184045	-0.102954	-0.268716	0.0538167	0.286534	0.0425467	-0.268876	0.319781	0.234837	-0.0870188	-0.166202	0.285806	0.117664	-0.0166339	-0.307624	0.310825	0.255997	-0.0140429	-0.265001	-0.0822863	0.500188	0.19134	-0.0932095	0.268035	0.222874	0.543464	-0.188607	0.632049	0.0893779	0.0520651	-0.131227	0.218788	0.42942	-0.152657	-0.207219
ID100004222201011403	CG15835-RA	FBgn0033233	Kdm4A	SPOT	0.0225074	-0.340435	0.308742	0.0716909	0.0346266	-0.0244965	0.486163	0.0286578	0.0576544	-0.417291	-0.0532874	-0.211468	0.00488936	-0.218376	0.0675267	-0.0748389	-0.104355	-0.462803	0.0309563	-0.139991	-0.0136936	-0.43211	0.15687	-0.0217805	-0.0156564	-0.23424	-0.0584358	0.100866	0.0546403	-0.633393	-0.117428	0.177794	-0.173112	-0.173112	0.0243741	-0.296933	0.144584	-0.532286	0.170138	0.00402285	0.0362241	-0.557718	0.16045	0.052079	0.0383007
ID100004112401010304	CG31098-RA	FBgn0051098	CG31098	SPOT	-0.0234874	0.0692297	0.329577	-0.225681	-0.000780897	0.288512	0.277057	-0.0296306	-0.0686816	0.0419733	0.147484	-0.120702	-0.182707	-0.126544	0.21023	0.0148214	-0.064303	-0.0495624	0.140617	-0.284735	0.196119	-0.115792	0.231175	-0.0257336	-0.0709617	0.315384	0.342586	-0.0282295	-0.00732248	-0.238486	0.210222	0.164017	-0.241834	0.133529	0.32642	-0.131955	0.0678624	0.585728	0.327219	0.0301163	0.0876082	0.214825	0.358366	-0.0780308	-0.241461
ID100003377401010404	CG2009-RA	FBgn0026262	bip2	SPOT	0.381076	-0.994608	0.144218	0.178628	0.452691	-1.20821	0.75982	0.42249	0.486001	-1.3847	-0.0302619	-0.490227	0.33307	-0.164553	0.101112	-0.0857996	0.265079	-1.24919	0.0625925	-0.132993	0.51877	-1.27998	0.281955	-0.0948987	0.499105	-0.951694	-0.206654	-0.200201	0.43917	-1.08076	-0.812717	0.551744	0.420291	-1.24408	0.161403	-0.65712	0.588099	-1.24577	0.280842	0.343268	0.487763	-1.31125	0.486527	-0.205421	0.372298
[truncated: 6,665 more rows]
[truncated: 27 more columns]
